# Supplementary material for: SnowyOwl: accurate prediction of fungal genes by using RNA-Seq and homology information to select among ab initio models
Source: BMC Bioinformatics. 2014 Jul 1;15:229. doi: 10.1186/1471-2105-15-229 (PMC4084796; doi:10.1186/1471-2105-15-229)
Supplement: Additional file 2 — CONFIG.template. Default SnowyOwl configuration file with explanatory comments. [file 1471-2105-15-229-S2.txt]

# Copyright (c) 2013, The Developers
# All rights reserved.

# Default values for all options that take an argument can be defined here.  Any of these values can be overriden
# by supplying the corresponding option on the command line. File paths can be absolute or relative to the current
# working directory.

[Project]
# A short name to identify the project, often an abbreviated genome name and a version number, e.g. Aspni3v2. Required.
ProjectName= (None)

# Path to the root directory for project intermediate and result files; defaults to SnowyOwl/Projects/<ProjectName>
ProjectDir=  (None)

# Path to the genome sequence file in FASTA format. Required.
Genome= (None)

# Path to a genome sequence file with locations where no gene predictions are wanted (e.g. ribosomal DNA, transposons,
# known pseudogenes) masked with N. Optional.
MaskedGenome= (None)

# Path to a file containing RNA-Seq reads in FASTQ or FASTA format for providing gene-prediction hints. Required.
Reads= (None)

# Path to a directory containing the results of mapping RNA-Seq reads to the genome. It must include tabix-indexed files
# containing splice junctions, named classified_juncs.gz, and coverage depth, named tuque.coverage.wig.gz. Suitable files
# can be prepared from mapped reads in BAM format with the included script SnowyOwl/bin/scripts/BAM_to_juncs_and_coverage.sh.
# Required.
MappedReads= (None)

# Path to a file in FASTA format containing predicted transcript sequences, usually contigs assembled from RNA-Seq reads.
# Required
Transcripts= (None)

# A short label used as a prefix for the names of predicted genes; it defaults to the project name. Optional
label= (None)

[Execution]
# Number of processes to use; if 0, it is set to 1 less than the total number of processors on the system. Optional.
np=0

# Blast search type. The choices are:
# Software - Blast+ executed in parallel on your local system,
# DClocal - Hardware-accelerated tera-blast search on a DeCypher TimeLogic board on your local system,
# DCremote - Hardware-accelerated tera-blast search on a DeCypher TimeLogic board on a remote server
BlastType=Software

[Blast]
## For Blast searching without hardware acceleration ##
# Protein database for blastx searching with potential transcript sequences.
# Prepared from downloaded FASTA file(s) with makeblastdb command
blastx_db=/export/geno_new/SO_subProg_Database/Database/uniprot_sprot_2010_11

# Protein database for homology scoring of predicted protein sequences.
# Prepared from downloaded FASTA file(s) with makeblastdb command
blastp_db=/export/geno_new/SO_subProg_Database/Database/Fungal_RefSeq

[Tera-blast]
## For hardware-accelerated Blast searching with DeCypher TimeLogic boards ##

# DeCypher blastx target database name
dc_blastx_targ=uniprot_sprot_2010_11

# DeCypher blastp target database name
dc_blastp_targ=Fungal_RefSeq

# DeCypher machine (board) name as known to the server
dc_mach=coedc06

## DClocal
# Paths to local tera-blast template files
dc_local_blastx_template=/export/data_new/programs/decypher/templates/tera-blastx
dc_local_blastp_template=/export/data_new/programs/decypher/templates/tera-blastp.refseq

# DeCypher program path on local server
dc_local_path=/export/data/linux/decypher/bin

## DCremote
# Server on which DeCypher boards are remotely accessed
dc_server=coe01.ucalgary.ca

# User name on the server
dc_user=

# DeCypher program path on remote server
dc_remote_path=/export/data_new/programs/decypher/bin

# Paths to remote tera-blast template files
dc_remote_blastx_template=blast/tera-blastx
dc_remote_blastp_template=blast/tera-blastp.refseq

MAX_TIMEOUTS=5 ; Maximum number of timeouts during file transfer

[Exonerate]
# Smallest allowed intron size for alignment of transcripts to genome.
imin=50
# Largest allowed intron size for alignment of transcripts to genome.
imax=2000

[Scoring]
# Models with lower mean coverage are assigned "Low expression" status
DEPTH_THRESHOLD=10

# Score initially assigned to all models
DEFAULT_SCORE=1.0

# Maximum number of homologs used for scoring
MAX_HOMOLOGS=3

# Shorter predicted proteins from monoexonic models with no homologs in database are penalized
MIN_PROTEIN_LENGTH=150

# Transcripts containing an exon with a median coverage depth that is a smaller fraction of the transcript median depth
# are assigned a status of Heterogeneous coverage depth
MIN_MEDIAN_RATIO=0.15

#Transcripts containing an exon with a median coverage depth that is a larger multiple of the transcript median depth
# are assigned a status of Heterogeneous coverage depth
MAX_MEDIAN_RATIO=3

# Transcripts containing a longer run of coverage depth less than coverage_tolerance * transcript mean depth are assigned
# a status of Heterogeneous coverage depth
MAX_LOW_RUN=10

# Fraction of transcript mean depth used to define a low run
COVERAGE_TOLERANCE=0.05

# Splices with a higher readthrough ratio are ignored during scoring
MAX_INTRON_READTHROUGH=0.8

# Predicted introns shorter than this are rejected
MIN_INTRON_LENGTH=10

# Predicted introns longer than this are rejected
MAX_INTRON_LENGTH=2000

# Transcripts with more Ns in their sequences are assigned a status of Cannot be translated into protein
MAX_UNKNOWN_BASES=8

# Minimum score for a model to be considered correct
CORRECT_SCORE_THRESHOLD=0.5

[Merging]
# A small positive constant added to all scores to avoid merging problems
MERGE_PSEUDOSCORE=0.0001

[Splice_hinted_Augustus]
# Minimum coverage depth inside a block of contiguous coverage
MIN_COVER=3

# Transcripts shorter than this are not reported
MIN_TRANSCRIPT_LENGTH=100

#  Exons shorter than this are not subdivided because of jumps in coverage depth
MIN_EXON_LENGTH=50

# Splices with read-through ratios higher than this are not used to create introns between read islands
MAX_SPLICE_READTHROUGH=0.6

# Any coverage gap longer than this causes a new locus to be started
MAX_INTRAGENE_GAP=500

#  Regions for Augustus gene prediction are extended by this much at each end
REGION_PAD=0

[Config]
# Path to the CONFIG file
config_file=
