# Supplementary material for: SnowyOwl: accurate prediction of fungal genes by using RNA-Seq and homology information to select among ab initio models
Source: BMC Bioinformatics. 2014 Jul 1;15:229. doi: 10.1186/1471-2105-15-229 (PMC4084796; doi:10.1186/1471-2105-15-229)
Supplement: Additional file 3 — Aspni curated models. Manually curated gene models from Aspergillus niger. [file 1471-2105-15-229-S3.zip › 1673383000105765_add3.gff3]

###
###
###
###
###
###
###
###
###
###
###
###
###
###
###
###
###
###
###
###
###
###
###
###
###
###
###
###
###
###
###
###
###
###
###
###
###
###
###
###
###
###
###
###
###
###
###
###
###
###
###
###
###
###
###
###
###
###
###
###
###
###
###
###
###
###
###
###
###
###
###
###
###
###
###
###
###
###
###
###
###
###
###
###
###
###
###
###
###
###
###
###
###
###
###
###
###
###
###
###
###
###
###
###
###
###
###
###
###
###
###
###
###
###
###
###
###
###
###
###
###
###
###
###
###
###
###
###
###
###
###
###
###
###
###
###
###
###
###
###
###
###
###
###
###
###
###
###
###
###
###
###
###
###
###
###
###
###
###
###
###
###
###
###
###
###
###
###
###
###
###
###
###
###
###
###
###
###
###
###
###
###
###
###
###
###
###
###
###
###
###
###
###
###
###
###
###
###
###
###
###
###
###
###
###
###
###
###
###
###
###
###
###
###
###
###
###
###
###
###
###
###
###
###
###
###
###
###
###
###
###
###
###
###
###
###
###
###
###
###
###
###
###
###
###
###
###
###
###
###
###
###
###
###
###
###
###
###
###
###
###
###
###
###
###
###
###
###
###
###
###
###
###
###
###
###
###
###
###
###
###
###
###
###
###
###
###
###
###
###
###
###
###
###
###
###
###
###
###
###
###
###
###
###
###
###
###
###
###
###
###
###
###
###
###
###
###
###
###
###
###
###
###
###
###
###
###
###
###
###
###
###
###
###
###
###
###
###
###
###
###
###
###
###
###
###
###
###
###
###
###
###
###
###
###
###
###
###
###
###
###
###
###
###
###
###
###
###
###
###
###
###
###
###
###
###
###
###
###
###
###
###
###
###
###
###
###
###
###
###
###
###
###
###
###
###
###
###
###
###
###
###
###
###
###
###
###
###
###
###
###
###
###
###
###
###
###
###
###
###
###
###
###
###
###
###
###
###
###
###
###
###
###
###
###
###
###
###
###
###
###
###
###
###
###
###
###
###
###
###
###
###
###
###
###
###
###
###
###
###
###
###
###
###
###
###
###
###
###
###
###
###
###
###
###
###
###
###
###
###
###
###
###
###
###
###
###
###
###
###
###
###
###
###
###
###
###
###
###
###
###
###
###
###
###
###
###
###
###
###
###
###
###
###
###
###
###
###
###
###
###
###
###
###
###
###
###
###
###
###
###
###
###
###
###
###
###
###
###
###
###
###
###
###
###
###
###
###
###
###
###
###
###
###
###
###
###
###
###
###
###
###
###
###
###
###
###
###
###
###
###
###
###
###
###
###
###
###
###
###
###
###
###
###
###
###
###
###
###
###
###
###
###
###
###
###
###
###
###
###
###
###
###
###
###
###
###
###
###
###
###
###
###
###
###
###
###
###
###
###
###
###
###
###
###
###
###
###
###
###
###
###
###
###
###
###
###
###
###
###
###
###
###
###
###
###
###
###
###
###
###
###
###
###
###
###
###
###
###
###
###
###
###
###
###
###
###
###
###
###
###
###
###
###
###
###
###
###
###
###
###
###
###
###
###
###
###
###
###
###
###
###
###
###
###
###
###
###
###
###
###
###
###
###
###
###
###
###
###
###
###
###
###
###
###
###
###
###
###
###
###
###
###
###
###
###
###
###
###
###
###
###
###
###
###
###
###
###
###
###
###
###
###
###
###
###
###
###
###
###
###
###
###
###
###
###
###
###
###
###
###
###
###
###
###
###
###
###
###
###
###
###
###
###
###
###
###
###
###
###
###
###
###
###
###
###
###
###
###
###
###
###
###
###
###
###
###
###
###
###
###
###
###
###
###
###
###
###
###
###
###
###
###
###
###
###
###
###
###
###
###
###
###
###
###
###
###
###
###
###
###
###
###
###
###
###
###
###
###
###
###
###
###
###
###
###
###
###
###
###
###
###
###
###
###
###
###
###
###
###
###
###
###
###
###
###
###
###
###
###
###
###
###
###
###
###
###
###
###
###
###
###
###
###
###
###
###
###
###
###
###
###
###
###
###
###
###
###
###
###
###
###
###
###
###
###
###
###
###
###
###
###
###
###
###
###
###
###
###
###
###
###
###
###
###
###
###
###
###
###
###
###
###
###
###
###
###
###
###
###
###
###
###
###
###
###
###
###
###
###
###
###
###
###
###
###
###
###
###
###
###
###
###
###
###
###
###
###
###
###
###
###
###
###
###
###
###
###
###
###
###
###
###
###
###
###
###
###
###
###
###
###
###
###
###
###
###
###
###
###
###
###
###
###
###
###
###
###
###
###
###
###
###
###
###
###
###
###
###
###
###
###
###
###
###
###
###
###
###
###
###
###
###
###
###
###
###
###
###
###
###
###
###
###
###
###
###
###
###
###
###
###
###
###
###
###
###
###
###
###
###
###
###
###
###
###
###
###
###
###
###
###
###
###
###
###
###
###
###
###
###
###
###
###
###
###
###
###
###
###
###
###
###
###
###
###
###
###
###
###
###
###
###
###
###
###
###
###
###
###
###
###
###
###
###
###
###
###
###
###
###
###
###
###
###
###
###
###
###
###
###
###
###
###
###
###
###
###
###
###
###
###
###
###
###
###
###
###
###
###
###
###
###
###
###
###
###
###
###
###
###
###
###
###
###
###
###
###
###
###
###
###
###
###
###
###
###
###
###
###
###
###
###
###
###
###
###
###
###
###
###
###
###
###
###
###
###
###
###
###
###
###
###
###
###
###
###
###
###
###
###
###
###
###
###
###
###
###
###
###
###
###
###
###
###
###
###
###
###
###
###
###
###
###
###
###
###
###
###
###
###
###
###
###
###
###
###
###
###
###
###
###
###
###
###
###
###
###
###
###
###
###
###
###
###
###
###
###
###
###
###
###
###
###
###
###
###
###
###
###
###
###
###
###
###
###
###
###
###
###
###
###
###
###
###
###
###
###
###
###
###
###
###
###
###
###
###
###
###
###
###
###
###
###
###
###
###
###
###
###
###
###
###
###
###
###
###
###
###
###
###
###
###
###
###
###
###
###
###
###
###
###
###
###
###
###
###
###
###
###
###
###
###
###
###
###
###
###
###
###
###
###
###
###
###
###
###
###
###
###
###
###
###
###
###
###
###
###
###
###
###
###
###
###
###
###
###
###
###
###
###
###
###
###
###
###
###
###
###
###
###
###
###
###
###
###
###
###
###
###
###
###
###
###
###
###
###
###
###
###
###
###
###
###
###
###
###
###
###
###
###
###
###
###
###
###
###
###
###
###
###
###
###
###
###
###
###
###
###
###
###
###
###
###
###
###
###
###
###
###
###
###
###
###
###
###
###
###
###
###
###
###
###
###
###
###
###
###
###
###
###
###
###
###
###
###
###
###
###
###
###
###
###
###
###
###
###
###
###
###
###
###
###
###
###
###
###
###
###
###
###
###
###
###
###
###
###
###
###
###
###
###
###
###
###
###
###
###
###
###
###
###
###
###
###
###
###
###
###
###
###
###
###
###
###
###
###
###
###
###
###
###
###
###
###
###
###
###
###
###
###
###
###
###
###
###
###
###
###
###
###
###
###
###
###
###
###
###
###
###
###
###
###
###
###
###
###
###
###
###
###
###
###
###
###
###
###
###
###
###
###
###
###
###
###
###
###
###
###
###
###
###
###
###
###
###
###
###
###
###
###
###
###
###
###
###
###
###
###
###
###
###
###
###
###
###
###
###
###
###
###
###
###
###
###
###
###
###
###
###
###
###
###
###
###
###
###
###
###
###
###
###
###
###
###
###
###
###
###
###
###
###
###
###
###
###
###
###
###
###
###
###
###
###
###
###
###
###
###
###
###
###
###
###
###
###
###
###
###
###
###
###
###
###
###
###
###
###
###
###
###
###
###
###
###
###
###
###
###
###
###
###
###
###
###
###
###
###
###
###
###
###
###
###
###
###
###
###
###
###
###
###
###
###
###
###
###
###
###
###
###
###
###
###
###
###
###
###
###
###
###
###
###
###
###
###
###
###
###
###
###
###
###
###
###
###
###
###
###
###
###
###
###
###
###
###
###
###
###
###
###
###
###
###
###
###
###
###
###
###
###
###
###
###
###
###
###
###
###
###
###
###
###
###
###
###
###
###
###
###
###
###
###
###
###
###
###
###
###
###
###
###
###
###
###
###
###
###
###
###
###
###
###
###
###
###
###
###
###
###
###
###
###
###
###
###
###
###
###
###
###
###
###
###
###
###
###
###
###
###
###
###
###
###
###
###
###
###
###
###
###
###
###
###
###
###
###
###
###
###
###
###
###
###
###
###
###
###
###
###
###
###
###
###
###
###
###
###
###
###
###
###
###
###
###
###
###
###
###
###
###
###
###
###
###
###
###
###
###
###
###
###
###
###
###
###
###
###
###
###
###
###
###
###
###
###
###
###
###
###
###
###
###
###
###
###
###
###
###
###
###
###
###
###
###
###
###
###
###
###
###
###
###
###
###
###
###
###
###
###
###
###
###
###
###
###
###
###
###
###
###
###
###
###
###
###
###
###
###
###
###
###
###
###
###
###
###
###
###
###
###
###
###
###
###
###
###
###
###
###
###
###
###
###
###
###
###
###
###
###
###
###
###
###
###
###
###
###
###
###
###
###
###
###
###
###
###
###
###
###
###
###
###
###
###
chr_1_1	AUGUSTUS	exon	28498	29503	2.95848789625	+	0	ID=chr_1_1.g13.t1.cds;Name=A7.chr_1_1.g13.t1;Parent=chr_1_1.g13.t1
chr_1_1	AUGUSTUS	gene	28498	30993	9.18344885944	+	.	ID=chr_1_1.g13.t1g;Name=A7.chr_1_1.g13.t1;depth=81;status=Matches RNA-Seq data
chr_1_1	AUGUSTUS	mRNA	28498	30993	9.18344885944	+	.	ID=chr_1_1.g13.t1;Name=A7.chr_1_1.g13.t1;Parent=chr_1_1.g13.t1g
chr_1_1	AUGUSTUS	exon	29552	30993	3.10410222434	+	2	ID=chr_1_1.g13.t1.cds;Name=A7.chr_1_1.g13.t1;Parent=chr_1_1.g13.t1
chr_1_1	AUGUSTUS	exon	31372	31818	2.3708083714	+	0	ID=chr_1_1.g14.t1.cds;Name=A7.chr_1_1.g14.t1;Parent=chr_1_1.g14.t1
chr_1_1	AUGUSTUS	gene	31372	32030	5.59537306132	+	.	ID=chr_1_1.g14.t1g;Name=A7.chr_1_1.g14.t1;depth=2180;status=Matches RNA-Seq data
chr_1_1	AUGUSTUS	mRNA	31372	32030	5.59537306132	+	.	ID=chr_1_1.g14.t1;Name=A7.chr_1_1.g14.t1;Parent=chr_1_1.g14.t1g
chr_1_1	AUGUSTUS	exon	31896	32030	2.36011190479	+	0	ID=chr_1_1.g14.t1.cds;Name=A7.chr_1_1.g14.t1;Parent=chr_1_1.g14.t1
chr_1_1	AUGUSTUS	exon	32209	32639	3.34572399112	-	2	ID=chr_1_1.g15.t1.cds;Name=A7.chr_1_1.g15.t1;Parent=chr_1_1.g15.t1
chr_1_1	AUGUSTUS	gene	32209	36505	670956.315562	-	.	ID=chr_1_1.g15.t1g;Name=A7.chr_1_1.g15.t1;depth=187;status=Matches RNA-Seq data
chr_1_1	AUGUSTUS	mRNA	32209	36505	670956.315562	-	.	ID=chr_1_1.g15.t1;Name=A7.chr_1_1.g15.t1;Parent=chr_1_1.g15.t1g
chr_1_1	AUGUSTUS	exon	32692	33254	5.77390325578	-	1	ID=chr_1_1.g15.t1.cds;Name=A7.chr_1_1.g15.t1;Parent=chr_1_1.g15.t1
chr_1_1	AUGUSTUS	exon	33301	33548	5.68260880581	-	0	ID=chr_1_1.g15.t1.cds;Name=A7.chr_1_1.g15.t1;Parent=chr_1_1.g15.t1
chr_1_1	AUGUSTUS	exon	33596	33687	5.5429003238	-	2	ID=chr_1_1.g15.t1.cds;Name=A7.chr_1_1.g15.t1;Parent=chr_1_1.g15.t1
chr_1_1	AUGUSTUS	exon	33734	35431	4.79758132843	-	2	ID=chr_1_1.g15.t1.cds;Name=A7.chr_1_1.g15.t1;Parent=chr_1_1.g15.t1
chr_1_1	AUGUSTUS	exon	35482	35964	4.32368108802	-	2	ID=chr_1_1.g15.t1.cds;Name=A7.chr_1_1.g15.t1;Parent=chr_1_1.g15.t1
chr_1_1	AUGUSTUS	exon	36035	36080	5.14967491233	-	0	ID=chr_1_1.g15.t1.cds;Name=A7.chr_1_1.g15.t1;Parent=chr_1_1.g15.t1
chr_1_1	AUGUSTUS	exon	36168	36404	5.39086275173	-	0	ID=chr_1_1.g15.t1.cds;Name=A7.chr_1_1.g15.t1;Parent=chr_1_1.g15.t1
chr_1_1	AUGUSTUS	exon	36503	36505	1.91485421551	-	0	ID=chr_1_1.g15.t1.cds;Name=A7.chr_1_1.g15.t1;Parent=chr_1_1.g15.t1
chr_1_1	AUGUSTUS	exon	38755	39540	2.21091361413	-	0	ID=chr_1_1.g16.t1.cds;Name=A7.chr_1_1.g16.t1;Parent=chr_1_1.g16.t1
chr_1_1	AUGUSTUS	gene	38755	39661	2.86722183669	-	.	ID=chr_1_1.g16.t1g;Name=A7.chr_1_1.g16.t1;depth=234;status=Matches RNA-Seq data
chr_1_1	AUGUSTUS	mRNA	38755	39661	2.86722183669	-	.	ID=chr_1_1.g16.t1;Name=A7.chr_1_1.g16.t1;Parent=chr_1_1.g16.t1g
chr_1_1	AUGUSTUS	exon	39602	39661	1.29684932888	-	0	ID=chr_1_1.g16.t1.cds;Name=A7.chr_1_1.g16.t1;Parent=chr_1_1.g16.t1
chr_1_1	AUGUSTUS	exon	40462	40773	3.47018499985	+	0	ID=chr_1_1.g17.t1.cds;Name=A7.chr_1_1.g17.t1;Parent=chr_1_1.g17.t1
chr_1_1	AUGUSTUS	gene	40462	44063	472.9682119	+	.	ID=chr_1_1.g17.t1g;Name=A7.chr_1_1.g17.t1;depth=56;status=Matches RNA-Seq data
chr_1_1	AUGUSTUS	mRNA	40462	44063	472.9682119	+	.	ID=chr_1_1.g17.t1;Name=A7.chr_1_1.g17.t1;Parent=chr_1_1.g17.t1g
chr_1_1	AUGUSTUS	exon	40844	41286	6.54344358765	+	0	ID=chr_1_1.g17.t1.cds;Name=A7.chr_1_1.g17.t1;Parent=chr_1_1.g17.t1
chr_1_1	AUGUSTUS	exon	41341	43450	6.41958172004	+	1	ID=chr_1_1.g17.t1.cds;Name=A7.chr_1_1.g17.t1;Parent=chr_1_1.g17.t1
chr_1_1	AUGUSTUS	exon	43503	44063	3.24463785189	+	0	ID=chr_1_1.g17.t1.cds;Name=A7.chr_1_1.g17.t1;Parent=chr_1_1.g17.t1
chr_1_1	AUGUSTUS	exon	83848	84419	2.4366201604	-	2	ID=chr_1_1.g29.t1.cds;Name=A7.chr_1_1.g29.t1;Parent=chr_1_1.g29.t1
chr_1_1	AUGUSTUS	gene	83848	84788	5.92190824486	-	.	ID=chr_1_1.g29.t1g;Name=A7.chr_1_1.g29.t1;depth=50;status=Matches RNA-Seq data
chr_1_1	AUGUSTUS	mRNA	83848	84788	5.92190824486	-	.	ID=chr_1_1.g29.t1;Name=A7.chr_1_1.g29.t1;Parent=chr_1_1.g29.t1g
chr_1_1	AUGUSTUS	exon	84497	84788	2.43037808728	-	0	ID=chr_1_1.g29.t1.cds;Name=A7.chr_1_1.g29.t1;Parent=chr_1_1.g29.t1
chr_1_1	AUGUSTUS	exon	93546	93642	3.06502358769	+	0	ID=chr_1_1.g31.t1.cds;Name=A7.chr_1_1.g31.t1;Parent=chr_1_1.g31.t1
chr_1_1	AUGUSTUS	gene	93546	95919	68.8940927415	+	.	ID=chr_1_1.g31.t1g;Name=A7.chr_1_1.g31.t1;depth=270;status=Matches RNA-Seq data
chr_1_1	AUGUSTUS	mRNA	93546	95919	68.8940927415	+	.	ID=chr_1_1.g31.t1;Name=A7.chr_1_1.g31.t1;Parent=chr_1_1.g31.t1g
chr_1_1	AUGUSTUS	exon	93720	94326	6.73277374849	+	2	ID=chr_1_1.g31.t1.cds;Name=A7.chr_1_1.g31.t1;Parent=chr_1_1.g31.t1
chr_1_1	AUGUSTUS	exon	94380	95919	3.33852124136	+	1	ID=chr_1_1.g31.t1.cds;Name=A7.chr_1_1.g31.t1;Parent=chr_1_1.g31.t1
chr_1_1	AUGUSTUS	exon	118177	119028	3.11072015897	-	0	ID=chr_1_1.g38.t1.cds;Name=A7.chr_1_1.g38.t1;Parent=chr_1_1.g38.t1
chr_1_1	AUGUSTUS	gene	118177	119620	9.67543235772	-	.	ID=chr_1_1.g38.t1g;Name=A7.chr_1_1.g38.t1;depth=42;status=Matches RNA-Seq data
chr_1_1	AUGUSTUS	mRNA	118177	119620	9.67543235772	-	.	ID=chr_1_1.g38.t1;Name=A7.chr_1_1.g38.t1;Parent=chr_1_1.g38.t1g
chr_1_1	AUGUSTUS	exon	119084	119620	3.11035125735	-	0	ID=chr_1_1.g38.t1.cds;Name=A7.chr_1_1.g38.t1;Parent=chr_1_1.g38.t1
chr_1_1	AUGUSTUS	exon	120055	121683	1.80417434009	+	0	ID=chr_1_1.g39.t1.cds;Name=A7.chr_1_1.g39.t1;Parent=chr_1_1.g39.t1
chr_1_1	AUGUSTUS	gene	120055	121683	1.80417434009	+	.	ID=chr_1_1.g39.t1g;Name=A7.chr_1_1.g39.t1;depth=21;status=Matches RNA-Seq data
chr_1_1	AUGUSTUS	mRNA	120055	121683	1.80417434009	+	.	ID=chr_1_1.g39.t1;Name=A7.chr_1_1.g39.t1;Parent=chr_1_1.g39.t1g
chr_1_1	AUGUSTUS	exon	139278	140204	1.68176914779	+	0	ID=chr_1_1.g46.t1.cds;Name=A7.chr_1_1.g46.t1;Parent=chr_1_1.g46.t1
chr_1_1	AUGUSTUS	gene	139278	140204	1.68176914779	+	.	ID=chr_1_1.g46.t1g;Name=A7.chr_1_1.g46.t1;depth=175;status=Matches RNA-Seq data
chr_1_1	AUGUSTUS	mRNA	139278	140204	1.68176914779	+	.	ID=chr_1_1.g46.t1;Name=A7.chr_1_1.g46.t1;Parent=chr_1_1.g46.t1g
chr_1_1	AUGUSTUS	exon	142871	143042	2.27836093361	+	0	ID=chr_1_1.g48.t1.cds;Name=A7.chr_1_1.g48.t1;Parent=chr_1_1.g48.t1
chr_1_1	AUGUSTUS	gene	142871	143535	20.4474013656	+	.	ID=chr_1_1.g48.t1g;Name=A7.chr_1_1.g48.t1;depth=64;status=Matches RNA-Seq data
chr_1_1	AUGUSTUS	mRNA	142871	143535	20.4474013656	+	.	ID=chr_1_1.g48.t1;Name=A7.chr_1_1.g48.t1;Parent=chr_1_1.g48.t1g
chr_1_1	AUGUSTUS	exon	143097	143159	3.96611730743	+	2	ID=chr_1_1.g48.t1.cds;Name=A7.chr_1_1.g48.t1;Parent=chr_1_1.g48.t1
chr_1_1	AUGUSTUS	exon	143213	143535	2.26282017008	+	2	ID=chr_1_1.g48.t1.cds;Name=A7.chr_1_1.g48.t1;Parent=chr_1_1.g48.t1
chr_1_1	AUGUSTUS	exon	160388	160954	2.68090403202	+	0	ID=chr_1_1.g55.t1.cds;Name=A7.chr_1_1.g55.t1;Parent=chr_1_1.g55.t1
chr_1_1	AUGUSTUS	gene	160388	162908	45.3736058897	+	.	ID=chr_1_1.g55.t1g;Name=A7.chr_1_1.g55.t1;depth=215;status=Matches RNA-Seq data
chr_1_1	AUGUSTUS	mRNA	160388	162908	45.3736058897	+	.	ID=chr_1_1.g55.t1;Name=A7.chr_1_1.g55.t1;Parent=chr_1_1.g55.t1g
chr_1_1	AUGUSTUS	exon	161008	162663	5.53833914978	+	0	ID=chr_1_1.g55.t1.cds;Name=A7.chr_1_1.g55.t1;Parent=chr_1_1.g55.t1
chr_1_1	AUGUSTUS	exon	162735	162908	3.05592351	+	0	ID=chr_1_1.g55.t1.cds;Name=A7.chr_1_1.g55.t1;Parent=chr_1_1.g55.t1
chr_1_1	AUGUSTUS	exon	175275	175438	2.5477486711	-	2	ID=chr_1_1.g61.t1.cds;Name=A7.chr_1_1.g61.t1;Parent=chr_1_1.g61.t1
chr_1_1	AUGUSTUS	gene	175275	175747	31.1855213002	-	.	ID=chr_1_1.g61.t1g;Name=A7.chr_1_1.g61.t1;depth=5745;status=Matches RNA-Seq data
chr_1_1	AUGUSTUS	mRNA	175275	175747	31.1855213002	-	.	ID=chr_1_1.g61.t1;Name=A7.chr_1_1.g61.t1;Parent=chr_1_1.g61.t1g
chr_1_1	AUGUSTUS	exon	175496	175657	5.03980717453	-	2	ID=chr_1_1.g61.t1.cds;Name=A7.chr_1_1.g61.t1;Parent=chr_1_1.g61.t1
chr_1_1	AUGUSTUS	exon	175735	175747	2.42874826842	-	0	ID=chr_1_1.g61.t1.cds;Name=A7.chr_1_1.g61.t1;Parent=chr_1_1.g61.t1
chr_1_1	AUGUSTUS	exon	251530	253248	1.78243164631	+	0	ID=chr_1_1.g88.t1.cds;Name=A7.chr_1_1.g88.t1;Parent=chr_1_1.g88.t1
chr_1_1	AUGUSTUS	gene	251530	253248	1.78243164631	+	.	ID=chr_1_1.g88.t1g;Name=A7.chr_1_1.g88.t1;depth=240;status=Matches RNA-Seq data
chr_1_1	AUGUSTUS	mRNA	251530	253248	1.78243164631	+	.	ID=chr_1_1.g88.t1;Name=A7.chr_1_1.g88.t1;Parent=chr_1_1.g88.t1g
chr_1_1	AUGUSTUS	exon	268209	270200	1.57454819277	-	0	ID=chr_1_1.g94.t1.cds;Name=A7.chr_1_1.g94.t1;Parent=chr_1_1.g94.t1
chr_1_1	AUGUSTUS	gene	268209	270200	1.57454819277	-	.	ID=chr_1_1.g94.t1g;Name=A7.chr_1_1.g94.t1;depth=45;status=Matches RNA-Seq data
chr_1_1	AUGUSTUS	mRNA	268209	270200	1.57454819277	-	.	ID=chr_1_1.g94.t1;Name=A7.chr_1_1.g94.t1;Parent=chr_1_1.g94.t1g
chr_1_1	AUGUSTUS	exon	271326	271790	1.32688172043	-	0	ID=chr_1_1.g95.t1.cds;Name=A7.chr_1_1.g95.t1;Parent=chr_1_1.g95.t1
chr_1_1	AUGUSTUS	gene	271326	271790	1.32688172043	-	.	ID=chr_1_1.g95.t1g;Name=A7.chr_1_1.g95.t1;depth=67;status=Matches RNA-Seq data
chr_1_1	AUGUSTUS	mRNA	271326	271790	1.32688172043	-	.	ID=chr_1_1.g95.t1;Name=A7.chr_1_1.g95.t1;Parent=chr_1_1.g95.t1g
chr_1_1	AUGUSTUS	exon	272199	273188	1.83181818182	-	0	ID=chr_1_1.g96.t1.cds;Name=A7.chr_1_1.g96.t1;Parent=chr_1_1.g96.t1
chr_1_1	AUGUSTUS	gene	272199	273188	1.83181818182	-	.	ID=chr_1_1.g96.t1g;Name=A7.chr_1_1.g96.t1;depth=344;status=Matches RNA-Seq data
chr_1_1	AUGUSTUS	mRNA	272199	273188	1.83181818182	-	.	ID=chr_1_1.g96.t1;Name=A7.chr_1_1.g96.t1;Parent=chr_1_1.g96.t1g
chr_1_1	AUGUSTUS	exon	273494	273551	2.04074830789	-	1	ID=chr_1_1.g97.t1.cds;Name=A7.chr_1_1.g97.t1;Parent=chr_1_1.g97.t1
chr_1_1	AUGUSTUS	gene	273494	274501	81.1821576158	-	.	ID=chr_1_1.g97.t1g;Name=A7.chr_1_1.g97.t1;depth=58;status=Matches RNA-Seq data
chr_1_1	AUGUSTUS	mRNA	273494	274501	81.1821576158	-	.	ID=chr_1_1.g97.t1;Name=A7.chr_1_1.g97.t1;Parent=chr_1_1.g97.t1g
chr_1_1	AUGUSTUS	exon	273602	273817	2.8090786242	-	1	ID=chr_1_1.g97.t1.cds;Name=A7.chr_1_1.g97.t1;Parent=chr_1_1.g97.t1
chr_1_1	AUGUSTUS	exon	273874	273935	2.65708142865	-	0	ID=chr_1_1.g97.t1.cds;Name=A7.chr_1_1.g97.t1;Parent=chr_1_1.g97.t1
chr_1_1	AUGUSTUS	exon	274011	274342	2.56086537384	-	2	ID=chr_1_1.g97.t1.cds;Name=A7.chr_1_1.g97.t1;Parent=chr_1_1.g97.t1
chr_1_1	AUGUSTUS	exon	274408	274501	2.08120872357	-	0	ID=chr_1_1.g97.t1.cds;Name=A7.chr_1_1.g97.t1;Parent=chr_1_1.g97.t1
chr_1_1	AUGUSTUS	exon	276879	277047	2.03049371292	+	0	ID=chr_1_1.g99.t1.cds;Name=A7.chr_1_1.g99.t1;Parent=chr_1_1.g99.t1
chr_1_1	AUGUSTUS	gene	276879	277910	15.155442393	+	.	ID=chr_1_1.g99.t1g;Name=A7.chr_1_1.g99.t1;depth=75;status=Matches RNA-Seq data
chr_1_1	AUGUSTUS	mRNA	276879	277910	15.155442393	+	.	ID=chr_1_1.g99.t1;Name=A7.chr_1_1.g99.t1;Parent=chr_1_1.g99.t1g
chr_1_1	AUGUSTUS	exon	277107	277613	3.20129910232	+	2	ID=chr_1_1.g99.t1.cds;Name=A7.chr_1_1.g99.t1;Parent=chr_1_1.g99.t1
chr_1_1	AUGUSTUS	exon	277684	277910	2.33152843358	+	2	ID=chr_1_1.g99.t1.cds;Name=A7.chr_1_1.g99.t1;Parent=chr_1_1.g99.t1
chr_1_1	AUGUSTUS	exon	278089	278802	3.37579695995	-	0	ID=chr_1_1.g100.t1.cds;Name=A7.chr_1_1.g100.t1;Parent=chr_1_1.g100.t1
chr_1_1	AUGUSTUS	gene	278089	279282	38.1605219226	-	.	ID=chr_1_1.g100.t1g;Name=A7.chr_1_1.g100.t1;depth=66;status=Matches RNA-Seq data
chr_1_1	AUGUSTUS	mRNA	278089	279282	38.1605219226	-	.	ID=chr_1_1.g100.t1;Name=A7.chr_1_1.g100.t1;Parent=chr_1_1.g100.t1g
chr_1_1	AUGUSTUS	exon	278851	278919	4.55700364326	-	0	ID=chr_1_1.g100.t1.cds;Name=A7.chr_1_1.g100.t1;Parent=chr_1_1.g100.t1
chr_1_1	AUGUSTUS	exon	278968	279282	2.48061069837	-	0	ID=chr_1_1.g100.t1.cds;Name=A7.chr_1_1.g100.t1;Parent=chr_1_1.g100.t1
chr_1_1	AUGUSTUS	exon	284988	285254	3.28771819354	+	0	ID=chr_1_1.g102.t1.cds;Name=A7.chr_1_1.g102.t1;Parent=chr_1_1.g102.t1
chr_1_1	AUGUSTUS	gene	284988	286113	612.144992746	+	.	ID=chr_1_1.g102.t1g;Name=A7.chr_1_1.g102.t1;depth=326;status=Matches RNA-Seq data
chr_1_1	AUGUSTUS	mRNA	284988	286113	612.144992746	+	.	ID=chr_1_1.g102.t1;Name=A7.chr_1_1.g102.t1;Parent=chr_1_1.g102.t1g
chr_1_1	AUGUSTUS	exon	285305	285781	7.0923910849	+	0	ID=chr_1_1.g102.t1.cds;Name=A7.chr_1_1.g102.t1;Parent=chr_1_1.g102.t1
chr_1_1	AUGUSTUS	exon	285841	285926	7.21905393463	+	0	ID=chr_1_1.g102.t1.cds;Name=A7.chr_1_1.g102.t1;Parent=chr_1_1.g102.t1
chr_1_1	AUGUSTUS	exon	285978	286113	3.63652648324	+	1	ID=chr_1_1.g102.t1.cds;Name=A7.chr_1_1.g102.t1;Parent=chr_1_1.g102.t1
chr_1_1	AUGUSTUS	exon	287381	287466	1.75411603861	+	0	ID=chr_1_1.g103.t2.cds;Name=A7.chr_1_1.g103.t2;Parent=chr_1_1.g103.t2
chr_1_1	AUGUSTUS	gene	287381	289492	20.9224234361	+	.	ID=chr_1_1.g103.t2g;Name=A7.chr_1_1.g103.t2;depth=59;status=Matches RNA-Seq data
chr_1_1	AUGUSTUS	mRNA	287381	289492	20.9224234361	+	.	ID=chr_1_1.g103.t2;Name=A7.chr_1_1.g103.t2;Parent=chr_1_1.g103.t2g
chr_1_1	AUGUSTUS	exon	287541	287577	2.32047740446	+	1	ID=chr_1_1.g103.t2.cds;Name=A7.chr_1_1.g103.t2;Parent=chr_1_1.g103.t2
chr_1_1	AUGUSTUS	exon	287638	289285	3.29700080643	+	0	ID=chr_1_1.g103.t2.cds;Name=A7.chr_1_1.g103.t2;Parent=chr_1_1.g103.t2
chr_1_1	AUGUSTUS	exon	289341	289492	1.5590400452	+	2	ID=chr_1_1.g103.t2.cds;Name=A7.chr_1_1.g103.t2;Parent=chr_1_1.g103.t2
chr_1_1	AUGUSTUS	exon	290343	290780	3.47387874305	+	0	ID=chr_1_1.g104.t1.cds;Name=A7.chr_1_1.g104.t1;Parent=chr_1_1.g104.t1
chr_1_1	AUGUSTUS	gene	290343	291371	429.854832193	+	.	ID=chr_1_1.g104.t1g;Name=A7.chr_1_1.g104.t1;depth=114;status=Matches RNA-Seq data
chr_1_1	AUGUSTUS	mRNA	290343	291371	429.854832193	+	.	ID=chr_1_1.g104.t1;Name=A7.chr_1_1.g104.t1;Parent=chr_1_1.g104.t1g
chr_1_1	AUGUSTUS	exon	290842	290952	6.05857466414	+	0	ID=chr_1_1.g104.t1.cds;Name=A7.chr_1_1.g104.t1;Parent=chr_1_1.g104.t1
chr_1_1	AUGUSTUS	exon	291005	291044	5.98423350928	+	0	ID=chr_1_1.g104.t1.cds;Name=A7.chr_1_1.g104.t1;Parent=chr_1_1.g104.t1
chr_1_1	AUGUSTUS	exon	291103	291371	3.41293613815	+	2	ID=chr_1_1.g104.t1.cds;Name=A7.chr_1_1.g104.t1;Parent=chr_1_1.g104.t1
chr_1_1	AUGUSTUS	exon	294382	294412	1.71591526381	-	1	ID=chr_1_1.g106.t1.cds;Name=A7.chr_1_1.g106.t1;Parent=chr_1_1.g106.t1
chr_1_1	AUGUSTUS	gene	294382	294804	10.6331866572	-	.	ID=chr_1_1.g106.t1g;Name=A7.chr_1_1.g106.t1;depth=1731;status=Matches RNA-Seq data
chr_1_1	AUGUSTUS	mRNA	294382	294804	10.6331866572	-	.	ID=chr_1_1.g106.t1;Name=A7.chr_1_1.g106.t1;Parent=chr_1_1.g106.t1g
chr_1_1	AUGUSTUS	exon	294483	294597	3.26085673668	-	2	ID=chr_1_1.g106.t1.cds;Name=A7.chr_1_1.g106.t1;Parent=chr_1_1.g106.t1
chr_1_1	AUGUSTUS	exon	294690	294804	1.90036000346	-	0	ID=chr_1_1.g106.t1.cds;Name=A7.chr_1_1.g106.t1;Parent=chr_1_1.g106.t1
chr_1_1	AUGUSTUS	exon	295920	297836	1.72430881586	+	0	ID=chr_1_1.g107.t1.cds;Name=A7.chr_1_1.g107.t1;Parent=chr_1_1.g107.t1
chr_1_1	AUGUSTUS	gene	295920	297836	1.72430881586	+	.	ID=chr_1_1.g107.t1g;Name=A7.chr_1_1.g107.t1;depth=1008;status=Matches RNA-Seq data
chr_1_1	AUGUSTUS	mRNA	295920	297836	1.72430881586	+	.	ID=chr_1_1.g107.t1;Name=A7.chr_1_1.g107.t1;Parent=chr_1_1.g107.t1g
chr_1_1	AUGUSTUS	exon	373164	373526	3.00289321694	-	0	ID=chr_1_1.g133.t1.cds;Name=A7.chr_1_1.g133.t1;Parent=chr_1_1.g133.t1
chr_1_1	AUGUSTUS	gene	373164	374662	9.30422514291	-	.	ID=chr_1_1.g133.t1g;Name=A7.chr_1_1.g133.t1;depth=71;status=Matches RNA-Seq data
chr_1_1	AUGUSTUS	mRNA	373164	374662	9.30422514291	-	.	ID=chr_1_1.g133.t1;Name=A7.chr_1_1.g133.t1;Parent=chr_1_1.g133.t1g
chr_1_1	AUGUSTUS	exon	373580	374662	3.09842024699	-	0	ID=chr_1_1.g133.t1.cds;Name=A7.chr_1_1.g133.t1;Parent=chr_1_1.g133.t1
chr_1_1	AUGUSTUS	exon	388068	388224	2.17544091451	+	0	ID=chr_1_1.g137.t1.cds;Name=A7.chr_1_1.g137.t1;Parent=chr_1_1.g137.t1
chr_1_1	AUGUSTUS	gene	388068	389984	7233.35868892	+	.	ID=chr_1_1.g137.t1g;Name=A7.chr_1_1.g137.t1;depth=75;status=Matches RNA-Seq data
chr_1_1	AUGUSTUS	mRNA	388068	389984	7233.35868892	+	.	ID=chr_1_1.g137.t1;Name=A7.chr_1_1.g137.t1;Parent=chr_1_1.g137.t1g
chr_1_1	AUGUSTUS	exon	388274	388368	4.1484030542	+	2	ID=chr_1_1.g137.t1.cds;Name=A7.chr_1_1.g137.t1;Parent=chr_1_1.g137.t1
chr_1_1	AUGUSTUS	exon	388430	388753	6.07318732489	+	0	ID=chr_1_1.g137.t1.cds;Name=A7.chr_1_1.g137.t1;Parent=chr_1_1.g137.t1
chr_1_1	AUGUSTUS	exon	388810	388962	6.02769464446	+	0	ID=chr_1_1.g137.t1.cds;Name=A7.chr_1_1.g137.t1;Parent=chr_1_1.g137.t1
chr_1_1	AUGUSTUS	exon	389008	389369	6.49306287196	+	0	ID=chr_1_1.g137.t1.cds;Name=A7.chr_1_1.g137.t1;Parent=chr_1_1.g137.t1
chr_1_1	AUGUSTUS	exon	389429	389984	3.37205178435	+	1	ID=chr_1_1.g137.t1.cds;Name=A7.chr_1_1.g137.t1;Parent=chr_1_1.g137.t1
chr_1_1	AUGUSTUS	exon	390364	390382	1.47920052327	+	0	ID=chr_1_1.g138.t1.cds;Name=A7.chr_1_1.g138.t1;Parent=chr_1_1.g138.t1
chr_1_1	AUGUSTUS	gene	390364	390689	5.81391941393	+	.	ID=chr_1_1.g138.t1g;Name=A7.chr_1_1.g138.t1;depth=123;status=Matches RNA-Seq data
chr_1_1	AUGUSTUS	mRNA	390364	390689	5.81391941393	+	.	ID=chr_1_1.g138.t1;Name=A7.chr_1_1.g138.t1;Parent=chr_1_1.g138.t1g
chr_1_1	AUGUSTUS	exon	390439	390590	2.41120704501	+	2	ID=chr_1_1.g138.t1.cds;Name=A7.chr_1_1.g138.t1;Parent=chr_1_1.g138.t1
chr_1_1	AUGUSTUS	exon	390642	390689	1.63007449435	+	0	ID=chr_1_1.g138.t1.cds;Name=A7.chr_1_1.g138.t1;Parent=chr_1_1.g138.t1
chr_1_1	AUGUSTUS	exon	391136	391993	1.0	+	0	ID=chr_1_1.g139.t1.cds;Name=A7.chr_1_1.g139.t1;Parent=chr_1_1.g139.t1
chr_1_1	AUGUSTUS	gene	391136	391993	1.0	+	.	ID=chr_1_1.g139.t1g;Name=A7.chr_1_1.g139.t1;depth=189;status=Matches RNA-Seq data
chr_1_1	AUGUSTUS	mRNA	391136	391993	1.0	+	.	ID=chr_1_1.g139.t1;Name=A7.chr_1_1.g139.t1;Parent=chr_1_1.g139.t1g
chr_1_1	AUGUSTUS	exon	486466	486575	3.57730152329	+	0	ID=chr_1_1.g168.t1.cds;Name=A7.chr_1_1.g168.t1;Parent=chr_1_1.g168.t1
chr_1_1	AUGUSTUS	gene	486466	487445	94.100218404	+	.	ID=chr_1_1.g168.t1g;Name=A7.chr_1_1.g168.t1;depth=645;status=Matches RNA-Seq data
chr_1_1	AUGUSTUS	mRNA	486466	487445	94.100218404	+	.	ID=chr_1_1.g168.t1;Name=A7.chr_1_1.g168.t1;Parent=chr_1_1.g168.t1g
chr_1_1	AUGUSTUS	exon	486640	487265	7.26316320793	+	1	ID=chr_1_1.g168.t1.cds;Name=A7.chr_1_1.g168.t1;Parent=chr_1_1.g168.t1
chr_1_1	AUGUSTUS	exon	487336	487445	3.62167337857	+	2	ID=chr_1_1.g168.t1.cds;Name=A7.chr_1_1.g168.t1;Parent=chr_1_1.g168.t1
chr_1_1	AUGUSTUS	exon	500455	502962	1.76216108453	+	0	ID=chr_1_1.g173.t1.cds;Name=A7.chr_1_1.g173.t1;Parent=chr_1_1.g173.t1
chr_1_1	AUGUSTUS	gene	500455	502962	1.76216108453	+	.	ID=chr_1_1.g173.t1g;Name=A7.chr_1_1.g173.t1;depth=56;status=Matches RNA-Seq data
chr_1_1	AUGUSTUS	mRNA	500455	502962	1.76216108453	+	.	ID=chr_1_1.g173.t1;Name=A7.chr_1_1.g173.t1;Parent=chr_1_1.g173.t1g
chr_1_1	AUGUSTUS	exon	510871	511176	3.194069039	-	0	ID=chr_1_1.g176.t1.cds;Name=A7.chr_1_1.g176.t1;Parent=chr_1_1.g176.t1
chr_1_1	AUGUSTUS	gene	510871	511942	412.494413126	-	.	ID=chr_1_1.g176.t1g;Name=A7.chr_1_1.g176.t1;depth=29;status=Matches RNA-Seq data
chr_1_1	AUGUSTUS	mRNA	510871	511942	412.494413126	-	.	ID=chr_1_1.g176.t1;Name=A7.chr_1_1.g176.t1;Parent=chr_1_1.g176.t1g
chr_1_1	AUGUSTUS	exon	511247	511583	6.50078735724	-	1	ID=chr_1_1.g176.t1.cds;Name=A7.chr_1_1.g176.t1;Parent=chr_1_1.g176.t1
chr_1_1	AUGUSTUS	exon	511643	511808	6.183482179	-	2	ID=chr_1_1.g176.t1.cds;Name=A7.chr_1_1.g176.t1;Parent=chr_1_1.g176.t1
chr_1_1	AUGUSTUS	exon	511855	511942	3.21273347091	-	0	ID=chr_1_1.g176.t1.cds;Name=A7.chr_1_1.g176.t1;Parent=chr_1_1.g176.t1
chr_1_1	AUGUSTUS	exon	517139	520636	1.74785591767	-	0	ID=chr_1_1.g178.t1.cds;Name=A7.chr_1_1.g178.t1;Parent=chr_1_1.g178.t1
chr_1_1	AUGUSTUS	gene	517139	520636	1.74785591767	-	.	ID=chr_1_1.g178.t1g;Name=A7.chr_1_1.g178.t1;depth=103;status=Matches RNA-Seq data
chr_1_1	AUGUSTUS	mRNA	517139	520636	1.74785591767	-	.	ID=chr_1_1.g178.t1;Name=A7.chr_1_1.g178.t1;Parent=chr_1_1.g178.t1g
chr_1_1	AUGUSTUS	exon	521546	521838	3.55042372977	-	2	ID=chr_1_1.g179.t1.cds;Name=A7.chr_1_1.g179.t1;Parent=chr_1_1.g179.t1
chr_1_1	AUGUSTUS	gene	521546	522025	10.9529429243	-	.	ID=chr_1_1.g179.t1g;Name=A7.chr_1_1.g179.t1;depth=694;status=Matches RNA-Seq data
chr_1_1	AUGUSTUS	mRNA	521546	522025	10.9529429243	-	.	ID=chr_1_1.g179.t1;Name=A7.chr_1_1.g179.t1;Parent=chr_1_1.g179.t1g
chr_1_1	AUGUSTUS	exon	521914	522025	3.08496781171	-	0	ID=chr_1_1.g179.t1.cds;Name=A7.chr_1_1.g179.t1;Parent=chr_1_1.g179.t1
chr_1_1	AUGUSTUS	exon	525636	529274	1.78964001099	+	0	ID=chr_1_1.g181.t1.cds;Name=A7.chr_1_1.g181.t1;Parent=chr_1_1.g181.t1
chr_1_1	AUGUSTUS	gene	525636	529274	1.78964001099	+	.	ID=chr_1_1.g181.t1g;Name=A7.chr_1_1.g181.t1;depth=52;status=Matches RNA-Seq data
chr_1_1	AUGUSTUS	mRNA	525636	529274	1.78964001099	+	.	ID=chr_1_1.g181.t1;Name=A7.chr_1_1.g181.t1;Parent=chr_1_1.g181.t1g
chr_1_1	AUGUSTUS	exon	535569	535875	3.45858989323	+	0	ID=chr_1_1.g160.t1.cds;Name=A8.chr_1_1.g160.t1;Parent=chr_1_1.g160.t1
chr_1_1	AUGUSTUS	gene	535569	537067	21126.061946	+	.	ID=chr_1_1.g160.t1g;Name=A8.chr_1_1.g160.t1;depth=121;status=Matches RNA-Seq data
chr_1_1	AUGUSTUS	mRNA	535569	537067	21126.061946	+	.	ID=chr_1_1.g160.t1;Name=A8.chr_1_1.g160.t1;Parent=chr_1_1.g160.t1g
chr_1_1	AUGUSTUS	exon	535968	536067	6.32736593505	+	2	ID=chr_1_1.g160.t1.cds;Name=A8.chr_1_1.g160.t1;Parent=chr_1_1.g160.t1
chr_1_1	AUGUSTUS	exon	536153	536219	6.38414869988	+	1	ID=chr_1_1.g160.t1.cds;Name=A8.chr_1_1.g160.t1;Parent=chr_1_1.g160.t1
chr_1_1	AUGUSTUS	exon	536293	536630	6.59758238388	+	0	ID=chr_1_1.g160.t1.cds;Name=A8.chr_1_1.g160.t1;Parent=chr_1_1.g160.t1
chr_1_1	AUGUSTUS	exon	536717	536843	6.61179112048	+	1	ID=chr_1_1.g160.t1.cds;Name=A8.chr_1_1.g160.t1;Parent=chr_1_1.g160.t1
chr_1_1	AUGUSTUS	exon	536915	537067	3.46648709617	+	0	ID=chr_1_1.g160.t1.cds;Name=A8.chr_1_1.g160.t1;Parent=chr_1_1.g160.t1
chr_1_1	AUGUSTUS	exon	537556	537647	3.07516082398	-	2	ID=chr_1_1.g185.t1.cds;Name=A7.chr_1_1.g185.t1;Parent=chr_1_1.g185.t1
chr_1_1	AUGUSTUS	gene	537556	541262	55.2523888073	-	.	ID=chr_1_1.g185.t1g;Name=A7.chr_1_1.g185.t1;depth=374;status=Matches RNA-Seq data
chr_1_1	AUGUSTUS	mRNA	537556	541262	55.2523888073	-	.	ID=chr_1_1.g185.t1;Name=A7.chr_1_1.g185.t1;Parent=chr_1_1.g185.t1g
chr_1_1	AUGUSTUS	exon	537695	538500	5.53636957848	-	1	ID=chr_1_1.g185.t1.cds;Name=A7.chr_1_1.g185.t1;Parent=chr_1_1.g185.t1
chr_1_1	AUGUSTUS	exon	538549	541262	3.24532467869	-	0	ID=chr_1_1.g185.t1.cds;Name=A7.chr_1_1.g185.t1;Parent=chr_1_1.g185.t1
chr_1_1	AUGUSTUS	exon	555203	555889	1.87263464338	-	0	ID=chr_1_1.g193.t1.cds;Name=A7.chr_1_1.g193.t1;Parent=chr_1_1.g193.t1
chr_1_1	AUGUSTUS	gene	555203	555889	1.87263464338	-	.	ID=chr_1_1.g193.t1g;Name=A7.chr_1_1.g193.t1;depth=43;status=Matches RNA-Seq data
chr_1_1	AUGUSTUS	mRNA	555203	555889	1.87263464338	-	.	ID=chr_1_1.g193.t1;Name=A7.chr_1_1.g193.t1;Parent=chr_1_1.g193.t1g
chr_1_1	AUGUSTUS	exon	559162	560790	1.8496009822	+	0	ID=chr_1_1.g195.t1.cds;Name=A7.chr_1_1.g195.t1;Parent=chr_1_1.g195.t1
chr_1_1	AUGUSTUS	gene	559162	560790	1.8496009822	+	.	ID=chr_1_1.g195.t1g;Name=A7.chr_1_1.g195.t1;depth=64;status=Matches RNA-Seq data
chr_1_1	AUGUSTUS	mRNA	559162	560790	1.8496009822	+	.	ID=chr_1_1.g195.t1;Name=A7.chr_1_1.g195.t1;Parent=chr_1_1.g195.t1g
chr_1_1	AUGUSTUS	exon	573098	574599	2.61818957509	-	2	ID=chr_1_1.g202.t1.cds;Name=A7.chr_1_1.g202.t1;Parent=chr_1_1.g202.t1
chr_1_1	AUGUSTUS	gene	573098	574689	4.10775376421	-	.	ID=chr_1_1.g202.t1g;Name=A7.chr_1_1.g202.t1;depth=37;status=Matches RNA-Seq data
chr_1_1	AUGUSTUS	mRNA	573098	574689	4.10775376421	-	.	ID=chr_1_1.g202.t1;Name=A7.chr_1_1.g202.t1;Parent=chr_1_1.g202.t1g
chr_1_1	AUGUSTUS	exon	574656	574689	1.56892908111	-	0	ID=chr_1_1.g202.t1.cds;Name=A7.chr_1_1.g202.t1;Parent=chr_1_1.g202.t1
chr_1_1	AUGUSTUS	exon	576894	576904	3.75141242938	+	0	ID=chr_1_1.g203.t1.cds;Name=A7.chr_1_1.g203.t1;Parent=chr_1_1.g203.t1
chr_1_1	AUGUSTUS	gene	576894	577710	3288.65602358	+	.	ID=chr_1_1.g203.t1g;Name=A7.chr_1_1.g203.t1;depth=143;status=Matches RNA-Seq data
chr_1_1	AUGUSTUS	mRNA	576894	577710	3288.65602358	+	.	ID=chr_1_1.g203.t1;Name=A7.chr_1_1.g203.t1;Parent=chr_1_1.g203.t1g
chr_1_1	AUGUSTUS	exon	576979	577033	7.50282485876	+	1	ID=chr_1_1.g203.t1.cds;Name=A7.chr_1_1.g203.t1;Parent=chr_1_1.g203.t1
chr_1_1	AUGUSTUS	exon	577094	577199	5.85760586159	+	0	ID=chr_1_1.g203.t1.cds;Name=A7.chr_1_1.g203.t1;Parent=chr_1_1.g203.t1
chr_1_1	AUGUSTUS	exon	577267	577572	5.79215569716	+	2	ID=chr_1_1.g203.t1.cds;Name=A7.chr_1_1.g203.t1;Parent=chr_1_1.g203.t1
chr_1_1	AUGUSTUS	exon	577643	577710	3.44380423377	+	2	ID=chr_1_1.g203.t1.cds;Name=A7.chr_1_1.g203.t1;Parent=chr_1_1.g203.t1
chr_1_1	AUGUSTUS	exon	580124	581478	2.59162613321	-	2	ID=chr_1_1.g205.t1.cds;Name=A7.chr_1_1.g205.t1;Parent=chr_1_1.g205.t1
chr_1_1	AUGUSTUS	gene	580124	581573	5.81614643261	-	.	ID=chr_1_1.g205.t1g;Name=A7.chr_1_1.g205.t1;depth=50;status=Matches RNA-Seq data
chr_1_1	AUGUSTUS	mRNA	580124	581573	5.81614643261	-	.	ID=chr_1_1.g205.t1;Name=A7.chr_1_1.g205.t1;Parent=chr_1_1.g205.t1g
chr_1_1	AUGUSTUS	exon	581543	581573	2.24420735617	-	0	ID=chr_1_1.g205.t1.cds;Name=A7.chr_1_1.g205.t1;Parent=chr_1_1.g205.t1
chr_1_1	AUGUSTUS	exon	621577	623079	1.85595475715	-	0	ID=chr_1_1.g217.t1.cds;Name=A7.chr_1_1.g217.t1;Parent=chr_1_1.g217.t1
chr_1_1	AUGUSTUS	gene	621577	623079	1.85595475715	-	.	ID=chr_1_1.g217.t1g;Name=A7.chr_1_1.g217.t1;depth=121;status=Matches RNA-Seq data
chr_1_1	AUGUSTUS	mRNA	621577	623079	1.85595475715	-	.	ID=chr_1_1.g217.t1;Name=A7.chr_1_1.g217.t1;Parent=chr_1_1.g217.t1g
chr_1_1	AUGUSTUS	exon	623707	624161	2.96877501837	+	0	ID=chr_1_1.g218.t1.cds;Name=A7.chr_1_1.g218.t1;Parent=chr_1_1.g218.t1
chr_1_1	AUGUSTUS	gene	623707	624601	10.1832885706	+	.	ID=chr_1_1.g218.t1g;Name=A7.chr_1_1.g218.t1;depth=115;status=Matches RNA-Seq data
chr_1_1	AUGUSTUS	mRNA	623707	624601	10.1832885706	+	.	ID=chr_1_1.g218.t1;Name=A7.chr_1_1.g218.t1;Parent=chr_1_1.g218.t1g
chr_1_1	AUGUSTUS	exon	624229	624601	3.43013145407	+	1	ID=chr_1_1.g218.t1.cds;Name=A7.chr_1_1.g218.t1;Parent=chr_1_1.g218.t1
chr_1_1	AUGUSTUS	exon	624752	625303	2.26469649471	-	0	ID=chr_1_1.g219.t1.cds;Name=A7.chr_1_1.g219.t1;Parent=chr_1_1.g219.t1
chr_1_1	AUGUSTUS	gene	624752	628058	30.5258563913	-	.	ID=chr_1_1.g219.t1g;Name=A7.chr_1_1.g219.t1;depth=62;status=Matches RNA-Seq data
chr_1_1	AUGUSTUS	mRNA	624752	628058	30.5258563913	-	.	ID=chr_1_1.g219.t1;Name=A7.chr_1_1.g219.t1;Parent=chr_1_1.g219.t1g
chr_1_1	AUGUSTUS	exon	625357	627924	4.86667574905	-	0	ID=chr_1_1.g219.t1.cds;Name=A7.chr_1_1.g219.t1;Parent=chr_1_1.g219.t1
chr_1_1	AUGUSTUS	exon	627978	628058	2.76965348495	-	0	ID=chr_1_1.g219.t1.cds;Name=A7.chr_1_1.g219.t1;Parent=chr_1_1.g219.t1
chr_1_1	AUGUSTUS	exon	635409	638324	1.53600823045	-	0	ID=chr_1_1.g222.t1.cds;Name=A7.chr_1_1.g222.t1;Parent=chr_1_1.g222.t1
chr_1_1	AUGUSTUS	gene	635409	638324	1.53600823045	-	.	ID=chr_1_1.g222.t1g;Name=A7.chr_1_1.g222.t1;depth=156;status=Matches RNA-Seq data
chr_1_1	AUGUSTUS	mRNA	635409	638324	1.53600823045	-	.	ID=chr_1_1.g222.t1;Name=A7.chr_1_1.g222.t1;Parent=chr_1_1.g222.t1g
chr_1_1	JGI	exon	641921	645110	2.95107400263	-	.	ID=mRNA212646.cds;Name=212646;Parent=mRNA212646;alias=estExt_GeneWisePlus.C_110766;transcriptId=212646
chr_1_1	fixgff	gene	641921	645413	8.93882255365	-	.	ID=mRNA212646g;Name=212646;depth=168;status=Matches RNA-Seq data
chr_1_1	fixgff	mRNA	641921	645413	8.93882255365	-	.	ID=mRNA212646;Name=212646;Parent=mRNA212646g
chr_1_1	fixgff	stop_codon	642131	642133	8.93882255365	-	.	ID=mRNA212646.stop;Name=212646;Parent=mRNA212646
chr_1_1	JGI	exon	645187	645413	3.02900657377	-	.	ID=mRNA212646.cds;Name=212646;Parent=mRNA212646;alias=estExt_GeneWisePlus.C_110766;transcriptId=212646
chr_1_1	AUGUSTUS	exon	646317	647696	1.94094202899	-	0	ID=chr_1_1.g225.t1.cds;Name=A7.chr_1_1.g225.t1;Parent=chr_1_1.g225.t1
chr_1_1	AUGUSTUS	gene	646317	647696	1.94094202899	-	.	ID=chr_1_1.g225.t1g;Name=A7.chr_1_1.g225.t1;depth=403;status=Matches RNA-Seq data
chr_1_1	AUGUSTUS	mRNA	646317	647696	1.94094202899	-	.	ID=chr_1_1.g225.t1;Name=A7.chr_1_1.g225.t1;Parent=chr_1_1.g225.t1g
chr_1_1	AUGUSTUS	exon	648371	649531	2.88018442296	-	0	ID=chr_1_1.g226.t1.cds;Name=A7.chr_1_1.g226.t1;Parent=chr_1_1.g226.t1
chr_1_1	AUGUSTUS	gene	648371	649980	21.1765960708	-	.	ID=chr_1_1.g226.t1g;Name=A7.chr_1_1.g226.t1;depth=108;status=Matches RNA-Seq data
chr_1_1	AUGUSTUS	mRNA	648371	649980	21.1765960708	-	.	ID=chr_1_1.g226.t1;Name=A7.chr_1_1.g226.t1;Parent=chr_1_1.g226.t1g
chr_1_1	AUGUSTUS	exon	649588	649878	3.68023714596	-	0	ID=chr_1_1.g226.t1.cds;Name=A7.chr_1_1.g226.t1;Parent=chr_1_1.g226.t1
chr_1_1	AUGUSTUS	exon	649939	649980	1.99783699568	-	0	ID=chr_1_1.g226.t1.cds;Name=A7.chr_1_1.g226.t1;Parent=chr_1_1.g226.t1
chr_1_1	AUGUSTUS	exon	650354	650905	2.42620551765	+	0	ID=chr_1_1.g197.t1.cds;Name=A8.chr_1_1.g197.t1;Parent=chr_1_1.g197.t1
chr_1_1	AUGUSTUS	gene	650354	653454	107.05110462	+	.	ID=chr_1_1.g197.t1g;Name=A8.chr_1_1.g197.t1;depth=51;status=Matches RNA-Seq data
chr_1_1	AUGUSTUS	mRNA	650354	653454	107.05110462	+	.	ID=chr_1_1.g197.t1;Name=A8.chr_1_1.g197.t1;Parent=chr_1_1.g197.t1g
chr_1_1	AUGUSTUS	exon	651064	651267	3.66077781016	+	0	ID=chr_1_1.g197.t1.cds;Name=A8.chr_1_1.g197.t1;Parent=chr_1_1.g197.t1
chr_1_1	AUGUSTUS	exon	651325	651658	4.35084088517	+	0	ID=chr_1_1.g197.t1.cds;Name=A8.chr_1_1.g197.t1;Parent=chr_1_1.g197.t1
chr_1_1	AUGUSTUS	exon	651710	653454	2.77023744719	+	2	ID=chr_1_1.g197.t1.cds;Name=A8.chr_1_1.g197.t1;Parent=chr_1_1.g197.t1
chr_1_1	AUGUSTUS	exon	654449	654477	2.20002777761	+	0	ID=chr_1_1.g228.t1.cds;Name=A7.chr_1_1.g228.t1;Parent=chr_1_1.g228.t1
chr_1_1	AUGUSTUS	gene	654449	656820	20.2698989135	+	.	ID=chr_1_1.g228.t1g;Name=A7.chr_1_1.g228.t1;depth=75;status=Matches RNA-Seq data
chr_1_1	AUGUSTUS	mRNA	654449	656820	20.2698989135	+	.	ID=chr_1_1.g228.t1;Name=A7.chr_1_1.g228.t1;Parent=chr_1_1.g228.t1g
chr_1_1	AUGUSTUS	exon	654546	654815	3.90955195532	+	1	ID=chr_1_1.g228.t1.cds;Name=A7.chr_1_1.g228.t1;Parent=chr_1_1.g228.t1
chr_1_1	AUGUSTUS	exon	654867	656820	2.35665728184	+	1	ID=chr_1_1.g228.t1.cds;Name=A7.chr_1_1.g228.t1;Parent=chr_1_1.g228.t1
chr_1_1	AUGUSTUS	exon	657425	657827	3.16412331928	+	0	ID=chr_1_1.g229.t1.cds;Name=A7.chr_1_1.g229.t1;Parent=chr_1_1.g229.t1
chr_1_1	AUGUSTUS	gene	657425	658332	10.3638679597	+	.	ID=chr_1_1.g229.t1g;Name=A7.chr_1_1.g229.t1;depth=782;status=Matches RNA-Seq data
chr_1_1	AUGUSTUS	mRNA	657425	658332	10.3638679597	+	.	ID=chr_1_1.g229.t1;Name=A7.chr_1_1.g229.t1;Parent=chr_1_1.g229.t1g
chr_1_1	AUGUSTUS	exon	657917	658332	3.27543111121	+	2	ID=chr_1_1.g229.t1.cds;Name=A7.chr_1_1.g229.t1;Parent=chr_1_1.g229.t1
chr_1_1	AUGUSTUS	exon	660697	661190	1.74586177946	-	2	ID=chr_1_1.g201.t1.cds;Name=A8.chr_1_1.g201.t1;Parent=chr_1_1.g201.t1
chr_1_1	AUGUSTUS	gene	660697	661733	67.6728051521	-	.	ID=chr_1_1.g201.t1g;Name=A8.chr_1_1.g201.t1;depth=62;status=Matches RNA-Seq data
chr_1_1	AUGUSTUS	mRNA	660697	661733	67.6728051521	-	.	ID=chr_1_1.g201.t1;Name=A8.chr_1_1.g201.t1;Parent=chr_1_1.g201.t1g
chr_1_1	AUGUSTUS	exon	661270	661276	4.25703584615	-	0	ID=chr_1_1.g201.t1.cds;Name=A8.chr_1_1.g201.t1;Parent=chr_1_1.g201.t1
chr_1_1	AUGUSTUS	exon	661340	661501	4.19203911564	-	0	ID=chr_1_1.g201.t1.cds;Name=A8.chr_1_1.g201.t1;Parent=chr_1_1.g201.t1
chr_1_1	AUGUSTUS	exon	661650	661733	2.17205935119	-	0	ID=chr_1_1.g201.t1.cds;Name=A8.chr_1_1.g201.t1;Parent=chr_1_1.g201.t1
chr_1_1	AUGUSTUS	exon	665701	666967	3.45446800234	+	0	ID=chr_1_1.g232.t1.cds;Name=A7.chr_1_1.g232.t1;Parent=chr_1_1.g232.t1
chr_1_1	AUGUSTUS	gene	665701	667167	9.7584016394	+	.	ID=chr_1_1.g232.t1g;Name=A7.chr_1_1.g232.t1;depth=41;status=Matches RNA-Seq data
chr_1_1	AUGUSTUS	mRNA	665701	667167	9.7584016394	+	.	ID=chr_1_1.g232.t1;Name=A7.chr_1_1.g232.t1;Parent=chr_1_1.g232.t1g
chr_1_1	AUGUSTUS	exon	667022	667167	2.82486380907	+	2	ID=chr_1_1.g232.t1.cds;Name=A7.chr_1_1.g232.t1;Parent=chr_1_1.g232.t1
chr_1_1	AUGUSTUS	exon	667685	668601	3.30736330639	+	0	ID=chr_1_1.g233.t1.cds;Name=A7.chr_1_1.g233.t1;Parent=chr_1_1.g233.t1
chr_1_1	AUGUSTUS	gene	667685	669016	11.0634181818	+	.	ID=chr_1_1.g233.t1g;Name=A7.chr_1_1.g233.t1;depth=24;status=Matches RNA-Seq data
chr_1_1	AUGUSTUS	mRNA	667685	669016	11.0634181818	+	.	ID=chr_1_1.g233.t1;Name=A7.chr_1_1.g233.t1;Parent=chr_1_1.g233.t1g
chr_1_1	AUGUSTUS	exon	668713	669016	3.34508705483	+	1	ID=chr_1_1.g233.t1.cds;Name=A7.chr_1_1.g233.t1;Parent=chr_1_1.g233.t1
chr_1_1	AUGUSTUS	exon	669575	672001	1.68685620107	-	0	ID=chr_1_1.g234.t1.cds;Name=A7.chr_1_1.g234.t1;Parent=chr_1_1.g234.t1
chr_1_1	AUGUSTUS	gene	669575	672001	1.68685620107	-	.	ID=chr_1_1.g234.t1g;Name=A7.chr_1_1.g234.t1;depth=97;status=Matches RNA-Seq data
chr_1_1	AUGUSTUS	mRNA	669575	672001	1.68685620107	-	.	ID=chr_1_1.g234.t1;Name=A7.chr_1_1.g234.t1;Parent=chr_1_1.g234.t1g
chr_1_1	AUGUSTUS	exon	672982	673034	2.20920121991	+	0	ID=chr_1_1.g206.t1.cds;Name=A8.chr_1_1.g206.t1;Parent=chr_1_1.g206.t1
chr_1_1	AUGUSTUS	gene	672982	673998	6.17734185884	+	.	ID=chr_1_1.g206.t1g;Name=A8.chr_1_1.g206.t1;depth=30;status=Matches RNA-Seq data
chr_1_1	AUGUSTUS	mRNA	672982	673998	6.17734185884	+	.	ID=chr_1_1.g206.t1;Name=A8.chr_1_1.g206.t1;Parent=chr_1_1.g206.t1g
chr_1_1	AUGUSTUS	exon	673095	673998	2.79618796294	+	1	ID=chr_1_1.g206.t1.cds;Name=A8.chr_1_1.g206.t1;Parent=chr_1_1.g206.t1
chr_1_1	AUGUSTUS	exon	674140	676032	1.81325937665	-	0	ID=chr_1_1.g236.t1.cds;Name=A7.chr_1_1.g236.t1;Parent=chr_1_1.g236.t1
chr_1_1	AUGUSTUS	gene	674140	676032	1.81325937665	-	.	ID=chr_1_1.g236.t1g;Name=A7.chr_1_1.g236.t1;depth=29;status=Matches RNA-Seq data
chr_1_1	AUGUSTUS	mRNA	674140	676032	1.81325937665	-	.	ID=chr_1_1.g236.t1;Name=A7.chr_1_1.g236.t1;Parent=chr_1_1.g236.t1g
chr_1_1	AUGUSTUS	exon	676602	677078	1.0	+	0	ID=chr_1_1.g237.t1.cds;Name=A7.chr_1_1.g237.t1;Parent=chr_1_1.g237.t1
chr_1_1	AUGUSTUS	gene	676602	677078	0.6	+	.	ID=chr_1_1.g237.t1g;Name=A7.chr_1_1.g237.t1;depth=3;status=Low expression
chr_1_1	AUGUSTUS	mRNA	676602	677078	0.6	+	.	ID=chr_1_1.g237.t1;Name=A7.chr_1_1.g237.t1;Parent=chr_1_1.g237.t1g
chr_1_1	AUGUSTUS	exon	679983	680098	3.30603076102	+	0	ID=chr_1_1.g238.t1.cds;Name=A7.chr_1_1.g238.t1;Parent=chr_1_1.g238.t1
chr_1_1	AUGUSTUS	gene	679983	681059	75.7206869904	+	.	ID=chr_1_1.g238.t1g;Name=A7.chr_1_1.g238.t1;depth=788;status=Matches RNA-Seq data
chr_1_1	AUGUSTUS	mRNA	679983	681059	75.7206869904	+	.	ID=chr_1_1.g238.t1;Name=A7.chr_1_1.g238.t1;Parent=chr_1_1.g238.t1g
chr_1_1	AUGUSTUS	exon	680156	680851	6.78735812943	+	1	ID=chr_1_1.g238.t1.cds;Name=A7.chr_1_1.g238.t1;Parent=chr_1_1.g238.t1
chr_1_1	AUGUSTUS	exon	680915	681059	3.37448024781	+	1	ID=chr_1_1.g238.t1.cds;Name=A7.chr_1_1.g238.t1;Parent=chr_1_1.g238.t1
chr_1_1	AUGUSTUS	exon	682019	682859	3.27212674245	-	1	ID=chr_1_1.g239.t1.cds;Name=A7.chr_1_1.g239.t1;Parent=chr_1_1.g239.t1
chr_1_1	AUGUSTUS	gene	682019	683799	270.489104195	-	.	ID=chr_1_1.g239.t1g;Name=A7.chr_1_1.g239.t1;depth=129;status=Matches RNA-Seq data
chr_1_1	AUGUSTUS	mRNA	682019	683799	270.489104195	-	.	ID=chr_1_1.g239.t1;Name=A7.chr_1_1.g239.t1;Parent=chr_1_1.g239.t1g
chr_1_1	AUGUSTUS	exon	682921	683461	5.73201575397	-	2	ID=chr_1_1.g239.t1.cds;Name=A7.chr_1_1.g239.t1;Parent=chr_1_1.g239.t1
chr_1_1	AUGUSTUS	exon	683533	683640	5.4666107539	-	2	ID=chr_1_1.g239.t1.cds;Name=A7.chr_1_1.g239.t1;Parent=chr_1_1.g239.t1
chr_1_1	AUGUSTUS	exon	683706	683799	2.63811748049	-	0	ID=chr_1_1.g239.t1.cds;Name=A7.chr_1_1.g239.t1;Parent=chr_1_1.g239.t1
chr_1_1	AUGUSTUS	exon	705600	705705	1.9250569802	+	0	ID=chr_1_1.g214.t1.cds;Name=A8.chr_1_1.g214.t1;Parent=chr_1_1.g214.t1
chr_1_1	AUGUSTUS	gene	705600	706588	4.82233721608	+	.	ID=chr_1_1.g214.t1g;Name=A8.chr_1_1.g214.t1;depth=115;status=Matches RNA-Seq data
chr_1_1	AUGUSTUS	mRNA	705600	706588	4.82233721608	+	.	ID=chr_1_1.g214.t1;Name=A8.chr_1_1.g214.t1;Parent=chr_1_1.g214.t1g
chr_1_1	AUGUSTUS	exon	705828	706588	2.50503609279	+	2	ID=chr_1_1.g214.t1.cds;Name=A8.chr_1_1.g214.t1;Parent=chr_1_1.g214.t1
chr_1_1	AUGUSTUS	exon	706673	707921	2.96042428534	-	1	ID=chr_1_1.g245.t1.cds;Name=A7.chr_1_1.g245.t1;Parent=chr_1_1.g245.t1
chr_1_1	AUGUSTUS	gene	706673	708347	8.72330830894	-	.	ID=chr_1_1.g245.t1g;Name=A7.chr_1_1.g245.t1;depth=309;status=Matches RNA-Seq data
chr_1_1	AUGUSTUS	mRNA	706673	708347	8.72330830894	-	.	ID=chr_1_1.g245.t1;Name=A7.chr_1_1.g245.t1;Parent=chr_1_1.g245.t1g
chr_1_1	AUGUSTUS	exon	708046	708347	2.94664124738	-	0	ID=chr_1_1.g245.t1.cds;Name=A7.chr_1_1.g245.t1;Parent=chr_1_1.g245.t1
chr_1_1	AUGUSTUS	exon	708849	708964	3.3297436936	+	0	ID=chr_1_1.g246.t1.cds;Name=A7.chr_1_1.g246.t1;Parent=chr_1_1.g246.t1
chr_1_1	AUGUSTUS	gene	708849	710743	11.0609678296	+	.	ID=chr_1_1.g246.t1g;Name=A7.chr_1_1.g246.t1;depth=183;status=Matches RNA-Seq data
chr_1_1	AUGUSTUS	mRNA	708849	710743	11.0609678296	+	.	ID=chr_1_1.g246.t1;Name=A7.chr_1_1.g246.t1;Parent=chr_1_1.g246.t1g
chr_1_1	AUGUSTUS	exon	709096	710743	3.3218676413	+	1	ID=chr_1_1.g246.t1.cds;Name=A7.chr_1_1.g246.t1;Parent=chr_1_1.g246.t1
chr_1_1	AUGUSTUS	exon	711030	711322	3.11891721095	-	2	ID=chr_1_1.g247.t1.cds;Name=A7.chr_1_1.g247.t1;Parent=chr_1_1.g247.t1
chr_1_1	AUGUSTUS	gene	711030	711738	10.0353930604	-	.	ID=chr_1_1.g247.t1g;Name=A7.chr_1_1.g247.t1;depth=251;status=Matches RNA-Seq data
chr_1_1	AUGUSTUS	mRNA	711030	711738	10.0353930604	-	.	ID=chr_1_1.g247.t1;Name=A7.chr_1_1.g247.t1;Parent=chr_1_1.g247.t1g
chr_1_1	AUGUSTUS	exon	711387	711738	3.21758879177	-	0	ID=chr_1_1.g247.t1.cds;Name=A7.chr_1_1.g247.t1;Parent=chr_1_1.g247.t1
chr_1_1	AUGUSTUS	exon	720418	720980	2.97685527827	-	2	ID=chr_1_1.g251.t1.cds;Name=A7.chr_1_1.g251.t1;Parent=chr_1_1.g251.t1
chr_1_1	AUGUSTUS	gene	720418	727950	1586.63292933	-	.	ID=chr_1_1.g251.t1g;Name=A7.chr_1_1.g251.t1;depth=793;status=Matches RNA-Seq data
chr_1_1	AUGUSTUS	mRNA	720418	727950	1586.63292933	-	.	ID=chr_1_1.g251.t1;Name=A7.chr_1_1.g251.t1;Parent=chr_1_1.g251.t1g
chr_1_1	AUGUSTUS	exon	721040	721245	4.7414946804	-	1	ID=chr_1_1.g251.t1.cds;Name=A7.chr_1_1.g251.t1;Parent=chr_1_1.g251.t1
chr_1_1	AUGUSTUS	exon	721328	727303	5.53745343854	-	1	ID=chr_1_1.g251.t1.cds;Name=A7.chr_1_1.g251.t1;Parent=chr_1_1.g251.t1
chr_1_1	AUGUSTUS	exon	727364	727539	6.19266003423	-	0	ID=chr_1_1.g251.t1.cds;Name=A7.chr_1_1.g251.t1;Parent=chr_1_1.g251.t1
chr_1_1	AUGUSTUS	exon	727594	727950	3.27805433579	-	0	ID=chr_1_1.g251.t1.cds;Name=A7.chr_1_1.g251.t1;Parent=chr_1_1.g251.t1
chr_1_1	AUGUSTUS	exon	732743	733753	3.09707669989	+	0	ID=chr_1_1.g252.t1.cds;Name=A7.chr_1_1.g252.t1;Parent=chr_1_1.g252.t1
chr_1_1	AUGUSTUS	gene	732743	734467	9.39199231828	+	.	ID=chr_1_1.g252.t1g;Name=A7.chr_1_1.g252.t1;depth=1181;status=Matches RNA-Seq data
chr_1_1	AUGUSTUS	mRNA	732743	734467	9.39199231828	+	.	ID=chr_1_1.g252.t1;Name=A7.chr_1_1.g252.t1;Parent=chr_1_1.g252.t1g
chr_1_1	AUGUSTUS	exon	733811	734467	3.03253462164	+	0	ID=chr_1_1.g252.t1.cds;Name=A7.chr_1_1.g252.t1;Parent=chr_1_1.g252.t1
chr_1_1	AUGUSTUS	exon	735168	735246	2.2284308955	+	0	ID=chr_1_1.g253.t2.cds;Name=A7.chr_1_1.g253.t2;Parent=chr_1_1.g253.t2
chr_1_1	AUGUSTUS	gene	735168	737318	21635.7218821	+	.	ID=chr_1_1.g253.t2g;Name=A7.chr_1_1.g253.t2;depth=189;status=Matches RNA-Seq data
chr_1_1	AUGUSTUS	mRNA	735168	737318	21635.7218821	+	.	ID=chr_1_1.g253.t2;Name=A7.chr_1_1.g253.t2;Parent=chr_1_1.g253.t2g
chr_1_1	AUGUSTUS	exon	735325	735753	4.78983925314	+	2	ID=chr_1_1.g253.t2.cds;Name=A7.chr_1_1.g253.t2;Parent=chr_1_1.g253.t2
chr_1_1	AUGUSTUS	exon	735821	736431	4.7547151973	+	2	ID=chr_1_1.g253.t2.cds;Name=A7.chr_1_1.g253.t2;Parent=chr_1_1.g253.t2
chr_1_1	AUGUSTUS	exon	736491	736514	4.48735685191	+	0	ID=chr_1_1.g253.t2.cds;Name=A7.chr_1_1.g253.t2;Parent=chr_1_1.g253.t2
chr_1_1	AUGUSTUS	exon	736575	736595	4.98469588839	+	0	ID=chr_1_1.g253.t2.cds;Name=A7.chr_1_1.g253.t2;Parent=chr_1_1.g253.t2
chr_1_1	AUGUSTUS	exon	736653	736872	4.3763705072	+	0	ID=chr_1_1.g253.t2.cds;Name=A7.chr_1_1.g253.t2;Parent=chr_1_1.g253.t2
chr_1_1	AUGUSTUS	exon	736921	737182	2.97830262618	+	2	ID=chr_1_1.g253.t2.cds;Name=A7.chr_1_1.g253.t2;Parent=chr_1_1.g253.t2
chr_1_1	AUGUSTUS	exon	737285	737318	1.46222629621	+	1	ID=chr_1_1.g253.t2.cds;Name=A7.chr_1_1.g253.t2;Parent=chr_1_1.g253.t2
chr_1_1	AUGUSTUS	exon	738380	738872	0.996502468104	-	1	ID=chr_1_1.g254.t1.cds;Name=A7.chr_1_1.g254.t1;Parent=chr_1_1.g254.t1;status=Retained intron
chr_1_1	AUGUSTUS	gene	738380	739343	27.6613887233	-	.	ID=chr_1_1.g254.t1g;Name=A7.chr_1_1.g254.t1;depth=2710;status=Matches RNA-Seq data
chr_1_1	AUGUSTUS	mRNA	738380	739343	27.6613887233	-	.	ID=chr_1_1.g254.t1;Name=A7.chr_1_1.g254.t1;Parent=chr_1_1.g254.t1g
chr_1_1	AUGUSTUS	exon	738945	739079	3.82706341551	-	1	ID=chr_1_1.g254.t1.cds;Name=A7.chr_1_1.g254.t1;Parent=chr_1_1.g254.t1
chr_1_1	AUGUSTUS	exon	739147	739225	3.73568935265	-	2	ID=chr_1_1.g254.t1.cds;Name=A7.chr_1_1.g254.t1;Parent=chr_1_1.g254.t1
chr_1_1	AUGUSTUS	exon	739292	739343	1.94159742733	-	0	ID=chr_1_1.g254.t1.cds;Name=A7.chr_1_1.g254.t1;Parent=chr_1_1.g254.t1
chr_1_1	AUGUSTUS	exon	741286	742985	2.79428258544	-	2	ID=chr_1_1.g255.t1.cds;Name=A7.chr_1_1.g255.t1;Parent=chr_1_1.g255.t1
chr_1_1	AUGUSTUS	gene	741286	743643	35.29580991	-	.	ID=chr_1_1.g255.t1g;Name=A7.chr_1_1.g255.t1;depth=76;status=Matches RNA-Seq data
chr_1_1	AUGUSTUS	mRNA	741286	743643	35.29580991	-	.	ID=chr_1_1.g255.t1;Name=A7.chr_1_1.g255.t1;Parent=chr_1_1.g255.t1g
chr_1_1	AUGUSTUS	exon	743038	743350	4.31498703258	-	0	ID=chr_1_1.g255.t1.cds;Name=A7.chr_1_1.g255.t1;Parent=chr_1_1.g255.t1
chr_1_1	AUGUSTUS	exon	743410	743643	2.92734111663	-	0	ID=chr_1_1.g255.t1.cds;Name=A7.chr_1_1.g255.t1;Parent=chr_1_1.g255.t1
chr_1_1	AUGUSTUS	exon	748632	751916	2.87717063489	+	0	ID=chr_1_1.g257.t1.cds;Name=A7.chr_1_1.g257.t1;Parent=chr_1_1.g257.t1
chr_1_1	AUGUSTUS	gene	748632	753147	42.764637955	+	.	ID=chr_1_1.g257.t1g;Name=A7.chr_1_1.g257.t1;depth=342;status=Matches RNA-Seq data
chr_1_1	AUGUSTUS	mRNA	748632	753147	42.764637955	+	.	ID=chr_1_1.g257.t1;Name=A7.chr_1_1.g257.t1;Parent=chr_1_1.g257.t1g
chr_1_1	AUGUSTUS	exon	751998	752227	5.14437330364	+	0	ID=chr_1_1.g257.t1.cds;Name=A7.chr_1_1.g257.t1;Parent=chr_1_1.g257.t1
chr_1_1	AUGUSTUS	exon	752289	753147	2.88926052958	+	1	ID=chr_1_1.g257.t1.cds;Name=A7.chr_1_1.g257.t1;Parent=chr_1_1.g257.t1
chr_1_1	AUGUSTUS	exon	762204	762335	3.19473221291	-	0	ID=chr_1_1.g261.t1.cds;Name=A7.chr_1_1.g261.t1;Parent=chr_1_1.g261.t1
chr_1_1	AUGUSTUS	gene	762204	764015	3632.05416475	-	.	ID=chr_1_1.g261.t1g;Name=A7.chr_1_1.g261.t1;depth=75;status=Matches RNA-Seq data
chr_1_1	AUGUSTUS	mRNA	762204	764015	3632.05416475	-	.	ID=chr_1_1.g261.t1;Name=A7.chr_1_1.g261.t1;Parent=chr_1_1.g261.t1g
chr_1_1	AUGUSTUS	exon	762404	763274	7.015807819	-	1	ID=chr_1_1.g261.t1.cds;Name=A7.chr_1_1.g261.t1;Parent=chr_1_1.g261.t1
chr_1_1	AUGUSTUS	exon	763341	763465	6.68604322614	-	0	ID=chr_1_1.g261.t1.cds;Name=A7.chr_1_1.g261.t1;Parent=chr_1_1.g261.t1
chr_1_1	AUGUSTUS	exon	763526	763713	6.74263264165	-	2	ID=chr_1_1.g261.t1.cds;Name=A7.chr_1_1.g261.t1;Parent=chr_1_1.g261.t1
chr_1_1	AUGUSTUS	exon	763784	764015	3.59452487094	-	0	ID=chr_1_1.g261.t1.cds;Name=A7.chr_1_1.g261.t1;Parent=chr_1_1.g261.t1
chr_1_1	AUGUSTUS	exon	767020	767146	3.57671307954	+	0	ID=chr_1_1.g262.t1.cds;Name=A7.chr_1_1.g262.t1;Parent=chr_1_1.g262.t1
chr_1_1	AUGUSTUS	gene	767020	768410	12851.1154534	+	.	ID=chr_1_1.g262.t1g;Name=A7.chr_1_1.g262.t1;depth=34;status=Matches RNA-Seq data
chr_1_1	AUGUSTUS	mRNA	767020	768410	12851.1154534	+	.	ID=chr_1_1.g262.t1;Name=A7.chr_1_1.g262.t1;Parent=chr_1_1.g262.t1g
chr_1_1	AUGUSTUS	exon	767215	767234	5.95053898232	+	2	ID=chr_1_1.g262.t1.cds;Name=A7.chr_1_1.g262.t1;Parent=chr_1_1.g262.t1
chr_1_1	AUGUSTUS	exon	767285	767321	5.5641802528	+	0	ID=chr_1_1.g262.t1.cds;Name=A7.chr_1_1.g262.t1;Parent=chr_1_1.g262.t1
chr_1_1	AUGUSTUS	exon	767374	767441	5.51515568262	+	2	ID=chr_1_1.g262.t1.cds;Name=A7.chr_1_1.g262.t1;Parent=chr_1_1.g262.t1
chr_1_1	AUGUSTUS	exon	767495	767865	5.777510829	+	0	ID=chr_1_1.g262.t1.cds;Name=A7.chr_1_1.g262.t1;Parent=chr_1_1.g262.t1
chr_1_1	AUGUSTUS	exon	767924	768410	3.40565524951	+	1	ID=chr_1_1.g262.t1.cds;Name=A7.chr_1_1.g262.t1;Parent=chr_1_1.g262.t1
chr_1_1	AUGUSTUS	exon	772240	774003	1.77097505669	+	0	ID=chr_1_1.g264.t1.cds;Name=A7.chr_1_1.g264.t1;Parent=chr_1_1.g264.t1
chr_1_1	AUGUSTUS	gene	772240	774003	1.77097505669	+	.	ID=chr_1_1.g264.t1g;Name=A7.chr_1_1.g264.t1;depth=237;status=Matches RNA-Seq data
chr_1_1	AUGUSTUS	mRNA	772240	774003	1.77097505669	+	.	ID=chr_1_1.g264.t1;Name=A7.chr_1_1.g264.t1;Parent=chr_1_1.g264.t1g
chr_1_1	AUGUSTUS	exon	774921	775202	2.87397118405	-	0	ID=chr_1_1.g265.t1.cds;Name=A7.chr_1_1.g265.t1;Parent=chr_1_1.g265.t1
chr_1_1	AUGUSTUS	gene	774921	776639	2580.38852275	-	.	ID=chr_1_1.g265.t1g;Name=A7.chr_1_1.g265.t1;depth=45;status=Matches RNA-Seq data
chr_1_1	AUGUSTUS	mRNA	774921	776639	2580.38852275	-	.	ID=chr_1_1.g265.t1;Name=A7.chr_1_1.g265.t1;Parent=chr_1_1.g265.t1g
chr_1_1	AUGUSTUS	exon	775263	775716	6.46937413727	-	1	ID=chr_1_1.g265.t1.cds;Name=A7.chr_1_1.g265.t1;Parent=chr_1_1.g265.t1
chr_1_1	AUGUSTUS	exon	775774	775919	6.63457623495	-	0	ID=chr_1_1.g265.t1.cds;Name=A7.chr_1_1.g265.t1;Parent=chr_1_1.g265.t1
chr_1_1	AUGUSTUS	exon	775978	776286	6.48203685077	-	0	ID=chr_1_1.g265.t1.cds;Name=A7.chr_1_1.g265.t1;Parent=chr_1_1.g265.t1
chr_1_1	AUGUSTUS	exon	776340	776639	3.22712464313	-	0	ID=chr_1_1.g265.t1.cds;Name=A7.chr_1_1.g265.t1;Parent=chr_1_1.g265.t1
chr_1_1	AUGUSTUS	exon	779312	779465	2.35849332502	+	0	ID=chr_1_1.g266.t1.cds;Name=A7.chr_1_1.g266.t1;Parent=chr_1_1.g266.t1
chr_1_1	AUGUSTUS	gene	779312	780271	30.916726401	+	.	ID=chr_1_1.g266.t1g;Name=A7.chr_1_1.g266.t1;depth=655;status=Matches RNA-Seq data
chr_1_1	AUGUSTUS	mRNA	779312	780271	30.916726401	+	.	ID=chr_1_1.g266.t1;Name=A7.chr_1_1.g266.t1;Parent=chr_1_1.g266.t1g
chr_1_1	AUGUSTUS	exon	779522	779770	4.31622270428	+	2	ID=chr_1_1.g266.t1.cds;Name=A7.chr_1_1.g266.t1;Parent=chr_1_1.g266.t1
chr_1_1	AUGUSTUS	exon	779826	780271	3.0370714297	+	2	ID=chr_1_1.g266.t1.cds;Name=A7.chr_1_1.g266.t1;Parent=chr_1_1.g266.t1
chr_1_1	AUGUSTUS	exon	785023	787233	1.87833559475	+	0	ID=chr_1_1.g268.t1.cds;Name=A7.chr_1_1.g268.t1;Parent=chr_1_1.g268.t1
chr_1_1	AUGUSTUS	gene	785023	787233	1.87833559475	+	.	ID=chr_1_1.g268.t1g;Name=A7.chr_1_1.g268.t1;depth=85;status=Matches RNA-Seq data
chr_1_1	AUGUSTUS	mRNA	785023	787233	1.87833559475	+	.	ID=chr_1_1.g268.t1;Name=A7.chr_1_1.g268.t1;Parent=chr_1_1.g268.t1g
chr_1_1	AUGUSTUS	exon	789873	790125	3.14293615823	-	1	ID=chr_1_1.g270.t1.cds;Name=A7.chr_1_1.g270.t1;Parent=chr_1_1.g270.t1
chr_1_1	AUGUSTUS	gene	789873	791763	465.382487575	-	.	ID=chr_1_1.g270.t1g;Name=A7.chr_1_1.g270.t1;depth=30;status=Matches RNA-Seq data
chr_1_1	AUGUSTUS	mRNA	789873	791763	465.382487575	-	.	ID=chr_1_1.g270.t1;Name=A7.chr_1_1.g270.t1;Parent=chr_1_1.g270.t1g
chr_1_1	AUGUSTUS	exon	790192	790323	6.77414946198	-	1	ID=chr_1_1.g270.t1.cds;Name=A7.chr_1_1.g270.t1;Parent=chr_1_1.g270.t1
chr_1_1	AUGUSTUS	exon	790388	791374	6.52773375755	-	1	ID=chr_1_1.g270.t1.cds;Name=A7.chr_1_1.g270.t1;Parent=chr_1_1.g270.t1
chr_1_1	AUGUSTUS	exon	791438	791763	3.34855371516	-	0	ID=chr_1_1.g270.t1.cds;Name=A7.chr_1_1.g270.t1;Parent=chr_1_1.g270.t1
chr_1_1	AUGUSTUS	exon	806225	806309	1.82906273756	-	1	ID=chr_1_1.g275.t1.cds;Name=A7.chr_1_1.g275.t1;Parent=chr_1_1.g275.t1
chr_1_1	AUGUSTUS	gene	806225	806841	32.3020065745	-	.	ID=chr_1_1.g275.t1g;Name=A7.chr_1_1.g275.t1;depth=4874;status=Matches RNA-Seq data
chr_1_1	AUGUSTUS	mRNA	806225	806841	32.3020065745	-	.	ID=chr_1_1.g275.t1;Name=A7.chr_1_1.g275.t1;Parent=chr_1_1.g275.t1g
chr_1_1	AUGUSTUS	exon	806377	806435	3.45044188965	-	0	ID=chr_1_1.g275.t1.cds;Name=A7.chr_1_1.g275.t1;Parent=chr_1_1.g275.t1
chr_1_1	AUGUSTUS	exon	806493	806568	3.10732120236	-	1	ID=chr_1_1.g275.t1.cds;Name=A7.chr_1_1.g275.t1;Parent=chr_1_1.g275.t1
chr_1_1	AUGUSTUS	exon	806795	806841	1.64717610283	-	0	ID=chr_1_1.g275.t1.cds;Name=A7.chr_1_1.g275.t1;Parent=chr_1_1.g275.t1
chr_1_1	AUGUSTUS	exon	807827	808171	1.0	+	0	ID=chr_1_1.g276.t1.cds;Name=A7.chr_1_1.g276.t1;Parent=chr_1_1.g276.t1
chr_1_1	AUGUSTUS	gene	807827	808171	0	+	.	ID=chr_1_1.g276.t1g;Name=A7.chr_1_1.g276.t1;status=Short predicted protein 114 aa
chr_1_1	AUGUSTUS	mRNA	807827	808171	0	+	.	ID=chr_1_1.g276.t1;Name=A7.chr_1_1.g276.t1;Parent=chr_1_1.g276.t1g;status=Short predicted protein 114 aa
chr_1_1	AUGUSTUS	exon	808777	810447	1.93945014755	-	0	ID=chr_1_1.g277.t1.cds;Name=A7.chr_1_1.g277.t1;Parent=chr_1_1.g277.t1
chr_1_1	AUGUSTUS	gene	808777	810894	3.74520292916	-	.	ID=chr_1_1.g277.t1g;Name=A7.chr_1_1.g277.t1;depth=395;status=Matches RNA-Seq data
chr_1_1	AUGUSTUS	mRNA	808777	810894	3.74520292916	-	.	ID=chr_1_1.g277.t1;Name=A7.chr_1_1.g277.t1;Parent=chr_1_1.g277.t1g
chr_1_1	AUGUSTUS	exon	810589	810894	1.93106429361	-	0	ID=chr_1_1.g277.t1.cds;Name=A7.chr_1_1.g277.t1;Parent=chr_1_1.g277.t1
chr_1_1	AUGUSTUS	exon	820664	820879	3.30420172093	+	0	ID=chr_1_1.g278.t1.cds;Name=A7.chr_1_1.g278.t1;Parent=chr_1_1.g278.t1
chr_1_1	AUGUSTUS	gene	820664	821713	4.21502500834	+	.	ID=chr_1_1.g278.t1g;Name=A7.chr_1_1.g278.t1;depth=675;status=Matches RNA-Seq data
chr_1_1	AUGUSTUS	mRNA	820664	821713	4.21502500834	+	.	ID=chr_1_1.g278.t1;Name=A7.chr_1_1.g278.t1;Parent=chr_1_1.g278.t1g
chr_1_1	AUGUSTUS	exon	820982	821713	1.27565607803	+	0	ID=chr_1_1.g278.t1.cds;Name=A7.chr_1_1.g278.t1;Parent=chr_1_1.g278.t1;status=Retained intron
chr_1_1	AUGUSTUS	exon	822328	822591	3.3343081275	-	0	ID=chr_1_1.g279.t1.cds;Name=A7.chr_1_1.g279.t1;Parent=chr_1_1.g279.t1
chr_1_1	AUGUSTUS	gene	822328	823339	79.6255291243	-	.	ID=chr_1_1.g279.t1g;Name=A7.chr_1_1.g279.t1;depth=326;status=Matches RNA-Seq data
chr_1_1	AUGUSTUS	mRNA	822328	823339	79.6255291243	-	.	ID=chr_1_1.g279.t1;Name=A7.chr_1_1.g279.t1;Parent=chr_1_1.g279.t1g
chr_1_1	AUGUSTUS	exon	822752	823003	6.49759761518	-	0	ID=chr_1_1.g279.t1.cds;Name=A7.chr_1_1.g279.t1;Parent=chr_1_1.g279.t1
chr_1_1	AUGUSTUS	exon	823097	823339	3.67530840301	-	0	ID=chr_1_1.g279.t1.cds;Name=A7.chr_1_1.g279.t1;Parent=chr_1_1.g279.t1
chr_1_1	AUGUSTUS	exon	824997	827957	1.74366767984	+	0	ID=chr_1_1.g280.t1.cds;Name=A7.chr_1_1.g280.t1;Parent=chr_1_1.g280.t1
chr_1_1	AUGUSTUS	gene	824997	827957	1.74366767984	+	.	ID=chr_1_1.g280.t1g;Name=A7.chr_1_1.g280.t1;depth=118;status=Matches RNA-Seq data
chr_1_1	AUGUSTUS	mRNA	824997	827957	1.74366767984	+	.	ID=chr_1_1.g280.t1;Name=A7.chr_1_1.g280.t1;Parent=chr_1_1.g280.t1g
chr_1_1	AUGUSTUS	exon	828725	828738	1.9232775815	+	0	ID=chr_1_1.g281.t1.cds;Name=A7.chr_1_1.g281.t1;Parent=chr_1_1.g281.t1
chr_1_1	AUGUSTUS	gene	828725	829217	13.9855648196	+	.	ID=chr_1_1.g281.t1g;Name=A7.chr_1_1.g281.t1;depth=673;status=Matches RNA-Seq data
chr_1_1	AUGUSTUS	mRNA	828725	829217	13.9855648196	+	.	ID=chr_1_1.g281.t1;Name=A7.chr_1_1.g281.t1;Parent=chr_1_1.g281.t1g
chr_1_1	AUGUSTUS	exon	828823	829073	3.73972790716	+	1	ID=chr_1_1.g281.t1.cds;Name=A7.chr_1_1.g281.t1;Parent=chr_1_1.g281.t1
chr_1_1	AUGUSTUS	exon	829186	829217	1.94445562259	+	2	ID=chr_1_1.g281.t1.cds;Name=A7.chr_1_1.g281.t1;Parent=chr_1_1.g281.t1
chr_1_1	AUGUSTUS	exon	833542	833840	3.1020334041	+	0	ID=chr_1_1.g283.t1.cds;Name=A7.chr_1_1.g283.t1;Parent=chr_1_1.g283.t1
chr_1_1	AUGUSTUS	gene	833542	835175	11.1911271872	+	.	ID=chr_1_1.g283.t1g;Name=A7.chr_1_1.g283.t1;depth=206;status=Matches RNA-Seq data
chr_1_1	AUGUSTUS	mRNA	833542	835175	11.1911271872	+	.	ID=chr_1_1.g283.t1;Name=A7.chr_1_1.g283.t1;Parent=chr_1_1.g283.t1g
chr_1_1	AUGUSTUS	exon	833921	835175	3.60767462156	+	1	ID=chr_1_1.g283.t1.cds;Name=A7.chr_1_1.g283.t1;Parent=chr_1_1.g283.t1
chr_1_1	AUGUSTUS	exon	835731	836395	3.4634431288	-	2	ID=chr_1_1.g284.t1.cds;Name=A7.chr_1_1.g284.t1;Parent=chr_1_1.g284.t1
chr_1_1	AUGUSTUS	gene	835731	838152	12.1751374209	-	.	ID=chr_1_1.g284.t1g;Name=A7.chr_1_1.g284.t1;depth=384;status=Matches RNA-Seq data
chr_1_1	AUGUSTUS	mRNA	835731	838152	12.1751374209	-	.	ID=chr_1_1.g284.t1;Name=A7.chr_1_1.g284.t1;Parent=chr_1_1.g284.t1g
chr_1_1	AUGUSTUS	exon	836457	838152	3.51532765751	-	0	ID=chr_1_1.g284.t1.cds;Name=A7.chr_1_1.g284.t1;Parent=chr_1_1.g284.t1
chr_1_1	AUGUSTUS	exon	848320	848568	1.0	-	0	ID=chr_1_1.g260.t1.cds;Name=A8.chr_1_1.g260.t1;Parent=chr_1_1.g260.t1
chr_1_1	AUGUSTUS	gene	848320	848568	0	-	.	ID=chr_1_1.g260.t1g;Name=A8.chr_1_1.g260.t1;status=Short predicted protein 82 aa
chr_1_1	AUGUSTUS	mRNA	848320	848568	0	-	.	ID=chr_1_1.g260.t1;Name=A8.chr_1_1.g260.t1;Parent=chr_1_1.g260.t1g;status=Short predicted protein 82 aa
chr_1_1	AUGUSTUS	exon	858972	859131	3.24329907899	+	0	ID=chr_1_1.g290.t1.cds;Name=A7.chr_1_1.g290.t1;Parent=chr_1_1.g290.t1
chr_1_1	AUGUSTUS	gene	858972	860886	69.6580405744	+	.	ID=chr_1_1.g290.t1g;Name=A7.chr_1_1.g290.t1;depth=93;status=Matches RNA-Seq data
chr_1_1	AUGUSTUS	mRNA	858972	860886	69.6580405744	+	.	ID=chr_1_1.g290.t1;Name=A7.chr_1_1.g290.t1;Parent=chr_1_1.g290.t1g
chr_1_1	AUGUSTUS	exon	859191	859460	6.32642746427	+	2	ID=chr_1_1.g290.t1.cds;Name=A7.chr_1_1.g290.t1;Parent=chr_1_1.g290.t1
chr_1_1	AUGUSTUS	exon	859514	860886	3.39489011887	+	2	ID=chr_1_1.g290.t1.cds;Name=A7.chr_1_1.g290.t1;Parent=chr_1_1.g290.t1
chr_1_1	AUGUSTUS	exon	863523	863927	2.59341087511	-	0	ID=chr_1_1.g292.t1.cds;Name=A7.chr_1_1.g292.t1;Parent=chr_1_1.g292.t1
chr_1_1	AUGUSTUS	gene	863523	864256	6.70645301322	-	.	ID=chr_1_1.g292.t1g;Name=A7.chr_1_1.g292.t1;depth=180;status=Matches RNA-Seq data
chr_1_1	AUGUSTUS	mRNA	863523	864256	6.70645301322	-	.	ID=chr_1_1.g292.t1;Name=A7.chr_1_1.g292.t1;Parent=chr_1_1.g292.t1g
chr_1_1	AUGUSTUS	exon	863996	864256	2.58595854502	-	0	ID=chr_1_1.g292.t1.cds;Name=A7.chr_1_1.g292.t1;Parent=chr_1_1.g292.t1
chr_1_2	AUGUSTUS	exon	3842	3858	1.41995076063	+	0	ID=chr_1_2.g529.t1.cds;Name=A8.chr_1_2.g529.t1;Parent=chr_1_2.g529.t1
chr_1_2	AUGUSTUS	gene	3842	5951	71.8358698832	+	.	ID=chr_1_2.g529.t1g;Name=A8.chr_1_2.g529.t1;depth=223;status=Matches RNA-Seq data
chr_1_2	AUGUSTUS	mRNA	3842	5951	71.8358698832	+	.	ID=chr_1_2.g529.t1;Name=A8.chr_1_2.g529.t1;Parent=chr_1_2.g529.t1g
chr_1_2	AUGUSTUS	exon	3911	5479	3.65053541185	+	1	ID=chr_1_2.g529.t1.cds;Name=A8.chr_1_2.g529.t1;Parent=chr_1_2.g529.t1
chr_1_2	AUGUSTUS	exon	5528	5653	5.00081241913	+	1	ID=chr_1_2.g529.t1.cds;Name=A8.chr_1_2.g529.t1;Parent=chr_1_2.g529.t1
chr_1_2	AUGUSTUS	exon	5711	5951	2.77121958966	+	1	ID=chr_1_2.g529.t1.cds;Name=A8.chr_1_2.g529.t1;Parent=chr_1_2.g529.t1
chr_1_2	AUGUSTUS	exon	7060	7089	3.91025811794	+	0	ID=chr_1_2.g546.t1.cds;Name=A7.chr_1_2.g546.t1;Parent=chr_1_2.g546.t1
chr_1_2	AUGUSTUS	gene	7060	7804	109.787460054	+	.	ID=chr_1_2.g546.t1g;Name=A7.chr_1_2.g546.t1;depth=1127;status=Matches RNA-Seq data
chr_1_2	AUGUSTUS	mRNA	7060	7804	109.787460054	+	.	ID=chr_1_2.g546.t1;Name=A7.chr_1_2.g546.t1;Parent=chr_1_2.g546.t1g
chr_1_2	AUGUSTUS	exon	7144	7411	7.45940585856	+	0	ID=chr_1_2.g546.t1.cds;Name=A7.chr_1_2.g546.t1;Parent=chr_1_2.g546.t1
chr_1_2	AUGUSTUS	exon	7482	7804	3.76394331312	+	2	ID=chr_1_2.g546.t1.cds;Name=A7.chr_1_2.g546.t1;Parent=chr_1_2.g546.t1
chr_1_2	JGI	exon	9104	10630	3.37078771695	+	.	ID=mRNA41453.cds;Name=41453;Parent=mRNA41453;alias=fgenesh1_pg.C_scaffold_8000004;transcriptId=41453
chr_1_2	fixgff	gene	9104	11408	11.3476918093	+	.	ID=mRNA41453g;Name=41453;depth=197;status=Matches RNA-Seq data
chr_1_2	fixgff	mRNA	9104	11408	11.3476918093	+	.	ID=mRNA41453;Name=41453;Parent=mRNA41453g
chr_1_2	JGI	exon	10680	11407	3.36648070485	+	.	ID=mRNA41453.cds;Name=41453;Parent=mRNA41453;alias=fgenesh1_pg.C_scaffold_8000004;transcriptId=41453
chr_1_2	AUGUSTUS	exon	22797	22874	2.81385410853	+	0	ID=chr_1_2.g532.t2.cds;Name=A8.chr_1_2.g532.t2;Parent=chr_1_2.g532.t2
chr_1_2	AUGUSTUS	gene	22797	23702	183.681245458	+	.	ID=chr_1_2.g532.t2g;Name=A8.chr_1_2.g532.t2;depth=286;status=Matches RNA-Seq data
chr_1_2	AUGUSTUS	mRNA	22797	23702	183.681245458	+	.	ID=chr_1_2.g532.t2;Name=A8.chr_1_2.g532.t2;Parent=chr_1_2.g532.t2g
chr_1_2	AUGUSTUS	exon	22931	23035	3.21982801395	+	0	ID=chr_1_2.g532.t2.cds;Name=A8.chr_1_2.g532.t2;Parent=chr_1_2.g532.t2
chr_1_2	AUGUSTUS	exon	23194	23402	3.34501658973	+	0	ID=chr_1_2.g532.t2.cds;Name=A8.chr_1_2.g532.t2;Parent=chr_1_2.g532.t2
chr_1_2	AUGUSTUS	exon	23460	23557	3.40720638801	+	1	ID=chr_1_2.g532.t2.cds;Name=A8.chr_1_2.g532.t2;Parent=chr_1_2.g532.t2
chr_1_2	AUGUSTUS	exon	23620	23702	1.77882754963	+	2	ID=chr_1_2.g532.t2.cds;Name=A8.chr_1_2.g532.t2;Parent=chr_1_2.g532.t2
chr_1_2	AUGUSTUS	exon	23934	24014	3.60922266795	-	0	ID=chr_1_2.g550.t1.cds;Name=A7.chr_1_2.g550.t1;Parent=chr_1_2.g550.t1
chr_1_2	AUGUSTUS	gene	23934	24757	4213.3440823	-	.	ID=chr_1_2.g550.t1g;Name=A7.chr_1_2.g550.t1;depth=2002;status=Matches RNA-Seq data
chr_1_2	AUGUSTUS	mRNA	23934	24757	4213.3440823	-	.	ID=chr_1_2.g550.t1;Name=A7.chr_1_2.g550.t1;Parent=chr_1_2.g550.t1g
chr_1_2	AUGUSTUS	exon	24097	24299	7.13661416177	-	2	ID=chr_1_2.g550.t1.cds;Name=A7.chr_1_2.g550.t1;Parent=chr_1_2.g550.t1
chr_1_2	AUGUSTUS	exon	24357	24562	6.89104849991	-	1	ID=chr_1_2.g550.t1.cds;Name=A7.chr_1_2.g550.t1;Parent=chr_1_2.g550.t1
chr_1_2	AUGUSTUS	exon	24616	24632	6.69814536565	-	0	ID=chr_1_2.g550.t1.cds;Name=A7.chr_1_2.g550.t1;Parent=chr_1_2.g550.t1
chr_1_2	AUGUSTUS	exon	24698	24757	3.54389754945	-	0	ID=chr_1_2.g550.t1.cds;Name=A7.chr_1_2.g550.t1;Parent=chr_1_2.g550.t1
chr_1_2	AUGUSTUS	exon	25211	25416	2.56666999207	+	0	ID=chr_1_2.g551.t1.cds;Name=A7.chr_1_2.g551.t1;Parent=chr_1_2.g551.t1
chr_1_2	AUGUSTUS	gene	25211	26141	24.4310987932	+	.	ID=chr_1_2.g551.t1g;Name=A7.chr_1_2.g551.t1;depth=162;status=Matches RNA-Seq data
chr_1_2	AUGUSTUS	mRNA	25211	26141	24.4310987932	+	.	ID=chr_1_2.g551.t1;Name=A7.chr_1_2.g551.t1;Parent=chr_1_2.g551.t1g
chr_1_2	AUGUSTUS	exon	25469	25547	4.24301552007	+	1	ID=chr_1_2.g551.t1.cds;Name=A7.chr_1_2.g551.t1;Parent=chr_1_2.g551.t1
chr_1_2	AUGUSTUS	exon	25611	26141	2.24335676879	+	0	ID=chr_1_2.g551.t1.cds;Name=A7.chr_1_2.g551.t1;Parent=chr_1_2.g551.t1
chr_1_2	AUGUSTUS	exon	26604	27431	2.57583618592	-	0	ID=chr_1_2.g552.t1.cds;Name=A7.chr_1_2.g552.t1;Parent=chr_1_2.g552.t1
chr_1_2	AUGUSTUS	gene	26604	28384	7.42760255137	-	.	ID=chr_1_2.g552.t1g;Name=A7.chr_1_2.g552.t1;depth=235;status=Matches RNA-Seq data
chr_1_2	AUGUSTUS	mRNA	26604	28384	7.42760255137	-	.	ID=chr_1_2.g552.t1;Name=A7.chr_1_2.g552.t1;Parent=chr_1_2.g552.t1g
chr_1_2	AUGUSTUS	exon	27491	28384	2.88356945677	-	0	ID=chr_1_2.g552.t1.cds;Name=A7.chr_1_2.g552.t1;Parent=chr_1_2.g552.t1
chr_1_2	AUGUSTUS	exon	31654	31980	2.92077945859	-	0	ID=chr_1_2.g554.t1.cds;Name=A7.chr_1_2.g554.t1;Parent=chr_1_2.g554.t1
chr_1_2	AUGUSTUS	gene	31654	34973	2203.34621108	-	.	ID=chr_1_2.g554.t1g;Name=A7.chr_1_2.g554.t1;depth=259;status=Matches RNA-Seq data
chr_1_2	AUGUSTUS	mRNA	31654	34973	2203.34621108	-	.	ID=chr_1_2.g554.t1;Name=A7.chr_1_2.g554.t1;Parent=chr_1_2.g554.t1g
chr_1_2	AUGUSTUS	exon	32040	32755	5.47597103991	-	2	ID=chr_1_2.g554.t1.cds;Name=A7.chr_1_2.g554.t1;Parent=chr_1_2.g554.t1
chr_1_2	AUGUSTUS	exon	32814	33795	5.64395741317	-	0	ID=chr_1_2.g554.t1.cds;Name=A7.chr_1_2.g554.t1;Parent=chr_1_2.g554.t1
chr_1_2	AUGUSTUS	exon	33844	34492	6.78887102159	-	1	ID=chr_1_2.g554.t1.cds;Name=A7.chr_1_2.g554.t1;Parent=chr_1_2.g554.t1
chr_1_2	AUGUSTUS	exon	34567	34973	3.59535309956	-	0	ID=chr_1_2.g554.t1.cds;Name=A7.chr_1_2.g554.t1;Parent=chr_1_2.g554.t1
chr_1_2	AUGUSTUS	exon	35450	35773	3.6568716892	+	0	ID=chr_1_2.g555.t1.cds;Name=A7.chr_1_2.g555.t1;Parent=chr_1_2.g555.t1
chr_1_2	AUGUSTUS	gene	35450	35942	13.1313851813	+	.	ID=chr_1_2.g555.t1g;Name=A7.chr_1_2.g555.t1;depth=395;status=Matches RNA-Seq data
chr_1_2	AUGUSTUS	mRNA	35450	35942	13.1313851813	+	.	ID=chr_1_2.g555.t1;Name=A7.chr_1_2.g555.t1;Parent=chr_1_2.g555.t1g
chr_1_2	AUGUSTUS	exon	35862	35942	3.59087939019	+	0	ID=chr_1_2.g555.t1.cds;Name=A7.chr_1_2.g555.t1;Parent=chr_1_2.g555.t1
chr_1_2	AUGUSTUS	exon	37960	39390	3.07917778122	+	0	ID=chr_1_2.g556.t3.cds;Name=A7.chr_1_2.g556.t3;Parent=chr_1_2.g556.t3
chr_1_2	AUGUSTUS	gene	37960	40200	8.26287872652	+	.	ID=chr_1_2.g556.t3g;Name=A7.chr_1_2.g556.t3;depth=400;status=Matches RNA-Seq data
chr_1_2	AUGUSTUS	mRNA	37960	40200	8.26287872652	+	.	ID=chr_1_2.g556.t3;Name=A7.chr_1_2.g556.t3;Parent=chr_1_2.g556.t3g
chr_1_2	AUGUSTUS	exon	39475	40200	2.68346919653	+	0	ID=chr_1_2.g556.t3.cds;Name=A7.chr_1_2.g556.t3;Parent=chr_1_2.g556.t3
chr_1_2	AUGUSTUS	exon	40973	41771	2.20938543505	+	0	ID=chr_1_2.g540.t1.cds;Name=A8.chr_1_2.g540.t1;Parent=chr_1_2.g540.t1
chr_1_2	AUGUSTUS	gene	40973	42718	6.09678991794	+	.	ID=chr_1_2.g540.t1g;Name=A8.chr_1_2.g540.t1;depth=108;status=Matches RNA-Seq data
chr_1_2	AUGUSTUS	mRNA	40973	42718	6.09678991794	+	.	ID=chr_1_2.g540.t1;Name=A8.chr_1_2.g540.t1;Parent=chr_1_2.g540.t1g
chr_1_2	AUGUSTUS	exon	41841	42718	2.75949584044	+	2	ID=chr_1_2.g540.t1.cds;Name=A8.chr_1_2.g540.t1;Parent=chr_1_2.g540.t1
chr_1_2	AUGUSTUS	exon	43413	43476	2.49298322647	-	1	ID=chr_1_2.g558.t1.cds;Name=A7.chr_1_2.g558.t1;Parent=chr_1_2.g558.t1
chr_1_2	AUGUSTUS	gene	43413	44112	6.2078097951	-	.	ID=chr_1_2.g558.t1g;Name=A7.chr_1_2.g558.t1;depth=331;status=Matches RNA-Seq data
chr_1_2	AUGUSTUS	mRNA	43413	44112	6.2078097951	-	.	ID=chr_1_2.g558.t1;Name=A7.chr_1_2.g558.t1;Parent=chr_1_2.g558.t1g
chr_1_2	AUGUSTUS	exon	43553	44112	2.49011294147	-	0	ID=chr_1_2.g558.t1.cds;Name=A7.chr_1_2.g558.t1;Parent=chr_1_2.g558.t1
chr_1_2	AUGUSTUS	exon	45273	45494	3.32221788549	+	0	ID=chr_1_2.g559.t1.cds;Name=A7.chr_1_2.g559.t1;Parent=chr_1_2.g559.t1
chr_1_2	AUGUSTUS	gene	45273	47289	27.3637722308	+	.	ID=chr_1_2.g559.t1g;Name=A7.chr_1_2.g559.t1;depth=114;status=Matches RNA-Seq data
chr_1_2	AUGUSTUS	mRNA	45273	47289	27.3637722308	+	.	ID=chr_1_2.g559.t1;Name=A7.chr_1_2.g559.t1;Parent=chr_1_2.g559.t1g
chr_1_2	AUGUSTUS	exon	45577	46137	3.77612916696	+	0	ID=chr_1_2.g559.t1.cds;Name=A7.chr_1_2.g559.t1;Parent=chr_1_2.g559.t1
chr_1_2	AUGUSTUS	exon	46234	47289	2.18122774586	+	0	ID=chr_1_2.g559.t1.cds;Name=A7.chr_1_2.g559.t1;Parent=chr_1_2.g559.t1
chr_1_2	AUGUSTUS	exon	47720	47984	3.55955812454	-	1	ID=chr_1_2.g543.t1.cds;Name=A8.chr_1_2.g543.t1;Parent=chr_1_2.g543.t1
chr_1_2	AUGUSTUS	gene	47720	51327	3002.69238989	-	.	ID=chr_1_2.g543.t1g;Name=A8.chr_1_2.g543.t1;depth=263;status=Matches RNA-Seq data
chr_1_2	AUGUSTUS	mRNA	47720	51327	3002.69238989	-	.	ID=chr_1_2.g543.t1;Name=A8.chr_1_2.g543.t1;Parent=chr_1_2.g543.t1g
chr_1_2	AUGUSTUS	exon	48069	48232	6.6015749995	-	0	ID=chr_1_2.g543.t1.cds;Name=A8.chr_1_2.g543.t1;Parent=chr_1_2.g543.t1
chr_1_2	AUGUSTUS	exon	48295	49227	5.85536387791	-	0	ID=chr_1_2.g543.t1.cds;Name=A8.chr_1_2.g543.t1;Parent=chr_1_2.g543.t1
chr_1_2	AUGUSTUS	exon	49292	51132	6.22608698653	-	2	ID=chr_1_2.g543.t1.cds;Name=A8.chr_1_2.g543.t1;Parent=chr_1_2.g543.t1
chr_1_2	AUGUSTUS	exon	51189	51327	3.50508149052	-	0	ID=chr_1_2.g543.t1.cds;Name=A8.chr_1_2.g543.t1;Parent=chr_1_2.g543.t1
chr_1_2	AUGUSTUS	exon	52499	52733	3.73118343897	+	0	ID=chr_1_2.g561.t1.cds;Name=A7.chr_1_2.g561.t1;Parent=chr_1_2.g561.t1
chr_1_2	AUGUSTUS	gene	52499	53831	95.379904445	+	.	ID=chr_1_2.g561.t1g;Name=A7.chr_1_2.g561.t1;depth=1219;status=Matches RNA-Seq data
chr_1_2	AUGUSTUS	mRNA	52499	53831	95.379904445	+	.	ID=chr_1_2.g561.t1;Name=A7.chr_1_2.g561.t1;Parent=chr_1_2.g561.t1g
chr_1_2	AUGUSTUS	exon	52821	53496	6.99018789863	+	2	ID=chr_1_2.g561.t1.cds;Name=A7.chr_1_2.g561.t1;Parent=chr_1_2.g561.t1
chr_1_2	AUGUSTUS	exon	53573	53831	3.65697028964	+	1	ID=chr_1_2.g561.t1.cds;Name=A7.chr_1_2.g561.t1;Parent=chr_1_2.g561.t1
chr_1_2	AUGUSTUS	exon	58076	59692	2.94924057535	+	0	ID=chr_1_2.g545.t1.cds;Name=A8.chr_1_2.g545.t1;Parent=chr_1_2.g545.t1
chr_1_2	AUGUSTUS	gene	58076	60060	167.548867133	+	.	ID=chr_1_2.g545.t1g;Name=A8.chr_1_2.g545.t1;depth=479;status=Matches RNA-Seq data
chr_1_2	AUGUSTUS	mRNA	58076	60060	167.548867133	+	.	ID=chr_1_2.g545.t1;Name=A8.chr_1_2.g545.t1;Parent=chr_1_2.g545.t1g
chr_1_2	AUGUSTUS	exon	59750	59797	5.04953707522	+	0	ID=chr_1_2.g545.t1.cds;Name=A8.chr_1_2.g545.t1;Parent=chr_1_2.g545.t1
chr_1_2	AUGUSTUS	exon	59853	59945	4.43494942828	+	0	ID=chr_1_2.g545.t1.cds;Name=A8.chr_1_2.g545.t1;Parent=chr_1_2.g545.t1
chr_1_2	AUGUSTUS	exon	60010	60060	2.53682820883	+	0	ID=chr_1_2.g545.t1.cds;Name=A8.chr_1_2.g545.t1;Parent=chr_1_2.g545.t1
chr_1_2	AUGUSTUS	exon	63383	63985	3.33553711293	-	0	ID=chr_1_2.g564.t1.cds;Name=A7.chr_1_2.g564.t1;Parent=chr_1_2.g564.t1
chr_1_2	AUGUSTUS	gene	63383	64436	11.3765188332	-	.	ID=chr_1_2.g564.t1g;Name=A7.chr_1_2.g564.t1;depth=226;status=Matches RNA-Seq data
chr_1_2	AUGUSTUS	mRNA	63383	64436	11.3765188332	-	.	ID=chr_1_2.g564.t1;Name=A7.chr_1_2.g564.t1;Parent=chr_1_2.g564.t1g
chr_1_2	AUGUSTUS	exon	64086	64436	3.41070072015	-	0	ID=chr_1_2.g564.t1.cds;Name=A7.chr_1_2.g564.t1;Parent=chr_1_2.g564.t1
chr_1_2	AUGUSTUS	exon	64843	66050	3.7773601512	-	2	ID=chr_1_2.g565.t1.cds;Name=A7.chr_1_2.g565.t1;Parent=chr_1_2.g565.t1
chr_1_2	AUGUSTUS	gene	64843	66631	601.785100274	-	.	ID=chr_1_2.g565.t1g;Name=A7.chr_1_2.g565.t1;depth=887;status=Matches RNA-Seq data
chr_1_2	AUGUSTUS	mRNA	64843	66631	601.785100274	-	.	ID=chr_1_2.g565.t1;Name=A7.chr_1_2.g565.t1;Parent=chr_1_2.g565.t1g
chr_1_2	AUGUSTUS	exon	66108	66294	7.43391430398	-	0	ID=chr_1_2.g565.t1.cds;Name=A7.chr_1_2.g565.t1;Parent=chr_1_2.g565.t1
chr_1_2	AUGUSTUS	exon	66395	66511	6.64036849183	-	0	ID=chr_1_2.g565.t1.cds;Name=A7.chr_1_2.g565.t1;Parent=chr_1_2.g565.t1
chr_1_2	AUGUSTUS	exon	66599	66631	3.22732948489	-	0	ID=chr_1_2.g565.t1.cds;Name=A7.chr_1_2.g565.t1;Parent=chr_1_2.g565.t1
chr_1_2	AUGUSTUS	exon	67038	67064	3.82377746694	+	0	ID=chr_1_2.g566.t1.cds;Name=A7.chr_1_2.g566.t1;Parent=chr_1_2.g566.t1
chr_1_2	AUGUSTUS	gene	67038	67997	82.8751108158	+	.	ID=chr_1_2.g566.t1g;Name=A7.chr_1_2.g566.t1;depth=176;status=Matches RNA-Seq data
chr_1_2	AUGUSTUS	mRNA	67038	67997	82.8751108158	+	.	ID=chr_1_2.g566.t1;Name=A7.chr_1_2.g566.t1;Parent=chr_1_2.g566.t1g
chr_1_2	AUGUSTUS	exon	67127	67206	6.49917197318	+	0	ID=chr_1_2.g566.t1.cds;Name=A7.chr_1_2.g566.t1;Parent=chr_1_2.g566.t1
chr_1_2	AUGUSTUS	exon	67277	67997	3.33482834041	+	1	ID=chr_1_2.g566.t1.cds;Name=A7.chr_1_2.g566.t1;Parent=chr_1_2.g566.t1
chr_1_2	AUGUSTUS	exon	68905	68988	2.41306373644	+	0	ID=chr_1_2.g567.t1.cds;Name=A7.chr_1_2.g567.t1;Parent=chr_1_2.g567.t1
chr_1_2	AUGUSTUS	gene	68905	70037	44.3399403924	+	.	ID=chr_1_2.g567.t1g;Name=A7.chr_1_2.g567.t1;depth=462;status=Matches RNA-Seq data
chr_1_2	AUGUSTUS	mRNA	68905	70037	44.3399403924	+	.	ID=chr_1_2.g567.t1;Name=A7.chr_1_2.g567.t1;Parent=chr_1_2.g567.t1g
chr_1_2	AUGUSTUS	exon	69048	69721	5.38190132676	+	0	ID=chr_1_2.g567.t1.cds;Name=A7.chr_1_2.g567.t1;Parent=chr_1_2.g567.t1
chr_1_2	AUGUSTUS	exon	69797	70037	3.41421275759	+	1	ID=chr_1_2.g567.t1.cds;Name=A7.chr_1_2.g567.t1;Parent=chr_1_2.g567.t1
chr_1_2	AUGUSTUS	exon	70947	71124	3.61623563518	-	1	ID=chr_1_2.g568.t1.cds;Name=A7.chr_1_2.g568.t1;Parent=chr_1_2.g568.t1
chr_1_2	AUGUSTUS	gene	70947	72956	80.3653681272	-	.	ID=chr_1_2.g568.t1g;Name=A7.chr_1_2.g568.t1;depth=168;status=Matches RNA-Seq data
chr_1_2	AUGUSTUS	mRNA	70947	72956	80.3653681272	-	.	ID=chr_1_2.g568.t1;Name=A7.chr_1_2.g568.t1;Parent=chr_1_2.g568.t1g
chr_1_2	AUGUSTUS	exon	71189	72528	6.51532197549	-	0	ID=chr_1_2.g568.t1.cds;Name=A7.chr_1_2.g568.t1;Parent=chr_1_2.g568.t1
chr_1_2	AUGUSTUS	exon	72591	72956	3.41095770476	-	0	ID=chr_1_2.g568.t1.cds;Name=A7.chr_1_2.g568.t1;Parent=chr_1_2.g568.t1
chr_1_2	AUGUSTUS	exon	73613	73714	2.32940885648	-	0	ID=chr_1_2.g553.t1.cds;Name=A8.chr_1_2.g553.t1;Parent=chr_1_2.g553.t1
chr_1_2	AUGUSTUS	gene	73613	75962	8577.67859521	-	.	ID=chr_1_2.g553.t1g;Name=A8.chr_1_2.g553.t1;depth=84;status=Matches RNA-Seq data
chr_1_2	AUGUSTUS	mRNA	73613	75962	8577.67859521	-	.	ID=chr_1_2.g553.t1;Name=A8.chr_1_2.g553.t1;Parent=chr_1_2.g553.t1g
chr_1_2	AUGUSTUS	exon	73776	74959	5.7974235258	-	2	ID=chr_1_2.g553.t1.cds;Name=A8.chr_1_2.g553.t1;Parent=chr_1_2.g553.t1
chr_1_2	AUGUSTUS	exon	75013	75147	5.86070714802	-	2	ID=chr_1_2.g553.t1.cds;Name=A8.chr_1_2.g553.t1;Parent=chr_1_2.g553.t1
chr_1_2	AUGUSTUS	exon	75205	75324	5.56991015071	-	2	ID=chr_1_2.g553.t1.cds;Name=A8.chr_1_2.g553.t1;Parent=chr_1_2.g553.t1
chr_1_2	AUGUSTUS	exon	75382	75516	5.95085252608	-	2	ID=chr_1_2.g553.t1.cds;Name=A8.chr_1_2.g553.t1;Parent=chr_1_2.g553.t1
chr_1_2	AUGUSTUS	exon	75602	75962	3.26972795445	-	0	ID=chr_1_2.g553.t1.cds;Name=A8.chr_1_2.g553.t1;Parent=chr_1_2.g553.t1
chr_1_2	AUGUSTUS	exon	76854	76901	1.96889390519	+	0	ID=chr_1_2.g569.t2.cds;Name=A7.chr_1_2.g569.t2;Parent=chr_1_2.g569.t2
chr_1_2	AUGUSTUS	gene	76854	77332	14.7406369955	+	.	ID=chr_1_2.g569.t2g;Name=A7.chr_1_2.g569.t2;depth=1041;status=Matches RNA-Seq data
chr_1_2	AUGUSTUS	mRNA	76854	77332	14.7406369955	+	.	ID=chr_1_2.g569.t2;Name=A7.chr_1_2.g569.t2;Parent=chr_1_2.g569.t2g
chr_1_2	AUGUSTUS	exon	76982	77050	3.83935372108	+	0	ID=chr_1_2.g569.t2.cds;Name=A7.chr_1_2.g569.t2;Parent=chr_1_2.g569.t2
chr_1_2	AUGUSTUS	exon	77171	77332	1.95000538676	+	0	ID=chr_1_2.g569.t2.cds;Name=A7.chr_1_2.g569.t2;Parent=chr_1_2.g569.t2
chr_1_2	AUGUSTUS	exon	78120	78168	3.85376347354	-	1	ID=chr_1_2.g570.t1.cds;Name=A7.chr_1_2.g570.t1;Parent=chr_1_2.g570.t1
chr_1_2	AUGUSTUS	gene	78120	79162	5452.83700634	-	.	ID=chr_1_2.g570.t1g;Name=A7.chr_1_2.g570.t1;depth=606;status=Matches RNA-Seq data
chr_1_2	AUGUSTUS	mRNA	78120	79162	5452.83700634	-	.	ID=chr_1_2.g570.t1;Name=A7.chr_1_2.g570.t1;Parent=chr_1_2.g570.t1g
chr_1_2	AUGUSTUS	exon	78230	78342	7.442780697	-	0	ID=chr_1_2.g570.t1.cds;Name=A7.chr_1_2.g570.t1;Parent=chr_1_2.g570.t1
chr_1_2	AUGUSTUS	exon	78413	78725	7.11815364969	-	1	ID=chr_1_2.g570.t1.cds;Name=A7.chr_1_2.g570.t1;Parent=chr_1_2.g570.t1
chr_1_2	AUGUSTUS	exon	78790	78896	7.26159931684	-	0	ID=chr_1_2.g570.t1.cds;Name=A7.chr_1_2.g570.t1;Parent=chr_1_2.g570.t1
chr_1_2	AUGUSTUS	exon	79130	79162	3.67792270224	-	0	ID=chr_1_2.g570.t1.cds;Name=A7.chr_1_2.g570.t1;Parent=chr_1_2.g570.t1
chr_1_2	AUGUSTUS	exon	84308	84351	3.41250213205	+	0	ID=chr_1_2.g557.t1.cds;Name=A8.chr_1_2.g557.t1;Parent=chr_1_2.g557.t1
chr_1_2	AUGUSTUS	gene	84308	85505	19689.027981	+	.	ID=chr_1_2.g557.t1g;Name=A8.chr_1_2.g557.t1;depth=648;status=Matches RNA-Seq data
chr_1_2	AUGUSTUS	mRNA	84308	85505	19689.027981	+	.	ID=chr_1_2.g557.t1;Name=A8.chr_1_2.g557.t1;Parent=chr_1_2.g557.t1g
chr_1_2	AUGUSTUS	exon	84436	84660	7.08123217158	+	1	ID=chr_1_2.g557.t1.cds;Name=A8.chr_1_2.g557.t1;Parent=chr_1_2.g557.t1
chr_1_2	AUGUSTUS	exon	84714	84721	6.78714504023	+	1	ID=chr_1_2.g557.t1.cds;Name=A8.chr_1_2.g557.t1;Parent=chr_1_2.g557.t1
chr_1_2	AUGUSTUS	exon	84772	84923	6.18473844548	+	2	ID=chr_1_2.g557.t1.cds;Name=A8.chr_1_2.g557.t1;Parent=chr_1_2.g557.t1
chr_1_2	AUGUSTUS	exon	84981	85075	5.91998014638	+	0	ID=chr_1_2.g557.t1.cds;Name=A8.chr_1_2.g557.t1;Parent=chr_1_2.g557.t1
chr_1_2	AUGUSTUS	exon	85136	85505	3.27879144119	+	1	ID=chr_1_2.g557.t1.cds;Name=A8.chr_1_2.g557.t1;Parent=chr_1_2.g557.t1
chr_1_2	AUGUSTUS	exon	86277	86330	3.73033950621	+	0	ID=chr_1_2.g573.t1.cds;Name=A7.chr_1_2.g573.t1;Parent=chr_1_2.g573.t1
chr_1_2	AUGUSTUS	gene	86277	88075	1738917.12904	+	.	ID=chr_1_2.g573.t1g;Name=A7.chr_1_2.g573.t1;depth=2170;status=Matches RNA-Seq data
chr_1_2	AUGUSTUS	mRNA	86277	88075	1738917.12904	+	.	ID=chr_1_2.g573.t1;Name=A7.chr_1_2.g573.t1;Parent=chr_1_2.g573.t1g
chr_1_2	AUGUSTUS	exon	86417	86500	7.17251235612	+	0	ID=chr_1_2.g573.t1.cds;Name=A7.chr_1_2.g573.t1;Parent=chr_1_2.g573.t1
chr_1_2	AUGUSTUS	exon	86569	86641	7.00157057366	+	0	ID=chr_1_2.g573.t1.cds;Name=A7.chr_1_2.g573.t1;Parent=chr_1_2.g573.t1
chr_1_2	AUGUSTUS	exon	86708	86807	7.11490975755	+	2	ID=chr_1_2.g573.t1.cds;Name=A7.chr_1_2.g573.t1;Parent=chr_1_2.g573.t1
chr_1_2	AUGUSTUS	exon	86867	87412	7.14393435097	+	1	ID=chr_1_2.g573.t1.cds;Name=A7.chr_1_2.g573.t1;Parent=chr_1_2.g573.t1
chr_1_2	AUGUSTUS	exon	87475	87521	7.06517835342	+	1	ID=chr_1_2.g573.t1.cds;Name=A7.chr_1_2.g573.t1;Parent=chr_1_2.g573.t1
chr_1_2	AUGUSTUS	exon	87574	87866	7.10524574116	+	2	ID=chr_1_2.g573.t1.cds;Name=A7.chr_1_2.g573.t1;Parent=chr_1_2.g573.t1
chr_1_2	AUGUSTUS	exon	87941	88075	3.63793274844	+	0	ID=chr_1_2.g573.t1.cds;Name=A7.chr_1_2.g573.t1;Parent=chr_1_2.g573.t1
chr_1_2	AUGUSTUS	exon	92085	92434	3.52679001085	+	0	ID=chr_1_2.g560.t1.cds;Name=A8.chr_1_2.g560.t1;Parent=chr_1_2.g560.t1
chr_1_2	AUGUSTUS	gene	92085	94200	9993.7171682	+	.	ID=chr_1_2.g560.t1g;Name=A8.chr_1_2.g560.t1;depth=216;status=Matches RNA-Seq data
chr_1_2	AUGUSTUS	mRNA	92085	94200	9993.7171682	+	.	ID=chr_1_2.g560.t1;Name=A8.chr_1_2.g560.t1;Parent=chr_1_2.g560.t1g
chr_1_2	AUGUSTUS	exon	92557	92655	6.38020318928	+	1	ID=chr_1_2.g560.t1.cds;Name=A8.chr_1_2.g560.t1;Parent=chr_1_2.g560.t1
chr_1_2	AUGUSTUS	exon	92722	92789	4.62021101787	+	1	ID=chr_1_2.g560.t1.cds;Name=A8.chr_1_2.g560.t1;Parent=chr_1_2.g560.t1
chr_1_2	AUGUSTUS	exon	92851	93194	4.75019049628	+	2	ID=chr_1_2.g560.t1.cds;Name=A8.chr_1_2.g560.t1;Parent=chr_1_2.g560.t1
chr_1_2	AUGUSTUS	exon	93268	93337	6.140227274	+	0	ID=chr_1_2.g560.t1.cds;Name=A8.chr_1_2.g560.t1;Parent=chr_1_2.g560.t1
chr_1_2	AUGUSTUS	exon	93398	94200	3.29576060475	+	2	ID=chr_1_2.g560.t1.cds;Name=A8.chr_1_2.g560.t1;Parent=chr_1_2.g560.t1
chr_1_2	AUGUSTUS	exon	94922	95432	2.31321800499	-	1	ID=chr_1_2.g576.t1.cds;Name=A7.chr_1_2.g576.t1;Parent=chr_1_2.g576.t1
chr_1_2	AUGUSTUS	gene	94922	95759	5.33340333938	-	.	ID=chr_1_2.g576.t1g;Name=A7.chr_1_2.g576.t1;depth=80;status=Matches RNA-Seq data
chr_1_2	AUGUSTUS	mRNA	94922	95759	5.33340333938	-	.	ID=chr_1_2.g576.t1;Name=A7.chr_1_2.g576.t1;Parent=chr_1_2.g576.t1g
chr_1_2	AUGUSTUS	exon	95575	95759	2.30562071014	-	0	ID=chr_1_2.g576.t1.cds;Name=A7.chr_1_2.g576.t1;Parent=chr_1_2.g576.t1
chr_1_2	AUGUSTUS	exon	96268	97038	1.76070038911	-	0	ID=chr_1_2.g577.t1.cds;Name=A7.chr_1_2.g577.t1;Parent=chr_1_2.g577.t1
chr_1_2	AUGUSTUS	gene	96268	97038	1.76070038911	-	.	ID=chr_1_2.g577.t1g;Name=A7.chr_1_2.g577.t1;depth=185;status=Matches RNA-Seq data
chr_1_2	AUGUSTUS	mRNA	96268	97038	1.76070038911	-	.	ID=chr_1_2.g577.t1;Name=A7.chr_1_2.g577.t1;Parent=chr_1_2.g577.t1g
chr_1_2	AUGUSTUS	exon	97332	98221	2.15495334831	+	0	ID=chr_1_2.g578.t1.cds;Name=A7.chr_1_2.g578.t1;Parent=chr_1_2.g578.t1
chr_1_2	AUGUSTUS	gene	97332	99241	4.65328849652	+	.	ID=chr_1_2.g578.t1g;Name=A7.chr_1_2.g578.t1;depth=77;status=Matches RNA-Seq data
chr_1_2	AUGUSTUS	mRNA	97332	99241	4.65328849652	+	.	ID=chr_1_2.g578.t1;Name=A7.chr_1_2.g578.t1;Parent=chr_1_2.g578.t1g
chr_1_2	AUGUSTUS	exon	98275	99241	2.15934535204	+	1	ID=chr_1_2.g578.t1.cds;Name=A7.chr_1_2.g578.t1;Parent=chr_1_2.g578.t1
chr_1_2	AUGUSTUS	exon	100142	100576	3.34109261962	-	0	ID=chr_1_2.g579.t1.cds;Name=A7.chr_1_2.g579.t1;Parent=chr_1_2.g579.t1
chr_1_2	AUGUSTUS	gene	100142	101328	870.691284558	-	.	ID=chr_1_2.g579.t1g;Name=A7.chr_1_2.g579.t1;depth=10828;status=Matches RNA-Seq data
chr_1_2	AUGUSTUS	mRNA	100142	101328	870.691284558	-	.	ID=chr_1_2.g579.t1;Name=A7.chr_1_2.g579.t1;Parent=chr_1_2.g579.t1g
chr_1_2	AUGUSTUS	exon	100721	100879	6.41334018581	-	0	ID=chr_1_2.g579.t1.cds;Name=A7.chr_1_2.g579.t1;Parent=chr_1_2.g579.t1
chr_1_2	AUGUSTUS	exon	101021	101067	5.39140281527	-	2	ID=chr_1_2.g579.t1.cds;Name=A7.chr_1_2.g579.t1;Parent=chr_1_2.g579.t1
chr_1_2	AUGUSTUS	exon	101171	101204	3.80737056858	-	0	ID=chr_1_2.g579.t1.cds;Name=A7.chr_1_2.g579.t1;Parent=chr_1_2.g579.t1
chr_1_2	AUGUSTUS	exon	101326	101328	1.97954088369	-	0	ID=chr_1_2.g579.t1.cds;Name=A7.chr_1_2.g579.t1;Parent=chr_1_2.g579.t1
chr_1_2	AUGUSTUS	exon	102354	103793	1.73854166667	-	0	ID=chr_1_2.g580.t1.cds;Name=A7.chr_1_2.g580.t1;Parent=chr_1_2.g580.t1
chr_1_2	AUGUSTUS	gene	102354	103793	1.73854166667	-	.	ID=chr_1_2.g580.t1g;Name=A7.chr_1_2.g580.t1;depth=173;status=Matches RNA-Seq data
chr_1_2	AUGUSTUS	mRNA	102354	103793	1.73854166667	-	.	ID=chr_1_2.g580.t1;Name=A7.chr_1_2.g580.t1;Parent=chr_1_2.g580.t1g
chr_1_2	AUGUSTUS	exon	105990	108974	1.72663316583	+	0	ID=chr_1_2.g581.t1.cds;Name=A7.chr_1_2.g581.t1;Parent=chr_1_2.g581.t1
chr_1_2	AUGUSTUS	gene	105990	108974	1.72663316583	+	.	ID=chr_1_2.g581.t1g;Name=A7.chr_1_2.g581.t1;depth=85;status=Matches RNA-Seq data
chr_1_2	AUGUSTUS	mRNA	105990	108974	1.72663316583	+	.	ID=chr_1_2.g581.t1;Name=A7.chr_1_2.g581.t1;Parent=chr_1_2.g581.t1g
chr_1_2	AUGUSTUS	exon	109229	110335	1.5487804878	-	0	ID=chr_1_2.g582.t1.cds;Name=A7.chr_1_2.g582.t1;Parent=chr_1_2.g582.t1
chr_1_2	AUGUSTUS	gene	109229	110335	1.5487804878	-	.	ID=chr_1_2.g582.t1g;Name=A7.chr_1_2.g582.t1;depth=109;status=Matches RNA-Seq data
chr_1_2	AUGUSTUS	mRNA	109229	110335	1.5487804878	-	.	ID=chr_1_2.g582.t1;Name=A7.chr_1_2.g582.t1;Parent=chr_1_2.g582.t1g
chr_1_2	AUGUSTUS	exon	111302	111797	3.63100797307	+	0	ID=chr_1_2.g583.t1.cds;Name=A7.chr_1_2.g583.t1;Parent=chr_1_2.g583.t1
chr_1_2	AUGUSTUS	gene	111302	112918	504.616357309	+	.	ID=chr_1_2.g583.t1g;Name=A7.chr_1_2.g583.t1;depth=79;status=Matches RNA-Seq data
chr_1_2	AUGUSTUS	mRNA	111302	112918	504.616357309	+	.	ID=chr_1_2.g583.t1;Name=A7.chr_1_2.g583.t1;Parent=chr_1_2.g583.t1g
chr_1_2	AUGUSTUS	exon	111872	112580	6.77732376826	+	2	ID=chr_1_2.g583.t1.cds;Name=A7.chr_1_2.g583.t1;Parent=chr_1_2.g583.t1
chr_1_2	AUGUSTUS	exon	112639	112701	6.21838029421	+	1	ID=chr_1_2.g583.t1.cds;Name=A7.chr_1_2.g583.t1;Parent=chr_1_2.g583.t1
chr_1_2	AUGUSTUS	exon	112780	112918	3.29760482469	+	1	ID=chr_1_2.g583.t1.cds;Name=A7.chr_1_2.g583.t1;Parent=chr_1_2.g583.t1
chr_1_2	AUGUSTUS	exon	114209	114486	2.19086676728	+	0	ID=chr_1_2.g569.t1.cds;Name=A8.chr_1_2.g569.t1;Parent=chr_1_2.g569.t1
chr_1_2	AUGUSTUS	gene	114209	115419	28.4413022418	+	.	ID=chr_1_2.g569.t1g;Name=A8.chr_1_2.g569.t1;depth=40;status=Matches RNA-Seq data
chr_1_2	AUGUSTUS	mRNA	114209	115419	28.4413022418	+	.	ID=chr_1_2.g569.t1;Name=A8.chr_1_2.g569.t1;Parent=chr_1_2.g569.t1g
chr_1_2	AUGUSTUS	exon	114552	115082	4.71244713569	+	1	ID=chr_1_2.g569.t1.cds;Name=A8.chr_1_2.g569.t1;Parent=chr_1_2.g569.t1
chr_1_2	AUGUSTUS	exon	115143	115419	2.75478061675	+	1	ID=chr_1_2.g569.t1.cds;Name=A8.chr_1_2.g569.t1;Parent=chr_1_2.g569.t1
chr_1_2	AUGUSTUS	exon	115907	116637	3.62103598203	-	2	ID=chr_1_2.g585.t1.cds;Name=A7.chr_1_2.g585.t1;Parent=chr_1_2.g585.t1
chr_1_2	AUGUSTUS	gene	115907	117009	82.3569855144	-	.	ID=chr_1_2.g585.t1g;Name=A7.chr_1_2.g585.t1;depth=1005;status=Matches RNA-Seq data
chr_1_2	AUGUSTUS	mRNA	115907	117009	82.3569855144	-	.	ID=chr_1_2.g585.t1;Name=A7.chr_1_2.g585.t1;Parent=chr_1_2.g585.t1g
chr_1_2	AUGUSTUS	exon	116714	116813	6.68865895612	-	0	ID=chr_1_2.g585.t1.cds;Name=A7.chr_1_2.g585.t1;Parent=chr_1_2.g585.t1
chr_1_2	AUGUSTUS	exon	116881	117009	3.40038857999	-	0	ID=chr_1_2.g585.t1.cds;Name=A7.chr_1_2.g585.t1;Parent=chr_1_2.g585.t1
chr_1_2	AUGUSTUS	exon	117321	117410	3.14955398942	+	0	ID=chr_1_2.g586.t1.cds;Name=A7.chr_1_2.g586.t1;Parent=chr_1_2.g586.t1
chr_1_2	AUGUSTUS	gene	117321	120994	350.021237592	+	.	ID=chr_1_2.g586.t1g;Name=A7.chr_1_2.g586.t1;depth=69;status=Matches RNA-Seq data
chr_1_2	AUGUSTUS	mRNA	117321	120994	350.021237592	+	.	ID=chr_1_2.g586.t1;Name=A7.chr_1_2.g586.t1;Parent=chr_1_2.g586.t1g
chr_1_2	AUGUSTUS	exon	117472	117709	5.70930892349	+	0	ID=chr_1_2.g586.t1.cds;Name=A7.chr_1_2.g586.t1;Parent=chr_1_2.g586.t1
chr_1_2	AUGUSTUS	exon	117764	119887	5.89266831566	+	2	ID=chr_1_2.g586.t1.cds;Name=A7.chr_1_2.g586.t1;Parent=chr_1_2.g586.t1
chr_1_2	AUGUSTUS	exon	119937	120994	3.30331355521	+	2	ID=chr_1_2.g586.t1.cds;Name=A7.chr_1_2.g586.t1;Parent=chr_1_2.g586.t1
chr_1_2	AUGUSTUS	exon	127841	129062	2.97104543883	-	1	ID=chr_1_2.g589.t1.cds;Name=A7.chr_1_2.g589.t1;Parent=chr_1_2.g589.t1
chr_1_2	AUGUSTUS	gene	127841	129402	37.7365441634	-	.	ID=chr_1_2.g589.t1g;Name=A7.chr_1_2.g589.t1;depth=111;status=Matches RNA-Seq data
chr_1_2	AUGUSTUS	mRNA	127841	129402	37.7365441634	-	.	ID=chr_1_2.g589.t1;Name=A7.chr_1_2.g589.t1;Parent=chr_1_2.g589.t1g
chr_1_2	AUGUSTUS	exon	129130	129217	4.57868852665	-	2	ID=chr_1_2.g589.t1.cds;Name=A7.chr_1_2.g589.t1;Parent=chr_1_2.g589.t1
chr_1_2	AUGUSTUS	exon	129276	129402	2.77403368917	-	0	ID=chr_1_2.g589.t1.cds;Name=A7.chr_1_2.g589.t1;Parent=chr_1_2.g589.t1
chr_1_2	AUGUSTUS	exon	131320	131768	3.60724323014	-	2	ID=chr_1_2.g591.t1.cds;Name=A7.chr_1_2.g591.t1;Parent=chr_1_2.g591.t1
chr_1_2	AUGUSTUS	gene	131320	135761	555.521257979	-	.	ID=chr_1_2.g591.t1g;Name=A7.chr_1_2.g591.t1;depth=154;status=Matches RNA-Seq data
chr_1_2	AUGUSTUS	mRNA	131320	135761	555.521257979	-	.	ID=chr_1_2.g591.t1;Name=A7.chr_1_2.g591.t1;Parent=chr_1_2.g591.t1g
chr_1_2	AUGUSTUS	exon	131836	135306	6.7011088561	-	2	ID=chr_1_2.g591.t1.cds;Name=A7.chr_1_2.g591.t1;Parent=chr_1_2.g591.t1
chr_1_2	AUGUSTUS	exon	135361	135461	6.5662089972	-	1	ID=chr_1_2.g591.t1.cds;Name=A7.chr_1_2.g591.t1;Parent=chr_1_2.g591.t1
chr_1_2	AUGUSTUS	exon	135526	135761	3.49996644629	-	0	ID=chr_1_2.g591.t1.cds;Name=A7.chr_1_2.g591.t1;Parent=chr_1_2.g591.t1
chr_1_2	AUGUSTUS	exon	136035	136274	3.24289513221	+	0	ID=chr_1_2.g592.t1.cds;Name=A7.chr_1_2.g592.t1;Parent=chr_1_2.g592.t1
chr_1_2	AUGUSTUS	gene	136035	138412	27083.3553892	+	.	ID=chr_1_2.g592.t1g;Name=A7.chr_1_2.g592.t1;depth=145;status=Matches RNA-Seq data
chr_1_2	AUGUSTUS	mRNA	136035	138412	27083.3553892	+	.	ID=chr_1_2.g592.t1;Name=A7.chr_1_2.g592.t1;Parent=chr_1_2.g592.t1g
chr_1_2	AUGUSTUS	exon	136364	136442	6.09245174642	+	0	ID=chr_1_2.g592.t1.cds;Name=A7.chr_1_2.g592.t1;Parent=chr_1_2.g592.t1
chr_1_2	AUGUSTUS	exon	136495	136613	6.4390499922	+	2	ID=chr_1_2.g592.t1.cds;Name=A7.chr_1_2.g592.t1;Parent=chr_1_2.g592.t1
chr_1_2	AUGUSTUS	exon	136671	137357	5.63210625958	+	0	ID=chr_1_2.g592.t1.cds;Name=A7.chr_1_2.g592.t1;Parent=chr_1_2.g592.t1
chr_1_2	AUGUSTUS	exon	137411	137560	4.3895221767	+	0	ID=chr_1_2.g592.t1.cds;Name=A7.chr_1_2.g592.t1;Parent=chr_1_2.g592.t1
chr_1_2	AUGUSTUS	exon	137616	137929	3.55964573519	+	0	ID=chr_1_2.g592.t1.cds;Name=A7.chr_1_2.g592.t1;Parent=chr_1_2.g592.t1
chr_1_2	AUGUSTUS	exon	137986	138412	2.41913888991	+	1	ID=chr_1_2.g592.t1.cds;Name=A7.chr_1_2.g592.t1;Parent=chr_1_2.g592.t1
chr_1_2	AUGUSTUS	exon	150765	150924	3.69505230326	+	0	ID=chr_1_2.g594.t1.cds;Name=A7.chr_1_2.g594.t1;Parent=chr_1_2.g594.t1
chr_1_2	AUGUSTUS	gene	150765	151242	91.567051627	+	.	ID=chr_1_2.g594.t1g;Name=A7.chr_1_2.g594.t1;depth=3466;status=Matches RNA-Seq data
chr_1_2	AUGUSTUS	mRNA	150765	151242	91.567051627	+	.	ID=chr_1_2.g594.t1;Name=A7.chr_1_2.g594.t1;Parent=chr_1_2.g594.t1g
chr_1_2	AUGUSTUS	exon	151017	151112	6.96104492179	+	2	ID=chr_1_2.g594.t1.cds;Name=A7.chr_1_2.g594.t1;Parent=chr_1_2.g594.t1
chr_1_2	AUGUSTUS	exon	151166	151242	3.55995250546	+	2	ID=chr_1_2.g594.t1.cds;Name=A7.chr_1_2.g594.t1;Parent=chr_1_2.g594.t1
chr_1_2	AUGUSTUS	exon	152536	152987	3.02641829914	+	0	ID=chr_1_2.g595.t1.cds;Name=A7.chr_1_2.g595.t1;Parent=chr_1_2.g595.t1
chr_1_2	AUGUSTUS	gene	152536	155522	242.569954759	+	.	ID=chr_1_2.g595.t1g;Name=A7.chr_1_2.g595.t1;depth=218;status=Matches RNA-Seq data
chr_1_2	AUGUSTUS	mRNA	152536	155522	242.569954759	+	.	ID=chr_1_2.g595.t1;Name=A7.chr_1_2.g595.t1;Parent=chr_1_2.g595.t1g
chr_1_2	AUGUSTUS	exon	153049	153383	4.58797609565	+	1	ID=chr_1_2.g595.t1.cds;Name=A7.chr_1_2.g595.t1;Parent=chr_1_2.g595.t1
chr_1_2	AUGUSTUS	exon	153440	155358	5.24858082676	+	2	ID=chr_1_2.g595.t1.cds;Name=A7.chr_1_2.g595.t1;Parent=chr_1_2.g595.t1
chr_1_2	AUGUSTUS	exon	155415	155522	3.32847283527	+	0	ID=chr_1_2.g595.t1.cds;Name=A7.chr_1_2.g595.t1;Parent=chr_1_2.g595.t1
chr_1_2	AUGUSTUS	exon	159017	159388	1.0	+	0	ID=chr_1_2.g597.t1.cds;Name=A7.chr_1_2.g597.t1;Parent=chr_1_2.g597.t1
chr_1_2	AUGUSTUS	gene	159017	159388	0	+	.	ID=chr_1_2.g597.t1g;Name=A7.chr_1_2.g597.t1;status=Short predicted protein 123 aa
chr_1_2	AUGUSTUS	mRNA	159017	159388	0	+	.	ID=chr_1_2.g597.t1;Name=A7.chr_1_2.g597.t1;Parent=chr_1_2.g597.t1g;status=Short predicted protein 123 aa
chr_1_2	AUGUSTUS	exon	165133	166203	1.8258636788	-	0	ID=chr_1_2.g600.t1.cds;Name=A7.chr_1_2.g600.t1;Parent=chr_1_2.g600.t1
chr_1_2	AUGUSTUS	gene	165133	166203	1.8258636788	-	.	ID=chr_1_2.g600.t1g;Name=A7.chr_1_2.g600.t1;depth=214;status=Matches RNA-Seq data
chr_1_2	AUGUSTUS	mRNA	165133	166203	1.8258636788	-	.	ID=chr_1_2.g600.t1;Name=A7.chr_1_2.g600.t1;Parent=chr_1_2.g600.t1g
chr_1_2	AUGUSTUS	exon	166461	166644	3.70928738483	-	1	ID=chr_1_2.g601.t1.cds;Name=A7.chr_1_2.g601.t1;Parent=chr_1_2.g601.t1
chr_1_2	AUGUSTUS	gene	166461	168071	1309667.72185	-	.	ID=chr_1_2.g601.t1g;Name=A7.chr_1_2.g601.t1;depth=214;status=Matches RNA-Seq data
chr_1_2	AUGUSTUS	mRNA	166461	168071	1309667.72185	-	.	ID=chr_1_2.g601.t1;Name=A7.chr_1_2.g601.t1;Parent=chr_1_2.g601.t1g
chr_1_2	AUGUSTUS	exon	166694	166881	7.05409862201	-	0	ID=chr_1_2.g601.t1.cds;Name=A7.chr_1_2.g601.t1;Parent=chr_1_2.g601.t1
chr_1_2	AUGUSTUS	exon	166928	167005	7.20710136963	-	0	ID=chr_1_2.g601.t1.cds;Name=A7.chr_1_2.g601.t1;Parent=chr_1_2.g601.t1
chr_1_2	AUGUSTUS	exon	167056	167113	6.87515849047	-	1	ID=chr_1_2.g601.t1.cds;Name=A7.chr_1_2.g601.t1;Parent=chr_1_2.g601.t1
chr_1_2	AUGUSTUS	exon	167159	167479	6.66417491179	-	1	ID=chr_1_2.g601.t1.cds;Name=A7.chr_1_2.g601.t1;Parent=chr_1_2.g601.t1
chr_1_2	AUGUSTUS	exon	167544	167627	6.80742175135	-	1	ID=chr_1_2.g601.t1.cds;Name=A7.chr_1_2.g601.t1;Parent=chr_1_2.g601.t1
chr_1_2	AUGUSTUS	exon	167680	167930	6.48481548124	-	0	ID=chr_1_2.g601.t1.cds;Name=A7.chr_1_2.g601.t1;Parent=chr_1_2.g601.t1
chr_1_2	AUGUSTUS	exon	167994	168071	3.43367432464	-	0	ID=chr_1_2.g601.t1.cds;Name=A7.chr_1_2.g601.t1;Parent=chr_1_2.g601.t1
chr_1_2	AUGUSTUS	exon	172738	172898	1.90006747518	-	2	ID=chr_1_2.g603.t1.cds;Name=A7.chr_1_2.g603.t1;Parent=chr_1_2.g603.t1
chr_1_2	AUGUSTUS	gene	172738	173335	14.7486241574	-	.	ID=chr_1_2.g603.t1g;Name=A7.chr_1_2.g603.t1;depth=109;status=Matches RNA-Seq data
chr_1_2	AUGUSTUS	mRNA	172738	173335	14.7486241574	-	.	ID=chr_1_2.g603.t1;Name=A7.chr_1_2.g603.t1;Parent=chr_1_2.g603.t1g
chr_1_2	AUGUSTUS	exon	173110	173169	3.34651501445	-	2	ID=chr_1_2.g603.t1.cds;Name=A7.chr_1_2.g603.t1;Parent=chr_1_2.g603.t1
chr_1_2	AUGUSTUS	exon	173275	173335	2.3194750581	-	0	ID=chr_1_2.g603.t1.cds;Name=A7.chr_1_2.g603.t1;Parent=chr_1_2.g603.t1
chr_1_2	AUGUSTUS	exon	176332	176509	2.90973907803	-	1	ID=chr_1_2.g588.t1.cds;Name=A8.chr_1_2.g588.t1;Parent=chr_1_2.g588.t1
chr_1_2	AUGUSTUS	gene	176332	177662	8.8334817496	-	.	ID=chr_1_2.g588.t1g;Name=A8.chr_1_2.g588.t1;depth=114;status=Matches RNA-Seq data
chr_1_2	AUGUSTUS	mRNA	176332	177662	8.8334817496	-	.	ID=chr_1_2.g588.t1;Name=A8.chr_1_2.g588.t1;Parent=chr_1_2.g588.t1g
chr_1_2	AUGUSTUS	exon	176584	177662	3.03583294334	-	0	ID=chr_1_2.g588.t1.cds;Name=A8.chr_1_2.g588.t1;Parent=chr_1_2.g588.t1
chr_1_2	AUGUSTUS	exon	182037	182259	3.27380110009	-	1	ID=chr_1_2.g605.t1.cds;Name=A7.chr_1_2.g605.t1;Parent=chr_1_2.g605.t1
chr_1_2	AUGUSTUS	gene	182037	183367	43.954529335	-	.	ID=chr_1_2.g605.t1g;Name=A7.chr_1_2.g605.t1;depth=277;status=Matches RNA-Seq data
chr_1_2	AUGUSTUS	mRNA	182037	183367	43.954529335	-	.	ID=chr_1_2.g605.t1;Name=A7.chr_1_2.g605.t1;Parent=chr_1_2.g605.t1g
chr_1_2	AUGUSTUS	exon	182323	182833	4.89462729719	-	2	ID=chr_1_2.g605.t1.cds;Name=A7.chr_1_2.g605.t1;Parent=chr_1_2.g605.t1
chr_1_2	AUGUSTUS	exon	182950	183367	2.74303731618	-	0	ID=chr_1_2.g605.t1.cds;Name=A7.chr_1_2.g605.t1;Parent=chr_1_2.g605.t1
chr_1_2	AUGUSTUS	exon	185131	185325	3.59329440124	+	0	ID=chr_1_2.g606.t1.cds;Name=A7.chr_1_2.g606.t1;Parent=chr_1_2.g606.t1
chr_1_2	AUGUSTUS	gene	185131	186439	94.3507515892	+	.	ID=chr_1_2.g606.t1g;Name=A7.chr_1_2.g606.t1;depth=203;status=Matches RNA-Seq data
chr_1_2	AUGUSTUS	mRNA	185131	186439	94.3507515892	+	.	ID=chr_1_2.g606.t1;Name=A7.chr_1_2.g606.t1;Parent=chr_1_2.g606.t1g
chr_1_2	AUGUSTUS	exon	185400	186146	7.07419386685	+	0	ID=chr_1_2.g606.t1.cds;Name=A7.chr_1_2.g606.t1;Parent=chr_1_2.g606.t1
chr_1_2	AUGUSTUS	exon	186206	186439	3.71172340933	+	0	ID=chr_1_2.g606.t1.cds;Name=A7.chr_1_2.g606.t1;Parent=chr_1_2.g606.t1
chr_1_2	JGI	exon	187319	188375	1.84295175024	+	.	ID=mRNA49222.cds;Name=49222;Parent=mRNA49222;alias=fgenesh1_pm.C_scaffold_8000041;transcriptId=49222
chr_1_2	fixgff	gene	187319	188377	1.84295175024	+	.	ID=mRNA49222g;Name=49222;depth=161;status=Matches RNA-Seq data
chr_1_2	fixgff	mRNA	187319	188377	1.84295175024	+	.	ID=mRNA49222;Name=49222;Parent=mRNA49222g
chr_1_2	AUGUSTUS	exon	189361	189370	2.85332974878	+	0	ID=chr_1_2.g608.t1.cds;Name=A7.chr_1_2.g608.t1;Parent=chr_1_2.g608.t1
chr_1_2	AUGUSTUS	gene	189361	190485	423.504386606	+	.	ID=chr_1_2.g608.t1g;Name=A7.chr_1_2.g608.t1;depth=941;status=Matches RNA-Seq data
chr_1_2	AUGUSTUS	mRNA	189361	190485	423.504386606	+	.	ID=chr_1_2.g608.t1;Name=A7.chr_1_2.g608.t1;Parent=chr_1_2.g608.t1g
chr_1_2	AUGUSTUS	exon	189456	189666	6.68031989193	+	2	ID=chr_1_2.g608.t1.cds;Name=A7.chr_1_2.g608.t1;Parent=chr_1_2.g608.t1
chr_1_2	AUGUSTUS	exon	189766	190205	6.68288581802	+	1	ID=chr_1_2.g608.t1.cds;Name=A7.chr_1_2.g608.t1;Parent=chr_1_2.g608.t1
chr_1_2	AUGUSTUS	exon	190265	190485	3.32464017248	+	2	ID=chr_1_2.g608.t1.cds;Name=A7.chr_1_2.g608.t1;Parent=chr_1_2.g608.t1
chr_1_2	AUGUSTUS	exon	191932	192170	2.99925170713	+	0	ID=chr_1_2.g609.t1.cds;Name=A7.chr_1_2.g609.t1;Parent=chr_1_2.g609.t1
chr_1_2	AUGUSTUS	gene	191932	195650	2986.07327739	+	.	ID=chr_1_2.g609.t1g;Name=A7.chr_1_2.g609.t1;depth=245;status=Matches RNA-Seq data
chr_1_2	AUGUSTUS	mRNA	191932	195650	2986.07327739	+	.	ID=chr_1_2.g609.t1;Name=A7.chr_1_2.g609.t1;Parent=chr_1_2.g609.t1g
chr_1_2	AUGUSTUS	exon	192518	194226	6.35560049338	+	1	ID=chr_1_2.g609.t1.cds;Name=A7.chr_1_2.g609.t1;Parent=chr_1_2.g609.t1
chr_1_2	AUGUSTUS	exon	194279	194463	6.54313944705	+	2	ID=chr_1_2.g609.t1.cds;Name=A7.chr_1_2.g609.t1;Parent=chr_1_2.g609.t1
chr_1_2	AUGUSTUS	exon	194523	194689	6.79847022838	+	0	ID=chr_1_2.g609.t1.cds;Name=A7.chr_1_2.g609.t1;Parent=chr_1_2.g609.t1
chr_1_2	AUGUSTUS	exon	194747	195650	3.52154773824	+	1	ID=chr_1_2.g609.t1.cds;Name=A7.chr_1_2.g609.t1;Parent=chr_1_2.g609.t1
chr_1_2	AUGUSTUS	exon	203795	204148	3.37579519363	-	0	ID=chr_1_2.g613.t1.cds;Name=A7.chr_1_2.g613.t1;Parent=chr_1_2.g613.t1
chr_1_2	AUGUSTUS	gene	203795	205726	319.754984999	-	.	ID=chr_1_2.g613.t1g;Name=A7.chr_1_2.g613.t1;depth=382;status=Matches RNA-Seq data
chr_1_2	AUGUSTUS	mRNA	203795	205726	319.754984999	-	.	ID=chr_1_2.g613.t1;Name=A7.chr_1_2.g613.t1;Parent=chr_1_2.g613.t1g
chr_1_2	AUGUSTUS	exon	204217	204733	5.82760394601	-	1	ID=chr_1_2.g613.t1.cds;Name=A7.chr_1_2.g613.t1;Parent=chr_1_2.g613.t1
chr_1_2	AUGUSTUS	exon	204793	205237	5.30716408806	-	2	ID=chr_1_2.g613.t1.cds;Name=A7.chr_1_2.g613.t1;Parent=chr_1_2.g613.t1
chr_1_2	AUGUSTUS	exon	205366	205726	3.06258879481	-	0	ID=chr_1_2.g613.t1.cds;Name=A7.chr_1_2.g613.t1;Parent=chr_1_2.g613.t1
chr_1_2	AUGUSTUS	exon	206627	207541	3.47095196473	-	0	ID=chr_1_2.g596.t1.cds;Name=A8.chr_1_2.g596.t1;Parent=chr_1_2.g596.t1
chr_1_2	AUGUSTUS	gene	206627	209102	207.043853364	-	.	ID=chr_1_2.g596.t1g;Name=A8.chr_1_2.g596.t1;depth=364;status=Matches RNA-Seq data
chr_1_2	AUGUSTUS	mRNA	206627	209102	207.043853364	-	.	ID=chr_1_2.g596.t1;Name=A8.chr_1_2.g596.t1;Parent=chr_1_2.g596.t1g
chr_1_2	AUGUSTUS	exon	207620	208375	5.9752443144	-	0	ID=chr_1_2.g596.t1.cds;Name=A8.chr_1_2.g596.t1;Parent=chr_1_2.g596.t1
chr_1_2	AUGUSTUS	exon	208744	208872	4.94628220208	-	0	ID=chr_1_2.g596.t1.cds;Name=A8.chr_1_2.g596.t1;Parent=chr_1_2.g596.t1
chr_1_2	AUGUSTUS	exon	209097	209102	2.01826960792	-	0	ID=chr_1_2.g596.t1.cds;Name=A8.chr_1_2.g596.t1;Parent=chr_1_2.g596.t1
chr_1_2	AUGUSTUS	exon	214727	214943	3.44100447374	-	1	ID=chr_1_2.g615.t1.cds;Name=A7.chr_1_2.g615.t1;Parent=chr_1_2.g615.t1
chr_1_2	AUGUSTUS	gene	214727	216386	74.9995384688	-	.	ID=chr_1_2.g615.t1g;Name=A7.chr_1_2.g615.t1;depth=410;status=Matches RNA-Seq data
chr_1_2	AUGUSTUS	mRNA	214727	216386	74.9995384688	-	.	ID=chr_1_2.g615.t1;Name=A7.chr_1_2.g615.t1;Parent=chr_1_2.g615.t1g
chr_1_2	AUGUSTUS	exon	214997	216257	6.45103994968	-	2	ID=chr_1_2.g615.t1.cds;Name=A7.chr_1_2.g615.t1;Parent=chr_1_2.g615.t1
chr_1_2	AUGUSTUS	exon	216314	216386	3.37865324716	-	0	ID=chr_1_2.g615.t1.cds;Name=A7.chr_1_2.g615.t1;Parent=chr_1_2.g615.t1
chr_1_2	AUGUSTUS	exon	216907	217007	2.75601225264	+	0	ID=chr_1_2.g616.t1.cds;Name=A7.chr_1_2.g616.t1;Parent=chr_1_2.g616.t1
chr_1_2	AUGUSTUS	gene	216907	218971	44.6459921485	+	.	ID=chr_1_2.g616.t1g;Name=A7.chr_1_2.g616.t1;depth=71;status=Matches RNA-Seq data
chr_1_2	AUGUSTUS	mRNA	216907	218971	44.6459921485	+	.	ID=chr_1_2.g616.t1;Name=A7.chr_1_2.g616.t1;Parent=chr_1_2.g616.t1g
chr_1_2	AUGUSTUS	exon	217150	217285	4.99718393137	+	1	ID=chr_1_2.g616.t1.cds;Name=A7.chr_1_2.g616.t1;Parent=chr_1_2.g616.t1
chr_1_2	AUGUSTUS	exon	217337	218971	3.24172372684	+	0	ID=chr_1_2.g616.t1.cds;Name=A7.chr_1_2.g616.t1;Parent=chr_1_2.g616.t1
chr_1_2	AUGUSTUS	exon	219783	221597	1.32258953168	+	0	ID=chr_1_2.g617.t1.cds;Name=A7.chr_1_2.g617.t1;Parent=chr_1_2.g617.t1
chr_1_2	AUGUSTUS	gene	219783	221597	1.32258953168	+	.	ID=chr_1_2.g617.t1g;Name=A7.chr_1_2.g617.t1;depth=99;status=Matches RNA-Seq data
chr_1_2	AUGUSTUS	mRNA	219783	221597	1.32258953168	+	.	ID=chr_1_2.g617.t1;Name=A7.chr_1_2.g617.t1;Parent=chr_1_2.g617.t1g
chr_1_2	AUGUSTUS	exon	224331	224495	3.13323093229	+	0	ID=chr_1_2.g619.t1.cds;Name=A7.chr_1_2.g619.t1;Parent=chr_1_2.g619.t1
chr_1_2	AUGUSTUS	gene	224331	224887	39.8488183306	+	.	ID=chr_1_2.g619.t1g;Name=A7.chr_1_2.g619.t1;depth=354;status=Matches RNA-Seq data
chr_1_2	AUGUSTUS	mRNA	224331	224887	39.8488183306	+	.	ID=chr_1_2.g619.t1;Name=A7.chr_1_2.g619.t1;Parent=chr_1_2.g619.t1g
chr_1_2	AUGUSTUS	exon	224578	224727	5.12468557465	+	0	ID=chr_1_2.g619.t1.cds;Name=A7.chr_1_2.g619.t1;Parent=chr_1_2.g619.t1
chr_1_2	AUGUSTUS	exon	224783	224887	2.4817373546	+	0	ID=chr_1_2.g619.t1.cds;Name=A7.chr_1_2.g619.t1;Parent=chr_1_2.g619.t1
chr_1_2	AUGUSTUS	exon	230361	233345	1.19396984925	+	0	ID=chr_1_2.g621.t1.cds;Name=A7.chr_1_2.g621.t1;Parent=chr_1_2.g621.t1
chr_1_2	AUGUSTUS	gene	230361	233345	1.19396984925	+	.	ID=chr_1_2.g621.t1g;Name=A7.chr_1_2.g621.t1;depth=566;status=Matches RNA-Seq data
chr_1_2	AUGUSTUS	mRNA	230361	233345	1.19396984925	+	.	ID=chr_1_2.g621.t1;Name=A7.chr_1_2.g621.t1;Parent=chr_1_2.g621.t1g
chr_1_2	AUGUSTUS	exon	234491	234853	3.35427425748	-	0	ID=chr_1_2.g622.t1.cds;Name=A7.chr_1_2.g622.t1;Parent=chr_1_2.g622.t1
chr_1_2	AUGUSTUS	gene	234491	235860	59.9640062572	-	.	ID=chr_1_2.g622.t1g;Name=A7.chr_1_2.g622.t1;depth=565;status=Matches RNA-Seq data
chr_1_2	AUGUSTUS	mRNA	234491	235860	59.9640062572	-	.	ID=chr_1_2.g622.t1;Name=A7.chr_1_2.g622.t1;Parent=chr_1_2.g622.t1g
chr_1_2	AUGUSTUS	exon	234923	235457	6.39264278387	-	1	ID=chr_1_2.g622.t1.cds;Name=A7.chr_1_2.g622.t1;Parent=chr_1_2.g622.t1
chr_1_2	AUGUSTUS	exon	235724	235860	2.79647946483	-	0	ID=chr_1_2.g622.t1.cds;Name=A7.chr_1_2.g622.t1;Parent=chr_1_2.g622.t1
chr_1_2	AUGUSTUS	exon	236774	236821	1.92468292838	+	0	ID=chr_1_2.g623.t1.cds;Name=A7.chr_1_2.g623.t1;Parent=chr_1_2.g623.t1
chr_1_2	AUGUSTUS	gene	236774	237226	14.4470992218	+	.	ID=chr_1_2.g623.t1g;Name=A7.chr_1_2.g623.t1;depth=4163;status=Matches RNA-Seq data
chr_1_2	AUGUSTUS	mRNA	236774	237226	14.4470992218	+	.	ID=chr_1_2.g623.t1;Name=A7.chr_1_2.g623.t1;Parent=chr_1_2.g623.t1g
chr_1_2	AUGUSTUS	exon	236957	237081	3.80093399335	+	0	ID=chr_1_2.g623.t1.cds;Name=A7.chr_1_2.g623.t1;Parent=chr_1_2.g623.t1
chr_1_2	AUGUSTUS	exon	237178	237226	1.97483644568	+	1	ID=chr_1_2.g623.t1.cds;Name=A7.chr_1_2.g623.t1;Parent=chr_1_2.g623.t1
chr_1_2	JGI	exon	238716	238846	1.66132477258	+	.	ID=mRNA56528.cds;Name=56528;Parent=mRNA56528;alias=estExt_fgenesh1_pm.C_80045;transcriptId=56528
chr_1_2	fixgff	gene	238716	239921	36.4113982022	+	.	ID=mRNA56528g;Name=56528;depth=168;status=Matches RNA-Seq data
chr_1_2	fixgff	mRNA	238716	239921	36.4113982022	+	.	ID=mRNA56528;Name=56528;Parent=mRNA56528g
chr_1_2	fixgff	start_codon	238927	238929	36.4113982022	+	.	ID=mRNA56528.start;Name=56528;Parent=mRNA56528
chr_1_2	JGI	exon	238927	239085	6.0397312035	+	.	ID=mRNA56528.cds;Name=56528;Parent=mRNA56528;alias=estExt_fgenesh1_pm.C_80045;transcriptId=56528
chr_1_2	JGI	exon	239154	239921	3.6288181435	+	.	ID=mRNA56528.cds;Name=56528;Parent=mRNA56528;alias=estExt_fgenesh1_pm.C_80045;transcriptId=56528
chr_1_2	AUGUSTUS	exon	240733	240860	2.65600459296	+	0	ID=chr_1_2.g625.t1.cds;Name=A7.chr_1_2.g625.t1;Parent=chr_1_2.g625.t1
chr_1_2	AUGUSTUS	gene	240733	241476	982.338384981	+	.	ID=chr_1_2.g625.t1g;Name=A7.chr_1_2.g625.t1;depth=3207;status=Matches RNA-Seq data
chr_1_2	AUGUSTUS	mRNA	240733	241476	982.338384981	+	.	ID=chr_1_2.g625.t1;Name=A7.chr_1_2.g625.t1;Parent=chr_1_2.g625.t1g
chr_1_2	AUGUSTUS	exon	241024	241088	5.29037158403	+	1	ID=chr_1_2.g625.t1.cds;Name=A7.chr_1_2.g625.t1;Parent=chr_1_2.g625.t1
chr_1_2	AUGUSTUS	exon	241176	241236	5.29089107275	+	2	ID=chr_1_2.g625.t1.cds;Name=A7.chr_1_2.g625.t1;Parent=chr_1_2.g625.t1
chr_1_2	AUGUSTUS	exon	241307	241369	5.20080743998	+	1	ID=chr_1_2.g625.t1.cds;Name=A7.chr_1_2.g625.t1;Parent=chr_1_2.g625.t1
chr_1_2	AUGUSTUS	exon	241449	241476	2.54065982938	+	1	ID=chr_1_2.g625.t1.cds;Name=A7.chr_1_2.g625.t1;Parent=chr_1_2.g625.t1
chr_1_2	AUGUSTUS	exon	241753	241895	2.49191463506	-	2	ID=chr_1_2.g626.t1.cds;Name=A7.chr_1_2.g626.t1;Parent=chr_1_2.g626.t1
chr_1_2	AUGUSTUS	gene	241753	244012	6339317.11806	-	.	ID=chr_1_2.g626.t1g;Name=A7.chr_1_2.g626.t1;depth=49;status=Matches RNA-Seq data
chr_1_2	AUGUSTUS	mRNA	241753	244012	6339317.11806	-	.	ID=chr_1_2.g626.t1;Name=A7.chr_1_2.g626.t1;Parent=chr_1_2.g626.t1g
chr_1_2	AUGUSTUS	exon	241963	242098	6.68845280523	-	0	ID=chr_1_2.g626.t1.cds;Name=A7.chr_1_2.g626.t1;Parent=chr_1_2.g626.t1
chr_1_2	AUGUSTUS	exon	242184	242470	7.10769807721	-	2	ID=chr_1_2.g626.t1.cds;Name=A7.chr_1_2.g626.t1;Parent=chr_1_2.g626.t1
chr_1_2	AUGUSTUS	exon	242548	242801	7.19892934361	-	1	ID=chr_1_2.g626.t1.cds;Name=A7.chr_1_2.g626.t1;Parent=chr_1_2.g626.t1
chr_1_2	AUGUSTUS	exon	242868	242958	7.28215672524	-	2	ID=chr_1_2.g626.t1.cds;Name=A7.chr_1_2.g626.t1;Parent=chr_1_2.g626.t1
chr_1_2	AUGUSTUS	exon	243010	243077	6.58377572236	-	1	ID=chr_1_2.g626.t1.cds;Name=A7.chr_1_2.g626.t1;Parent=chr_1_2.g626.t1
chr_1_2	AUGUSTUS	exon	243129	243247	6.39103794892	-	0	ID=chr_1_2.g626.t1.cds;Name=A7.chr_1_2.g626.t1;Parent=chr_1_2.g626.t1
chr_1_2	AUGUSTUS	exon	243305	243419	6.87173202179	-	1	ID=chr_1_2.g626.t1.cds;Name=A7.chr_1_2.g626.t1;Parent=chr_1_2.g626.t1
chr_1_2	AUGUSTUS	exon	243477	244012	3.53032027124	-	0	ID=chr_1_2.g626.t1.cds;Name=A7.chr_1_2.g626.t1;Parent=chr_1_2.g626.t1
chr_1_2	AUGUSTUS	exon	248145	249326	2.83697230699	-	0	ID=chr_1_2.g628.t1.cds;Name=A7.chr_1_2.g628.t1;Parent=chr_1_2.g628.t1
chr_1_2	AUGUSTUS	gene	248145	249448	7.87898158427	-	.	ID=chr_1_2.g628.t1g;Name=A7.chr_1_2.g628.t1;depth=353;status=Matches RNA-Seq data
chr_1_2	AUGUSTUS	mRNA	248145	249448	7.87898158427	-	.	ID=chr_1_2.g628.t1;Name=A7.chr_1_2.g628.t1;Parent=chr_1_2.g628.t1g
chr_1_2	AUGUSTUS	exon	249383	249448	2.77725008625	-	0	ID=chr_1_2.g628.t1.cds;Name=A7.chr_1_2.g628.t1;Parent=chr_1_2.g628.t1
chr_1_2	AUGUSTUS	exon	249852	250752	3.1046716096	+	0	ID=chr_1_2.g629.t1.cds;Name=A7.chr_1_2.g629.t1;Parent=chr_1_2.g629.t1
chr_1_2	AUGUSTUS	gene	249852	251521	55.5910146735	+	.	ID=chr_1_2.g629.t1g;Name=A7.chr_1_2.g629.t1;depth=173;status=Matches RNA-Seq data
chr_1_2	AUGUSTUS	mRNA	249852	251521	55.5910146735	+	.	ID=chr_1_2.g629.t1;Name=A7.chr_1_2.g629.t1;Parent=chr_1_2.g629.t1g
chr_1_2	AUGUSTUS	exon	250807	251244	5.77608464384	+	2	ID=chr_1_2.g629.t1.cds;Name=A7.chr_1_2.g629.t1;Parent=chr_1_2.g629.t1
chr_1_2	AUGUSTUS	exon	251298	251521	3.09995494566	+	2	ID=chr_1_2.g629.t1.cds;Name=A7.chr_1_2.g629.t1;Parent=chr_1_2.g629.t1
chr_1_2	AUGUSTUS	exon	252244	253983	3.53677296375	+	0	ID=chr_1_2.g630.t1.cds;Name=A7.chr_1_2.g630.t1;Parent=chr_1_2.g630.t1
chr_1_2	AUGUSTUS	gene	252244	255511	3234.50689276	+	.	ID=chr_1_2.g630.t1g;Name=A7.chr_1_2.g630.t1;depth=111;status=Matches RNA-Seq data
chr_1_2	AUGUSTUS	mRNA	252244	255511	3234.50689276	+	.	ID=chr_1_2.g630.t1;Name=A7.chr_1_2.g630.t1;Parent=chr_1_2.g630.t1g
chr_1_2	AUGUSTUS	exon	254036	254223	6.43492959457	+	0	ID=chr_1_2.g630.t1.cds;Name=A7.chr_1_2.g630.t1;Parent=chr_1_2.g630.t1
chr_1_2	AUGUSTUS	exon	254282	254423	6.22009572911	+	1	ID=chr_1_2.g630.t1.cds;Name=A7.chr_1_2.g630.t1;Parent=chr_1_2.g630.t1
chr_1_2	AUGUSTUS	exon	254500	254608	6.52501510389	+	0	ID=chr_1_2.g630.t1.cds;Name=A7.chr_1_2.g630.t1;Parent=chr_1_2.g630.t1
chr_1_2	AUGUSTUS	exon	254700	255511	3.50169655882	+	2	ID=chr_1_2.g630.t1.cds;Name=A7.chr_1_2.g630.t1;Parent=chr_1_2.g630.t1
chr_1_2	AUGUSTUS	exon	263012	263206	3.37845625818	+	0	ID=chr_1_2.g632.t1.cds;Name=A7.chr_1_2.g632.t1;Parent=chr_1_2.g632.t1
chr_1_2	AUGUSTUS	gene	263012	264480	73.3695750722	+	.	ID=chr_1_2.g632.t1g;Name=A7.chr_1_2.g632.t1;depth=442;status=Matches RNA-Seq data
chr_1_2	AUGUSTUS	mRNA	263012	264480	73.3695750722	+	.	ID=chr_1_2.g632.t1;Name=A7.chr_1_2.g632.t1;Parent=chr_1_2.g632.t1g
chr_1_2	AUGUSTUS	exon	263305	264348	6.27195511052	+	0	ID=chr_1_2.g632.t1.cds;Name=A7.chr_1_2.g632.t1;Parent=chr_1_2.g632.t1
chr_1_2	AUGUSTUS	exon	264418	264480	3.4625397044	+	0	ID=chr_1_2.g632.t1.cds;Name=A7.chr_1_2.g632.t1;Parent=chr_1_2.g632.t1
chr_1_2	AUGUSTUS	exon	265278	265450	3.13112582574	+	0	ID=chr_1_2.g633.t1.cds;Name=A7.chr_1_2.g633.t1;Parent=chr_1_2.g633.t1
chr_1_2	AUGUSTUS	gene	265278	266341	10.6398544713	+	.	ID=chr_1_2.g633.t1g;Name=A7.chr_1_2.g633.t1;depth=113;status=Matches RNA-Seq data
chr_1_2	AUGUSTUS	mRNA	265278	266341	10.6398544713	+	.	ID=chr_1_2.g633.t1;Name=A7.chr_1_2.g633.t1;Parent=chr_1_2.g633.t1g
chr_1_2	AUGUSTUS	exon	265552	266341	3.39809227205	+	1	ID=chr_1_2.g633.t1.cds;Name=A7.chr_1_2.g633.t1;Parent=chr_1_2.g633.t1
chr_1_2	AUGUSTUS	exon	275502	277691	1.73881278539	-	0	ID=chr_1_2.g637.t1.cds;Name=A7.chr_1_2.g637.t1;Parent=chr_1_2.g637.t1
chr_1_2	AUGUSTUS	gene	275502	277691	1.73881278539	-	.	ID=chr_1_2.g637.t1g;Name=A7.chr_1_2.g637.t1;depth=184;status=Matches RNA-Seq data
chr_1_2	AUGUSTUS	mRNA	275502	277691	1.73881278539	-	.	ID=chr_1_2.g637.t1;Name=A7.chr_1_2.g637.t1;Parent=chr_1_2.g637.t1g
chr_1_2	AUGUSTUS	exon	279247	280572	3.76158977211	-	0	ID=chr_1_2.g638.t1.cds;Name=A7.chr_1_2.g638.t1;Parent=chr_1_2.g638.t1
chr_1_2	AUGUSTUS	gene	279247	282299	240142.20581	-	.	ID=chr_1_2.g638.t1g;Name=A7.chr_1_2.g638.t1;depth=1747;status=Matches RNA-Seq data
chr_1_2	AUGUSTUS	mRNA	279247	282299	240142.20581	-	.	ID=chr_1_2.g638.t1;Name=A7.chr_1_2.g638.t1;Parent=chr_1_2.g638.t1g
chr_1_2	AUGUSTUS	exon	280627	281035	7.32301069626	-	1	ID=chr_1_2.g638.t1.cds;Name=A7.chr_1_2.g638.t1;Parent=chr_1_2.g638.t1
chr_1_2	AUGUSTUS	exon	281091	281478	7.28007131428	-	2	ID=chr_1_2.g638.t1.cds;Name=A7.chr_1_2.g638.t1;Parent=chr_1_2.g638.t1
chr_1_2	AUGUSTUS	exon	281527	281616	7.14442238268	-	2	ID=chr_1_2.g638.t1.cds;Name=A7.chr_1_2.g638.t1;Parent=chr_1_2.g638.t1
chr_1_2	AUGUSTUS	exon	281670	281778	7.13563745707	-	0	ID=chr_1_2.g638.t1.cds;Name=A7.chr_1_2.g638.t1;Parent=chr_1_2.g638.t1
chr_1_2	AUGUSTUS	exon	281840	282067	7.2883150724	-	0	ID=chr_1_2.g638.t1.cds;Name=A7.chr_1_2.g638.t1;Parent=chr_1_2.g638.t1
chr_1_2	AUGUSTUS	exon	282144	282299	3.22288437315	-	0	ID=chr_1_2.g638.t1.cds;Name=A7.chr_1_2.g638.t1;Parent=chr_1_2.g638.t1
chr_1_2	AUGUSTUS	exon	283324	283470	3.3600142886	+	0	ID=chr_1_2.g639.t1.cds;Name=A7.chr_1_2.g639.t1;Parent=chr_1_2.g639.t1
chr_1_2	AUGUSTUS	gene	283324	284550	3919.10673512	+	.	ID=chr_1_2.g639.t1g;Name=A7.chr_1_2.g639.t1;depth=119;status=Matches RNA-Seq data
chr_1_2	AUGUSTUS	mRNA	283324	284550	3919.10673512	+	.	ID=chr_1_2.g639.t1;Name=A7.chr_1_2.g639.t1;Parent=chr_1_2.g639.t1g
chr_1_2	AUGUSTUS	exon	283554	284071	6.64437856571	+	0	ID=chr_1_2.g639.t1.cds;Name=A7.chr_1_2.g639.t1;Parent=chr_1_2.g639.t1
chr_1_2	AUGUSTUS	exon	284129	284152	6.99831611805	+	1	ID=chr_1_2.g639.t1.cds;Name=A7.chr_1_2.g639.t1;Parent=chr_1_2.g639.t1
chr_1_2	AUGUSTUS	exon	284216	284331	6.99254413365	+	1	ID=chr_1_2.g639.t1.cds;Name=A7.chr_1_2.g639.t1;Parent=chr_1_2.g639.t1
chr_1_2	AUGUSTUS	exon	284387	284550	3.58725976609	+	2	ID=chr_1_2.g639.t1.cds;Name=A7.chr_1_2.g639.t1;Parent=chr_1_2.g639.t1
chr_1_2	AUGUSTUS	exon	285489	285948	3.58259687812	-	1	ID=chr_1_2.g640.t2.cds;Name=A7.chr_1_2.g640.t2;Parent=chr_1_2.g640.t2
chr_1_2	AUGUSTUS	gene	285489	287100	461.644641747	-	.	ID=chr_1_2.g640.t2g;Name=A7.chr_1_2.g640.t2;depth=16949;status=Matches RNA-Seq data
chr_1_2	AUGUSTUS	mRNA	285489	287100	461.644641747	-	.	ID=chr_1_2.g640.t2;Name=A7.chr_1_2.g640.t2;Parent=chr_1_2.g640.t2g
chr_1_2	AUGUSTUS	exon	286001	286167	7.06153686699	-	0	ID=chr_1_2.g640.t2.cds;Name=A7.chr_1_2.g640.t2;Parent=chr_1_2.g640.t2
chr_1_2	AUGUSTUS	exon	286360	286471	6.23270721816	-	1	ID=chr_1_2.g640.t2.cds;Name=A7.chr_1_2.g640.t2;Parent=chr_1_2.g640.t2
chr_1_2	AUGUSTUS	exon	287084	287100	2.92774938766	-	0	ID=chr_1_2.g640.t2.cds;Name=A7.chr_1_2.g640.t2;Parent=chr_1_2.g640.t2
chr_1_2	AUGUSTUS	exon	287435	287910	3.48080456187	+	0	ID=chr_1_2.g641.t1.cds;Name=A7.chr_1_2.g641.t1;Parent=chr_1_2.g641.t1
chr_1_2	AUGUSTUS	gene	287435	288300	12.0605617277	+	.	ID=chr_1_2.g641.t1g;Name=A7.chr_1_2.g641.t1;depth=88;status=Matches RNA-Seq data
chr_1_2	AUGUSTUS	mRNA	287435	288300	12.0605617277	+	.	ID=chr_1_2.g641.t1;Name=A7.chr_1_2.g641.t1;Parent=chr_1_2.g641.t1g
chr_1_2	AUGUSTUS	exon	287988	288300	3.46487759177	+	1	ID=chr_1_2.g641.t1.cds;Name=A7.chr_1_2.g641.t1;Parent=chr_1_2.g641.t1
chr_1_2	AUGUSTUS	exon	288956	291213	3.56065855711	-	2	ID=chr_1_2.g642.t1.cds;Name=A7.chr_1_2.g642.t1;Parent=chr_1_2.g642.t1
chr_1_2	AUGUSTUS	gene	288956	291642	10.169778861	-	.	ID=chr_1_2.g642.t1g;Name=A7.chr_1_2.g642.t1;depth=1496;status=Matches RNA-Seq data
chr_1_2	AUGUSTUS	mRNA	288956	291642	10.169778861	-	.	ID=chr_1_2.g642.t1;Name=A7.chr_1_2.g642.t1;Parent=chr_1_2.g642.t1g
chr_1_2	AUGUSTUS	exon	291303	291642	2.85615110179	-	0	ID=chr_1_2.g642.t1.cds;Name=A7.chr_1_2.g642.t1;Parent=chr_1_2.g642.t1
chr_1_2	AUGUSTUS	exon	292923	293686	3.39055654194	-	2	ID=chr_1_2.g643.t1.cds;Name=A7.chr_1_2.g643.t1;Parent=chr_1_2.g643.t1
chr_1_2	AUGUSTUS	gene	292923	296026	540553.605099	-	.	ID=chr_1_2.g643.t1g;Name=A7.chr_1_2.g643.t1;depth=202;status=Matches RNA-Seq data
chr_1_2	AUGUSTUS	mRNA	292923	296026	540553.605099	-	.	ID=chr_1_2.g643.t1;Name=A7.chr_1_2.g643.t1;Parent=chr_1_2.g643.t1g
chr_1_2	AUGUSTUS	exon	293738	294096	5.89432649686	-	1	ID=chr_1_2.g643.t1.cds;Name=A7.chr_1_2.g643.t1;Parent=chr_1_2.g643.t1
chr_1_2	AUGUSTUS	exon	294157	294276	5.77402146233	-	1	ID=chr_1_2.g643.t1.cds;Name=A7.chr_1_2.g643.t1;Parent=chr_1_2.g643.t1
chr_1_2	AUGUSTUS	exon	294334	294593	6.02298220335	-	0	ID=chr_1_2.g643.t1.cds;Name=A7.chr_1_2.g643.t1;Parent=chr_1_2.g643.t1
chr_1_2	AUGUSTUS	exon	294653	294812	6.01643192169	-	1	ID=chr_1_2.g643.t1.cds;Name=A7.chr_1_2.g643.t1;Parent=chr_1_2.g643.t1
chr_1_2	AUGUSTUS	exon	294877	295076	6.04210200666	-	0	ID=chr_1_2.g643.t1.cds;Name=A7.chr_1_2.g643.t1;Parent=chr_1_2.g643.t1
chr_1_2	AUGUSTUS	exon	295133	295404	6.24974219958	-	2	ID=chr_1_2.g643.t1.cds;Name=A7.chr_1_2.g643.t1;Parent=chr_1_2.g643.t1
chr_1_2	AUGUSTUS	exon	295474	296026	3.42337481713	-	0	ID=chr_1_2.g643.t1.cds;Name=A7.chr_1_2.g643.t1;Parent=chr_1_2.g643.t1
chr_1_2	AUGUSTUS	exon	298273	298509	1.83981698893	+	0	ID=chr_1_2.g644.t1.cds;Name=A7.chr_1_2.g644.t1;Parent=chr_1_2.g644.t1
chr_1_2	AUGUSTUS	gene	298273	302056	16.1943360838	+	.	ID=chr_1_2.g644.t1g;Name=A7.chr_1_2.g644.t1;depth=55;status=Matches RNA-Seq data
chr_1_2	AUGUSTUS	mRNA	298273	302056	16.1943360838	+	.	ID=chr_1_2.g644.t1;Name=A7.chr_1_2.g644.t1;Parent=chr_1_2.g644.t1g
chr_1_2	AUGUSTUS	exon	298565	298638	3.25597792792	+	0	ID=chr_1_2.g644.t1.cds;Name=A7.chr_1_2.g644.t1;Parent=chr_1_2.g644.t1
chr_1_2	AUGUSTUS	exon	298696	302056	2.70337984142	+	1	ID=chr_1_2.g644.t1.cds;Name=A7.chr_1_2.g644.t1;Parent=chr_1_2.g644.t1
chr_1_2	AUGUSTUS	exon	304177	304480	2.76642669123	+	0	ID=chr_1_2.g645.t1.cds;Name=A7.chr_1_2.g645.t1;Parent=chr_1_2.g645.t1
chr_1_2	AUGUSTUS	gene	304177	304853	37.3821580214	+	.	ID=chr_1_2.g645.t1g;Name=A7.chr_1_2.g645.t1;depth=2953;status=Matches RNA-Seq data
chr_1_2	AUGUSTUS	mRNA	304177	304853	37.3821580214	+	.	ID=chr_1_2.g645.t1;Name=A7.chr_1_2.g645.t1;Parent=chr_1_2.g645.t1g
chr_1_2	AUGUSTUS	exon	304566	304670	5.00387253343	+	2	ID=chr_1_2.g645.t1.cds;Name=A7.chr_1_2.g645.t1;Parent=chr_1_2.g645.t1
chr_1_2	AUGUSTUS	exon	304741	304853	2.70046756093	+	2	ID=chr_1_2.g645.t1.cds;Name=A7.chr_1_2.g645.t1;Parent=chr_1_2.g645.t1
chr_1_2	AUGUSTUS	exon	306167	306272	1.7926337267	+	0	ID=chr_1_2.g646.t1.cds;Name=A7.chr_1_2.g646.t1;Parent=chr_1_2.g646.t1
chr_1_2	AUGUSTUS	gene	306167	307148	22.877922124	+	.	ID=chr_1_2.g646.t1g;Name=A7.chr_1_2.g646.t1;depth=981;status=Matches RNA-Seq data
chr_1_2	AUGUSTUS	mRNA	306167	307148	22.877922124	+	.	ID=chr_1_2.g646.t1;Name=A7.chr_1_2.g646.t1;Parent=chr_1_2.g646.t1g
chr_1_2	AUGUSTUS	exon	306358	306963	4.13232893818	+	2	ID=chr_1_2.g646.t1.cds;Name=A7.chr_1_2.g646.t1;Parent=chr_1_2.g646.t1
chr_1_2	AUGUSTUS	exon	307012	307148	3.08837572194	+	2	ID=chr_1_2.g646.t1.cds;Name=A7.chr_1_2.g646.t1;Parent=chr_1_2.g646.t1
chr_1_2	AUGUSTUS	exon	309112	309276	2.54394294716	-	0	ID=chr_1_2.g647.t1.cds;Name=A7.chr_1_2.g647.t1;Parent=chr_1_2.g647.t1
chr_1_2	AUGUSTUS	gene	309112	310251	52.5708400368	-	.	ID=chr_1_2.g647.t1g;Name=A7.chr_1_2.g647.t1;depth=77;status=Matches RNA-Seq data
chr_1_2	AUGUSTUS	mRNA	309112	310251	52.5708400368	-	.	ID=chr_1_2.g647.t1;Name=A7.chr_1_2.g647.t1;Parent=chr_1_2.g647.t1g
chr_1_2	AUGUSTUS	exon	309348	310004	6.38831585896	-	0	ID=chr_1_2.g647.t1.cds;Name=A7.chr_1_2.g647.t1;Parent=chr_1_2.g647.t1
chr_1_2	AUGUSTUS	exon	310060	310251	3.23482781376	-	0	ID=chr_1_2.g647.t1.cds;Name=A7.chr_1_2.g647.t1;Parent=chr_1_2.g647.t1
chr_1_2	AUGUSTUS	exon	311548	311708	3.55055825447	-	2	ID=chr_1_2.g648.t1.cds;Name=A7.chr_1_2.g648.t1;Parent=chr_1_2.g648.t1
chr_1_2	AUGUSTUS	gene	311548	313245	582.938826284	-	.	ID=chr_1_2.g648.t1g;Name=A7.chr_1_2.g648.t1;depth=193;status=Matches RNA-Seq data
chr_1_2	AUGUSTUS	mRNA	311548	313245	582.938826284	-	.	ID=chr_1_2.g648.t1;Name=A7.chr_1_2.g648.t1;Parent=chr_1_2.g648.t1g
chr_1_2	AUGUSTUS	exon	311760	312026	6.89323376162	-	2	ID=chr_1_2.g648.t1.cds;Name=A7.chr_1_2.g648.t1;Parent=chr_1_2.g648.t1
chr_1_2	AUGUSTUS	exon	312075	312735	6.81060639854	-	0	ID=chr_1_2.g648.t1.cds;Name=A7.chr_1_2.g648.t1;Parent=chr_1_2.g648.t1
chr_1_2	AUGUSTUS	exon	312796	313245	3.49717649783	-	0	ID=chr_1_2.g648.t1.cds;Name=A7.chr_1_2.g648.t1;Parent=chr_1_2.g648.t1
chr_1_2	AUGUSTUS	exon	318492	318762	3.32370568591	+	0	ID=chr_1_2.g650.t2.cds;Name=A7.chr_1_2.g650.t2;Parent=chr_1_2.g650.t2
chr_1_2	AUGUSTUS	gene	318492	320655	5962761140.33	+	.	ID=chr_1_2.g650.t2g;Name=A7.chr_1_2.g650.t2;depth=61;status=Matches RNA-Seq data
chr_1_2	AUGUSTUS	mRNA	318492	320655	5962761140.33	+	.	ID=chr_1_2.g650.t2;Name=A7.chr_1_2.g650.t2;Parent=chr_1_2.g650.t2g
chr_1_2	AUGUSTUS	exon	318811	318912	7.34514118983	+	2	ID=chr_1_2.g650.t2.cds;Name=A7.chr_1_2.g650.t2;Parent=chr_1_2.g650.t2
chr_1_2	AUGUSTUS	exon	318961	319082	7.41071239926	+	2	ID=chr_1_2.g650.t2.cds;Name=A7.chr_1_2.g650.t2;Parent=chr_1_2.g650.t2
chr_1_2	AUGUSTUS	exon	319129	319198	7.48913482021	+	0	ID=chr_1_2.g650.t2.cds;Name=A7.chr_1_2.g650.t2;Parent=chr_1_2.g650.t2
chr_1_2	AUGUSTUS	exon	319245	319320	7.60175970872	+	2	ID=chr_1_2.g650.t2.cds;Name=A7.chr_1_2.g650.t2;Parent=chr_1_2.g650.t2
chr_1_2	AUGUSTUS	exon	319367	319418	7.53814553839	+	1	ID=chr_1_2.g650.t2.cds;Name=A7.chr_1_2.g650.t2;Parent=chr_1_2.g650.t2
chr_1_2	AUGUSTUS	exon	319466	319677	7.53814553839	+	0	ID=chr_1_2.g650.t2.cds;Name=A7.chr_1_2.g650.t2;Parent=chr_1_2.g650.t2
chr_1_2	AUGUSTUS	exon	319726	319947	7.60175970872	+	1	ID=chr_1_2.g650.t2.cds;Name=A7.chr_1_2.g650.t2;Parent=chr_1_2.g650.t2
chr_1_2	AUGUSTUS	exon	320006	320252	7.36537754242	+	1	ID=chr_1_2.g650.t2.cds;Name=A7.chr_1_2.g650.t2;Parent=chr_1_2.g650.t2
chr_1_2	AUGUSTUS	exon	320310	320450	7.28825104491	+	0	ID=chr_1_2.g650.t2.cds;Name=A7.chr_1_2.g650.t2;Parent=chr_1_2.g650.t2
chr_1_2	AUGUSTUS	exon	320514	320570	7.20191791777	+	0	ID=chr_1_2.g650.t2.cds;Name=A7.chr_1_2.g650.t2;Parent=chr_1_2.g650.t2
chr_1_2	AUGUSTUS	exon	320626	320655	3.46664428687	+	0	ID=chr_1_2.g650.t2.cds;Name=A7.chr_1_2.g650.t2;Parent=chr_1_2.g650.t2
chr_1_2	AUGUSTUS	exon	323161	323216	3.24268146603	-	2	ID=chr_1_2.g652.t1.cds;Name=A7.chr_1_2.g652.t1;Parent=chr_1_2.g652.t1
chr_1_2	AUGUSTUS	gene	323161	326394	10.5101536839	-	.	ID=chr_1_2.g652.t1g;Name=A7.chr_1_2.g652.t1;depth=886;status=Matches RNA-Seq data
chr_1_2	AUGUSTUS	mRNA	323161	326394	10.5101536839	-	.	ID=chr_1_2.g652.t1;Name=A7.chr_1_2.g652.t1;Parent=chr_1_2.g652.t1g
chr_1_2	AUGUSTUS	exon	323268	326394	3.24119214115	-	0	ID=chr_1_2.g652.t1.cds;Name=A7.chr_1_2.g652.t1;Parent=chr_1_2.g652.t1
chr_1_2	AUGUSTUS	exon	383390	383597	3.30812929628	+	0	ID=chr_1_2.g672.t2.cds;Name=A7.chr_1_2.g672.t2;Parent=chr_1_2.g672.t2
chr_1_2	AUGUSTUS	gene	383390	385285	391.364969964	+	.	ID=chr_1_2.g672.t2g;Name=A7.chr_1_2.g672.t2;depth=333;status=Matches RNA-Seq data
chr_1_2	AUGUSTUS	mRNA	383390	385285	391.364969964	+	.	ID=chr_1_2.g672.t2;Name=A7.chr_1_2.g672.t2;Parent=chr_1_2.g672.t2g
chr_1_2	AUGUSTUS	exon	383650	383812	6.35034302773	+	2	ID=chr_1_2.g672.t2.cds;Name=A7.chr_1_2.g672.t2;Parent=chr_1_2.g672.t2
chr_1_2	AUGUSTUS	exon	383861	384922	6.41014136447	+	1	ID=chr_1_2.g672.t2.cds;Name=A7.chr_1_2.g672.t2;Parent=chr_1_2.g672.t2
chr_1_2	AUGUSTUS	exon	384976	385285	2.90626145923	+	1	ID=chr_1_2.g672.t2.cds;Name=A7.chr_1_2.g672.t2;Parent=chr_1_2.g672.t2
chr_1_2	AUGUSTUS	exon	386110	386356	3.66078810014	+	0	ID=chr_1_2.g673.t1.cds;Name=A7.chr_1_2.g673.t1;Parent=chr_1_2.g673.t1
chr_1_2	AUGUSTUS	gene	386110	387718	91.4587844289	+	.	ID=chr_1_2.g673.t1g;Name=A7.chr_1_2.g673.t1;depth=235;status=Matches RNA-Seq data
chr_1_2	AUGUSTUS	mRNA	386110	387718	91.4587844289	+	.	ID=chr_1_2.g673.t1;Name=A7.chr_1_2.g673.t1;Parent=chr_1_2.g673.t1g
chr_1_2	AUGUSTUS	exon	386417	386854	7.26934074462	+	2	ID=chr_1_2.g673.t1.cds;Name=A7.chr_1_2.g673.t1;Parent=chr_1_2.g673.t1
chr_1_2	AUGUSTUS	exon	386910	387718	3.43681224725	+	2	ID=chr_1_2.g673.t1.cds;Name=A7.chr_1_2.g673.t1;Parent=chr_1_2.g673.t1
chr_1_2	AUGUSTUS	exon	387886	388304	3.46126002376	-	2	ID=chr_1_2.g674.t2.cds;Name=A7.chr_1_2.g674.t2;Parent=chr_1_2.g674.t2
chr_1_2	AUGUSTUS	gene	387886	389340	192.910890497	-	.	ID=chr_1_2.g674.t2g;Name=A7.chr_1_2.g674.t2;depth=30;status=Matches RNA-Seq data
chr_1_2	AUGUSTUS	mRNA	387886	389340	192.910890497	-	.	ID=chr_1_2.g674.t2;Name=A7.chr_1_2.g674.t2;Parent=chr_1_2.g674.t2g
chr_1_2	AUGUSTUS	exon	388376	388919	5.57773023286	-	0	ID=chr_1_2.g674.t2.cds;Name=A7.chr_1_2.g674.t2;Parent=chr_1_2.g674.t2
chr_1_2	AUGUSTUS	exon	388979	389095	4.2000463969	-	0	ID=chr_1_2.g674.t2.cds;Name=A7.chr_1_2.g674.t2;Parent=chr_1_2.g674.t2
chr_1_2	AUGUSTUS	exon	389170	389340	2.37909029607	-	0	ID=chr_1_2.g674.t2.cds;Name=A7.chr_1_2.g674.t2;Parent=chr_1_2.g674.t2
chr_1_2	AUGUSTUS	exon	389577	389607	3.74418744811	-	1	ID=chr_1_2.g674.t1.cds;Name=A7.chr_1_2.g674.t1;Parent=chr_1_2.g674.t1
chr_1_2	AUGUSTUS	gene	389577	391233	4950.73215342	-	.	ID=chr_1_2.g674.t1g;Name=A7.chr_1_2.g674.t1;depth=210;status=Matches RNA-Seq data
chr_1_2	AUGUSTUS	mRNA	389577	391233	4950.73215342	-	.	ID=chr_1_2.g674.t1;Name=A7.chr_1_2.g674.t1;Parent=chr_1_2.g674.t1g
chr_1_2	AUGUSTUS	exon	389660	390340	7.276396691	-	1	ID=chr_1_2.g674.t1.cds;Name=A7.chr_1_2.g674.t1;Parent=chr_1_2.g674.t1
chr_1_2	AUGUSTUS	exon	390391	390443	7.21198726522	-	0	ID=chr_1_2.g674.t1.cds;Name=A7.chr_1_2.g674.t1;Parent=chr_1_2.g674.t1
chr_1_2	AUGUSTUS	exon	390495	390757	6.96789869921	-	2	ID=chr_1_2.g674.t1.cds;Name=A7.chr_1_2.g674.t1;Parent=chr_1_2.g674.t1
chr_1_2	AUGUSTUS	exon	390819	391233	3.61608558302	-	0	ID=chr_1_2.g674.t1.cds;Name=A7.chr_1_2.g674.t1;Parent=chr_1_2.g674.t1
chr_1_2	AUGUSTUS	exon	393003	393404	3.74215682641	+	0	ID=chr_1_2.g657.t1.cds;Name=A8.chr_1_2.g657.t1;Parent=chr_1_2.g657.t1
chr_1_2	AUGUSTUS	gene	393003	394578	732.569871177	+	.	ID=chr_1_2.g657.t1g;Name=A8.chr_1_2.g657.t1;depth=245;status=Matches RNA-Seq data
chr_1_2	AUGUSTUS	mRNA	393003	394578	732.569871177	+	.	ID=chr_1_2.g657.t1;Name=A8.chr_1_2.g657.t1;Parent=chr_1_2.g657.t1g
chr_1_2	AUGUSTUS	exon	393458	393930	7.27703996699	+	0	ID=chr_1_2.g657.t1.cds;Name=A8.chr_1_2.g657.t1;Parent=chr_1_2.g657.t1
chr_1_2	AUGUSTUS	exon	393990	394401	7.3070625887	+	1	ID=chr_1_2.g657.t1.cds;Name=A8.chr_1_2.g657.t1;Parent=chr_1_2.g657.t1
chr_1_2	AUGUSTUS	exon	394465	394578	3.68153964663	+	0	ID=chr_1_2.g657.t1.cds;Name=A8.chr_1_2.g657.t1;Parent=chr_1_2.g657.t1
chr_1_2	AUGUSTUS	exon	395443	395492	3.38138243298	+	0	ID=chr_1_2.g676.t1.cds;Name=A7.chr_1_2.g676.t1;Parent=chr_1_2.g676.t1
chr_1_2	AUGUSTUS	gene	395443	396499	582.748756247	+	.	ID=chr_1_2.g676.t1g;Name=A7.chr_1_2.g676.t1;depth=612;status=Matches RNA-Seq data
chr_1_2	AUGUSTUS	mRNA	395443	396499	582.748756247	+	.	ID=chr_1_2.g676.t1;Name=A7.chr_1_2.g676.t1;Parent=chr_1_2.g676.t1g
chr_1_2	AUGUSTUS	exon	395606	396111	6.53206043586	+	1	ID=chr_1_2.g676.t1.cds;Name=A7.chr_1_2.g676.t1;Parent=chr_1_2.g676.t1
chr_1_2	AUGUSTUS	exon	396173	396209	7.16046157301	+	2	ID=chr_1_2.g676.t1.cds;Name=A7.chr_1_2.g676.t1;Parent=chr_1_2.g676.t1
chr_1_2	AUGUSTUS	exon	396259	396499	3.68464668638	+	1	ID=chr_1_2.g676.t1.cds;Name=A7.chr_1_2.g676.t1;Parent=chr_1_2.g676.t1
chr_1_2	AUGUSTUS	exon	412335	413384	3.2592879578	-	0	ID=chr_1_2.g683.t1.cds;Name=A7.chr_1_2.g683.t1;Parent=chr_1_2.g683.t1
chr_1_2	AUGUSTUS	gene	412335	413785	62.9190758853	-	.	ID=chr_1_2.g683.t1g;Name=A7.chr_1_2.g683.t1;depth=1125;status=Matches RNA-Seq data
chr_1_2	AUGUSTUS	mRNA	412335	413785	62.9190758853	-	.	ID=chr_1_2.g683.t1;Name=A7.chr_1_2.g683.t1;Parent=chr_1_2.g683.t1g
chr_1_2	AUGUSTUS	exon	413435	413575	6.12412990089	-	0	ID=chr_1_2.g683.t1.cds;Name=A7.chr_1_2.g683.t1;Parent=chr_1_2.g683.t1
chr_1_2	AUGUSTUS	exon	413633	413785	3.15221048479	-	0	ID=chr_1_2.g683.t1.cds;Name=A7.chr_1_2.g683.t1;Parent=chr_1_2.g683.t1
chr_1_2	AUGUSTUS	exon	414241	414316	2.8095252826	+	0	ID=chr_1_2.g684.t1.cds;Name=A7.chr_1_2.g684.t1;Parent=chr_1_2.g684.t1
chr_1_2	AUGUSTUS	gene	414241	414712	38.9227045416	+	.	ID=chr_1_2.g684.t1g;Name=A7.chr_1_2.g684.t1;depth=653;status=Matches RNA-Seq data
chr_1_2	AUGUSTUS	mRNA	414241	414712	38.9227045416	+	.	ID=chr_1_2.g684.t1;Name=A7.chr_1_2.g684.t1;Parent=chr_1_2.g684.t1g
chr_1_2	AUGUSTUS	exon	414376	414552	4.92035448378	+	2	ID=chr_1_2.g684.t1.cds;Name=A7.chr_1_2.g684.t1;Parent=chr_1_2.g684.t1
chr_1_2	AUGUSTUS	exon	414618	414712	2.81561760871	+	2	ID=chr_1_2.g684.t1.cds;Name=A7.chr_1_2.g684.t1;Parent=chr_1_2.g684.t1
chr_1_2	AUGUSTUS	exon	414974	415990	3.38091485001	-	0	ID=chr_1_2.g685.t1.cds;Name=A7.chr_1_2.g685.t1;Parent=chr_1_2.g685.t1
chr_1_2	AUGUSTUS	gene	414974	416184	11.3165606574	-	.	ID=chr_1_2.g685.t1g;Name=A7.chr_1_2.g685.t1;depth=539;status=Matches RNA-Seq data
chr_1_2	AUGUSTUS	mRNA	414974	416184	11.3165606574	-	.	ID=chr_1_2.g685.t1;Name=A7.chr_1_2.g685.t1;Parent=chr_1_2.g685.t1g
chr_1_2	AUGUSTUS	exon	416044	416184	3.3471888999	-	0	ID=chr_1_2.g685.t1.cds;Name=A7.chr_1_2.g685.t1;Parent=chr_1_2.g685.t1
chr_1_2	AUGUSTUS	exon	417065	417268	3.62860961434	+	0	ID=chr_1_2.g686.t1.cds;Name=A7.chr_1_2.g686.t1;Parent=chr_1_2.g686.t1
chr_1_2	AUGUSTUS	gene	417065	418331	86.7169854161	+	.	ID=chr_1_2.g686.t1g;Name=A7.chr_1_2.g686.t1;depth=1163;status=Matches RNA-Seq data
chr_1_2	AUGUSTUS	mRNA	417065	418331	86.7169854161	+	.	ID=chr_1_2.g686.t1;Name=A7.chr_1_2.g686.t1;Parent=chr_1_2.g686.t1g
chr_1_2	AUGUSTUS	exon	417336	417370	6.76177462737	+	0	ID=chr_1_2.g686.t1.cds;Name=A7.chr_1_2.g686.t1;Parent=chr_1_2.g686.t1
chr_1_2	AUGUSTUS	exon	417437	418331	3.5342985576	+	1	ID=chr_1_2.g686.t1.cds;Name=A7.chr_1_2.g686.t1;Parent=chr_1_2.g686.t1
chr_1_2	AUGUSTUS	exon	425598	425727	3.49393464707	+	0	ID=chr_1_2.g690.t1.cds;Name=A7.chr_1_2.g690.t1;Parent=chr_1_2.g690.t1
chr_1_2	AUGUSTUS	gene	425598	427062	74.6856230624	+	.	ID=chr_1_2.g690.t1g;Name=A7.chr_1_2.g690.t1;depth=116;status=Matches RNA-Seq data
chr_1_2	AUGUSTUS	mRNA	425598	427062	74.6856230624	+	.	ID=chr_1_2.g690.t1;Name=A7.chr_1_2.g690.t1;Parent=chr_1_2.g690.t1g
chr_1_2	AUGUSTUS	exon	425785	426861	6.55865762989	+	2	ID=chr_1_2.g690.t1.cds;Name=A7.chr_1_2.g690.t1;Parent=chr_1_2.g690.t1
chr_1_2	AUGUSTUS	exon	426911	427062	3.25917192258	+	2	ID=chr_1_2.g690.t1.cds;Name=A7.chr_1_2.g690.t1;Parent=chr_1_2.g690.t1
chr_1_2	AUGUSTUS	exon	438336	438803	1.0	-	0	ID=chr_1_2.g694.t1.cds;Name=A7.chr_1_2.g694.t1;Parent=chr_1_2.g694.t1
chr_1_2	AUGUSTUS	gene	438336	438803	1.0	-	.	ID=chr_1_2.g694.t1g;Name=A7.chr_1_2.g694.t1;depth=1173;status=Matches RNA-Seq data
chr_1_2	AUGUSTUS	mRNA	438336	438803	1.0	-	.	ID=chr_1_2.g694.t1;Name=A7.chr_1_2.g694.t1;Parent=chr_1_2.g694.t1g
chr_1_2	AUGUSTUS	exon	455281	456663	1.80224150398	+	0	ID=chr_1_2.g700.t1.cds;Name=A7.chr_1_2.g700.t1;Parent=chr_1_2.g700.t1
chr_1_2	AUGUSTUS	gene	455281	456663	1.80224150398	+	.	ID=chr_1_2.g700.t1g;Name=A7.chr_1_2.g700.t1;depth=88;status=Matches RNA-Seq data
chr_1_2	AUGUSTUS	mRNA	455281	456663	1.80224150398	+	.	ID=chr_1_2.g700.t1;Name=A7.chr_1_2.g700.t1;Parent=chr_1_2.g700.t1g
chr_1_2	AUGUSTUS	exon	467656	467947	3.36451841511	+	0	ID=chr_1_2.g704.t1.cds;Name=A7.chr_1_2.g704.t1;Parent=chr_1_2.g704.t1
chr_1_2	AUGUSTUS	gene	467656	468279	11.585319045	+	.	ID=chr_1_2.g704.t1g;Name=A7.chr_1_2.g704.t1;depth=856;status=Matches RNA-Seq data
chr_1_2	AUGUSTUS	mRNA	467656	468279	11.585319045	+	.	ID=chr_1_2.g704.t1;Name=A7.chr_1_2.g704.t1;Parent=chr_1_2.g704.t1g
chr_1_2	AUGUSTUS	exon	468017	468279	3.44338107736	+	2	ID=chr_1_2.g704.t1.cds;Name=A7.chr_1_2.g704.t1;Parent=chr_1_2.g704.t1
chr_1_2	AUGUSTUS	exon	470841	471437	1.0	+	0	ID=chr_1_2.g705.t1.cds;Name=A7.chr_1_2.g705.t1;Parent=chr_1_2.g705.t1
chr_1_2	AUGUSTUS	gene	470841	471437	1.0	+	.	ID=chr_1_2.g705.t1g;Name=A7.chr_1_2.g705.t1;depth=8936;status=Matches RNA-Seq data
chr_1_2	AUGUSTUS	mRNA	470841	471437	1.0	+	.	ID=chr_1_2.g705.t1;Name=A7.chr_1_2.g705.t1;Parent=chr_1_2.g705.t1g
chr_1_2	AUGUSTUS	exon	471617	471804	3.35814937194	-	2	ID=chr_1_2.g706.t1.cds;Name=A7.chr_1_2.g706.t1;Parent=chr_1_2.g706.t1
chr_1_2	AUGUSTUS	gene	471617	473617	46110.2712732	-	.	ID=chr_1_2.g706.t1g;Name=A7.chr_1_2.g706.t1;depth=315;status=Matches RNA-Seq data
chr_1_2	AUGUSTUS	mRNA	471617	473617	46110.2712732	-	.	ID=chr_1_2.g706.t1;Name=A7.chr_1_2.g706.t1;Parent=chr_1_2.g706.t1g
chr_1_2	AUGUSTUS	exon	471889	472273	6.15182116629	-	0	ID=chr_1_2.g706.t1.cds;Name=A7.chr_1_2.g706.t1;Parent=chr_1_2.g706.t1
chr_1_2	AUGUSTUS	exon	472346	472965	5.96068631825	-	2	ID=chr_1_2.g706.t1.cds;Name=A7.chr_1_2.g706.t1;Parent=chr_1_2.g706.t1
chr_1_2	AUGUSTUS	exon	473013	473160	5.49918045496	-	0	ID=chr_1_2.g706.t1.cds;Name=A7.chr_1_2.g706.t1;Parent=chr_1_2.g706.t1
chr_1_2	AUGUSTUS	exon	473215	473262	4.76485867014	-	0	ID=chr_1_2.g706.t1.cds;Name=A7.chr_1_2.g706.t1;Parent=chr_1_2.g706.t1
chr_1_2	AUGUSTUS	exon	473318	473463	5.38544754736	-	2	ID=chr_1_2.g706.t1.cds;Name=A7.chr_1_2.g706.t1;Parent=chr_1_2.g706.t1
chr_1_2	AUGUSTUS	exon	473527	473617	2.65355383241	-	0	ID=chr_1_2.g706.t1.cds;Name=A7.chr_1_2.g706.t1;Parent=chr_1_2.g706.t1
chr_1_2	AUGUSTUS	exon	475252	475461	3.12662524088	-	0	ID=chr_1_2.g707.t1.cds;Name=A7.chr_1_2.g707.t1;Parent=chr_1_2.g707.t1
chr_1_2	AUGUSTUS	gene	475252	476473	323.27725604	-	.	ID=chr_1_2.g707.t1g;Name=A7.chr_1_2.g707.t1;depth=240;status=Matches RNA-Seq data
chr_1_2	AUGUSTUS	mRNA	475252	476473	323.27725604	-	.	ID=chr_1_2.g707.t1;Name=A7.chr_1_2.g707.t1;Parent=chr_1_2.g707.t1g
chr_1_2	AUGUSTUS	exon	475514	476165	5.23669575325	-	1	ID=chr_1_2.g707.t1.cds;Name=A7.chr_1_2.g707.t1;Parent=chr_1_2.g707.t1
chr_1_2	AUGUSTUS	exon	476232	476288	5.78141892944	-	1	ID=chr_1_2.g707.t1.cds;Name=A7.chr_1_2.g707.t1;Parent=chr_1_2.g707.t1
chr_1_2	AUGUSTUS	exon	476343	476473	3.41513234983	-	0	ID=chr_1_2.g707.t1.cds;Name=A7.chr_1_2.g707.t1;Parent=chr_1_2.g707.t1
chr_1_2	AUGUSTUS	exon	480279	481393	3.11281333771	-	2	ID=chr_1_2.g709.t1.cds;Name=A7.chr_1_2.g709.t1;Parent=chr_1_2.g709.t1
chr_1_2	AUGUSTUS	gene	480279	481592	7.84742355439	-	.	ID=chr_1_2.g709.t1g;Name=A7.chr_1_2.g709.t1;depth=115;status=Matches RNA-Seq data
chr_1_2	AUGUSTUS	mRNA	480279	481592	7.84742355439	-	.	ID=chr_1_2.g709.t1;Name=A7.chr_1_2.g709.t1;Parent=chr_1_2.g709.t1g
chr_1_2	AUGUSTUS	exon	481472	481592	2.52100678808	-	0	ID=chr_1_2.g709.t1.cds;Name=A7.chr_1_2.g709.t1;Parent=chr_1_2.g709.t1
chr_1_2	AUGUSTUS	exon	508340	510001	2.87366394082	-	0	ID=chr_1_2.g716.t1.cds;Name=A7.chr_1_2.g716.t1;Parent=chr_1_2.g716.t1
chr_1_2	AUGUSTUS	gene	508340	510728	189.573536309	-	.	ID=chr_1_2.g716.t1g;Name=A7.chr_1_2.g716.t1;depth=418;status=Matches RNA-Seq data
chr_1_2	AUGUSTUS	mRNA	508340	510728	189.573536309	-	.	ID=chr_1_2.g716.t1;Name=A7.chr_1_2.g716.t1;Parent=chr_1_2.g716.t1g
chr_1_2	AUGUSTUS	exon	510063	510357	4.46445472562	-	1	ID=chr_1_2.g716.t1.cds;Name=A7.chr_1_2.g716.t1;Parent=chr_1_2.g716.t1
chr_1_2	AUGUSTUS	exon	510415	510568	5.20871137439	-	2	ID=chr_1_2.g716.t1.cds;Name=A7.chr_1_2.g716.t1;Parent=chr_1_2.g716.t1
chr_1_2	AUGUSTUS	exon	510635	510728	2.83689340079	-	0	ID=chr_1_2.g716.t1.cds;Name=A7.chr_1_2.g716.t1;Parent=chr_1_2.g716.t1
chr_1_2	AUGUSTUS	exon	516966	517117	1.93043917285	-	2	ID=chr_1_2.g719.t1.cds;Name=A7.chr_1_2.g719.t1;Parent=chr_1_2.g719.t1
chr_1_2	AUGUSTUS	gene	516966	517868	3.72659540006	-	.	ID=chr_1_2.g719.t1g;Name=A7.chr_1_2.g719.t1;depth=1556;status=Matches RNA-Seq data
chr_1_2	AUGUSTUS	mRNA	516966	517868	3.72659540006	-	.	ID=chr_1_2.g719.t1;Name=A7.chr_1_2.g719.t1;Parent=chr_1_2.g719.t1g
chr_1_2	AUGUSTUS	exon	517199	517868	1.93043917285	-	0	ID=chr_1_2.g719.t1.cds;Name=A7.chr_1_2.g719.t1;Parent=chr_1_2.g719.t1
chr_1_2	JGI	exon	534959	536288	3.25574341951	-	.	ID=mRNA185022.cds;Name=185022;Parent=mRNA185022;alias=e_gw1.8.1060.1;transcriptId=185022
chr_1_2	fixgff	gene	534959	536823	10.7307757452	-	.	ID=mRNA185022g;Name=185022;depth=135;status=Matches RNA-Seq data
chr_1_2	fixgff	mRNA	534959	536823	10.7307757452	-	.	ID=mRNA185022;Name=185022;Parent=mRNA185022g
chr_1_2	JGI	exon	536357	536823	3.29595252527	-	.	ID=mRNA185022.cds;Name=185022;Parent=mRNA185022;alias=e_gw1.8.1060.1;transcriptId=185022
chr_1_2	AUGUSTUS	exon	537440	538657	1.62397372742	+	0	ID=chr_1_2.g724.t1.cds;Name=A7.chr_1_2.g724.t1;Parent=chr_1_2.g724.t1
chr_1_2	AUGUSTUS	gene	537440	538657	1.62397372742	+	.	ID=chr_1_2.g724.t1g;Name=A7.chr_1_2.g724.t1;depth=76;status=Matches RNA-Seq data
chr_1_2	AUGUSTUS	mRNA	537440	538657	1.62397372742	+	.	ID=chr_1_2.g724.t1;Name=A7.chr_1_2.g724.t1;Parent=chr_1_2.g724.t1g
chr_1_2	AUGUSTUS	exon	542696	544138	1.47470547471	+	0	ID=chr_1_2.g726.t1.cds;Name=A7.chr_1_2.g726.t1;Parent=chr_1_2.g726.t1
chr_1_2	AUGUSTUS	gene	542696	544138	1.47470547471	+	.	ID=chr_1_2.g726.t1g;Name=A7.chr_1_2.g726.t1;depth=125;status=Matches RNA-Seq data
chr_1_2	AUGUSTUS	mRNA	542696	544138	1.47470547471	+	.	ID=chr_1_2.g726.t1;Name=A7.chr_1_2.g726.t1;Parent=chr_1_2.g726.t1g
chr_1_2	AUGUSTUS	exon	544814	544980	2.62739107968	-	2	ID=chr_1_2.g727.t1.cds;Name=A7.chr_1_2.g727.t1;Parent=chr_1_2.g727.t1
chr_1_2	AUGUSTUS	gene	544814	545465	35.2475561436	-	.	ID=chr_1_2.g727.t1g;Name=A7.chr_1_2.g727.t1;depth=385;status=Matches RNA-Seq data
chr_1_2	AUGUSTUS	mRNA	544814	545465	35.2475561436	-	.	ID=chr_1_2.g727.t1;Name=A7.chr_1_2.g727.t1;Parent=chr_1_2.g727.t1g
chr_1_2	AUGUSTUS	exon	545048	545131	5.14861399997	-	2	ID=chr_1_2.g727.t1.cds;Name=A7.chr_1_2.g727.t1;Parent=chr_1_2.g727.t1
chr_1_2	AUGUSTUS	exon	545192	545465	2.60563726411	-	0	ID=chr_1_2.g727.t1.cds;Name=A7.chr_1_2.g727.t1;Parent=chr_1_2.g727.t1
chr_1_2	AUGUSTUS	exon	563845	563993	3.04619111967	+	0	ID=chr_1_2.g732.t3.cds;Name=A7.chr_1_2.g732.t3;Parent=chr_1_2.g732.t3
chr_1_2	AUGUSTUS	gene	563845	565425	48378894.0255	+	.	ID=chr_1_2.g732.t3g;Name=A7.chr_1_2.g732.t3;depth=53;status=Matches RNA-Seq data
chr_1_2	AUGUSTUS	mRNA	563845	565425	48378894.0255	+	.	ID=chr_1_2.g732.t3;Name=A7.chr_1_2.g732.t3;Parent=chr_1_2.g732.t3g
chr_1_2	AUGUSTUS	exon	564069	564154	6.09417758644	+	1	ID=chr_1_2.g732.t3.cds;Name=A7.chr_1_2.g732.t3;Parent=chr_1_2.g732.t3
chr_1_2	AUGUSTUS	exon	564222	564270	6.21361008234	+	2	ID=chr_1_2.g732.t3.cds;Name=A7.chr_1_2.g732.t3;Parent=chr_1_2.g732.t3
chr_1_2	AUGUSTUS	exon	564328	564409	7.11233392929	+	1	ID=chr_1_2.g732.t3.cds;Name=A7.chr_1_2.g732.t3;Parent=chr_1_2.g732.t3
chr_1_2	AUGUSTUS	exon	564468	564489	6.98182130165	+	0	ID=chr_1_2.g732.t3.cds;Name=A7.chr_1_2.g732.t3;Parent=chr_1_2.g732.t3
chr_1_2	AUGUSTUS	exon	564545	564625	7.0541737139	+	2	ID=chr_1_2.g732.t3.cds;Name=A7.chr_1_2.g732.t3;Parent=chr_1_2.g732.t3
chr_1_2	AUGUSTUS	exon	564675	564774	7.1322100759	+	2	ID=chr_1_2.g732.t3.cds;Name=A7.chr_1_2.g732.t3;Parent=chr_1_2.g732.t3
chr_1_2	AUGUSTUS	exon	564824	564874	7.06936999568	+	1	ID=chr_1_2.g732.t3.cds;Name=A7.chr_1_2.g732.t3;Parent=chr_1_2.g732.t3
chr_1_2	AUGUSTUS	exon	564922	564988	6.90123826561	+	1	ID=chr_1_2.g732.t3.cds;Name=A7.chr_1_2.g732.t3;Parent=chr_1_2.g732.t3
chr_1_2	AUGUSTUS	exon	565036	565425	3.44096937222	+	0	ID=chr_1_2.g732.t3.cds;Name=A7.chr_1_2.g732.t3;Parent=chr_1_2.g732.t3
chr_1_2	AUGUSTUS	exon	565613	565988	3.40653777006	-	1	ID=chr_1_2.g733.t1.cds;Name=A7.chr_1_2.g733.t1;Parent=chr_1_2.g733.t1
chr_1_2	AUGUSTUS	gene	565613	566601	68.6400975565	-	.	ID=chr_1_2.g733.t1g;Name=A7.chr_1_2.g733.t1;depth=367;status=Matches RNA-Seq data
chr_1_2	AUGUSTUS	mRNA	565613	566601	68.6400975565	-	.	ID=chr_1_2.g733.t1;Name=A7.chr_1_2.g733.t1;Parent=chr_1_2.g733.t1g
chr_1_2	AUGUSTUS	exon	566075	566292	7.44652097032	-	0	ID=chr_1_2.g733.t1.cds;Name=A7.chr_1_2.g733.t1;Parent=chr_1_2.g733.t1
chr_1_2	AUGUSTUS	exon	566407	566601	2.70589703439	-	0	ID=chr_1_2.g733.t1.cds;Name=A7.chr_1_2.g733.t1;Parent=chr_1_2.g733.t1
chr_1_2	AUGUSTUS	exon	567797	567857	3.20390926244	-	1	ID=chr_1_2.g734.t2.cds;Name=A7.chr_1_2.g734.t2;Parent=chr_1_2.g734.t2
chr_1_2	AUGUSTUS	gene	567797	569440	2306.58703356	-	.	ID=chr_1_2.g734.t2g;Name=A7.chr_1_2.g734.t2;depth=154;status=Matches RNA-Seq data
chr_1_2	AUGUSTUS	mRNA	567797	569440	2306.58703356	-	.	ID=chr_1_2.g734.t2;Name=A7.chr_1_2.g734.t2;Parent=chr_1_2.g734.t2g
chr_1_2	AUGUSTUS	exon	567906	568248	5.94926947763	-	2	ID=chr_1_2.g734.t2.cds;Name=A7.chr_1_2.g734.t2;Parent=chr_1_2.g734.t2
chr_1_2	AUGUSTUS	exon	568303	568679	6.12999010333	-	1	ID=chr_1_2.g734.t2.cds;Name=A7.chr_1_2.g734.t2;Parent=chr_1_2.g734.t2
chr_1_2	AUGUSTUS	exon	568735	569095	6.17098329228	-	2	ID=chr_1_2.g734.t2.cds;Name=A7.chr_1_2.g734.t2;Parent=chr_1_2.g734.t2
chr_1_2	AUGUSTUS	exon	569164	569440	3.19898241876	-	0	ID=chr_1_2.g734.t2.cds;Name=A7.chr_1_2.g734.t2;Parent=chr_1_2.g734.t2
chr_1_2	AUGUSTUS	exon	570020	570355	3.18193922276	-	0	ID=chr_1_2.g735.t1.cds;Name=A7.chr_1_2.g735.t1;Parent=chr_1_2.g735.t1
chr_1_2	AUGUSTUS	gene	570020	571488	59.1347361673	-	.	ID=chr_1_2.g735.t1g;Name=A7.chr_1_2.g735.t1;depth=181;status=Matches RNA-Seq data
chr_1_2	AUGUSTUS	mRNA	570020	571488	59.1347361673	-	.	ID=chr_1_2.g735.t1;Name=A7.chr_1_2.g735.t1;Parent=chr_1_2.g735.t1g
chr_1_2	AUGUSTUS	exon	570402	571303	5.79587365182	-	2	ID=chr_1_2.g735.t1.cds;Name=A7.chr_1_2.g735.t1;Parent=chr_1_2.g735.t1
chr_1_2	AUGUSTUS	exon	571374	571488	3.20650464985	-	0	ID=chr_1_2.g735.t1.cds;Name=A7.chr_1_2.g735.t1;Parent=chr_1_2.g735.t1
chr_1_2	AUGUSTUS	exon	572364	572742	2.43784457936	-	1	ID=chr_1_2.g736.t1.cds;Name=A7.chr_1_2.g736.t1;Parent=chr_1_2.g736.t1
chr_1_2	AUGUSTUS	gene	572364	572966	5.91923377906	-	.	ID=chr_1_2.g736.t1g;Name=A7.chr_1_2.g736.t1;depth=651;status=Matches RNA-Seq data
chr_1_2	AUGUSTUS	mRNA	572364	572966	5.91923377906	-	.	ID=chr_1_2.g736.t1;Name=A7.chr_1_2.g736.t1;Parent=chr_1_2.g736.t1g
chr_1_2	AUGUSTUS	exon	572791	572966	2.42806035675	-	0	ID=chr_1_2.g736.t1.cds;Name=A7.chr_1_2.g736.t1;Parent=chr_1_2.g736.t1
chr_1_2	AUGUSTUS	exon	575237	576262	1.60233918129	-	0	ID=chr_1_2.g737.t1.cds;Name=A7.chr_1_2.g737.t1;Parent=chr_1_2.g737.t1
chr_1_2	AUGUSTUS	gene	575237	576262	1.60233918129	-	.	ID=chr_1_2.g737.t1g;Name=A7.chr_1_2.g737.t1;depth=150;status=Matches RNA-Seq data
chr_1_2	AUGUSTUS	mRNA	575237	576262	1.60233918129	-	.	ID=chr_1_2.g737.t1;Name=A7.chr_1_2.g737.t1;Parent=chr_1_2.g737.t1g
chr_1_2	AUGUSTUS	exon	577661	578098	3.35758976542	-	0	ID=chr_1_2.g738.t1.cds;Name=A7.chr_1_2.g738.t1;Parent=chr_1_2.g738.t1
chr_1_2	AUGUSTUS	gene	577661	579698	970.557433834	-	.	ID=chr_1_2.g738.t1g;Name=A7.chr_1_2.g738.t1;depth=411;status=Matches RNA-Seq data
chr_1_2	AUGUSTUS	mRNA	577661	579698	970.557433834	-	.	ID=chr_1_2.g738.t1;Name=A7.chr_1_2.g738.t1;Parent=chr_1_2.g738.t1g
chr_1_2	AUGUSTUS	exon	578152	578383	6.03220018372	-	1	ID=chr_1_2.g738.t1.cds;Name=A7.chr_1_2.g738.t1;Parent=chr_1_2.g738.t1
chr_1_2	AUGUSTUS	exon	578433	578520	6.2315973527	-	2	ID=chr_1_2.g738.t1.cds;Name=A7.chr_1_2.g738.t1;Parent=chr_1_2.g738.t1
chr_1_2	AUGUSTUS	exon	578570	579360	3.83882319821	-	1	ID=chr_1_2.g738.t1.cds;Name=A7.chr_1_2.g738.t1;Parent=chr_1_2.g738.t1
chr_1_2	AUGUSTUS	exon	579505	579698	2.0031818089	-	0	ID=chr_1_2.g738.t1.cds;Name=A7.chr_1_2.g738.t1;Parent=chr_1_2.g738.t1
chr_1_2	AUGUSTUS	exon	581576	582724	1.58746736292	+	0	ID=chr_1_2.g739.t1.cds;Name=A7.chr_1_2.g739.t1;Parent=chr_1_2.g739.t1
chr_1_2	AUGUSTUS	gene	581576	582724	1.58746736292	+	.	ID=chr_1_2.g739.t1g;Name=A7.chr_1_2.g739.t1;depth=132;status=Matches RNA-Seq data
chr_1_2	AUGUSTUS	mRNA	581576	582724	1.58746736292	+	.	ID=chr_1_2.g739.t1;Name=A7.chr_1_2.g739.t1;Parent=chr_1_2.g739.t1g
chr_1_2	AUGUSTUS	exon	583089	584168	3.64138768433	-	0	ID=chr_1_2.g740.t1.cds;Name=A7.chr_1_2.g740.t1;Parent=chr_1_2.g740.t1
chr_1_2	AUGUSTUS	gene	583089	584700	97.2747685034	-	.	ID=chr_1_2.g740.t1g;Name=A7.chr_1_2.g740.t1;depth=336;status=Matches RNA-Seq data
chr_1_2	AUGUSTUS	mRNA	583089	584700	97.2747685034	-	.	ID=chr_1_2.g740.t1;Name=A7.chr_1_2.g740.t1;Parent=chr_1_2.g740.t1g
chr_1_2	AUGUSTUS	exon	584226	584539	7.09520458244	-	2	ID=chr_1_2.g740.t1.cds;Name=A7.chr_1_2.g740.t1;Parent=chr_1_2.g740.t1
chr_1_2	AUGUSTUS	exon	584592	584700	3.76502933666	-	0	ID=chr_1_2.g740.t1.cds;Name=A7.chr_1_2.g740.t1;Parent=chr_1_2.g740.t1
chr_1_2	AUGUSTUS	exon	586052	586887	3.50781609713	-	2	ID=chr_1_2.g741.t1.cds;Name=A7.chr_1_2.g741.t1;Parent=chr_1_2.g741.t1
chr_1_2	AUGUSTUS	gene	586052	586987	11.923036829	-	.	ID=chr_1_2.g741.t1g;Name=A7.chr_1_2.g741.t1;depth=244;status=Matches RNA-Seq data
chr_1_2	AUGUSTUS	mRNA	586052	586987	11.923036829	-	.	ID=chr_1_2.g741.t1;Name=A7.chr_1_2.g741.t1;Parent=chr_1_2.g741.t1g
chr_1_2	AUGUSTUS	exon	586942	586987	3.39899142341	-	0	ID=chr_1_2.g741.t1.cds;Name=A7.chr_1_2.g741.t1;Parent=chr_1_2.g741.t1
chr_1_2	AUGUSTUS	exon	591466	591851	2.35974965637	+	0	ID=chr_1_2.g742.t1.cds;Name=A7.chr_1_2.g742.t1;Parent=chr_1_2.g742.t1
chr_1_2	AUGUSTUS	gene	591466	592623	58.2609993366	+	.	ID=chr_1_2.g742.t1g;Name=A7.chr_1_2.g742.t1;depth=1017;status=Matches RNA-Seq data
chr_1_2	AUGUSTUS	mRNA	591466	592623	58.2609993366	+	.	ID=chr_1_2.g742.t1;Name=A7.chr_1_2.g742.t1;Parent=chr_1_2.g742.t1g
chr_1_2	AUGUSTUS	exon	591917	592486	6.90060786051	+	1	ID=chr_1_2.g742.t1.cds;Name=A7.chr_1_2.g742.t1;Parent=chr_1_2.g742.t1
chr_1_2	AUGUSTUS	exon	592566	592623	3.57787076603	+	1	ID=chr_1_2.g742.t1.cds;Name=A7.chr_1_2.g742.t1;Parent=chr_1_2.g742.t1
chr_1_2	AUGUSTUS	exon	601042	602061	1.6568627451	-	0	ID=chr_1_2.g745.t1.cds;Name=A7.chr_1_2.g745.t1;Parent=chr_1_2.g745.t1
chr_1_2	AUGUSTUS	gene	601042	602061	1.6568627451	-	.	ID=chr_1_2.g745.t1g;Name=A7.chr_1_2.g745.t1;depth=302;status=Matches RNA-Seq data
chr_1_2	AUGUSTUS	mRNA	601042	602061	1.6568627451	-	.	ID=chr_1_2.g745.t1;Name=A7.chr_1_2.g745.t1;Parent=chr_1_2.g745.t1g
chr_1_2	AUGUSTUS	exon	605932	606176	2.80343106362	-	2	ID=chr_1_2.g747.t1.cds;Name=A7.chr_1_2.g747.t1;Parent=chr_1_2.g747.t1
chr_1_2	AUGUSTUS	gene	605932	606774	8.86224737791	-	.	ID=chr_1_2.g747.t1g;Name=A7.chr_1_2.g747.t1;depth=144;status=Matches RNA-Seq data
chr_1_2	AUGUSTUS	mRNA	605932	606774	8.86224737791	-	.	ID=chr_1_2.g747.t1;Name=A7.chr_1_2.g747.t1;Parent=chr_1_2.g747.t1g
chr_1_2	AUGUSTUS	exon	606240	606774	3.16121466046	-	0	ID=chr_1_2.g747.t1.cds;Name=A7.chr_1_2.g747.t1;Parent=chr_1_2.g747.t1
chr_1_2	AUGUSTUS	exon	607813	608193	3.61722092161	-	0	ID=chr_1_2.g748.t1.cds;Name=A7.chr_1_2.g748.t1;Parent=chr_1_2.g748.t1
chr_1_2	AUGUSTUS	gene	607813	608830	276.185009458	-	.	ID=chr_1_2.g748.t1g;Name=A7.chr_1_2.g748.t1;depth=427;status=Matches RNA-Seq data
chr_1_2	AUGUSTUS	mRNA	607813	608830	276.185009458	-	.	ID=chr_1_2.g748.t1;Name=A7.chr_1_2.g748.t1;Parent=chr_1_2.g748.t1g
chr_1_2	AUGUSTUS	exon	608275	608535	7.00603722625	-	0	ID=chr_1_2.g748.t1.cds;Name=A7.chr_1_2.g748.t1;Parent=chr_1_2.g748.t1
chr_1_2	AUGUSTUS	exon	608621	608661	4.63491602575	-	2	ID=chr_1_2.g748.t1.cds;Name=A7.chr_1_2.g748.t1;Parent=chr_1_2.g748.t1
chr_1_2	AUGUSTUS	exon	608752	608830	2.35131469359	-	0	ID=chr_1_2.g748.t1.cds;Name=A7.chr_1_2.g748.t1;Parent=chr_1_2.g748.t1
chr_1_2	AUGUSTUS	exon	609373	611345	3.13452963317	-	2	ID=chr_1_2.g749.t1.cds;Name=A7.chr_1_2.g749.t1;Parent=chr_1_2.g749.t1
chr_1_2	AUGUSTUS	gene	609373	611704	170.239074685	-	.	ID=chr_1_2.g749.t1g;Name=A7.chr_1_2.g749.t1;depth=193;status=Matches RNA-Seq data
chr_1_2	AUGUSTUS	mRNA	609373	611704	170.239074685	-	.	ID=chr_1_2.g749.t1;Name=A7.chr_1_2.g749.t1;Parent=chr_1_2.g749.t1g
chr_1_2	AUGUSTUS	exon	611418	611538	4.41173479798	-	0	ID=chr_1_2.g749.t1.cds;Name=A7.chr_1_2.g749.t1;Parent=chr_1_2.g749.t1
chr_1_2	AUGUSTUS	exon	611593	611627	4.48013786623	-	2	ID=chr_1_2.g749.t1.cds;Name=A7.chr_1_2.g749.t1;Parent=chr_1_2.g749.t1
chr_1_2	AUGUSTUS	exon	611695	611704	2.74780616529	-	0	ID=chr_1_2.g749.t1.cds;Name=A7.chr_1_2.g749.t1;Parent=chr_1_2.g749.t1
chr_1_2	AUGUSTUS	exon	617121	617200	1.67180940908	+	0	ID=chr_1_2.g751.t1.cds;Name=A7.chr_1_2.g751.t1;Parent=chr_1_2.g751.t1
chr_1_2	AUGUSTUS	gene	617121	618821	3.24006317605	+	.	ID=chr_1_2.g751.t1g;Name=A7.chr_1_2.g751.t1;depth=58;status=Matches RNA-Seq data
chr_1_2	AUGUSTUS	mRNA	617121	618821	3.24006317605	+	.	ID=chr_1_2.g751.t1;Name=A7.chr_1_2.g751.t1;Parent=chr_1_2.g751.t1g
chr_1_2	AUGUSTUS	exon	617273	618821	1.93805774656	+	1	ID=chr_1_2.g751.t1.cds;Name=A7.chr_1_2.g751.t1;Parent=chr_1_2.g751.t1
chr_1_2	AUGUSTUS	exon	628932	630185	1.85486443381	+	0	ID=chr_1_2.g755.t1.cds;Name=A7.chr_1_2.g755.t1;Parent=chr_1_2.g755.t1
chr_1_2	AUGUSTUS	gene	628932	630185	1.85486443381	+	.	ID=chr_1_2.g755.t1g;Name=A7.chr_1_2.g755.t1;depth=12957;status=Matches RNA-Seq data
chr_1_2	AUGUSTUS	mRNA	628932	630185	1.85486443381	+	.	ID=chr_1_2.g755.t1;Name=A7.chr_1_2.g755.t1;Parent=chr_1_2.g755.t1g
chr_1_2	AUGUSTUS	exon	630522	631268	3.47249246505	-	0	ID=chr_1_2.g756.t1.cds;Name=A7.chr_1_2.g756.t1;Parent=chr_1_2.g756.t1
chr_1_2	AUGUSTUS	gene	630522	632495	85.2264471417	-	.	ID=chr_1_2.g756.t1g;Name=A7.chr_1_2.g756.t1;depth=389;status=Matches RNA-Seq data
chr_1_2	AUGUSTUS	mRNA	630522	632495	85.2264471417	-	.	ID=chr_1_2.g756.t1;Name=A7.chr_1_2.g756.t1;Parent=chr_1_2.g756.t1g
chr_1_2	AUGUSTUS	exon	631340	632316	7.14895876921	-	2	ID=chr_1_2.g756.t1.cds;Name=A7.chr_1_2.g756.t1;Parent=chr_1_2.g756.t1
chr_1_2	AUGUSTUS	exon	632384	632495	3.43313024528	-	0	ID=chr_1_2.g756.t1.cds;Name=A7.chr_1_2.g756.t1;Parent=chr_1_2.g756.t1
chr_1_2	AUGUSTUS	exon	639237	639443	2.71976353479	+	0	ID=chr_1_2.g758.t1.cds;Name=A7.chr_1_2.g758.t1;Parent=chr_1_2.g758.t1
chr_1_2	AUGUSTUS	gene	639237	640872	47.8594255219	+	.	ID=chr_1_2.g758.t1g;Name=A7.chr_1_2.g758.t1;depth=134;status=Matches RNA-Seq data
chr_1_2	AUGUSTUS	mRNA	639237	640872	47.8594255219	+	.	ID=chr_1_2.g758.t1;Name=A7.chr_1_2.g758.t1;Parent=chr_1_2.g758.t1g
chr_1_2	AUGUSTUS	exon	639512	639893	5.21277955416	+	0	ID=chr_1_2.g758.t1.cds;Name=A7.chr_1_2.g758.t1;Parent=chr_1_2.g758.t1
chr_1_2	AUGUSTUS	exon	639950	640872	3.37572434195	+	2	ID=chr_1_2.g758.t1.cds;Name=A7.chr_1_2.g758.t1;Parent=chr_1_2.g758.t1
chr_1_2	AUGUSTUS	exon	649002	649622	2.6754904232	-	0	ID=chr_1_2.g759.t1.cds;Name=A7.chr_1_2.g759.t1;Parent=chr_1_2.g759.t1
chr_1_2	AUGUSTUS	gene	649002	650012	9.16536134329	-	.	ID=chr_1_2.g759.t1g;Name=A7.chr_1_2.g759.t1;depth=4563;status=Matches RNA-Seq data
chr_1_2	AUGUSTUS	mRNA	649002	650012	9.16536134329	-	.	ID=chr_1_2.g759.t1;Name=A7.chr_1_2.g759.t1;Parent=chr_1_2.g759.t1g
chr_1_2	AUGUSTUS	exon	649683	650012	3.42567525707	-	0	ID=chr_1_2.g759.t1.cds;Name=A7.chr_1_2.g759.t1;Parent=chr_1_2.g759.t1
chr_1_2	AUGUSTUS	exon	660573	660732	2.91753283872	+	0	ID=chr_1_2.g762.t1.cds;Name=A7.chr_1_2.g762.t1;Parent=chr_1_2.g762.t1
chr_1_2	AUGUSTUS	gene	660573	662283	8.65883189209	+	.	ID=chr_1_2.g762.t1g;Name=A7.chr_1_2.g762.t1;depth=204;status=Matches RNA-Seq data
chr_1_2	AUGUSTUS	mRNA	660573	662283	8.65883189209	+	.	ID=chr_1_2.g762.t1;Name=A7.chr_1_2.g762.t1;Parent=chr_1_2.g762.t1g
chr_1_2	AUGUSTUS	exon	660827	662283	2.9678609876	+	2	ID=chr_1_2.g762.t1.cds;Name=A7.chr_1_2.g762.t1;Parent=chr_1_2.g762.t1
chr_1_2	AUGUSTUS	exon	669315	670136	1.74209245742	-	0	ID=chr_1_2.g764.t1.cds;Name=A7.chr_1_2.g764.t1;Parent=chr_1_2.g764.t1
chr_1_2	AUGUSTUS	gene	669315	670136	1.74209245742	-	.	ID=chr_1_2.g764.t1g;Name=A7.chr_1_2.g764.t1;depth=202;status=Matches RNA-Seq data
chr_1_2	AUGUSTUS	mRNA	669315	670136	1.74209245742	-	.	ID=chr_1_2.g764.t1;Name=A7.chr_1_2.g764.t1;Parent=chr_1_2.g764.t1g
chr_1_2	AUGUSTUS	exon	670920	671792	1.28121420389	+	0	ID=chr_1_2.g765.t1.cds;Name=A7.chr_1_2.g765.t1;Parent=chr_1_2.g765.t1
chr_1_2	AUGUSTUS	gene	670920	671792	1.28121420389	+	.	ID=chr_1_2.g765.t1g;Name=A7.chr_1_2.g765.t1;depth=72;status=Matches RNA-Seq data
chr_1_2	AUGUSTUS	mRNA	670920	671792	1.28121420389	+	.	ID=chr_1_2.g765.t1;Name=A7.chr_1_2.g765.t1;Parent=chr_1_2.g765.t1g
chr_1_2	AUGUSTUS	exon	672010	673209	1.75666666667	+	0	ID=chr_1_2.g766.t1.cds;Name=A7.chr_1_2.g766.t1;Parent=chr_1_2.g766.t1
chr_1_2	AUGUSTUS	gene	672010	673209	1.75666666667	+	.	ID=chr_1_2.g766.t1g;Name=A7.chr_1_2.g766.t1;depth=96;status=Matches RNA-Seq data
chr_1_2	AUGUSTUS	mRNA	672010	673209	1.75666666667	+	.	ID=chr_1_2.g766.t1;Name=A7.chr_1_2.g766.t1;Parent=chr_1_2.g766.t1g
chr_1_2	AUGUSTUS	exon	673624	673801	3.46761167759	+	0	ID=chr_1_2.g767.t1.cds;Name=A7.chr_1_2.g767.t1;Parent=chr_1_2.g767.t1
chr_1_2	AUGUSTUS	gene	673624	674589	12.1570922998	+	.	ID=chr_1_2.g767.t1g;Name=A7.chr_1_2.g767.t1;depth=99;status=Matches RNA-Seq data
chr_1_2	AUGUSTUS	mRNA	673624	674589	12.1570922998	+	.	ID=chr_1_2.g767.t1;Name=A7.chr_1_2.g767.t1;Parent=chr_1_2.g767.t1g
chr_1_2	AUGUSTUS	exon	673868	674589	3.50589784271	+	2	ID=chr_1_2.g767.t1.cds;Name=A7.chr_1_2.g767.t1;Parent=chr_1_2.g767.t1
chr_1_2	AUGUSTUS	exon	676336	677589	1.48763955343	-	0	ID=chr_1_2.g769.t1.cds;Name=A7.chr_1_2.g769.t1;Parent=chr_1_2.g769.t1
chr_1_2	AUGUSTUS	gene	676336	677589	1.48763955343	-	.	ID=chr_1_2.g769.t1g;Name=A7.chr_1_2.g769.t1;depth=62;status=Matches RNA-Seq data
chr_1_2	AUGUSTUS	mRNA	676336	677589	1.48763955343	-	.	ID=chr_1_2.g769.t1;Name=A7.chr_1_2.g769.t1;Parent=chr_1_2.g769.t1g
chr_1_2	AUGUSTUS	exon	686847	687043	3.06052873905	+	0	ID=chr_1_2.g772.t1.cds;Name=A7.chr_1_2.g772.t1;Parent=chr_1_2.g772.t1
chr_1_2	AUGUSTUS	gene	686847	688704	42747778.853	+	.	ID=chr_1_2.g772.t1g;Name=A7.chr_1_2.g772.t1;depth=286;status=Matches RNA-Seq data
chr_1_2	AUGUSTUS	mRNA	686847	688704	42747778.853	+	.	ID=chr_1_2.g772.t1;Name=A7.chr_1_2.g772.t1;Parent=chr_1_2.g772.t1g
chr_1_2	AUGUSTUS	exon	687101	687114	6.80869876721	+	1	ID=chr_1_2.g772.t1.cds;Name=A7.chr_1_2.g772.t1;Parent=chr_1_2.g772.t1
chr_1_2	AUGUSTUS	exon	687170	687242	6.85774639171	+	2	ID=chr_1_2.g772.t1.cds;Name=A7.chr_1_2.g772.t1;Parent=chr_1_2.g772.t1
chr_1_2	AUGUSTUS	exon	687298	687629	6.77679239134	+	1	ID=chr_1_2.g772.t1.cds;Name=A7.chr_1_2.g772.t1;Parent=chr_1_2.g772.t1
chr_1_2	AUGUSTUS	exon	687678	687821	6.66641354948	+	2	ID=chr_1_2.g772.t1.cds;Name=A7.chr_1_2.g772.t1;Parent=chr_1_2.g772.t1
chr_1_2	AUGUSTUS	exon	687872	688086	6.86736628434	+	2	ID=chr_1_2.g772.t1.cds;Name=A7.chr_1_2.g772.t1;Parent=chr_1_2.g772.t1
chr_1_2	AUGUSTUS	exon	688133	688330	6.67122730502	+	0	ID=chr_1_2.g772.t1.cds;Name=A7.chr_1_2.g772.t1;Parent=chr_1_2.g772.t1
chr_1_2	AUGUSTUS	exon	688380	688407	6.66328616696	+	0	ID=chr_1_2.g772.t1.cds;Name=A7.chr_1_2.g772.t1;Parent=chr_1_2.g772.t1
chr_1_2	AUGUSTUS	exon	688456	688571	6.54201114263	+	2	ID=chr_1_2.g772.t1.cds;Name=A7.chr_1_2.g772.t1;Parent=chr_1_2.g772.t1
chr_1_2	AUGUSTUS	exon	688621	688704	3.31557933077	+	0	ID=chr_1_2.g772.t1.cds;Name=A7.chr_1_2.g772.t1;Parent=chr_1_2.g772.t1
chr_1_2	AUGUSTUS	exon	690811	690910	3.66823863006	+	0	ID=chr_1_2.g773.t1.cds;Name=A7.chr_1_2.g773.t1;Parent=chr_1_2.g773.t1
chr_1_2	AUGUSTUS	gene	690811	692573	734.81978409	+	.	ID=chr_1_2.g773.t1g;Name=A7.chr_1_2.g773.t1;depth=1372;status=Matches RNA-Seq data
chr_1_2	AUGUSTUS	mRNA	690811	692573	734.81978409	+	.	ID=chr_1_2.g773.t1;Name=A7.chr_1_2.g773.t1;Parent=chr_1_2.g773.t1g
chr_1_2	AUGUSTUS	exon	690964	691071	7.31263800034	+	2	ID=chr_1_2.g773.t1.cds;Name=A7.chr_1_2.g773.t1;Parent=chr_1_2.g773.t1
chr_1_2	AUGUSTUS	exon	691122	691662	7.37828765739	+	2	ID=chr_1_2.g773.t1.cds;Name=A7.chr_1_2.g773.t1;Parent=chr_1_2.g773.t1
chr_1_2	AUGUSTUS	exon	691715	692573	3.712732011	+	1	ID=chr_1_2.g773.t1.cds;Name=A7.chr_1_2.g773.t1;Parent=chr_1_2.g773.t1
chr_1_2	AUGUSTUS	exon	697607	697686	3.74419236755	-	2	ID=chr_1_2.g775.t1.cds;Name=A7.chr_1_2.g775.t1;Parent=chr_1_2.g775.t1
chr_1_2	AUGUSTUS	gene	697607	698442	102.383300172	-	.	ID=chr_1_2.g775.t1g;Name=A7.chr_1_2.g775.t1;depth=952;status=Matches RNA-Seq data
chr_1_2	AUGUSTUS	mRNA	697607	698442	102.383300172	-	.	ID=chr_1_2.g775.t1;Name=A7.chr_1_2.g775.t1;Parent=chr_1_2.g775.t1g
chr_1_2	AUGUSTUS	exon	697753	697985	7.38049757487	-	1	ID=chr_1_2.g775.t1.cds;Name=A7.chr_1_2.g775.t1;Parent=chr_1_2.g775.t1
chr_1_2	AUGUSTUS	exon	698036	698442	3.70497540028	-	0	ID=chr_1_2.g775.t1.cds;Name=A7.chr_1_2.g775.t1;Parent=chr_1_2.g775.t1
chr_1_2	AUGUSTUS	exon	708551	709684	1.68253968254	-	0	ID=chr_1_2.g779.t1.cds;Name=A7.chr_1_2.g779.t1;Parent=chr_1_2.g779.t1
chr_1_2	AUGUSTUS	gene	708551	709684	1.68253968254	-	.	ID=chr_1_2.g779.t1g;Name=A7.chr_1_2.g779.t1;depth=405;status=Matches RNA-Seq data
chr_1_2	AUGUSTUS	mRNA	708551	709684	1.68253968254	-	.	ID=chr_1_2.g779.t1;Name=A7.chr_1_2.g779.t1;Parent=chr_1_2.g779.t1g
chr_1_2	AUGUSTUS	exon	729191	730222	1.8871124031	+	0	ID=chr_1_2.g788.t1.cds;Name=A7.chr_1_2.g788.t1;Parent=chr_1_2.g788.t1
chr_1_2	AUGUSTUS	gene	729191	730222	1.8871124031	+	.	ID=chr_1_2.g788.t1g;Name=A7.chr_1_2.g788.t1;depth=1347;status=Matches RNA-Seq data
chr_1_2	AUGUSTUS	mRNA	729191	730222	1.8871124031	+	.	ID=chr_1_2.g788.t1;Name=A7.chr_1_2.g788.t1;Parent=chr_1_2.g788.t1g
chr_1_2	AUGUSTUS	exon	748054	749040	1.6990881459	+	0	ID=chr_1_2.g797.t1.cds;Name=A7.chr_1_2.g797.t1;Parent=chr_1_2.g797.t1
chr_1_2	AUGUSTUS	gene	748054	749040	1.6990881459	+	.	ID=chr_1_2.g797.t1g;Name=A7.chr_1_2.g797.t1;depth=227;status=Matches RNA-Seq data
chr_1_2	AUGUSTUS	mRNA	748054	749040	1.6990881459	+	.	ID=chr_1_2.g797.t1;Name=A7.chr_1_2.g797.t1;Parent=chr_1_2.g797.t1g
chr_1_2	AUGUSTUS	exon	751494	755114	2.92300696647	+	0	ID=chr_1_2.g798.t1.cds;Name=A7.chr_1_2.g798.t1;Parent=chr_1_2.g798.t1
chr_1_2	AUGUSTUS	gene	751494	755492	5.10481220658	+	.	ID=chr_1_2.g798.t1g;Name=A7.chr_1_2.g798.t1;depth=45;status=Matches RNA-Seq data
chr_1_2	AUGUSTUS	mRNA	751494	755492	5.10481220658	+	.	ID=chr_1_2.g798.t1;Name=A7.chr_1_2.g798.t1;Parent=chr_1_2.g798.t1g
chr_1_2	AUGUSTUS	exon	755166	755492	1.74642491966	+	0	ID=chr_1_2.g798.t1.cds;Name=A7.chr_1_2.g798.t1;Parent=chr_1_2.g798.t1
chr_1_2	AUGUSTUS	exon	763321	765814	2.72083030296	-	1	ID=chr_1_2.g802.t1.cds;Name=A7.chr_1_2.g802.t1;Parent=chr_1_2.g802.t1
chr_1_2	AUGUSTUS	gene	763321	767868	3657.59284865	-	.	ID=chr_1_2.g802.t1g;Name=A7.chr_1_2.g802.t1;depth=27;status=Matches RNA-Seq data
chr_1_2	AUGUSTUS	mRNA	763321	767868	3657.59284865	-	.	ID=chr_1_2.g802.t1;Name=A7.chr_1_2.g802.t1;Parent=chr_1_2.g802.t1g
chr_1_2	AUGUSTUS	exon	765871	766950	3.44584981514	-	1	ID=chr_1_2.g802.t1.cds;Name=A7.chr_1_2.g802.t1;Parent=chr_1_2.g802.t1
chr_1_2	AUGUSTUS	exon	766999	767146	2.42641009937	-	2	ID=chr_1_2.g802.t1.cds;Name=A7.chr_1_2.g802.t1;Parent=chr_1_2.g802.t1
chr_1_2	AUGUSTUS	exon	767253	767505	3.20983885079	-	0	ID=chr_1_2.g802.t1.cds;Name=A7.chr_1_2.g802.t1;Parent=chr_1_2.g802.t1
chr_1_2	AUGUSTUS	exon	767565	767610	3.75897836236	-	1	ID=chr_1_2.g802.t1.cds;Name=A7.chr_1_2.g802.t1;Parent=chr_1_2.g802.t1
chr_1_2	AUGUSTUS	exon	767679	767707	4.27354182671	-	0	ID=chr_1_2.g802.t1.cds;Name=A7.chr_1_2.g802.t1;Parent=chr_1_2.g802.t1
chr_1_2	AUGUSTUS	exon	767755	767868	3.118116516	-	0	ID=chr_1_2.g802.t1.cds;Name=A7.chr_1_2.g802.t1;Parent=chr_1_2.g802.t1
chr_1_2	AUGUSTUS	exon	772123	773373	3.61121731663	-	0	ID=chr_1_2.g804.t1.cds;Name=A7.chr_1_2.g804.t1;Parent=chr_1_2.g804.t1
chr_1_2	AUGUSTUS	gene	772123	774589	778.528328585	-	.	ID=chr_1_2.g804.t1g;Name=A7.chr_1_2.g804.t1;depth=227;status=Matches RNA-Seq data
chr_1_2	AUGUSTUS	mRNA	772123	774589	778.528328585	-	.	ID=chr_1_2.g804.t1;Name=A7.chr_1_2.g804.t1;Parent=chr_1_2.g804.t1g
chr_1_2	AUGUSTUS	exon	773423	773854	6.0005588519	-	0	ID=chr_1_2.g804.t1.cds;Name=A7.chr_1_2.g804.t1;Parent=chr_1_2.g804.t1
chr_1_2	AUGUSTUS	exon	773920	774208	4.82707727454	-	1	ID=chr_1_2.g804.t1.cds;Name=A7.chr_1_2.g804.t1;Parent=chr_1_2.g804.t1
chr_1_2	AUGUSTUS	exon	774279	774435	3.42398562662	-	2	ID=chr_1_2.g804.t1.cds;Name=A7.chr_1_2.g804.t1;Parent=chr_1_2.g804.t1
chr_1_2	AUGUSTUS	exon	774505	774589	2.1737666023	-	0	ID=chr_1_2.g804.t1.cds;Name=A7.chr_1_2.g804.t1;Parent=chr_1_2.g804.t1
chr_1_2	AUGUSTUS	exon	775219	775703	3.12741315196	-	2	ID=chr_1_2.g777.t1.cds;Name=A8.chr_1_2.g777.t1;Parent=chr_1_2.g777.t1
chr_1_2	AUGUSTUS	gene	775219	775849	9.42293473269	-	.	ID=chr_1_2.g777.t1g;Name=A8.chr_1_2.g777.t1;depth=1440;status=Matches RNA-Seq data
chr_1_2	AUGUSTUS	mRNA	775219	775849	9.42293473269	-	.	ID=chr_1_2.g777.t1;Name=A8.chr_1_2.g777.t1;Parent=chr_1_2.g777.t1g
chr_1_2	AUGUSTUS	exon	775810	775849	3.01301244026	-	0	ID=chr_1_2.g777.t1.cds;Name=A8.chr_1_2.g777.t1;Parent=chr_1_2.g777.t1
chr_1_2	AUGUSTUS	exon	776220	776262	1.58059910014	-	1	ID=chr_1_2.g806.t1.cds;Name=A7.chr_1_2.g806.t1;Parent=chr_1_2.g806.t1
chr_1_2	AUGUSTUS	gene	776220	780168	70.9165486123	-	.	ID=chr_1_2.g806.t1g;Name=A7.chr_1_2.g806.t1;depth=168;status=Matches RNA-Seq data
chr_1_2	AUGUSTUS	mRNA	776220	780168	70.9165486123	-	.	ID=chr_1_2.g806.t1;Name=A7.chr_1_2.g806.t1;Parent=chr_1_2.g806.t1g
chr_1_2	AUGUSTUS	exon	776327	779405	3.96910705551	-	2	ID=chr_1_2.g806.t1.cds;Name=A7.chr_1_2.g806.t1;Parent=chr_1_2.g806.t1
chr_1_2	AUGUSTUS	exon	779465	779903	4.491379875	-	0	ID=chr_1_2.g806.t1.cds;Name=A7.chr_1_2.g806.t1;Parent=chr_1_2.g806.t1
chr_1_2	AUGUSTUS	exon	780037	780168	2.51682639024	-	0	ID=chr_1_2.g806.t1.cds;Name=A7.chr_1_2.g806.t1;Parent=chr_1_2.g806.t1
chr_1_2	JGI	exon	781512	781873	2.39317398733	+	.	ID=mRNA49324.cds;Name=49324;Parent=mRNA49324;alias=fgenesh1_pm.C_scaffold_8000143;transcriptId=49324
chr_1_2	fixgff	gene	781512	786215	7.97378400298	+	.	ID=mRNA49324g;Name=49324;depth=136;status=Matches RNA-Seq data
chr_1_2	fixgff	mRNA	781512	786215	7.97378400298	+	.	ID=mRNA49324;Name=49324;Parent=mRNA49324g
chr_1_2	JGI	exon	781982	786213	3.33188645923	+	.	ID=mRNA49324.cds;Name=49324;Parent=mRNA49324;alias=fgenesh1_pm.C_scaffold_8000143;transcriptId=49324
chr_1_2	AUGUSTUS	exon	787263	787392	2.38380760532	+	0	ID=chr_1_2.g808.t1.cds;Name=A7.chr_1_2.g808.t1;Parent=chr_1_2.g808.t1
chr_1_2	AUGUSTUS	gene	787263	788317	166.605189521	+	.	ID=chr_1_2.g808.t1g;Name=A7.chr_1_2.g808.t1;depth=158;status=Matches RNA-Seq data
chr_1_2	AUGUSTUS	mRNA	787263	788317	166.605189521	+	.	ID=chr_1_2.g808.t1;Name=A7.chr_1_2.g808.t1;Parent=chr_1_2.g808.t1g
chr_1_2	AUGUSTUS	exon	787452	787551	4.8370207856	+	2	ID=chr_1_2.g808.t1.cds;Name=A7.chr_1_2.g808.t1;Parent=chr_1_2.g808.t1
chr_1_2	AUGUSTUS	exon	787619	788185	5.14764032456	+	1	ID=chr_1_2.g808.t1.cds;Name=A7.chr_1_2.g808.t1;Parent=chr_1_2.g808.t1
chr_1_2	AUGUSTUS	exon	788248	788317	2.80692737449	+	1	ID=chr_1_2.g808.t1.cds;Name=A7.chr_1_2.g808.t1;Parent=chr_1_2.g808.t1
chr_1_2	AUGUSTUS	exon	789281	789872	2.00373746647	+	0	ID=chr_1_2.g809.t1.cds;Name=A7.chr_1_2.g809.t1;Parent=chr_1_2.g809.t1
chr_1_2	AUGUSTUS	gene	789281	790940	4.00014133634	+	.	ID=chr_1_2.g809.t1g;Name=A7.chr_1_2.g809.t1;depth=162;status=Matches RNA-Seq data
chr_1_2	AUGUSTUS	mRNA	789281	790940	4.00014133634	+	.	ID=chr_1_2.g809.t1;Name=A7.chr_1_2.g809.t1;Parent=chr_1_2.g809.t1g
chr_1_2	AUGUSTUS	exon	789931	790940	1.99634004118	+	2	ID=chr_1_2.g809.t1.cds;Name=A7.chr_1_2.g809.t1;Parent=chr_1_2.g809.t1
chr_1_2	AUGUSTUS	exon	792419	792677	3.55517151785	-	1	ID=chr_1_2.g810.t1.cds;Name=A7.chr_1_2.g810.t1;Parent=chr_1_2.g810.t1
chr_1_2	AUGUSTUS	gene	792419	793049	86.3766328421	-	.	ID=chr_1_2.g810.t1g;Name=A7.chr_1_2.g810.t1;depth=10385;status=Matches RNA-Seq data
chr_1_2	AUGUSTUS	mRNA	792419	793049	86.3766328421	-	.	ID=chr_1_2.g810.t1;Name=A7.chr_1_2.g810.t1;Parent=chr_1_2.g810.t1g
chr_1_2	AUGUSTUS	exon	792741	792844	7.01269026076	-	0	ID=chr_1_2.g810.t1.cds;Name=A7.chr_1_2.g810.t1;Parent=chr_1_2.g810.t1
chr_1_2	AUGUSTUS	exon	792906	793049	3.46458367826	-	0	ID=chr_1_2.g810.t1.cds;Name=A7.chr_1_2.g810.t1;Parent=chr_1_2.g810.t1
chr_1_2	AUGUSTUS	exon	808550	808582	3.68182750563	-	0	ID=chr_1_2.g815.t1.cds;Name=A7.chr_1_2.g815.t1;Parent=chr_1_2.g815.t1
chr_1_2	AUGUSTUS	gene	808550	811043	4813.81626415	-	.	ID=chr_1_2.g815.t1g;Name=A7.chr_1_2.g815.t1;depth=283;status=Matches RNA-Seq data
chr_1_2	AUGUSTUS	mRNA	808550	811043	4813.81626415	-	.	ID=chr_1_2.g815.t1;Name=A7.chr_1_2.g815.t1;Parent=chr_1_2.g815.t1g
chr_1_2	AUGUSTUS	exon	808646	809422	7.12982830646	-	0	ID=chr_1_2.g815.t1.cds;Name=A7.chr_1_2.g815.t1;Parent=chr_1_2.g815.t1
chr_1_2	AUGUSTUS	exon	809476	810416	7.0987999975	-	2	ID=chr_1_2.g815.t1.cds;Name=A7.chr_1_2.g815.t1;Parent=chr_1_2.g815.t1
chr_1_2	AUGUSTUS	exon	810469	810789	7.23001146437	-	2	ID=chr_1_2.g815.t1.cds;Name=A7.chr_1_2.g815.t1;Parent=chr_1_2.g815.t1
chr_1_2	AUGUSTUS	exon	810857	811043	3.57291820435	-	0	ID=chr_1_2.g815.t1.cds;Name=A7.chr_1_2.g815.t1;Parent=chr_1_2.g815.t1
chr_1_2	AUGUSTUS	exon	812384	812947	1.86879432624	+	0	ID=chr_1_2.g817.t1.cds;Name=A7.chr_1_2.g817.t1;Parent=chr_1_2.g817.t1
chr_1_2	AUGUSTUS	gene	812384	812947	1.86879432624	+	.	ID=chr_1_2.g817.t1g;Name=A7.chr_1_2.g817.t1;depth=177;status=Matches RNA-Seq data
chr_1_2	AUGUSTUS	mRNA	812384	812947	1.86879432624	+	.	ID=chr_1_2.g817.t1;Name=A7.chr_1_2.g817.t1;Parent=chr_1_2.g817.t1g
chr_1_2	AUGUSTUS	exon	814038	814068	2.30946828744	+	0	ID=chr_1_2.g818.t1.cds;Name=A7.chr_1_2.g818.t1;Parent=chr_1_2.g818.t1
chr_1_2	AUGUSTUS	gene	814038	814750	363.770153196	+	.	ID=chr_1_2.g818.t1g;Name=A7.chr_1_2.g818.t1;depth=166;status=Matches RNA-Seq data
chr_1_2	AUGUSTUS	mRNA	814038	814750	363.770153196	+	.	ID=chr_1_2.g818.t1;Name=A7.chr_1_2.g818.t1;Parent=chr_1_2.g818.t1g
chr_1_2	AUGUSTUS	exon	814147	814173	3.96358490363	+	2	ID=chr_1_2.g818.t1.cds;Name=A7.chr_1_2.g818.t1;Parent=chr_1_2.g818.t1
chr_1_2	AUGUSTUS	exon	814251	814299	4.19616298445	+	2	ID=chr_1_2.g818.t1.cds;Name=A7.chr_1_2.g818.t1;Parent=chr_1_2.g818.t1
chr_1_2	AUGUSTUS	exon	814368	814383	4.28495628715	+	1	ID=chr_1_2.g818.t1.cds;Name=A7.chr_1_2.g818.t1;Parent=chr_1_2.g818.t1
chr_1_2	AUGUSTUS	exon	814454	814750	2.21018257185	+	0	ID=chr_1_2.g818.t1.cds;Name=A7.chr_1_2.g818.t1;Parent=chr_1_2.g818.t1
chr_1_2	AUGUSTUS	exon	815558	815689	2.53850012024	-	0	ID=chr_1_2.g819.t1.cds;Name=A7.chr_1_2.g819.t1;Parent=chr_1_2.g819.t1
chr_1_2	AUGUSTUS	gene	815558	816312	676.79001576	-	.	ID=chr_1_2.g819.t1g;Name=A7.chr_1_2.g819.t1;depth=3462;status=Matches RNA-Seq data
chr_1_2	AUGUSTUS	mRNA	815558	816312	676.79001576	-	.	ID=chr_1_2.g819.t1;Name=A7.chr_1_2.g819.t1;Parent=chr_1_2.g819.t1g
chr_1_2	AUGUSTUS	exon	815763	815897	4.80728464172	-	0	ID=chr_1_2.g819.t1.cds;Name=A7.chr_1_2.g819.t1;Parent=chr_1_2.g819.t1
chr_1_2	AUGUSTUS	exon	815996	816080	4.62239441239	-	1	ID=chr_1_2.g819.t1.cds;Name=A7.chr_1_2.g819.t1;Parent=chr_1_2.g819.t1
chr_1_2	AUGUSTUS	exon	816169	816184	4.83169987034	-	2	ID=chr_1_2.g819.t1.cds;Name=A7.chr_1_2.g819.t1;Parent=chr_1_2.g819.t1
chr_1_2	AUGUSTUS	exon	816285	816312	2.48319010054	-	0	ID=chr_1_2.g819.t1.cds;Name=A7.chr_1_2.g819.t1;Parent=chr_1_2.g819.t1
chr_1_2	AUGUSTUS	exon	818603	819475	2.44180726436	+	0	ID=chr_1_2.g820.t1.cds;Name=A7.chr_1_2.g820.t1;Parent=chr_1_2.g820.t1
chr_1_2	AUGUSTUS	gene	818603	820363	5.65981551645	+	.	ID=chr_1_2.g820.t1g;Name=A7.chr_1_2.g820.t1;depth=148;status=Matches RNA-Seq data
chr_1_2	AUGUSTUS	mRNA	818603	820363	5.65981551645	+	.	ID=chr_1_2.g820.t1;Name=A7.chr_1_2.g820.t1;Parent=chr_1_2.g820.t1g
chr_1_2	AUGUSTUS	exon	819536	820363	2.31787971109	+	0	ID=chr_1_2.g820.t1.cds;Name=A7.chr_1_2.g820.t1;Parent=chr_1_2.g820.t1
chr_1_2	AUGUSTUS	exon	820826	826801	1.9187583668	-	0	ID=chr_1_2.g821.t1.cds;Name=A7.chr_1_2.g821.t1;Parent=chr_1_2.g821.t1
chr_1_2	AUGUSTUS	gene	820826	826801	1.9187583668	-	.	ID=chr_1_2.g821.t1g;Name=A7.chr_1_2.g821.t1;depth=78;status=Matches RNA-Seq data
chr_1_2	AUGUSTUS	mRNA	820826	826801	1.9187583668	-	.	ID=chr_1_2.g821.t1;Name=A7.chr_1_2.g821.t1;Parent=chr_1_2.g821.t1g
chr_1_2	AUGUSTUS	exon	828038	829042	1.45422885572	-	0	ID=chr_1_2.g822.t1.cds;Name=A7.chr_1_2.g822.t1;Parent=chr_1_2.g822.t1
chr_1_2	AUGUSTUS	gene	828038	829042	1.45422885572	-	.	ID=chr_1_2.g822.t1g;Name=A7.chr_1_2.g822.t1;depth=84;status=Matches RNA-Seq data
chr_1_2	AUGUSTUS	mRNA	828038	829042	1.45422885572	-	.	ID=chr_1_2.g822.t1;Name=A7.chr_1_2.g822.t1;Parent=chr_1_2.g822.t1g
chr_1_2	AUGUSTUS	exon	829288	830214	1.78694714132	+	0	ID=chr_1_2.g823.t1.cds;Name=A7.chr_1_2.g823.t1;Parent=chr_1_2.g823.t1
chr_1_2	AUGUSTUS	gene	829288	830214	1.78694714132	+	.	ID=chr_1_2.g823.t1g;Name=A7.chr_1_2.g823.t1;depth=139;status=Matches RNA-Seq data
chr_1_2	AUGUSTUS	mRNA	829288	830214	1.78694714132	+	.	ID=chr_1_2.g823.t1;Name=A7.chr_1_2.g823.t1;Parent=chr_1_2.g823.t1g
chr_1_2	AUGUSTUS	exon	835698	836537	1.68095238095	-	0	ID=chr_1_2.g826.t1.cds;Name=A7.chr_1_2.g826.t1;Parent=chr_1_2.g826.t1
chr_1_2	AUGUSTUS	gene	835698	836537	1.68095238095	-	.	ID=chr_1_2.g826.t1g;Name=A7.chr_1_2.g826.t1;depth=15;status=Matches RNA-Seq data
chr_1_2	AUGUSTUS	mRNA	835698	836537	1.68095238095	-	.	ID=chr_1_2.g826.t1;Name=A7.chr_1_2.g826.t1;Parent=chr_1_2.g826.t1g
chr_1_2	AUGUSTUS	exon	838236	839369	1.80114638448	-	0	ID=chr_1_2.g827.t1.cds;Name=A7.chr_1_2.g827.t1;Parent=chr_1_2.g827.t1
chr_1_2	AUGUSTUS	gene	838236	839369	1.80114638448	-	.	ID=chr_1_2.g827.t1g;Name=A7.chr_1_2.g827.t1;depth=198;status=Matches RNA-Seq data
chr_1_2	AUGUSTUS	mRNA	838236	839369	1.80114638448	-	.	ID=chr_1_2.g827.t1;Name=A7.chr_1_2.g827.t1;Parent=chr_1_2.g827.t1g
chr_1_2	AUGUSTUS	exon	848278	848494	1.91715544722	+	0	ID=chr_1_2.g830.t1.cds;Name=A7.chr_1_2.g830.t1;Parent=chr_1_2.g830.t1
chr_1_2	AUGUSTUS	gene	848278	849342	5.84097776878	+	.	ID=chr_1_2.g830.t1g;Name=A7.chr_1_2.g830.t1;depth=669;status=Matches RNA-Seq data
chr_1_2	AUGUSTUS	mRNA	848278	849342	5.84097776878	+	.	ID=chr_1_2.g830.t1;Name=A7.chr_1_2.g830.t1;Parent=chr_1_2.g830.t1g
chr_1_2	AUGUSTUS	exon	848558	849342	3.04668970753	+	2	ID=chr_1_2.g830.t1.cds;Name=A7.chr_1_2.g830.t1;Parent=chr_1_2.g830.t1
chr_1_2	AUGUSTUS	exon	850148	850430	3.36321885485	-	1	ID=chr_1_2.g831.t1.cds;Name=A7.chr_1_2.g831.t1;Parent=chr_1_2.g831.t1
chr_1_2	AUGUSTUS	gene	850148	851342	51.1663187389	-	.	ID=chr_1_2.g831.t1g;Name=A7.chr_1_2.g831.t1;depth=57;status=Matches RNA-Seq data
chr_1_2	AUGUSTUS	mRNA	850148	851342	51.1663187389	-	.	ID=chr_1_2.g831.t1;Name=A7.chr_1_2.g831.t1;Parent=chr_1_2.g831.t1g
chr_1_2	AUGUSTUS	exon	850503	850900	5.3739896188	-	0	ID=chr_1_2.g831.t1.cds;Name=A7.chr_1_2.g831.t1;Parent=chr_1_2.g831.t1
chr_1_2	AUGUSTUS	exon	850959	851342	2.83095013509	-	0	ID=chr_1_2.g831.t1.cds;Name=A7.chr_1_2.g831.t1;Parent=chr_1_2.g831.t1
chr_1_2	AUGUSTUS	exon	854119	855209	3.76181181943	-	2	ID=chr_1_2.g832.t1.cds;Name=A7.chr_1_2.g832.t1;Parent=chr_1_2.g832.t1
chr_1_2	AUGUSTUS	gene	854119	855498	14.0694361643	-	.	ID=chr_1_2.g832.t1g;Name=A7.chr_1_2.g832.t1;depth=226;status=Matches RNA-Seq data
chr_1_2	AUGUSTUS	mRNA	854119	855498	14.0694361643	-	.	ID=chr_1_2.g832.t1;Name=A7.chr_1_2.g832.t1;Parent=chr_1_2.g832.t1g
chr_1_2	AUGUSTUS	exon	855282	855498	3.74006910491	-	0	ID=chr_1_2.g832.t1.cds;Name=A7.chr_1_2.g832.t1;Parent=chr_1_2.g832.t1
chr_1_2	AUGUSTUS	exon	863263	864267	3.45242551433	-	0	ID=chr_1_2.g835.t1.cds;Name=A7.chr_1_2.g835.t1;Parent=chr_1_2.g835.t1
chr_1_2	AUGUSTUS	gene	863263	864822	11.8565080609	-	.	ID=chr_1_2.g835.t1g;Name=A7.chr_1_2.g835.t1;depth=322;status=Matches RNA-Seq data
chr_1_2	AUGUSTUS	mRNA	863263	864822	11.8565080609	-	.	ID=chr_1_2.g835.t1;Name=A7.chr_1_2.g835.t1;Parent=chr_1_2.g835.t1g
chr_1_2	AUGUSTUS	exon	864325	864822	3.43425455861	-	0	ID=chr_1_2.g835.t1.cds;Name=A7.chr_1_2.g835.t1;Parent=chr_1_2.g835.t1
chr_1_2	AUGUSTUS	exon	868294	869424	3.30832115809	+	0	ID=chr_1_2.g836.t1.cds;Name=A7.chr_1_2.g836.t1;Parent=chr_1_2.g836.t1
chr_1_2	AUGUSTUS	gene	868294	871021	74.0191958794	+	.	ID=chr_1_2.g836.t1g;Name=A7.chr_1_2.g836.t1;depth=154;status=Matches RNA-Seq data
chr_1_2	AUGUSTUS	mRNA	868294	871021	74.0191958794	+	.	ID=chr_1_2.g836.t1;Name=A7.chr_1_2.g836.t1;Parent=chr_1_2.g836.t1g
chr_1_2	AUGUSTUS	exon	869481	870729	6.43022986379	+	0	ID=chr_1_2.g836.t1.cds;Name=A7.chr_1_2.g836.t1;Parent=chr_1_2.g836.t1
chr_1_2	AUGUSTUS	exon	870792	871021	3.47944681297	+	2	ID=chr_1_2.g836.t1.cds;Name=A7.chr_1_2.g836.t1;Parent=chr_1_2.g836.t1
chr_1_2	AUGUSTUS	exon	871338	872453	1.81541218638	+	0	ID=chr_1_2.g837.t1.cds;Name=A7.chr_1_2.g837.t1;Parent=chr_1_2.g837.t1
chr_1_2	AUGUSTUS	gene	871338	872453	1.81541218638	+	.	ID=chr_1_2.g837.t1g;Name=A7.chr_1_2.g837.t1;depth=669;status=Matches RNA-Seq data
chr_1_2	AUGUSTUS	mRNA	871338	872453	1.81541218638	+	.	ID=chr_1_2.g837.t1;Name=A7.chr_1_2.g837.t1;Parent=chr_1_2.g837.t1g
chr_1_2	AUGUSTUS	exon	872936	873628	2.964634387	-	0	ID=chr_1_2.g838.t1.cds;Name=A7.chr_1_2.g838.t1;Parent=chr_1_2.g838.t1
chr_1_2	AUGUSTUS	gene	872936	874065	8.92484567857	-	.	ID=chr_1_2.g838.t1g;Name=A7.chr_1_2.g838.t1;depth=79;status=Matches RNA-Seq data
chr_1_2	AUGUSTUS	mRNA	872936	874065	8.92484567857	-	.	ID=chr_1_2.g838.t1;Name=A7.chr_1_2.g838.t1;Parent=chr_1_2.g838.t1g
chr_1_2	AUGUSTUS	exon	873685	874065	3.01043721199	-	0	ID=chr_1_2.g838.t1.cds;Name=A7.chr_1_2.g838.t1;Parent=chr_1_2.g838.t1
chr_1_2	AUGUSTUS	exon	874914	875435	3.15528494629	-	0	ID=chr_1_2.g839.t1.cds;Name=A7.chr_1_2.g839.t1;Parent=chr_1_2.g839.t1
chr_1_2	AUGUSTUS	gene	874914	876112	382.35945014	-	.	ID=chr_1_2.g839.t1g;Name=A7.chr_1_2.g839.t1;depth=157;status=Matches RNA-Seq data
chr_1_2	AUGUSTUS	mRNA	874914	876112	382.35945014	-	.	ID=chr_1_2.g839.t1;Name=A7.chr_1_2.g839.t1;Parent=chr_1_2.g839.t1g
chr_1_2	AUGUSTUS	exon	875491	875871	5.80553545624	-	0	ID=chr_1_2.g839.t1.cds;Name=A7.chr_1_2.g839.t1;Parent=chr_1_2.g839.t1
chr_1_2	AUGUSTUS	exon	875965	876005	6.38794057889	-	2	ID=chr_1_2.g839.t1.cds;Name=A7.chr_1_2.g839.t1;Parent=chr_1_2.g839.t1
chr_1_2	AUGUSTUS	exon	876058	876112	3.2676090748	-	0	ID=chr_1_2.g839.t1.cds;Name=A7.chr_1_2.g839.t1;Parent=chr_1_2.g839.t1
chr_1_2	AUGUSTUS	exon	877284	877577	3.09783210307	+	0	ID=chr_1_2.g840.t1.cds;Name=A7.chr_1_2.g840.t1;Parent=chr_1_2.g840.t1
chr_1_2	AUGUSTUS	gene	877284	879297	189.344009397	+	.	ID=chr_1_2.g840.t1g;Name=A7.chr_1_2.g840.t1;depth=45;status=Matches RNA-Seq data
chr_1_2	AUGUSTUS	mRNA	877284	879297	189.344009397	+	.	ID=chr_1_2.g840.t1;Name=A7.chr_1_2.g840.t1;Parent=chr_1_2.g840.t1g
chr_1_2	AUGUSTUS	exon	877629	877639	5.20465477926	+	0	ID=chr_1_2.g840.t1.cds;Name=A7.chr_1_2.g840.t1;Parent=chr_1_2.g840.t1
chr_1_2	AUGUSTUS	exon	877687	877939	4.31758047507	+	1	ID=chr_1_2.g840.t1.cds;Name=A7.chr_1_2.g840.t1;Parent=chr_1_2.g840.t1
chr_1_2	AUGUSTUS	exon	877993	879297	2.71995252384	+	0	ID=chr_1_2.g840.t1.cds;Name=A7.chr_1_2.g840.t1;Parent=chr_1_2.g840.t1
chr_1_2	AUGUSTUS	exon	883575	884249	3.1519002765	-	0	ID=chr_1_2.g842.t1.cds;Name=A7.chr_1_2.g842.t1;Parent=chr_1_2.g842.t1
chr_1_2	AUGUSTUS	gene	883575	885549	7375.24506882	-	.	ID=chr_1_2.g842.t1g;Name=A7.chr_1_2.g842.t1;depth=23;status=Matches RNA-Seq data
chr_1_2	AUGUSTUS	mRNA	883575	885549	7375.24506882	-	.	ID=chr_1_2.g842.t1;Name=A7.chr_1_2.g842.t1;Parent=chr_1_2.g842.t1g
chr_1_2	AUGUSTUS	exon	884315	884840	5.48033351884	-	1	ID=chr_1_2.g842.t1.cds;Name=A7.chr_1_2.g842.t1;Parent=chr_1_2.g842.t1
chr_1_2	AUGUSTUS	exon	884897	885021	5.60132676478	-	0	ID=chr_1_2.g842.t1.cds;Name=A7.chr_1_2.g842.t1;Parent=chr_1_2.g842.t1
chr_1_2	AUGUSTUS	exon	885081	885191	4.95205818555	-	0	ID=chr_1_2.g842.t1.cds;Name=A7.chr_1_2.g842.t1;Parent=chr_1_2.g842.t1
chr_1_2	AUGUSTUS	exon	885251	885385	4.89983818645	-	0	ID=chr_1_2.g842.t1.cds;Name=A7.chr_1_2.g842.t1;Parent=chr_1_2.g842.t1
chr_1_2	AUGUSTUS	exon	885448	885549	3.14151120055	-	0	ID=chr_1_2.g842.t1.cds;Name=A7.chr_1_2.g842.t1;Parent=chr_1_2.g842.t1
chr_1_2	AUGUSTUS	exon	897262	897361	2.23566192669	+	0	ID=chr_1_2.g847.t1.cds;Name=A7.chr_1_2.g847.t1;Parent=chr_1_2.g847.t1
chr_1_2	AUGUSTUS	gene	897262	898972	298.23192372	+	.	ID=chr_1_2.g847.t1g;Name=A7.chr_1_2.g847.t1;depth=310;status=Matches RNA-Seq data
chr_1_2	AUGUSTUS	mRNA	897262	898972	298.23192372	+	.	ID=chr_1_2.g847.t1;Name=A7.chr_1_2.g847.t1;Parent=chr_1_2.g847.t1g
chr_1_2	AUGUSTUS	exon	897566	897810	5.85823058806	+	2	ID=chr_1_2.g847.t1.cds;Name=A7.chr_1_2.g847.t1;Parent=chr_1_2.g847.t1
chr_1_2	AUGUSTUS	exon	897881	898330	6.68349020804	+	0	ID=chr_1_2.g847.t1.cds;Name=A7.chr_1_2.g847.t1;Parent=chr_1_2.g847.t1
chr_1_2	AUGUSTUS	exon	898394	898972	3.40704775443	+	0	ID=chr_1_2.g847.t1.cds;Name=A7.chr_1_2.g847.t1;Parent=chr_1_2.g847.t1
chr_1_2	AUGUSTUS	exon	915106	916422	1.72019741838	-	0	ID=chr_1_2.g853.t1.cds;Name=A7.chr_1_2.g853.t1;Parent=chr_1_2.g853.t1
chr_1_2	AUGUSTUS	gene	915106	916422	1.72019741838	-	.	ID=chr_1_2.g853.t1g;Name=A7.chr_1_2.g853.t1;depth=228;status=Matches RNA-Seq data
chr_1_2	AUGUSTUS	mRNA	915106	916422	1.72019741838	-	.	ID=chr_1_2.g853.t1;Name=A7.chr_1_2.g853.t1;Parent=chr_1_2.g853.t1g
chr_1_2	AUGUSTUS	exon	917236	918024	1.26235741445	-	0	ID=chr_1_2.g854.t1.cds;Name=A7.chr_1_2.g854.t1;Parent=chr_1_2.g854.t1
chr_1_2	AUGUSTUS	gene	917236	918024	1.26235741445	-	.	ID=chr_1_2.g854.t1g;Name=A7.chr_1_2.g854.t1;depth=124;status=Matches RNA-Seq data
chr_1_2	AUGUSTUS	mRNA	917236	918024	1.26235741445	-	.	ID=chr_1_2.g854.t1;Name=A7.chr_1_2.g854.t1;Parent=chr_1_2.g854.t1g
chr_1_2	AUGUSTUS	exon	923410	925542	1.64767932489	+	0	ID=chr_1_2.g857.t1.cds;Name=A7.chr_1_2.g857.t1;Parent=chr_1_2.g857.t1
chr_1_2	AUGUSTUS	gene	923410	925542	1.64767932489	+	.	ID=chr_1_2.g857.t1g;Name=A7.chr_1_2.g857.t1;depth=95;status=Matches RNA-Seq data
chr_1_2	AUGUSTUS	mRNA	923410	925542	1.64767932489	+	.	ID=chr_1_2.g857.t1;Name=A7.chr_1_2.g857.t1;Parent=chr_1_2.g857.t1g
chr_1_2	AUGUSTUS	exon	926127	927714	3.25045116208	-	1	ID=chr_1_2.g858.t1.cds;Name=A7.chr_1_2.g858.t1;Parent=chr_1_2.g858.t1
chr_1_2	AUGUSTUS	gene	926127	928160	8.79117794971	-	.	ID=chr_1_2.g858.t1g;Name=A7.chr_1_2.g858.t1;depth=216;status=Matches RNA-Seq data
chr_1_2	AUGUSTUS	mRNA	926127	928160	8.79117794971	-	.	ID=chr_1_2.g858.t1;Name=A7.chr_1_2.g858.t1;Parent=chr_1_2.g858.t1g
chr_1_2	AUGUSTUS	exon	927796	928160	2.70460238021	-	0	ID=chr_1_2.g858.t1.cds;Name=A7.chr_1_2.g858.t1;Parent=chr_1_2.g858.t1
chr_1_2	AUGUSTUS	exon	929538	929897	3.47202927681	-	0	ID=chr_1_2.g859.t1.cds;Name=A7.chr_1_2.g859.t1;Parent=chr_1_2.g859.t1
chr_1_2	AUGUSTUS	gene	929538	930950	12.172051813	-	.	ID=chr_1_2.g859.t1g;Name=A7.chr_1_2.g859.t1;depth=59;status=Matches RNA-Seq data
chr_1_2	AUGUSTUS	mRNA	929538	930950	12.172051813	-	.	ID=chr_1_2.g859.t1;Name=A7.chr_1_2.g859.t1;Parent=chr_1_2.g859.t1g
chr_1_2	AUGUSTUS	exon	929961	930950	3.5057457304	-	0	ID=chr_1_2.g859.t1.cds;Name=A7.chr_1_2.g859.t1;Parent=chr_1_2.g859.t1
chr_1_2	AUGUSTUS	exon	931836	932252	1.0	+	0	ID=chr_1_2.g860.t1.cds;Name=A7.chr_1_2.g860.t1;Parent=chr_1_2.g860.t1
chr_1_2	AUGUSTUS	gene	931836	932252	0	+	.	ID=chr_1_2.g860.t1g;Name=A7.chr_1_2.g860.t1;status=Short predicted protein 138 aa
chr_1_2	AUGUSTUS	mRNA	931836	932252	0	+	.	ID=chr_1_2.g860.t1;Name=A7.chr_1_2.g860.t1;Parent=chr_1_2.g860.t1g;status=Short predicted protein 138 aa
chr_1_2	AUGUSTUS	exon	932986	933812	3.15384075344	-	2	ID=chr_1_2.g861.t1.cds;Name=A7.chr_1_2.g861.t1;Parent=chr_1_2.g861.t1
chr_1_2	AUGUSTUS	gene	932986	935987	12871.6737976	-	.	ID=chr_1_2.g861.t1g;Name=A7.chr_1_2.g861.t1;depth=452;status=Matches RNA-Seq data
chr_1_2	AUGUSTUS	mRNA	932986	935987	12871.6737976	-	.	ID=chr_1_2.g861.t1;Name=A7.chr_1_2.g861.t1;Parent=chr_1_2.g861.t1g
chr_1_2	AUGUSTUS	exon	933869	934267	6.05744919924	-	2	ID=chr_1_2.g861.t1.cds;Name=A7.chr_1_2.g861.t1;Parent=chr_1_2.g861.t1
chr_1_2	AUGUSTUS	exon	934329	934655	6.29797072883	-	2	ID=chr_1_2.g861.t1.cds;Name=A7.chr_1_2.g861.t1;Parent=chr_1_2.g861.t1
chr_1_2	AUGUSTUS	exon	934711	935325	6.15415970474	-	2	ID=chr_1_2.g861.t1.cds;Name=A7.chr_1_2.g861.t1;Parent=chr_1_2.g861.t1
chr_1_2	AUGUSTUS	exon	935385	935853	5.68633943609	-	0	ID=chr_1_2.g861.t1.cds;Name=A7.chr_1_2.g861.t1;Parent=chr_1_2.g861.t1
chr_1_2	AUGUSTUS	exon	935937	935987	3.05705535694	-	0	ID=chr_1_2.g861.t1.cds;Name=A7.chr_1_2.g861.t1;Parent=chr_1_2.g861.t1
chr_1_2	AUGUSTUS	exon	946025	947673	3.60690650504	+	0	ID=chr_1_2.g863.t1.cds;Name=A7.chr_1_2.g863.t1;Parent=chr_1_2.g863.t1
chr_1_2	AUGUSTUS	gene	946025	949094	582.189438461	+	.	ID=chr_1_2.g863.t1g;Name=A7.chr_1_2.g863.t1;depth=163;status=Matches RNA-Seq data
chr_1_2	AUGUSTUS	mRNA	946025	949094	582.189438461	+	.	ID=chr_1_2.g863.t1;Name=A7.chr_1_2.g863.t1;Parent=chr_1_2.g863.t1g
chr_1_2	AUGUSTUS	exon	947737	947872	6.69111856698	+	1	ID=chr_1_2.g863.t1.cds;Name=A7.chr_1_2.g863.t1;Parent=chr_1_2.g863.t1
chr_1_2	AUGUSTUS	exon	947930	948907	6.73985277661	+	0	ID=chr_1_2.g863.t1.cds;Name=A7.chr_1_2.g863.t1;Parent=chr_1_2.g863.t1
chr_1_2	AUGUSTUS	exon	948972	949094	3.57915331331	+	0	ID=chr_1_2.g863.t1.cds;Name=A7.chr_1_2.g863.t1;Parent=chr_1_2.g863.t1
chr_1_2	AUGUSTUS	exon	957367	959495	2.76822123786	-	2	ID=chr_1_2.g866.t1.cds;Name=A7.chr_1_2.g866.t1;Parent=chr_1_2.g866.t1
chr_1_2	AUGUSTUS	gene	957367	959924	44.9793665257	-	.	ID=chr_1_2.g866.t1g;Name=A7.chr_1_2.g866.t1;depth=258;status=Matches RNA-Seq data
chr_1_2	AUGUSTUS	mRNA	957367	959924	44.9793665257	-	.	ID=chr_1_2.g866.t1;Name=A7.chr_1_2.g866.t1;Parent=chr_1_2.g866.t1g
chr_1_2	AUGUSTUS	exon	959618	959745	5.28243006897	-	1	ID=chr_1_2.g866.t1.cds;Name=A7.chr_1_2.g866.t1;Parent=chr_1_2.g866.t1
chr_1_2	AUGUSTUS	exon	959827	959924	3.07594653224	-	0	ID=chr_1_2.g866.t1.cds;Name=A7.chr_1_2.g866.t1;Parent=chr_1_2.g866.t1
chr_1_2	AUGUSTUS	exon	961021	961338	3.53734901787	-	0	ID=chr_1_2.g867.t1.cds;Name=A7.chr_1_2.g867.t1;Parent=chr_1_2.g867.t1
chr_1_2	AUGUSTUS	gene	961021	964563	622.929463289	-	.	ID=chr_1_2.g867.t1g;Name=A7.chr_1_2.g867.t1;depth=85;status=Matches RNA-Seq data
chr_1_2	AUGUSTUS	mRNA	961021	964563	622.929463289	-	.	ID=chr_1_2.g867.t1;Name=A7.chr_1_2.g867.t1;Parent=chr_1_2.g867.t1g
chr_1_2	AUGUSTUS	exon	961393	961719	6.90898788797	-	0	ID=chr_1_2.g867.t1.cds;Name=A7.chr_1_2.g867.t1;Parent=chr_1_2.g867.t1
chr_1_2	AUGUSTUS	exon	961789	964364	7.072936436	-	2	ID=chr_1_2.g867.t1.cds;Name=A7.chr_1_2.g867.t1;Parent=chr_1_2.g867.t1
chr_1_2	AUGUSTUS	exon	964419	964563	3.60368460038	-	0	ID=chr_1_2.g867.t1.cds;Name=A7.chr_1_2.g867.t1;Parent=chr_1_2.g867.t1
chr_1_2	AUGUSTUS	exon	966816	970511	1.87283549784	-	0	ID=chr_1_2.g869.t1.cds;Name=A7.chr_1_2.g869.t1;Parent=chr_1_2.g869.t1
chr_1_2	AUGUSTUS	gene	966816	970511	1.87283549784	-	.	ID=chr_1_2.g869.t1g;Name=A7.chr_1_2.g869.t1;depth=117;status=Matches RNA-Seq data
chr_1_2	AUGUSTUS	mRNA	966816	970511	1.87283549784	-	.	ID=chr_1_2.g869.t1;Name=A7.chr_1_2.g869.t1;Parent=chr_1_2.g869.t1g
chr_1_2	AUGUSTUS	exon	970966	971950	3.39913900377	-	1	ID=chr_1_2.g870.t1.cds;Name=A7.chr_1_2.g870.t1;Parent=chr_1_2.g870.t1
chr_1_2	AUGUSTUS	gene	970966	973360	57.0504886919	-	.	ID=chr_1_2.g870.t1g;Name=A7.chr_1_2.g870.t1;depth=109;status=Matches RNA-Seq data
chr_1_2	AUGUSTUS	mRNA	970966	973360	57.0504886919	-	.	ID=chr_1_2.g870.t1;Name=A7.chr_1_2.g870.t1;Parent=chr_1_2.g870.t1g
chr_1_2	AUGUSTUS	exon	972000	973114	5.7455935829	-	0	ID=chr_1_2.g870.t1.cds;Name=A7.chr_1_2.g870.t1;Parent=chr_1_2.g870.t1
chr_1_2	AUGUSTUS	exon	973193	973360	2.92116131934	-	0	ID=chr_1_2.g870.t1.cds;Name=A7.chr_1_2.g870.t1;Parent=chr_1_2.g870.t1
chr_1_2	AUGUSTUS	exon	974061	974094	3.62158582047	+	0	ID=chr_1_2.g843.t1.cds;Name=A8.chr_1_2.g843.t1;Parent=chr_1_2.g843.t1
chr_1_2	AUGUSTUS	gene	974061	976507	96524.4939599	+	.	ID=chr_1_2.g843.t1g;Name=A8.chr_1_2.g843.t1;depth=188;status=Matches RNA-Seq data
chr_1_2	AUGUSTUS	mRNA	974061	976507	96524.4939599	+	.	ID=chr_1_2.g843.t1;Name=A8.chr_1_2.g843.t1;Parent=chr_1_2.g843.t1g
chr_1_2	AUGUSTUS	exon	974156	974193	6.73243191162	+	2	ID=chr_1_2.g843.t1.cds;Name=A8.chr_1_2.g843.t1;Parent=chr_1_2.g843.t1
chr_1_2	AUGUSTUS	exon	974285	974372	6.67647002808	+	0	ID=chr_1_2.g843.t1.cds;Name=A8.chr_1_2.g843.t1;Parent=chr_1_2.g843.t1
chr_1_2	AUGUSTUS	exon	974433	974579	5.69483347016	+	2	ID=chr_1_2.g843.t1.cds;Name=A8.chr_1_2.g843.t1;Parent=chr_1_2.g843.t1
chr_1_2	AUGUSTUS	exon	974630	974832	4.960492076	+	2	ID=chr_1_2.g843.t1.cds;Name=A8.chr_1_2.g843.t1;Parent=chr_1_2.g843.t1
chr_1_2	AUGUSTUS	exon	974879	975345	5.99938978494	+	0	ID=chr_1_2.g843.t1.cds;Name=A8.chr_1_2.g843.t1;Parent=chr_1_2.g843.t1
chr_1_2	AUGUSTUS	exon	975397	976507	3.49870246036	+	1	ID=chr_1_2.g843.t1.cds;Name=A8.chr_1_2.g843.t1;Parent=chr_1_2.g843.t1
chr_1_2	AUGUSTUS	exon	977776	977952	3.28219558129	+	0	ID=chr_1_2.g873.t1.cds;Name=A7.chr_1_2.g873.t1;Parent=chr_1_2.g873.t1
chr_1_2	AUGUSTUS	gene	977776	979172	10.150005093	+	.	ID=chr_1_2.g873.t1g;Name=A7.chr_1_2.g873.t1;depth=137;status=Matches RNA-Seq data
chr_1_2	AUGUSTUS	mRNA	977776	979172	10.150005093	+	.	ID=chr_1_2.g873.t1;Name=A7.chr_1_2.g873.t1;Parent=chr_1_2.g873.t1g
chr_1_2	AUGUSTUS	exon	978024	979172	3.09244371384	+	0	ID=chr_1_2.g873.t1.cds;Name=A7.chr_1_2.g873.t1;Parent=chr_1_2.g873.t1
chr_1_2	AUGUSTUS	exon	979457	979851	3.82483267012	-	2	ID=chr_1_2.g874.t1.cds;Name=A7.chr_1_2.g874.t1;Parent=chr_1_2.g874.t1
chr_1_2	AUGUSTUS	gene	979457	980798	795.788595352	-	.	ID=chr_1_2.g874.t1g;Name=A7.chr_1_2.g874.t1;depth=1751;status=Matches RNA-Seq data
chr_1_2	AUGUSTUS	mRNA	979457	980798	795.788595352	-	.	ID=chr_1_2.g874.t1;Name=A7.chr_1_2.g874.t1;Parent=chr_1_2.g874.t1g
chr_1_2	AUGUSTUS	exon	979910	980366	7.48429020185	-	0	ID=chr_1_2.g874.t1.cds;Name=A7.chr_1_2.g874.t1;Parent=chr_1_2.g874.t1
chr_1_2	AUGUSTUS	exon	980467	980701	7.57083263545	-	1	ID=chr_1_2.g874.t1.cds;Name=A7.chr_1_2.g874.t1;Parent=chr_1_2.g874.t1
chr_1_2	AUGUSTUS	exon	980770	980798	3.67190136148	-	0	ID=chr_1_2.g874.t1.cds;Name=A7.chr_1_2.g874.t1;Parent=chr_1_2.g874.t1
chr_1_2	AUGUSTUS	exon	989404	989527	3.46995468887	-	1	ID=chr_1_2.g877.t1.cds;Name=A7.chr_1_2.g877.t1;Parent=chr_1_2.g877.t1
chr_1_2	AUGUSTUS	gene	989404	992072	75.9661224109	-	.	ID=chr_1_2.g877.t1g;Name=A7.chr_1_2.g877.t1;depth=349;status=Matches RNA-Seq data
chr_1_2	AUGUSTUS	mRNA	989404	992072	75.9661224109	-	.	ID=chr_1_2.g877.t1;Name=A7.chr_1_2.g877.t1;Parent=chr_1_2.g877.t1g
chr_1_2	AUGUSTUS	exon	989583	991832	6.54675995962	-	1	ID=chr_1_2.g877.t1.cds;Name=A7.chr_1_2.g877.t1;Parent=chr_1_2.g877.t1
chr_1_2	AUGUSTUS	exon	991924	992072	3.34402671003	-	0	ID=chr_1_2.g877.t1.cds;Name=A7.chr_1_2.g877.t1;Parent=chr_1_2.g877.t1
chr_1_2	AUGUSTUS	exon	993305	993346	3.52726733417	+	0	ID=chr_1_2.g878.t1.cds;Name=A7.chr_1_2.g878.t1;Parent=chr_1_2.g878.t1
chr_1_2	AUGUSTUS	gene	993305	994637	486.935348512	+	.	ID=chr_1_2.g878.t1g;Name=A7.chr_1_2.g878.t1;depth=363;status=Matches RNA-Seq data
chr_1_2	AUGUSTUS	mRNA	993305	994637	486.935348512	+	.	ID=chr_1_2.g878.t1;Name=A7.chr_1_2.g878.t1;Parent=chr_1_2.g878.t1g
chr_1_2	AUGUSTUS	exon	993400	994182	6.28798584437	+	0	ID=chr_1_2.g878.t1.cds;Name=A7.chr_1_2.g878.t1;Parent=chr_1_2.g878.t1
chr_1_2	AUGUSTUS	exon	994234	994522	6.32576668144	+	0	ID=chr_1_2.g878.t1.cds;Name=A7.chr_1_2.g878.t1;Parent=chr_1_2.g878.t1
chr_1_2	AUGUSTUS	exon	994573	994637	3.47062908204	+	2	ID=chr_1_2.g878.t1.cds;Name=A7.chr_1_2.g878.t1;Parent=chr_1_2.g878.t1
chr_1_2	AUGUSTUS	exon	995222	995287	3.24533882363	-	0	ID=chr_1_2.g879.t1.cds;Name=A7.chr_1_2.g879.t1;Parent=chr_1_2.g879.t1
chr_1_2	AUGUSTUS	gene	995222	996031	67.8900812108	-	.	ID=chr_1_2.g879.t1g;Name=A7.chr_1_2.g879.t1;depth=725;status=Matches RNA-Seq data
chr_1_2	AUGUSTUS	mRNA	995222	996031	67.8900812108	-	.	ID=chr_1_2.g879.t1;Name=A7.chr_1_2.g879.t1;Parent=chr_1_2.g879.t1g
chr_1_2	AUGUSTUS	exon	995352	995452	6.30152516051	-	2	ID=chr_1_2.g879.t1.cds;Name=A7.chr_1_2.g879.t1;Parent=chr_1_2.g879.t1
chr_1_2	AUGUSTUS	exon	995578	996031	3.31971352877	-	0	ID=chr_1_2.g879.t1.cds;Name=A7.chr_1_2.g879.t1;Parent=chr_1_2.g879.t1
chr_1_2	AUGUSTUS	exon	996436	996438	3.28897149248	+	0	ID=chr_1_2.g880.t1.cds;Name=A7.chr_1_2.g880.t1;Parent=chr_1_2.g880.t1
chr_1_2	AUGUSTUS	gene	996436	997120	70.3675752125	+	.	ID=chr_1_2.g880.t1g;Name=A7.chr_1_2.g880.t1;depth=627;status=Matches RNA-Seq data
chr_1_2	AUGUSTUS	mRNA	996436	997120	70.3675752125	+	.	ID=chr_1_2.g880.t1;Name=A7.chr_1_2.g880.t1;Parent=chr_1_2.g880.t1g
chr_1_2	AUGUSTUS	exon	996525	996960	6.44043720926	+	0	ID=chr_1_2.g880.t1.cds;Name=A7.chr_1_2.g880.t1;Parent=chr_1_2.g880.t1
chr_1_2	AUGUSTUS	exon	997053	997120	3.32198086342	+	2	ID=chr_1_2.g880.t1.cds;Name=A7.chr_1_2.g880.t1;Parent=chr_1_2.g880.t1
chr_1_2	AUGUSTUS	exon	998164	998318	2.65328645079	-	2	ID=chr_1_2.g881.t1.cds;Name=A7.chr_1_2.g881.t1;Parent=chr_1_2.g881.t1
chr_1_2	AUGUSTUS	gene	998164	999045	37.2912983375	-	.	ID=chr_1_2.g881.t1g;Name=A7.chr_1_2.g881.t1;depth=268;status=Matches RNA-Seq data
chr_1_2	AUGUSTUS	mRNA	998164	999045	37.2912983375	-	.	ID=chr_1_2.g881.t1;Name=A7.chr_1_2.g881.t1;Parent=chr_1_2.g881.t1g
chr_1_2	AUGUSTUS	exon	998375	998458	4.92409700539	-	2	ID=chr_1_2.g881.t1.cds;Name=A7.chr_1_2.g881.t1;Parent=chr_1_2.g881.t1
chr_1_2	AUGUSTUS	exon	998523	999045	2.85428125117	-	0	ID=chr_1_2.g881.t1.cds;Name=A7.chr_1_2.g881.t1;Parent=chr_1_2.g881.t1
chr_2_1	AUGUSTUS	exon	2299	2301	1.8045790579	+	0	ID=chr_2_1.g1129.t1.cds;Name=A7.chr_2_1.g1129.t1;Parent=chr_2_1.g1129.t1
chr_2_1	AUGUSTUS	gene	2299	2658	11.1115348767	+	.	ID=chr_2_1.g1129.t1g;Name=A7.chr_2_1.g1129.t1;depth=1653;status=Matches RNA-Seq data
chr_2_1	AUGUSTUS	mRNA	2299	2658	11.1115348767	+	.	ID=chr_2_1.g1129.t1;Name=A7.chr_2_1.g1129.t1;Parent=chr_2_1.g1129.t1g
chr_2_1	AUGUSTUS	exon	2366	2495	3.33339689757	+	0	ID=chr_2_1.g1129.t1.cds;Name=A7.chr_2_1.g1129.t1;Parent=chr_2_1.g1129.t1
chr_2_1	AUGUSTUS	exon	2552	2658	1.84718806471	+	2	ID=chr_2_1.g1129.t1.cds;Name=A7.chr_2_1.g1129.t1;Parent=chr_2_1.g1129.t1
chr_2_1	AUGUSTUS	exon	7228	7596	3.08604450845	+	0	ID=chr_2_1.g1103.t1.cds;Name=A8.chr_2_1.g1103.t1;Parent=chr_2_1.g1103.t1
chr_2_1	AUGUSTUS	gene	7228	8356	295.227275507	+	.	ID=chr_2_1.g1103.t1g;Name=A8.chr_2_1.g1103.t1;depth=631;status=Matches RNA-Seq data
chr_2_1	AUGUSTUS	mRNA	7228	8356	295.227275507	+	.	ID=chr_2_1.g1103.t1;Name=A8.chr_2_1.g1103.t1;Parent=chr_2_1.g1103.t1g
chr_2_1	AUGUSTUS	exon	7646	7852	5.74736676658	+	0	ID=chr_2_1.g1103.t1.cds;Name=A8.chr_2_1.g1103.t1;Parent=chr_2_1.g1103.t1
chr_2_1	AUGUSTUS	exon	7913	8065	5.59132642035	+	0	ID=chr_2_1.g1103.t1.cds;Name=A8.chr_2_1.g1103.t1;Parent=chr_2_1.g1103.t1
chr_2_1	AUGUSTUS	exon	8120	8356	2.97694310053	+	0	ID=chr_2_1.g1103.t1.cds;Name=A8.chr_2_1.g1103.t1;Parent=chr_2_1.g1103.t1
chr_2_1	AUGUSTUS	exon	10141	10145	2.2169356354	+	0	ID=chr_2_1.g1131.t3.cds;Name=A7.chr_2_1.g1131.t3;Parent=chr_2_1.g1131.t3
chr_2_1	AUGUSTUS	gene	10141	12262	55.6419124063	+	.	ID=chr_2_1.g1131.t3g;Name=A7.chr_2_1.g1131.t3;depth=170;status=Matches RNA-Seq data
chr_2_1	AUGUSTUS	mRNA	10141	12262	55.6419124063	+	.	ID=chr_2_1.g1131.t3;Name=A7.chr_2_1.g1131.t3;Parent=chr_2_1.g1131.t3g
chr_2_1	AUGUSTUS	exon	10196	11615	3.20006458649	+	1	ID=chr_2_1.g1131.t3.cds;Name=A7.chr_2_1.g1131.t3;Parent=chr_2_1.g1131.t3
chr_2_1	AUGUSTUS	exon	11686	11998	3.35484511411	+	0	ID=chr_2_1.g1131.t3.cds;Name=A7.chr_2_1.g1131.t3;Parent=chr_2_1.g1131.t3
chr_2_1	AUGUSTUS	exon	12114	12262	2.33785593692	+	2	ID=chr_2_1.g1131.t3.cds;Name=A7.chr_2_1.g1131.t3;Parent=chr_2_1.g1131.t3
chr_2_1	AUGUSTUS	exon	17408	17430	3.18256359344	+	0	ID=chr_2_1.g1133.t1.cds;Name=A7.chr_2_1.g1133.t1;Parent=chr_2_1.g1133.t1
chr_2_1	AUGUSTUS	gene	17408	18398	52.5825778259	+	.	ID=chr_2_1.g1133.t1g;Name=A7.chr_2_1.g1133.t1;depth=499;status=Matches RNA-Seq data
chr_2_1	AUGUSTUS	mRNA	17408	18398	52.5825778259	+	.	ID=chr_2_1.g1133.t1;Name=A7.chr_2_1.g1133.t1;Parent=chr_2_1.g1133.t1g
chr_2_1	AUGUSTUS	exon	17507	18320	5.9746851502	+	1	ID=chr_2_1.g1133.t1.cds;Name=A7.chr_2_1.g1133.t1;Parent=chr_2_1.g1133.t1
chr_2_1	AUGUSTUS	exon	18378	18398	2.76534778833	+	0	ID=chr_2_1.g1133.t1.cds;Name=A7.chr_2_1.g1133.t1;Parent=chr_2_1.g1133.t1
chr_2_1	AUGUSTUS	exon	19379	19578	2.25502624019	+	0	ID=chr_2_1.g1107.t1.cds;Name=A8.chr_2_1.g1107.t1;Parent=chr_2_1.g1107.t1
chr_2_1	AUGUSTUS	gene	19379	20677	6.60893870286	+	.	ID=chr_2_1.g1107.t1g;Name=A8.chr_2_1.g1107.t1;depth=144;status=Matches RNA-Seq data
chr_2_1	AUGUSTUS	mRNA	19379	20677	6.60893870286	+	.	ID=chr_2_1.g1107.t1;Name=A8.chr_2_1.g1107.t1;Parent=chr_2_1.g1107.t1g
chr_2_1	AUGUSTUS	exon	19651	20677	2.93075911273	+	1	ID=chr_2_1.g1107.t1.cds;Name=A8.chr_2_1.g1107.t1;Parent=chr_2_1.g1107.t1
chr_2_1	AUGUSTUS	exon	22116	24187	2.80459087746	-	2	ID=chr_2_1.g1134.t1.cds;Name=A7.chr_2_1.g1134.t1;Parent=chr_2_1.g1134.t1
chr_2_1	AUGUSTUS	gene	22116	25030	8.18860106058	-	.	ID=chr_2_1.g1134.t1g;Name=A7.chr_2_1.g1134.t1;depth=205;status=Matches RNA-Seq data
chr_2_1	AUGUSTUS	mRNA	22116	25030	8.18860106058	-	.	ID=chr_2_1.g1134.t1;Name=A7.chr_2_1.g1134.t1;Parent=chr_2_1.g1134.t1g
chr_2_1	AUGUSTUS	exon	24262	25030	2.91971321963	-	0	ID=chr_2_1.g1134.t1.cds;Name=A7.chr_2_1.g1134.t1;Parent=chr_2_1.g1134.t1
chr_2_1	AUGUSTUS	exon	27933	28954	3.11542929117	-	2	ID=chr_2_1.g1135.t2.cds;Name=A7.chr_2_1.g1135.t2;Parent=chr_2_1.g1135.t2
chr_2_1	AUGUSTUS	gene	27933	29282	10.1654153085	-	.	ID=chr_2_1.g1135.t2g;Name=A7.chr_2_1.g1135.t2;depth=161;status=Matches RNA-Seq data
chr_2_1	AUGUSTUS	mRNA	27933	29282	10.1654153085	-	.	ID=chr_2_1.g1135.t2;Name=A7.chr_2_1.g1135.t2;Parent=chr_2_1.g1135.t2g
chr_2_1	AUGUSTUS	exon	29084	29282	3.26292602349	-	0	ID=chr_2_1.g1135.t2.cds;Name=A7.chr_2_1.g1135.t2;Parent=chr_2_1.g1135.t2
chr_2_1	AUGUSTUS	exon	29724	30440	1.74755927476	+	0	ID=chr_2_1.g1136.t1.cds;Name=A7.chr_2_1.g1136.t1;Parent=chr_2_1.g1136.t1
chr_2_1	AUGUSTUS	gene	29724	30440	1.74755927476	+	.	ID=chr_2_1.g1136.t1g;Name=A7.chr_2_1.g1136.t1;depth=937;status=Matches RNA-Seq data
chr_2_1	AUGUSTUS	mRNA	29724	30440	1.74755927476	+	.	ID=chr_2_1.g1136.t1;Name=A7.chr_2_1.g1136.t1;Parent=chr_2_1.g1136.t1g
chr_2_1	AUGUSTUS	exon	30928	30999	3.64603060362	-	0	ID=chr_2_1.g1137.t1.cds;Name=A7.chr_2_1.g1137.t1;Parent=chr_2_1.g1137.t1
chr_2_1	AUGUSTUS	gene	30928	32689	649.967623588	-	.	ID=chr_2_1.g1137.t1g;Name=A7.chr_2_1.g1137.t1;depth=730;status=Matches RNA-Seq data
chr_2_1	AUGUSTUS	mRNA	30928	32689	649.967623588	-	.	ID=chr_2_1.g1137.t1;Name=A7.chr_2_1.g1137.t1;Parent=chr_2_1.g1137.t1g
chr_2_1	AUGUSTUS	exon	31074	32132	7.01400332486	-	0	ID=chr_2_1.g1137.t1.cds;Name=A7.chr_2_1.g1137.t1;Parent=chr_2_1.g1137.t1
chr_2_1	AUGUSTUS	exon	32182	32379	7.01267422217	-	0	ID=chr_2_1.g1137.t1.cds;Name=A7.chr_2_1.g1137.t1;Parent=chr_2_1.g1137.t1
chr_2_1	AUGUSTUS	exon	32444	32689	3.62428033748	-	0	ID=chr_2_1.g1137.t1.cds;Name=A7.chr_2_1.g1137.t1;Parent=chr_2_1.g1137.t1
chr_2_1	AUGUSTUS	exon	33866	34503	3.44952258437	-	2	ID=chr_2_1.g1113.t1.cds;Name=A8.chr_2_1.g1113.t1;Parent=chr_2_1.g1113.t1
chr_2_1	AUGUSTUS	gene	33866	36105	12789.9843817	-	.	ID=chr_2_1.g1113.t1g;Name=A8.chr_2_1.g1113.t1;depth=268;status=Matches RNA-Seq data
chr_2_1	AUGUSTUS	mRNA	33866	36105	12789.9843817	-	.	ID=chr_2_1.g1113.t1;Name=A8.chr_2_1.g1113.t1;Parent=chr_2_1.g1113.t1g
chr_2_1	AUGUSTUS	exon	34555	34571	6.21349024939	-	1	ID=chr_2_1.g1113.t1.cds;Name=A8.chr_2_1.g1113.t1;Parent=chr_2_1.g1113.t1
chr_2_1	AUGUSTUS	exon	34630	34760	6.18019848915	-	0	ID=chr_2_1.g1113.t1.cds;Name=A8.chr_2_1.g1113.t1;Parent=chr_2_1.g1113.t1
chr_2_1	AUGUSTUS	exon	34829	35421	5.70534964855	-	2	ID=chr_2_1.g1113.t1.cds;Name=A8.chr_2_1.g1113.t1;Parent=chr_2_1.g1113.t1
chr_2_1	AUGUSTUS	exon	35474	36002	5.72593426015	-	0	ID=chr_2_1.g1113.t1.cds;Name=A8.chr_2_1.g1113.t1;Parent=chr_2_1.g1113.t1
chr_2_1	AUGUSTUS	exon	36064	36105	2.95559112802	-	0	ID=chr_2_1.g1113.t1.cds;Name=A8.chr_2_1.g1113.t1;Parent=chr_2_1.g1113.t1
chr_2_1	AUGUSTUS	exon	37320	37327	2.42206543014	+	0	ID=chr_2_1.g1139.t2.cds;Name=A7.chr_2_1.g1139.t2;Parent=chr_2_1.g1139.t2
chr_2_1	AUGUSTUS	gene	37320	43789	77424036.5844	+	.	ID=chr_2_1.g1139.t2g;Name=A7.chr_2_1.g1139.t2;depth=81;status=Matches RNA-Seq data
chr_2_1	AUGUSTUS	mRNA	37320	43789	77424036.5844	+	.	ID=chr_2_1.g1139.t2;Name=A7.chr_2_1.g1139.t2;Parent=chr_2_1.g1139.t2g
chr_2_1	AUGUSTUS	exon	37380	37563	5.40751332504	+	1	ID=chr_2_1.g1139.t2.cds;Name=A7.chr_2_1.g1139.t2;Parent=chr_2_1.g1139.t2
chr_2_1	AUGUSTUS	exon	37624	40332	5.93569473376	+	0	ID=chr_2_1.g1139.t2.cds;Name=A7.chr_2_1.g1139.t2;Parent=chr_2_1.g1139.t2
chr_2_1	AUGUSTUS	exon	40387	40495	6.09800875446	+	0	ID=chr_2_1.g1139.t2.cds;Name=A7.chr_2_1.g1139.t2;Parent=chr_2_1.g1139.t2
chr_2_1	AUGUSTUS	exon	40558	40695	5.57448763511	+	2	ID=chr_2_1.g1139.t2.cds;Name=A7.chr_2_1.g1139.t2;Parent=chr_2_1.g1139.t2
chr_2_1	AUGUSTUS	exon	40749	41109	5.56847902368	+	2	ID=chr_2_1.g1139.t2.cds;Name=A7.chr_2_1.g1139.t2;Parent=chr_2_1.g1139.t2
chr_2_1	AUGUSTUS	exon	41168	41539	6.22596596237	+	1	ID=chr_2_1.g1139.t2.cds;Name=A7.chr_2_1.g1139.t2;Parent=chr_2_1.g1139.t2
chr_2_1	AUGUSTUS	exon	41597	41852	6.67569935243	+	1	ID=chr_2_1.g1139.t2.cds;Name=A7.chr_2_1.g1139.t2;Parent=chr_2_1.g1139.t2
chr_2_1	AUGUSTUS	exon	41926	42129	6.59270754157	+	0	ID=chr_2_1.g1139.t2.cds;Name=A7.chr_2_1.g1139.t2;Parent=chr_2_1.g1139.t2
chr_2_1	AUGUSTUS	exon	42180	42467	6.03117360927	+	0	ID=chr_2_1.g1139.t2.cds;Name=A7.chr_2_1.g1139.t2;Parent=chr_2_1.g1139.t2
chr_2_1	AUGUSTUS	exon	42521	43789	3.18362600151	+	0	ID=chr_2_1.g1139.t2.cds;Name=A7.chr_2_1.g1139.t2;Parent=chr_2_1.g1139.t2
chr_2_1	AUGUSTUS	exon	49201	49719	2.53228596973	-	0	ID=chr_2_1.g1141.t1.cds;Name=A7.chr_2_1.g1141.t1;Parent=chr_2_1.g1141.t1
chr_2_1	AUGUSTUS	gene	49201	51285	111.837238548	-	.	ID=chr_2_1.g1141.t1g;Name=A7.chr_2_1.g1141.t1;depth=313;status=Matches RNA-Seq data
chr_2_1	AUGUSTUS	mRNA	49201	51285	111.837238548	-	.	ID=chr_2_1.g1141.t1;Name=A7.chr_2_1.g1141.t1;Parent=chr_2_1.g1141.t1g
chr_2_1	AUGUSTUS	exon	49793	50346	4.7624718736	-	2	ID=chr_2_1.g1141.t1.cds;Name=A7.chr_2_1.g1141.t1;Parent=chr_2_1.g1141.t1
chr_2_1	AUGUSTUS	exon	50412	51098	4.02684051596	-	2	ID=chr_2_1.g1141.t1.cds;Name=A7.chr_2_1.g1141.t1;Parent=chr_2_1.g1141.t1
chr_2_1	AUGUSTUS	exon	51162	51285	2.30290929601	-	0	ID=chr_2_1.g1141.t1.cds;Name=A7.chr_2_1.g1141.t1;Parent=chr_2_1.g1141.t1
chr_2_1	AUGUSTUS	exon	60960	62355	2.95157595227	-	1	ID=chr_2_1.g1142.t1.cds;Name=A7.chr_2_1.g1142.t1;Parent=chr_2_1.g1142.t1
chr_2_1	AUGUSTUS	gene	60960	64695	1988.62495095	-	.	ID=chr_2_1.g1142.t1g;Name=A7.chr_2_1.g1142.t1;depth=153;status=Matches RNA-Seq data
chr_2_1	AUGUSTUS	mRNA	60960	64695	1988.62495095	-	.	ID=chr_2_1.g1142.t1;Name=A7.chr_2_1.g1142.t1;Parent=chr_2_1.g1142.t1g
chr_2_1	AUGUSTUS	exon	62414	62504	5.0959723585	-	2	ID=chr_2_1.g1142.t1.cds;Name=A7.chr_2_1.g1142.t1;Parent=chr_2_1.g1142.t1
chr_2_1	AUGUSTUS	exon	62603	64277	6.19436123004	-	0	ID=chr_2_1.g1142.t1.cds;Name=A7.chr_2_1.g1142.t1;Parent=chr_2_1.g1142.t1
chr_2_1	AUGUSTUS	exon	64373	64506	6.4861038589	-	2	ID=chr_2_1.g1142.t1.cds;Name=A7.chr_2_1.g1142.t1;Parent=chr_2_1.g1142.t1
chr_2_1	AUGUSTUS	exon	64632	64695	3.29072378759	-	0	ID=chr_2_1.g1142.t1.cds;Name=A7.chr_2_1.g1142.t1;Parent=chr_2_1.g1142.t1
chr_2_1	AUGUSTUS	exon	66467	67484	2.01088211402	-	1	ID=chr_2_1.g1143.t1.cds;Name=A7.chr_2_1.g1143.t1;Parent=chr_2_1.g1143.t1
chr_2_1	AUGUSTUS	gene	66467	68349	3.86087991577	-	.	ID=chr_2_1.g1143.t1g;Name=A7.chr_2_1.g1143.t1;depth=179;status=Matches RNA-Seq data
chr_2_1	AUGUSTUS	mRNA	66467	68349	3.86087991577	-	.	ID=chr_2_1.g1143.t1;Name=A7.chr_2_1.g1143.t1;Parent=chr_2_1.g1143.t1g
chr_2_1	AUGUSTUS	exon	67550	68349	1.91999316561	-	0	ID=chr_2_1.g1143.t1.cds;Name=A7.chr_2_1.g1143.t1;Parent=chr_2_1.g1143.t1
chr_2_1	AUGUSTUS	exon	69459	69690	1.83665889063	-	1	ID=chr_2_1.g1120.t1.cds;Name=A8.chr_2_1.g1120.t1;Parent=chr_2_1.g1120.t1
chr_2_1	AUGUSTUS	gene	69459	72278	10556594.6908	-	.	ID=chr_2_1.g1120.t1g;Name=A8.chr_2_1.g1120.t1;depth=168;status=Matches RNA-Seq data
chr_2_1	AUGUSTUS	mRNA	69459	72278	10556594.6908	-	.	ID=chr_2_1.g1120.t1;Name=A8.chr_2_1.g1120.t1;Parent=chr_2_1.g1120.t1g
chr_2_1	AUGUSTUS	exon	69752	70504	6.65852247059	-	1	ID=chr_2_1.g1120.t1.cds;Name=A8.chr_2_1.g1120.t1;Parent=chr_2_1.g1120.t1
chr_2_1	AUGUSTUS	exon	70558	70684	7.06143841549	-	2	ID=chr_2_1.g1120.t1.cds;Name=A8.chr_2_1.g1120.t1;Parent=chr_2_1.g1120.t1
chr_2_1	AUGUSTUS	exon	70733	70779	6.55669873705	-	1	ID=chr_2_1.g1120.t1.cds;Name=A8.chr_2_1.g1120.t1;Parent=chr_2_1.g1120.t1
chr_2_1	AUGUSTUS	exon	70835	71055	6.22844324938	-	0	ID=chr_2_1.g1120.t1.cds;Name=A8.chr_2_1.g1120.t1;Parent=chr_2_1.g1120.t1
chr_2_1	AUGUSTUS	exon	71117	71175	5.90964898444	-	2	ID=chr_2_1.g1120.t1.cds;Name=A8.chr_2_1.g1120.t1;Parent=chr_2_1.g1120.t1
chr_2_1	AUGUSTUS	exon	71227	71301	5.56057157794	-	2	ID=chr_2_1.g1120.t1.cds;Name=A8.chr_2_1.g1120.t1;Parent=chr_2_1.g1120.t1
chr_2_1	AUGUSTUS	exon	71363	71471	5.30423290237	-	0	ID=chr_2_1.g1120.t1.cds;Name=A8.chr_2_1.g1120.t1;Parent=chr_2_1.g1120.t1
chr_2_1	AUGUSTUS	exon	71523	71852	5.33968676613	-	0	ID=chr_2_1.g1120.t1.cds;Name=A8.chr_2_1.g1120.t1;Parent=chr_2_1.g1120.t1
chr_2_1	AUGUSTUS	exon	71904	72278	3.21617793052	-	0	ID=chr_2_1.g1120.t1.cds;Name=A8.chr_2_1.g1120.t1;Parent=chr_2_1.g1120.t1
chr_2_1	AUGUSTUS	exon	78813	79054	1.8310012439	+	0	ID=chr_2_1.g1122.t1.cds;Name=A8.chr_2_1.g1122.t1;Parent=chr_2_1.g1122.t1
chr_2_1	AUGUSTUS	gene	78813	81853	13.7612684891	+	.	ID=chr_2_1.g1122.t1g;Name=A8.chr_2_1.g1122.t1;depth=621;status=Matches RNA-Seq data
chr_2_1	AUGUSTUS	mRNA	78813	81853	13.7612684891	+	.	ID=chr_2_1.g1122.t1;Name=A8.chr_2_1.g1122.t1;Parent=chr_2_1.g1122.t1g
chr_2_1	AUGUSTUS	exon	79147	79546	3.23003224401	+	1	ID=chr_2_1.g1122.t1.cds;Name=A8.chr_2_1.g1122.t1;Parent=chr_2_1.g1122.t1
chr_2_1	AUGUSTUS	exon	79652	81853	2.32682098089	+	0	ID=chr_2_1.g1122.t1.cds;Name=A8.chr_2_1.g1122.t1;Parent=chr_2_1.g1122.t1
chr_2_1	AUGUSTUS	exon	83032	83048	3.59360751469	+	0	ID=chr_2_1.g1123.t1.cds;Name=A8.chr_2_1.g1123.t1;Parent=chr_2_1.g1123.t1
chr_2_1	AUGUSTUS	gene	83032	84210	677.982834918	+	.	ID=chr_2_1.g1123.t1g;Name=A8.chr_2_1.g1123.t1;depth=492;status=Matches RNA-Seq data
chr_2_1	AUGUSTUS	mRNA	83032	84210	677.982834918	+	.	ID=chr_2_1.g1123.t1;Name=A8.chr_2_1.g1123.t1;Parent=chr_2_1.g1123.t1g
chr_2_1	AUGUSTUS	exon	83651	83709	6.96111883511	+	1	ID=chr_2_1.g1123.t1.cds;Name=A8.chr_2_1.g1123.t1;Parent=chr_2_1.g1123.t1
chr_2_1	AUGUSTUS	exon	83776	83885	7.28981598417	+	2	ID=chr_2_1.g1123.t1.cds;Name=A8.chr_2_1.g1123.t1;Parent=chr_2_1.g1123.t1
chr_2_1	AUGUSTUS	exon	84007	84210	3.71785495371	+	0	ID=chr_2_1.g1123.t1.cds;Name=A8.chr_2_1.g1123.t1;Parent=chr_2_1.g1123.t1
chr_2_1	AUGUSTUS	exon	84836	85470	3.09255615988	+	0	ID=chr_2_1.g1148.t1.cds;Name=A7.chr_2_1.g1148.t1;Parent=chr_2_1.g1148.t1
chr_2_1	AUGUSTUS	gene	84836	89421	280.086715043	+	.	ID=chr_2_1.g1148.t1g;Name=A7.chr_2_1.g1148.t1;depth=324;status=Matches RNA-Seq data
chr_2_1	AUGUSTUS	mRNA	84836	89421	280.086715043	+	.	ID=chr_2_1.g1148.t1;Name=A7.chr_2_1.g1148.t1;Parent=chr_2_1.g1148.t1g
chr_2_1	AUGUSTUS	exon	85523	87580	5.86901135183	+	1	ID=chr_2_1.g1148.t1.cds;Name=A7.chr_2_1.g1148.t1;Parent=chr_2_1.g1148.t1
chr_2_1	AUGUSTUS	exon	87654	88196	5.51055770725	+	1	ID=chr_2_1.g1148.t1.cds;Name=A7.chr_2_1.g1148.t1;Parent=chr_2_1.g1148.t1
chr_2_1	AUGUSTUS	exon	88263	89421	2.80036351504	+	1	ID=chr_2_1.g1148.t1.cds;Name=A7.chr_2_1.g1148.t1;Parent=chr_2_1.g1148.t1
chr_2_1	AUGUSTUS	exon	89912	92668	2.09170643944	-	0	ID=chr_2_1.g1149.t1.cds;Name=A7.chr_2_1.g1149.t1;Parent=chr_2_1.g1149.t1
chr_2_1	AUGUSTUS	gene	89912	92940	4.33649801013	-	.	ID=chr_2_1.g1149.t1g;Name=A7.chr_2_1.g1149.t1;depth=87;status=Matches RNA-Seq data
chr_2_1	AUGUSTUS	mRNA	89912	92940	4.33649801013	-	.	ID=chr_2_1.g1149.t1;Name=A7.chr_2_1.g1149.t1;Parent=chr_2_1.g1149.t1g
chr_2_1	AUGUSTUS	exon	92734	92940	2.07318671892	-	0	ID=chr_2_1.g1149.t1.cds;Name=A7.chr_2_1.g1149.t1;Parent=chr_2_1.g1149.t1
chr_2_1	AUGUSTUS	exon	93981	94057	3.37323148008	+	0	ID=chr_2_1.g1150.t1.cds;Name=A7.chr_2_1.g1150.t1;Parent=chr_2_1.g1150.t1
chr_2_1	AUGUSTUS	gene	93981	96755	71.7080106774	+	.	ID=chr_2_1.g1150.t1g;Name=A7.chr_2_1.g1150.t1;depth=253;status=Matches RNA-Seq data
chr_2_1	AUGUSTUS	mRNA	93981	96755	71.7080106774	+	.	ID=chr_2_1.g1150.t1;Name=A7.chr_2_1.g1150.t1;Parent=chr_2_1.g1150.t1g
chr_2_1	AUGUSTUS	exon	94122	94698	6.38798393617	+	1	ID=chr_2_1.g1150.t1.cds;Name=A7.chr_2_1.g1150.t1;Parent=chr_2_1.g1150.t1
chr_2_1	AUGUSTUS	exon	94764	96755	3.32780380884	+	0	ID=chr_2_1.g1150.t1.cds;Name=A7.chr_2_1.g1150.t1;Parent=chr_2_1.g1150.t1
chr_2_1	AUGUSTUS	exon	105583	107505	1.65418616745	+	0	ID=chr_2_1.g1152.t1.cds;Name=A7.chr_2_1.g1152.t1;Parent=chr_2_1.g1152.t1
chr_2_1	AUGUSTUS	gene	105583	107505	1.65418616745	+	.	ID=chr_2_1.g1152.t1g;Name=A7.chr_2_1.g1152.t1;depth=594;status=Matches RNA-Seq data
chr_2_1	AUGUSTUS	mRNA	105583	107505	1.65418616745	+	.	ID=chr_2_1.g1152.t1;Name=A7.chr_2_1.g1152.t1;Parent=chr_2_1.g1152.t1g
chr_2_1	AUGUSTUS	exon	108379	108773	2.92416788922	-	2	ID=chr_2_1.g1153.t1.cds;Name=A7.chr_2_1.g1153.t1;Parent=chr_2_1.g1153.t1
chr_2_1	AUGUSTUS	gene	108379	109393	8.55036866468	-	.	ID=chr_2_1.g1153.t1g;Name=A7.chr_2_1.g1153.t1;depth=57;status=Matches RNA-Seq data
chr_2_1	AUGUSTUS	mRNA	108379	109393	8.55036866468	-	.	ID=chr_2_1.g1153.t1;Name=A7.chr_2_1.g1153.t1;Parent=chr_2_1.g1153.t1g
chr_2_1	AUGUSTUS	exon	108937	109393	2.92403479849	-	0	ID=chr_2_1.g1153.t1.cds;Name=A7.chr_2_1.g1153.t1;Parent=chr_2_1.g1153.t1
chr_2_1	AUGUSTUS	exon	110267	110859	2.84335002388	-	2	ID=chr_2_1.g1154.t1.cds;Name=A7.chr_2_1.g1154.t1;Parent=chr_2_1.g1154.t1
chr_2_1	AUGUSTUS	gene	110267	111471	8.06659593071	-	.	ID=chr_2_1.g1154.t1g;Name=A7.chr_2_1.g1154.t1;depth=94;status=Matches RNA-Seq data
chr_2_1	AUGUSTUS	mRNA	110267	111471	8.06659593071	-	.	ID=chr_2_1.g1154.t1;Name=A7.chr_2_1.g1154.t1;Parent=chr_2_1.g1154.t1g
chr_2_1	AUGUSTUS	exon	110913	111471	2.83700418976	-	0	ID=chr_2_1.g1154.t1.cds;Name=A7.chr_2_1.g1154.t1;Parent=chr_2_1.g1154.t1
chr_2_1	AUGUSTUS	exon	117054	117785	1.18032786885	-	0	ID=chr_2_1.g1157.t1.cds;Name=A7.chr_2_1.g1157.t1;Parent=chr_2_1.g1157.t1
chr_2_1	AUGUSTUS	gene	117054	117785	1.18032786885	-	.	ID=chr_2_1.g1157.t1g;Name=A7.chr_2_1.g1157.t1;depth=231;status=Matches RNA-Seq data
chr_2_1	AUGUSTUS	mRNA	117054	117785	1.18032786885	-	.	ID=chr_2_1.g1157.t1;Name=A7.chr_2_1.g1157.t1;Parent=chr_2_1.g1157.t1g
chr_2_1	AUGUSTUS	exon	119720	119825	1.95154058075	+	0	ID=chr_2_1.g1158.t1.cds;Name=A7.chr_2_1.g1158.t1;Parent=chr_2_1.g1158.t1
chr_2_1	AUGUSTUS	gene	119720	120435	13.5819952719	+	.	ID=chr_2_1.g1158.t1g;Name=A7.chr_2_1.g1158.t1;depth=1490;status=Matches RNA-Seq data
chr_2_1	AUGUSTUS	mRNA	119720	120435	13.5819952719	+	.	ID=chr_2_1.g1158.t1;Name=A7.chr_2_1.g1158.t1;Parent=chr_2_1.g1158.t1g
chr_2_1	AUGUSTUS	exon	119884	119960	3.68537586575	+	2	ID=chr_2_1.g1158.t1.cds;Name=A7.chr_2_1.g1158.t1;Parent=chr_2_1.g1158.t1
chr_2_1	AUGUSTUS	exon	120022	120435	1.88844439215	+	0	ID=chr_2_1.g1158.t1.cds;Name=A7.chr_2_1.g1158.t1;Parent=chr_2_1.g1158.t1
chr_2_1	AUGUSTUS	exon	121029	121278	3.54158477758	+	0	ID=chr_2_1.g1159.t1.cds;Name=A7.chr_2_1.g1159.t1;Parent=chr_2_1.g1159.t1
chr_2_1	AUGUSTUS	gene	121029	122546	11.4831856122	+	.	ID=chr_2_1.g1159.t1g;Name=A7.chr_2_1.g1159.t1;depth=754;status=Matches RNA-Seq data
chr_2_1	AUGUSTUS	mRNA	121029	122546	11.4831856122	+	.	ID=chr_2_1.g1159.t1;Name=A7.chr_2_1.g1159.t1;Parent=chr_2_1.g1159.t1g
chr_2_1	AUGUSTUS	exon	121363	122546	3.24238620091	+	2	ID=chr_2_1.g1159.t1.cds;Name=A7.chr_2_1.g1159.t1;Parent=chr_2_1.g1159.t1
chr_2_1	AUGUSTUS	exon	126614	128218	3.43936975337	-	0	ID=chr_2_1.g1161.t1.cds;Name=A7.chr_2_1.g1161.t1;Parent=chr_2_1.g1161.t1
chr_2_1	AUGUSTUS	gene	126614	128644	72.3136623321	-	.	ID=chr_2_1.g1161.t1g;Name=A7.chr_2_1.g1161.t1;depth=137;status=Matches RNA-Seq data
chr_2_1	AUGUSTUS	mRNA	126614	128644	72.3136623321	-	.	ID=chr_2_1.g1161.t1;Name=A7.chr_2_1.g1161.t1;Parent=chr_2_1.g1161.t1g
chr_2_1	AUGUSTUS	exon	128341	128505	6.55761650505	-	0	ID=chr_2_1.g1161.t1.cds;Name=A7.chr_2_1.g1161.t1;Parent=chr_2_1.g1161.t1
chr_2_1	AUGUSTUS	exon	128555	128644	3.20623591166	-	0	ID=chr_2_1.g1161.t1.cds;Name=A7.chr_2_1.g1161.t1;Parent=chr_2_1.g1161.t1
chr_2_1	AUGUSTUS	exon	138697	140346	1.84727272727	+	0	ID=chr_2_1.g1163.t1.cds;Name=A7.chr_2_1.g1163.t1;Parent=chr_2_1.g1163.t1
chr_2_1	AUGUSTUS	gene	138697	140346	1.84727272727	+	.	ID=chr_2_1.g1163.t1g;Name=A7.chr_2_1.g1163.t1;depth=113;status=Matches RNA-Seq data
chr_2_1	AUGUSTUS	mRNA	138697	140346	1.84727272727	+	.	ID=chr_2_1.g1163.t1;Name=A7.chr_2_1.g1163.t1;Parent=chr_2_1.g1163.t1g
chr_2_1	AUGUSTUS	exon	141006	141281	1.38296816894	-	0	ID=chr_2_1.g1164.t1.cds;Name=A7.chr_2_1.g1164.t1;Parent=chr_2_1.g1164.t1
chr_2_1	AUGUSTUS	gene	141006	142147	5.86295275911	-	.	ID=chr_2_1.g1164.t1g;Name=A7.chr_2_1.g1164.t1;depth=64;status=Matches RNA-Seq data
chr_2_1	AUGUSTUS	mRNA	141006	142147	5.86295275911	-	.	ID=chr_2_1.g1164.t1;Name=A7.chr_2_1.g1164.t1;Parent=chr_2_1.g1164.t1g
chr_2_1	AUGUSTUS	exon	141460	141502	2.35028312461	-	1	ID=chr_2_1.g1164.t1.cds;Name=A7.chr_2_1.g1164.t1;Parent=chr_2_1.g1164.t1
chr_2_1	AUGUSTUS	exon	141618	142147	1.80378191486	-	0	ID=chr_2_1.g1164.t1.cds;Name=A7.chr_2_1.g1164.t1;Parent=chr_2_1.g1164.t1
chr_2_1	AUGUSTUS	exon	142650	142974	3.10362699786	+	0	ID=chr_2_1.g1165.t1.cds;Name=A7.chr_2_1.g1165.t1;Parent=chr_2_1.g1165.t1
chr_2_1	AUGUSTUS	gene	142650	143574	9.60951959054	+	.	ID=chr_2_1.g1165.t1g;Name=A7.chr_2_1.g1165.t1;depth=393;status=Matches RNA-Seq data
chr_2_1	AUGUSTUS	mRNA	142650	143574	9.60951959054	+	.	ID=chr_2_1.g1165.t1;Name=A7.chr_2_1.g1165.t1;Parent=chr_2_1.g1165.t1g
chr_2_1	AUGUSTUS	exon	143081	143574	3.09622245108	+	2	ID=chr_2_1.g1165.t1.cds;Name=A7.chr_2_1.g1165.t1;Parent=chr_2_1.g1165.t1
chr_2_1	AUGUSTUS	exon	144402	145418	3.76457220332	-	0	ID=chr_2_1.g1166.t1.cds;Name=A7.chr_2_1.g1166.t1;Parent=chr_2_1.g1166.t1
chr_2_1	AUGUSTUS	gene	144402	145741	63.346852747	-	.	ID=chr_2_1.g1166.t1g;Name=A7.chr_2_1.g1166.t1;depth=1648;status=Matches RNA-Seq data
chr_2_1	AUGUSTUS	mRNA	144402	145741	63.346852747	-	.	ID=chr_2_1.g1166.t1;Name=A7.chr_2_1.g1166.t1;Parent=chr_2_1.g1166.t1g
chr_2_1	AUGUSTUS	exon	145580	145635	6.69925936935	-	2	ID=chr_2_1.g1166.t1.cds;Name=A7.chr_2_1.g1166.t1;Parent=chr_2_1.g1166.t1
chr_2_1	AUGUSTUS	exon	145699	145741	2.51178590622	-	0	ID=chr_2_1.g1166.t1.cds;Name=A7.chr_2_1.g1166.t1;Parent=chr_2_1.g1166.t1
chr_2_1	AUGUSTUS	exon	153834	154276	3.32828103658	+	0	ID=chr_2_1.g1170.t1.cds;Name=A7.chr_2_1.g1170.t1;Parent=chr_2_1.g1170.t1
chr_2_1	AUGUSTUS	gene	153834	155156	69.7251173643	+	.	ID=chr_2_1.g1170.t1g;Name=A7.chr_2_1.g1170.t1;depth=844;status=Matches RNA-Seq data
chr_2_1	AUGUSTUS	mRNA	153834	155156	69.7251173643	+	.	ID=chr_2_1.g1170.t1;Name=A7.chr_2_1.g1170.t1;Parent=chr_2_1.g1170.t1g
chr_2_1	AUGUSTUS	exon	154353	154803	6.55763229954	+	1	ID=chr_2_1.g1170.t1.cds;Name=A7.chr_2_1.g1170.t1;Parent=chr_2_1.g1170.t1
chr_2_1	AUGUSTUS	exon	154881	155156	3.19464203817	+	0	ID=chr_2_1.g1170.t1.cds;Name=A7.chr_2_1.g1170.t1;Parent=chr_2_1.g1170.t1
chr_2_1	AUGUSTUS	exon	155474	155941	3.31900497264	-	0	ID=chr_2_1.g1171.t1.cds;Name=A7.chr_2_1.g1171.t1;Parent=chr_2_1.g1171.t1
chr_2_1	AUGUSTUS	gene	155474	156571	60.4266522303	-	.	ID=chr_2_1.g1171.t1g;Name=A7.chr_2_1.g1171.t1;depth=387;status=Matches RNA-Seq data
chr_2_1	AUGUSTUS	mRNA	155474	156571	60.4266522303	-	.	ID=chr_2_1.g1171.t1;Name=A7.chr_2_1.g1171.t1;Parent=chr_2_1.g1171.t1g
chr_2_1	AUGUSTUS	exon	155999	156476	6.34402714935	-	1	ID=chr_2_1.g1171.t1.cds;Name=A7.chr_2_1.g1171.t1;Parent=chr_2_1.g1171.t1
chr_2_1	AUGUSTUS	exon	156552	156571	2.86982621271	-	0	ID=chr_2_1.g1171.t1.cds;Name=A7.chr_2_1.g1171.t1;Parent=chr_2_1.g1171.t1
chr_2_1	AUGUSTUS	exon	156861	156969	3.38624348074	+	0	ID=chr_2_1.g1172.t1.cds;Name=A7.chr_2_1.g1172.t1;Parent=chr_2_1.g1172.t1
chr_2_1	AUGUSTUS	gene	156861	158763	77.7628512661	+	.	ID=chr_2_1.g1172.t1g;Name=A7.chr_2_1.g1172.t1;depth=630;status=Matches RNA-Seq data
chr_2_1	AUGUSTUS	mRNA	156861	158763	77.7628512661	+	.	ID=chr_2_1.g1172.t1;Name=A7.chr_2_1.g1172.t1;Parent=chr_2_1.g1172.t1g
chr_2_1	AUGUSTUS	exon	157107	158054	6.50974125386	+	2	ID=chr_2_1.g1172.t1.cds;Name=A7.chr_2_1.g1172.t1;Parent=chr_2_1.g1172.t1
chr_2_1	AUGUSTUS	exon	158114	158763	3.52768880946	+	2	ID=chr_2_1.g1172.t1.cds;Name=A7.chr_2_1.g1172.t1;Parent=chr_2_1.g1172.t1
chr_2_1	AUGUSTUS	exon	162773	163825	1.74026590693	+	0	ID=chr_2_1.g1173.t1.cds;Name=A7.chr_2_1.g1173.t1;Parent=chr_2_1.g1173.t1
chr_2_1	AUGUSTUS	gene	162773	163825	1.74026590693	+	.	ID=chr_2_1.g1173.t1g;Name=A7.chr_2_1.g1173.t1;depth=138;status=Matches RNA-Seq data
chr_2_1	AUGUSTUS	mRNA	162773	163825	1.74026590693	+	.	ID=chr_2_1.g1173.t1;Name=A7.chr_2_1.g1173.t1;Parent=chr_2_1.g1173.t1g
chr_2_1	AUGUSTUS	exon	164143	164921	3.17668895799	+	0	ID=chr_2_1.g1174.t1.cds;Name=A7.chr_2_1.g1174.t1;Parent=chr_2_1.g1174.t1
chr_2_1	AUGUSTUS	gene	164143	166298	63.2357532857	+	.	ID=chr_2_1.g1174.t1g;Name=A7.chr_2_1.g1174.t1;depth=86;status=Matches RNA-Seq data
chr_2_1	AUGUSTUS	mRNA	164143	166298	63.2357532857	+	.	ID=chr_2_1.g1174.t1;Name=A7.chr_2_1.g1174.t1;Parent=chr_2_1.g1174.t1g
chr_2_1	AUGUSTUS	exon	164974	165664	5.89502068728	+	1	ID=chr_2_1.g1174.t1.cds;Name=A7.chr_2_1.g1174.t1;Parent=chr_2_1.g1174.t1
chr_2_1	AUGUSTUS	exon	165720	166298	3.3767792422	+	0	ID=chr_2_1.g1174.t1.cds;Name=A7.chr_2_1.g1174.t1;Parent=chr_2_1.g1174.t1
chr_2_1	AUGUSTUS	exon	167387	168781	1.76451612903	-	0	ID=chr_2_1.g1175.t1.cds;Name=A7.chr_2_1.g1175.t1;Parent=chr_2_1.g1175.t1
chr_2_1	AUGUSTUS	gene	167387	168781	1.76451612903	-	.	ID=chr_2_1.g1175.t1g;Name=A7.chr_2_1.g1175.t1;depth=169;status=Matches RNA-Seq data
chr_2_1	AUGUSTUS	mRNA	167387	168781	1.76451612903	-	.	ID=chr_2_1.g1175.t1;Name=A7.chr_2_1.g1175.t1;Parent=chr_2_1.g1175.t1g
chr_2_1	AUGUSTUS	exon	169105	169464	1.0	+	0	ID=chr_2_1.g1155.t1.cds;Name=A8.chr_2_1.g1155.t1;Parent=chr_2_1.g1155.t1
chr_2_1	AUGUSTUS	gene	169105	169464	0	+	.	ID=chr_2_1.g1155.t1g;Name=A8.chr_2_1.g1155.t1;status=Short predicted protein 119 aa
chr_2_1	AUGUSTUS	mRNA	169105	169464	0	+	.	ID=chr_2_1.g1155.t1;Name=A8.chr_2_1.g1155.t1;Parent=chr_2_1.g1155.t1g;status=Short predicted protein 119 aa
chr_2_1	AUGUSTUS	exon	171236	172408	2.8292666148	+	0	ID=chr_2_1.g1177.t1.cds;Name=A7.chr_2_1.g1177.t1;Parent=chr_2_1.g1177.t1
chr_2_1	AUGUSTUS	gene	171236	173107	8.03757855613	+	.	ID=chr_2_1.g1177.t1g;Name=A7.chr_2_1.g1177.t1;depth=274;status=Matches RNA-Seq data
chr_2_1	AUGUSTUS	mRNA	171236	173107	8.03757855613	+	.	ID=chr_2_1.g1177.t1;Name=A7.chr_2_1.g1177.t1;Parent=chr_2_1.g1177.t1g
chr_2_1	AUGUSTUS	exon	172478	173107	2.84086996754	+	0	ID=chr_2_1.g1177.t1.cds;Name=A7.chr_2_1.g1177.t1;Parent=chr_2_1.g1177.t1
chr_2_1	AUGUSTUS	exon	176541	176882	3.69701193884	+	0	ID=chr_2_1.g1179.t1.cds;Name=A7.chr_2_1.g1179.t1;Parent=chr_2_1.g1179.t1
chr_2_1	AUGUSTUS	gene	176541	178806	679.97755335	+	.	ID=chr_2_1.g1179.t1g;Name=A7.chr_2_1.g1179.t1;depth=948;status=Matches RNA-Seq data
chr_2_1	AUGUSTUS	mRNA	176541	178806	679.97755335	+	.	ID=chr_2_1.g1179.t1;Name=A7.chr_2_1.g1179.t1;Parent=chr_2_1.g1179.t1g
chr_2_1	AUGUSTUS	exon	176944	177523	7.28683560935	+	0	ID=chr_2_1.g1179.t1.cds;Name=A7.chr_2_1.g1179.t1;Parent=chr_2_1.g1179.t1
chr_2_1	AUGUSTUS	exon	177578	178486	7.2491480642	+	2	ID=chr_2_1.g1179.t1.cds;Name=A7.chr_2_1.g1179.t1;Parent=chr_2_1.g1179.t1
chr_2_1	AUGUSTUS	exon	178571	178806	3.48191192271	+	2	ID=chr_2_1.g1179.t1.cds;Name=A7.chr_2_1.g1179.t1;Parent=chr_2_1.g1179.t1
chr_2_1	AUGUSTUS	exon	184312	184521	3.72345417804	-	0	ID=chr_2_1.g1182.t1.cds;Name=A7.chr_2_1.g1182.t1;Parent=chr_2_1.g1182.t1
chr_2_1	AUGUSTUS	gene	184312	186124	698.01706008	-	.	ID=chr_2_1.g1182.t1g;Name=A7.chr_2_1.g1182.t1;depth=749;status=Matches RNA-Seq data
chr_2_1	AUGUSTUS	mRNA	184312	186124	698.01706008	-	.	ID=chr_2_1.g1182.t1;Name=A7.chr_2_1.g1182.t1;Parent=chr_2_1.g1182.t1g
chr_2_1	AUGUSTUS	exon	184588	185339	7.0080323928	-	2	ID=chr_2_1.g1182.t1.cds;Name=A7.chr_2_1.g1182.t1;Parent=chr_2_1.g1182.t1
chr_2_1	AUGUSTUS	exon	185412	185898	7.12881670908	-	0	ID=chr_2_1.g1182.t1.cds;Name=A7.chr_2_1.g1182.t1;Parent=chr_2_1.g1182.t1
chr_2_1	AUGUSTUS	exon	186020	186124	3.75237707871	-	0	ID=chr_2_1.g1182.t1.cds;Name=A7.chr_2_1.g1182.t1;Parent=chr_2_1.g1182.t1
chr_2_1	AUGUSTUS	exon	187433	188193	3.19518016413	-	2	ID=chr_2_1.g1183.t2.cds;Name=A7.chr_2_1.g1183.t2;Parent=chr_2_1.g1183.t2
chr_2_1	AUGUSTUS	gene	187433	188835	49.0549923005	-	.	ID=chr_2_1.g1183.t2g;Name=A7.chr_2_1.g1183.t2;depth=318;status=Matches RNA-Seq data
chr_2_1	AUGUSTUS	mRNA	187433	188835	49.0549923005	-	.	ID=chr_2_1.g1183.t2;Name=A7.chr_2_1.g1183.t2;Parent=chr_2_1.g1183.t2g
chr_2_1	AUGUSTUS	exon	188260	188496	5.2562408001	-	2	ID=chr_2_1.g1183.t2.cds;Name=A7.chr_2_1.g1183.t2;Parent=chr_2_1.g1183.t2
chr_2_1	AUGUSTUS	exon	188583	188835	2.92087255124	-	0	ID=chr_2_1.g1183.t2.cds;Name=A7.chr_2_1.g1183.t2;Parent=chr_2_1.g1183.t2
chr_2_1	AUGUSTUS	exon	189409	189426	3.34269463444	+	0	ID=chr_2_1.g1184.t1.cds;Name=A7.chr_2_1.g1184.t1;Parent=chr_2_1.g1184.t1
chr_2_1	AUGUSTUS	gene	189409	190198	75.0463544426	+	.	ID=chr_2_1.g1184.t1g;Name=A7.chr_2_1.g1184.t1;depth=3738;status=Matches RNA-Seq data
chr_2_1	AUGUSTUS	mRNA	189409	190198	75.0463544426	+	.	ID=chr_2_1.g1184.t1;Name=A7.chr_2_1.g1184.t1;Parent=chr_2_1.g1184.t1g
chr_2_1	AUGUSTUS	exon	189630	189934	6.59289420453	+	0	ID=chr_2_1.g1184.t1.cds;Name=A7.chr_2_1.g1184.t1;Parent=chr_2_1.g1184.t1
chr_2_1	AUGUSTUS	exon	190036	190198	3.40531106227	+	1	ID=chr_2_1.g1184.t1.cds;Name=A7.chr_2_1.g1184.t1;Parent=chr_2_1.g1184.t1
chr_2_1	AUGUSTUS	exon	190547	191032	2.34735338651	-	0	ID=chr_2_1.g1185.t1.cds;Name=A7.chr_2_1.g1185.t1;Parent=chr_2_1.g1185.t1
chr_2_1	AUGUSTUS	gene	190547	191278	5.23868374915	-	.	ID=chr_2_1.g1185.t1g;Name=A7.chr_2_1.g1185.t1;depth=247;status=Matches RNA-Seq data
chr_2_1	AUGUSTUS	mRNA	190547	191278	5.23868374915	-	.	ID=chr_2_1.g1185.t1;Name=A7.chr_2_1.g1185.t1;Parent=chr_2_1.g1185.t1g
chr_2_1	AUGUSTUS	exon	191099	191278	2.23174055481	-	0	ID=chr_2_1.g1185.t1.cds;Name=A7.chr_2_1.g1185.t1;Parent=chr_2_1.g1185.t1
chr_2_1	AUGUSTUS	exon	191575	191669	2.82034900208	+	0	ID=chr_2_1.g1186.t1.cds;Name=A7.chr_2_1.g1186.t1;Parent=chr_2_1.g1186.t1
chr_2_1	AUGUSTUS	gene	191575	192673	2738.67743215	+	.	ID=chr_2_1.g1186.t1g;Name=A7.chr_2_1.g1186.t1;depth=711;status=Matches RNA-Seq data
chr_2_1	AUGUSTUS	mRNA	191575	192673	2738.67743215	+	.	ID=chr_2_1.g1186.t1;Name=A7.chr_2_1.g1186.t1;Parent=chr_2_1.g1186.t1g
chr_2_1	AUGUSTUS	exon	191734	192032	6.5404783357	+	1	ID=chr_2_1.g1186.t1.cds;Name=A7.chr_2_1.g1186.t1;Parent=chr_2_1.g1186.t1
chr_2_1	AUGUSTUS	exon	192097	192201	6.75943120128	+	2	ID=chr_2_1.g1186.t1.cds;Name=A7.chr_2_1.g1186.t1;Parent=chr_2_1.g1186.t1
chr_2_1	AUGUSTUS	exon	192258	192479	6.56339150946	+	2	ID=chr_2_1.g1186.t1.cds;Name=A7.chr_2_1.g1186.t1;Parent=chr_2_1.g1186.t1
chr_2_1	AUGUSTUS	exon	192534	192673	3.34649403704	+	2	ID=chr_2_1.g1186.t1.cds;Name=A7.chr_2_1.g1186.t1;Parent=chr_2_1.g1186.t1
chr_2_1	AUGUSTUS	exon	193437	194495	1.34985835694	+	0	ID=chr_2_1.g1187.t1.cds;Name=A7.chr_2_1.g1187.t1;Parent=chr_2_1.g1187.t1
chr_2_1	AUGUSTUS	gene	193437	194495	1.34985835694	+	.	ID=chr_2_1.g1187.t1g;Name=A7.chr_2_1.g1187.t1;depth=59;status=Matches RNA-Seq data
chr_2_1	AUGUSTUS	mRNA	193437	194495	1.34985835694	+	.	ID=chr_2_1.g1187.t1;Name=A7.chr_2_1.g1187.t1;Parent=chr_2_1.g1187.t1g
chr_2_1	AUGUSTUS	exon	195588	195661	3.24480712367	-	2	ID=chr_2_1.g1188.t1.cds;Name=A7.chr_2_1.g1188.t1;Parent=chr_2_1.g1188.t1
chr_2_1	AUGUSTUS	gene	195588	197120	3305.07191274	-	.	ID=chr_2_1.g1188.t1g;Name=A7.chr_2_1.g1188.t1;depth=457;status=Matches RNA-Seq data
chr_2_1	AUGUSTUS	mRNA	195588	197120	3305.07191274	-	.	ID=chr_2_1.g1188.t1;Name=A7.chr_2_1.g1188.t1;Parent=chr_2_1.g1188.t1g
chr_2_1	AUGUSTUS	exon	195734	196047	6.16924351907	-	1	ID=chr_2_1.g1188.t1.cds;Name=A7.chr_2_1.g1188.t1;Parent=chr_2_1.g1188.t1
chr_2_1	AUGUSTUS	exon	196117	196811	6.79635192886	-	0	ID=chr_2_1.g1188.t1.cds;Name=A7.chr_2_1.g1188.t1;Parent=chr_2_1.g1188.t1
chr_2_1	AUGUSTUS	exon	196907	196956	6.92226891278	-	2	ID=chr_2_1.g1188.t1.cds;Name=A7.chr_2_1.g1188.t1;Parent=chr_2_1.g1188.t1
chr_2_1	AUGUSTUS	exon	197036	197120	3.50942355874	-	0	ID=chr_2_1.g1188.t1.cds;Name=A7.chr_2_1.g1188.t1;Parent=chr_2_1.g1188.t1
chr_2_1	AUGUSTUS	exon	197790	198926	1.7691292876	+	0	ID=chr_2_1.g1189.t1.cds;Name=A7.chr_2_1.g1189.t1;Parent=chr_2_1.g1189.t1
chr_2_1	AUGUSTUS	gene	197790	198926	1.7691292876	+	.	ID=chr_2_1.g1189.t1g;Name=A7.chr_2_1.g1189.t1;depth=299;status=Matches RNA-Seq data
chr_2_1	AUGUSTUS	mRNA	197790	198926	1.7691292876	+	.	ID=chr_2_1.g1189.t1;Name=A7.chr_2_1.g1189.t1;Parent=chr_2_1.g1189.t1g
chr_2_1	AUGUSTUS	exon	211206	211436	2.98956692038	+	0	ID=chr_2_1.g1193.t1.cds;Name=A7.chr_2_1.g1193.t1;Parent=chr_2_1.g1193.t1
chr_2_1	AUGUSTUS	gene	211206	214086	1354.09563184	+	.	ID=chr_2_1.g1193.t1g;Name=A7.chr_2_1.g1193.t1;depth=458;status=Matches RNA-Seq data
chr_2_1	AUGUSTUS	mRNA	211206	214086	1354.09563184	+	.	ID=chr_2_1.g1193.t1;Name=A7.chr_2_1.g1193.t1;Parent=chr_2_1.g1193.t1g
chr_2_1	AUGUSTUS	exon	211507	212650	5.21323550722	+	0	ID=chr_2_1.g1193.t1.cds;Name=A7.chr_2_1.g1193.t1;Parent=chr_2_1.g1193.t1
chr_2_1	AUGUSTUS	exon	212708	212803	5.45839290839	+	2	ID=chr_2_1.g1193.t1.cds;Name=A7.chr_2_1.g1193.t1;Parent=chr_2_1.g1193.t1
chr_2_1	AUGUSTUS	exon	212859	213044	5.18238287655	+	2	ID=chr_2_1.g1193.t1.cds;Name=A7.chr_2_1.g1193.t1;Parent=chr_2_1.g1193.t1
chr_2_1	AUGUSTUS	exon	213098	214086	3.07142152416	+	2	ID=chr_2_1.g1193.t1.cds;Name=A7.chr_2_1.g1193.t1;Parent=chr_2_1.g1193.t1
chr_2_1	AUGUSTUS	exon	215077	216671	3.38247164267	-	2	ID=chr_2_1.g1194.t1.cds;Name=A7.chr_2_1.g1194.t1;Parent=chr_2_1.g1194.t1
chr_2_1	AUGUSTUS	gene	215077	217106	69.4635282979	-	.	ID=chr_2_1.g1194.t1g;Name=A7.chr_2_1.g1194.t1;depth=69;status=Matches RNA-Seq data
chr_2_1	AUGUSTUS	mRNA	215077	217106	69.4635282979	-	.	ID=chr_2_1.g1194.t1;Name=A7.chr_2_1.g1194.t1;Parent=chr_2_1.g1194.t1g
chr_2_1	AUGUSTUS	exon	216722	216982	6.27524655902	-	2	ID=chr_2_1.g1194.t1.cds;Name=A7.chr_2_1.g1194.t1;Parent=chr_2_1.g1194.t1
chr_2_1	AUGUSTUS	exon	217055	217106	3.27259211998	-	0	ID=chr_2_1.g1194.t1.cds;Name=A7.chr_2_1.g1194.t1;Parent=chr_2_1.g1194.t1
chr_2_1	AUGUSTUS	exon	217866	218352	3.48438305723	+	0	ID=chr_2_1.g1195.t1.cds;Name=A7.chr_2_1.g1195.t1;Parent=chr_2_1.g1195.t1
chr_2_1	AUGUSTUS	gene	217866	219484	12.1250866344	+	.	ID=chr_2_1.g1195.t1g;Name=A7.chr_2_1.g1195.t1;depth=209;status=Matches RNA-Seq data
chr_2_1	AUGUSTUS	mRNA	217866	219484	12.1250866344	+	.	ID=chr_2_1.g1195.t1;Name=A7.chr_2_1.g1195.t1;Parent=chr_2_1.g1195.t1g
chr_2_1	AUGUSTUS	exon	218421	219484	3.47983744473	+	2	ID=chr_2_1.g1195.t1.cds;Name=A7.chr_2_1.g1195.t1;Parent=chr_2_1.g1195.t1
chr_2_1	AUGUSTUS	exon	227727	227813	3.86304172934	+	0	ID=chr_2_1.g1198.t1.cds;Name=A7.chr_2_1.g1198.t1;Parent=chr_2_1.g1198.t1
chr_2_1	AUGUSTUS	gene	227727	229120	111.19412341	+	.	ID=chr_2_1.g1198.t1g;Name=A7.chr_2_1.g1198.t1;depth=110;status=Matches RNA-Seq data
chr_2_1	AUGUSTUS	mRNA	227727	229120	111.19412341	+	.	ID=chr_2_1.g1198.t1;Name=A7.chr_2_1.g1198.t1;Parent=chr_2_1.g1198.t1g
chr_2_1	AUGUSTUS	exon	227874	228096	7.54210269826	+	0	ID=chr_2_1.g1198.t1.cds;Name=A7.chr_2_1.g1198.t1;Parent=chr_2_1.g1198.t1
chr_2_1	AUGUSTUS	exon	228162	229120	3.81645366645	+	2	ID=chr_2_1.g1198.t1.cds;Name=A7.chr_2_1.g1198.t1;Parent=chr_2_1.g1198.t1
chr_2_1	AUGUSTUS	exon	229562	229630	3.2164668971	+	0	ID=chr_2_1.g1199.t1.cds;Name=A7.chr_2_1.g1199.t1;Parent=chr_2_1.g1199.t1
chr_2_1	AUGUSTUS	gene	229562	230617	475.840607111	+	.	ID=chr_2_1.g1199.t1g;Name=A7.chr_2_1.g1199.t1;depth=50;status=Matches RNA-Seq data
chr_2_1	AUGUSTUS	mRNA	229562	230617	475.840607111	+	.	ID=chr_2_1.g1199.t1;Name=A7.chr_2_1.g1199.t1;Parent=chr_2_1.g1199.t1g
chr_2_1	AUGUSTUS	exon	229704	229987	6.21962776676	+	0	ID=chr_2_1.g1199.t1.cds;Name=A7.chr_2_1.g1199.t1;Parent=chr_2_1.g1199.t1
chr_2_1	AUGUSTUS	exon	230084	230501	6.87382436403	+	1	ID=chr_2_1.g1199.t1.cds;Name=A7.chr_2_1.g1199.t1;Parent=chr_2_1.g1199.t1
chr_2_1	AUGUSTUS	exon	230567	230617	3.46034650911	+	0	ID=chr_2_1.g1199.t1.cds;Name=A7.chr_2_1.g1199.t1;Parent=chr_2_1.g1199.t1
chr_2_1	AUGUSTUS	exon	239853	243248	2.54144555005	-	0	ID=chr_2_1.g1203.t1.cds;Name=A7.chr_2_1.g1203.t1;Parent=chr_2_1.g1203.t1
chr_2_1	AUGUSTUS	gene	239853	243685	6.94293817721	-	.	ID=chr_2_1.g1203.t1g;Name=A7.chr_2_1.g1203.t1;depth=113;status=Matches RNA-Seq data
chr_2_1	AUGUSTUS	mRNA	239853	243685	6.94293817721	-	.	ID=chr_2_1.g1203.t1;Name=A7.chr_2_1.g1203.t1;Parent=chr_2_1.g1203.t1g
chr_2_1	AUGUSTUS	exon	243326	243685	2.73188547245	-	0	ID=chr_2_1.g1203.t1.cds;Name=A7.chr_2_1.g1203.t1;Parent=chr_2_1.g1203.t1
chr_2_1	AUGUSTUS	exon	248012	248898	3.49383252699	-	2	ID=chr_2_1.g1205.t1.cds;Name=A7.chr_2_1.g1205.t1;Parent=chr_2_1.g1205.t1
chr_2_1	AUGUSTUS	gene	248012	249584	12.164296337	-	.	ID=chr_2_1.g1205.t1g;Name=A7.chr_2_1.g1205.t1;depth=508;status=Matches RNA-Seq data
chr_2_1	AUGUSTUS	mRNA	248012	249584	12.164296337	-	.	ID=chr_2_1.g1205.t1;Name=A7.chr_2_1.g1205.t1;Parent=chr_2_1.g1205.t1g
chr_2_1	AUGUSTUS	exon	248954	249584	3.48164837411	-	0	ID=chr_2_1.g1205.t1.cds;Name=A7.chr_2_1.g1205.t1;Parent=chr_2_1.g1205.t1
chr_2_1	AUGUSTUS	exon	249991	250028	3.12301166081	+	0	ID=chr_2_1.g1206.t1.cds;Name=A7.chr_2_1.g1206.t1;Parent=chr_2_1.g1206.t1
chr_2_1	AUGUSTUS	gene	249991	250741	9.95888424768	+	.	ID=chr_2_1.g1206.t1g;Name=A7.chr_2_1.g1206.t1;depth=454;status=Matches RNA-Seq data
chr_2_1	AUGUSTUS	mRNA	249991	250741	9.95888424768	+	.	ID=chr_2_1.g1206.t1;Name=A7.chr_2_1.g1206.t1;Parent=chr_2_1.g1206.t1g
chr_2_1	AUGUSTUS	exon	250141	250741	3.18887193815	+	1	ID=chr_2_1.g1206.t1.cds;Name=A7.chr_2_1.g1206.t1;Parent=chr_2_1.g1206.t1
chr_2_1	AUGUSTUS	exon	251846	252552	2.65591058315	-	2	ID=chr_2_1.g1207.t1.cds;Name=A7.chr_2_1.g1207.t1;Parent=chr_2_1.g1207.t1
chr_2_1	AUGUSTUS	gene	251846	254025	94.7725862059	-	.	ID=chr_2_1.g1207.t1g;Name=A7.chr_2_1.g1207.t1;depth=183;status=Matches RNA-Seq data
chr_2_1	AUGUSTUS	mRNA	251846	254025	94.7725862059	-	.	ID=chr_2_1.g1207.t1;Name=A7.chr_2_1.g1207.t1;Parent=chr_2_1.g1207.t1g
chr_2_1	AUGUSTUS	exon	252610	252704	4.02495403541	-	1	ID=chr_2_1.g1207.t1.cds;Name=A7.chr_2_1.g1207.t1;Parent=chr_2_1.g1207.t1
chr_2_1	AUGUSTUS	exon	252760	253429	4.24646048871	-	2	ID=chr_2_1.g1207.t1.cds;Name=A7.chr_2_1.g1207.t1;Parent=chr_2_1.g1207.t1
chr_2_1	AUGUSTUS	exon	253488	254025	2.08776335223	-	0	ID=chr_2_1.g1207.t1.cds;Name=A7.chr_2_1.g1207.t1;Parent=chr_2_1.g1207.t1
chr_2_1	AUGUSTUS	exon	258275	258373	1.81886917501	+	0	ID=chr_2_1.g1208.t1.cds;Name=A7.chr_2_1.g1208.t1;Parent=chr_2_1.g1208.t1
chr_2_1	AUGUSTUS	gene	258275	259459	99.3694781305	+	.	ID=chr_2_1.g1208.t1g;Name=A7.chr_2_1.g1208.t1;depth=551;status=Matches RNA-Seq data
chr_2_1	AUGUSTUS	mRNA	258275	259459	99.3694781305	+	.	ID=chr_2_1.g1208.t1;Name=A7.chr_2_1.g1208.t1;Parent=chr_2_1.g1208.t1g
chr_2_1	AUGUSTUS	exon	258445	259182	3.04686387486	+	0	ID=chr_2_1.g1208.t1.cds;Name=A7.chr_2_1.g1208.t1;Parent=chr_2_1.g1208.t1
chr_2_1	AUGUSTUS	exon	259235	259359	5.57429542112	+	0	ID=chr_2_1.g1208.t1.cds;Name=A7.chr_2_1.g1208.t1;Parent=chr_2_1.g1208.t1
chr_2_1	AUGUSTUS	exon	259417	259459	3.21668484678	+	1	ID=chr_2_1.g1208.t1.cds;Name=A7.chr_2_1.g1208.t1;Parent=chr_2_1.g1208.t1
chr_2_1	AUGUSTUS	exon	263248	264031	3.13289217868	+	0	ID=chr_2_1.g1210.t1.cds;Name=A7.chr_2_1.g1210.t1;Parent=chr_2_1.g1210.t1
chr_2_1	AUGUSTUS	gene	263248	266739	63.1595396045	+	.	ID=chr_2_1.g1210.t1g;Name=A7.chr_2_1.g1210.t1;depth=63;status=Matches RNA-Seq data
chr_2_1	AUGUSTUS	mRNA	263248	266739	63.1595396045	+	.	ID=chr_2_1.g1210.t1;Name=A7.chr_2_1.g1210.t1;Parent=chr_2_1.g1210.t1g
chr_2_1	AUGUSTUS	exon	264108	265204	5.87552306441	+	2	ID=chr_2_1.g1210.t1.cds;Name=A7.chr_2_1.g1210.t1;Parent=chr_2_1.g1210.t1
chr_2_1	AUGUSTUS	exon	265264	266739	3.43120741422	+	0	ID=chr_2_1.g1210.t1.cds;Name=A7.chr_2_1.g1210.t1;Parent=chr_2_1.g1210.t1
chr_2_1	AUGUSTUS	exon	268791	268807	3.75019446219	+	0	ID=chr_2_1.g1191.t1.cds;Name=A8.chr_2_1.g1191.t1;Parent=chr_2_1.g1191.t1
chr_2_1	AUGUSTUS	gene	268791	270052	4146.49058516	+	.	ID=chr_2_1.g1191.t1g;Name=A8.chr_2_1.g1191.t1;depth=518;status=Matches RNA-Seq data
chr_2_1	AUGUSTUS	mRNA	268791	270052	4146.49058516	+	.	ID=chr_2_1.g1191.t1;Name=A8.chr_2_1.g1191.t1;Parent=chr_2_1.g1191.t1g
chr_2_1	AUGUSTUS	exon	268900	268934	6.44425955745	+	1	ID=chr_2_1.g1191.t1.cds;Name=A8.chr_2_1.g1191.t1;Parent=chr_2_1.g1191.t1
chr_2_1	AUGUSTUS	exon	269050	269547	6.33744586966	+	2	ID=chr_2_1.g1191.t1.cds;Name=A8.chr_2_1.g1191.t1;Parent=chr_2_1.g1191.t1
chr_2_1	AUGUSTUS	exon	269611	269748	7.21181459554	+	2	ID=chr_2_1.g1191.t1.cds;Name=A8.chr_2_1.g1191.t1;Parent=chr_2_1.g1191.t1
chr_2_1	AUGUSTUS	exon	269817	270052	3.75400680102	+	2	ID=chr_2_1.g1191.t1.cds;Name=A8.chr_2_1.g1191.t1;Parent=chr_2_1.g1191.t1
chr_2_1	AUGUSTUS	exon	271070	273691	1.75972540046	-	0	ID=chr_2_1.g1212.t1.cds;Name=A7.chr_2_1.g1212.t1;Parent=chr_2_1.g1212.t1
chr_2_1	AUGUSTUS	gene	271070	273691	1.75972540046	-	.	ID=chr_2_1.g1212.t1g;Name=A7.chr_2_1.g1212.t1;depth=156;status=Matches RNA-Seq data
chr_2_1	AUGUSTUS	mRNA	271070	273691	1.75972540046	-	.	ID=chr_2_1.g1212.t1;Name=A7.chr_2_1.g1212.t1;Parent=chr_2_1.g1212.t1g
chr_2_1	AUGUSTUS	exon	275260	275406	2.77112790946	-	0	ID=chr_2_1.g1213.t1.cds;Name=A7.chr_2_1.g1213.t1;Parent=chr_2_1.g1213.t1
chr_2_1	AUGUSTUS	gene	275260	276157	7.65790507909	-	.	ID=chr_2_1.g1213.t1g;Name=A7.chr_2_1.g1213.t1;depth=357;status=Matches RNA-Seq data
chr_2_1	AUGUSTUS	mRNA	275260	276157	7.65790507909	-	.	ID=chr_2_1.g1213.t1;Name=A7.chr_2_1.g1213.t1;Parent=chr_2_1.g1213.t1g
chr_2_1	AUGUSTUS	exon	275504	276157	2.76346142412	-	0	ID=chr_2_1.g1213.t1.cds;Name=A7.chr_2_1.g1213.t1;Parent=chr_2_1.g1213.t1
chr_2_1	AUGUSTUS	exon	276887	277717	3.63044961819	+	0	ID=chr_2_1.g1214.t1.cds;Name=A7.chr_2_1.g1214.t1;Parent=chr_2_1.g1214.t1
chr_2_1	AUGUSTUS	gene	276887	278007	13.0783960765	+	.	ID=chr_2_1.g1214.t1g;Name=A7.chr_2_1.g1214.t1;depth=541;status=Matches RNA-Seq data
chr_2_1	AUGUSTUS	mRNA	276887	278007	13.0783960765	+	.	ID=chr_2_1.g1214.t1;Name=A7.chr_2_1.g1214.t1;Parent=chr_2_1.g1214.t1g
chr_2_1	AUGUSTUS	exon	277768	278007	3.60241773111	+	0	ID=chr_2_1.g1214.t1.cds;Name=A7.chr_2_1.g1214.t1;Parent=chr_2_1.g1214.t1
chr_2_1	AUGUSTUS	exon	295913	300535	2.54153549553	+	0	ID=chr_2_1.g1218.t1.cds;Name=A7.chr_2_1.g1218.t1;Parent=chr_2_1.g1218.t1
chr_2_1	AUGUSTUS	gene	295913	301796	5.41648295538	+	.	ID=chr_2_1.g1218.t1g;Name=A7.chr_2_1.g1218.t1;depth=144;status=Matches RNA-Seq data
chr_2_1	AUGUSTUS	mRNA	295913	301796	5.41648295538	+	.	ID=chr_2_1.g1218.t1;Name=A7.chr_2_1.g1218.t1;Parent=chr_2_1.g1218.t1g
chr_2_1	AUGUSTUS	exon	300606	301796	2.13118524802	+	0	ID=chr_2_1.g1218.t1.cds;Name=A7.chr_2_1.g1218.t1;Parent=chr_2_1.g1218.t1
chr_2_1	AUGUSTUS	exon	308481	309291	1.77951304201	-	1	ID=chr_2_1.g1221.t1.cds;Name=A7.chr_2_1.g1221.t1;Parent=chr_2_1.g1221.t1
chr_2_1	AUGUSTUS	gene	308481	309811	3.16666666667	-	.	ID=chr_2_1.g1221.t1g;Name=A7.chr_2_1.g1221.t1;depth=78;status=Matches RNA-Seq data
chr_2_1	AUGUSTUS	mRNA	308481	309811	3.16666666667	-	.	ID=chr_2_1.g1221.t1;Name=A7.chr_2_1.g1221.t1;Parent=chr_2_1.g1221.t1g
chr_2_1	AUGUSTUS	exon	309381	309811	1.77951304201	-	0	ID=chr_2_1.g1221.t1.cds;Name=A7.chr_2_1.g1221.t1;Parent=chr_2_1.g1221.t1
chr_2_1	AUGUSTUS	exon	311524	311817	2.61626537938	-	0	ID=chr_2_1.g1204.t1.cds;Name=A8.chr_2_1.g1204.t1;Parent=chr_2_1.g1204.t1
chr_2_1	AUGUSTUS	gene	311524	313156	8.35373137337	-	.	ID=chr_2_1.g1204.t1g;Name=A8.chr_2_1.g1204.t1;depth=253;status=Matches RNA-Seq data
chr_2_1	AUGUSTUS	mRNA	311524	313156	8.35373137337	-	.	ID=chr_2_1.g1204.t1;Name=A8.chr_2_1.g1204.t1;Parent=chr_2_1.g1204.t1g
chr_2_1	AUGUSTUS	exon	311876	313156	3.1929984776	-	0	ID=chr_2_1.g1204.t1.cds;Name=A8.chr_2_1.g1204.t1;Parent=chr_2_1.g1204.t1
chr_2_1	AUGUSTUS	exon	315301	315625	3.72003787703	-	1	ID=chr_2_1.g1223.t1.cds;Name=A7.chr_2_1.g1223.t1;Parent=chr_2_1.g1223.t1
chr_2_1	AUGUSTUS	gene	315301	316234	4912.61224841	-	.	ID=chr_2_1.g1223.t1g;Name=A7.chr_2_1.g1223.t1;depth=1160;status=Matches RNA-Seq data
chr_2_1	AUGUSTUS	mRNA	315301	316234	4912.61224841	-	.	ID=chr_2_1.g1223.t1;Name=A7.chr_2_1.g1223.t1;Parent=chr_2_1.g1223.t1g
chr_2_1	AUGUSTUS	exon	315685	315960	7.06464301687	-	1	ID=chr_2_1.g1223.t1.cds;Name=A7.chr_2_1.g1223.t1;Parent=chr_2_1.g1223.t1
chr_2_1	AUGUSTUS	exon	316017	316031	7.25563864838	-	1	ID=chr_2_1.g1223.t1.cds;Name=A7.chr_2_1.g1223.t1;Parent=chr_2_1.g1223.t1
chr_2_1	AUGUSTUS	exon	316090	316135	7.2963249906	-	2	ID=chr_2_1.g1223.t1.cds;Name=A7.chr_2_1.g1223.t1;Parent=chr_2_1.g1223.t1
chr_2_1	AUGUSTUS	exon	316198	316234	3.53097862054	-	0	ID=chr_2_1.g1223.t1.cds;Name=A7.chr_2_1.g1223.t1;Parent=chr_2_1.g1223.t1
chr_2_1	AUGUSTUS	exon	316737	316873	3.62312040564	+	0	ID=chr_2_1.g1224.t1.cds;Name=A7.chr_2_1.g1224.t1;Parent=chr_2_1.g1224.t1
chr_2_1	AUGUSTUS	gene	316737	317903	487.651490366	+	.	ID=chr_2_1.g1224.t1g;Name=A7.chr_2_1.g1224.t1;depth=245;status=Matches RNA-Seq data
chr_2_1	AUGUSTUS	mRNA	316737	317903	487.651490366	+	.	ID=chr_2_1.g1224.t1;Name=A7.chr_2_1.g1224.t1;Parent=chr_2_1.g1224.t1g
chr_2_1	AUGUSTUS	exon	316950	317462	6.86791152284	+	1	ID=chr_2_1.g1224.t1.cds;Name=A7.chr_2_1.g1224.t1;Parent=chr_2_1.g1224.t1
chr_2_1	AUGUSTUS	exon	317550	317675	6.18715325579	+	1	ID=chr_2_1.g1224.t1.cds;Name=A7.chr_2_1.g1224.t1;Parent=chr_2_1.g1224.t1
chr_2_1	AUGUSTUS	exon	317744	317903	3.16746061583	+	1	ID=chr_2_1.g1224.t1.cds;Name=A7.chr_2_1.g1224.t1;Parent=chr_2_1.g1224.t1
chr_2_1	AUGUSTUS	exon	319086	319297	3.12728146398	+	0	ID=chr_2_1.g1225.t3.cds;Name=A7.chr_2_1.g1225.t3;Parent=chr_2_1.g1225.t3
chr_2_1	AUGUSTUS	gene	319086	319913	335.920960867	+	.	ID=chr_2_1.g1225.t3g;Name=A7.chr_2_1.g1225.t3;depth=298;status=Matches RNA-Seq data
chr_2_1	AUGUSTUS	mRNA	319086	319913	335.920960867	+	.	ID=chr_2_1.g1225.t3;Name=A7.chr_2_1.g1225.t3;Parent=chr_2_1.g1225.t3g
chr_2_1	AUGUSTUS	exon	319363	319491	6.36424543588	+	1	ID=chr_2_1.g1225.t3.cds;Name=A7.chr_2_1.g1225.t3;Parent=chr_2_1.g1225.t3
chr_2_1	AUGUSTUS	exon	319552	319842	6.17227160595	+	1	ID=chr_2_1.g1225.t3.cds;Name=A7.chr_2_1.g1225.t3;Parent=chr_2_1.g1225.t3
chr_2_1	AUGUSTUS	exon	319898	319913	2.73450161876	+	1	ID=chr_2_1.g1225.t3.cds;Name=A7.chr_2_1.g1225.t3;Parent=chr_2_1.g1225.t3
chr_2_1	AUGUSTUS	exon	321785	321805	3.02220535166	+	0	ID=chr_2_1.g1226.t1.cds;Name=A7.chr_2_1.g1226.t1;Parent=chr_2_1.g1226.t1
chr_2_1	AUGUSTUS	gene	321785	323650	36.1309459197	+	.	ID=chr_2_1.g1226.t1g;Name=A7.chr_2_1.g1226.t1;depth=319;status=Matches RNA-Seq data
chr_2_1	AUGUSTUS	mRNA	321785	323650	36.1309459197	+	.	ID=chr_2_1.g1226.t1;Name=A7.chr_2_1.g1226.t1;Parent=chr_2_1.g1226.t1g
chr_2_1	AUGUSTUS	exon	321901	322023	4.58583092907	+	0	ID=chr_2_1.g1226.t1.cds;Name=A7.chr_2_1.g1226.t1;Parent=chr_2_1.g1226.t1
chr_2_1	AUGUSTUS	exon	322214	323650	2.60697773655	+	0	ID=chr_2_1.g1226.t1.cds;Name=A7.chr_2_1.g1226.t1;Parent=chr_2_1.g1226.t1
chr_2_1	AUGUSTUS	exon	324385	327864	1.57528735632	+	0	ID=chr_2_1.g1211.t1.cds;Name=A8.chr_2_1.g1211.t1;Parent=chr_2_1.g1211.t1
chr_2_1	AUGUSTUS	gene	324385	327864	1.57528735632	-	.	ID=chr_2_1.g1211.t1g;Name=A8.chr_2_1.g1211.t1;depth=191;status=Matches RNA-Seq data
chr_2_1	AUGUSTUS	mRNA	324385	327864	1.57528735632	+	.	ID=chr_2_1.g1211.t1;Name=A8.chr_2_1.g1211.t1;Parent=chr_2_1.g1211.t1g
chr_2_1	AUGUSTUS	exon	338487	340056	2.81130053499	-	1	ID=chr_2_1.g1215.t1.cds;Name=A8.chr_2_1.g1215.t1;Parent=chr_2_1.g1215.t1
chr_2_1	AUGUSTUS	gene	338487	340323	17.5549341254	-	.	ID=chr_2_1.g1215.t1g;Name=A8.chr_2_1.g1215.t1;depth=76;status=Matches RNA-Seq data
chr_2_1	AUGUSTUS	mRNA	338487	340323	17.5549341254	-	.	ID=chr_2_1.g1215.t1;Name=A8.chr_2_1.g1215.t1;Parent=chr_2_1.g1215.t1g
chr_2_1	AUGUSTUS	exon	340124	340168	3.47708424964	-	1	ID=chr_2_1.g1215.t1.cds;Name=A8.chr_2_1.g1215.t1;Parent=chr_2_1.g1215.t1
chr_2_1	AUGUSTUS	exon	340244	340323	1.79587752391	-	0	ID=chr_2_1.g1215.t1.cds;Name=A8.chr_2_1.g1215.t1;Parent=chr_2_1.g1215.t1
chr_2_1	AUGUSTUS	exon	343663	343713	2.19396557809	+	0	ID=chr_2_1.g1217.t1.cds;Name=A8.chr_2_1.g1217.t1;Parent=chr_2_1.g1217.t1
chr_2_1	AUGUSTUS	gene	343663	345962	69344.6103594	+	.	ID=chr_2_1.g1217.t1g;Name=A8.chr_2_1.g1217.t1;depth=222;status=Matches RNA-Seq data
chr_2_1	AUGUSTUS	mRNA	343663	345962	69344.6103594	+	.	ID=chr_2_1.g1217.t1;Name=A8.chr_2_1.g1217.t1;Parent=chr_2_1.g1217.t1g
chr_2_1	AUGUSTUS	exon	343800	344105	4.47357438831	+	0	ID=chr_2_1.g1217.t1.cds;Name=A8.chr_2_1.g1217.t1;Parent=chr_2_1.g1217.t1
chr_2_1	AUGUSTUS	exon	344167	344200	3.28808096894	+	0	ID=chr_2_1.g1217.t1.cds;Name=A8.chr_2_1.g1217.t1;Parent=chr_2_1.g1217.t1
chr_2_1	AUGUSTUS	exon	344256	344415	3.73248750508	+	2	ID=chr_2_1.g1217.t1.cds;Name=A8.chr_2_1.g1217.t1;Parent=chr_2_1.g1217.t1
chr_2_1	AUGUSTUS	exon	344466	345045	6.01719590712	+	1	ID=chr_2_1.g1217.t1.cds;Name=A8.chr_2_1.g1217.t1;Parent=chr_2_1.g1217.t1
chr_2_1	AUGUSTUS	exon	345116	345276	5.24580785317	+	0	ID=chr_2_1.g1217.t1.cds;Name=A8.chr_2_1.g1217.t1;Parent=chr_2_1.g1217.t1
chr_2_1	AUGUSTUS	exon	345329	345462	5.42574852096	+	1	ID=chr_2_1.g1217.t1.cds;Name=A8.chr_2_1.g1217.t1;Parent=chr_2_1.g1217.t1
chr_2_1	AUGUSTUS	exon	345514	345962	3.36140763594	+	2	ID=chr_2_1.g1217.t1.cds;Name=A8.chr_2_1.g1217.t1;Parent=chr_2_1.g1217.t1
chr_2_1	AUGUSTUS	exon	351117	353696	1.63100775194	+	0	ID=chr_2_1.g1236.t1.cds;Name=A7.chr_2_1.g1236.t1;Parent=chr_2_1.g1236.t1
chr_2_1	AUGUSTUS	gene	351117	353696	1.63100775194	+	.	ID=chr_2_1.g1236.t1g;Name=A7.chr_2_1.g1236.t1;depth=155;status=Matches RNA-Seq data
chr_2_1	AUGUSTUS	mRNA	351117	353696	1.63100775194	+	.	ID=chr_2_1.g1236.t1;Name=A7.chr_2_1.g1236.t1;Parent=chr_2_1.g1236.t1g
chr_2_1	AUGUSTUS	exon	367330	367424	1.11417202906	+	0	ID=chr_2_1.g1240.t1.cds;Name=A7.chr_2_1.g1240.t1;Parent=chr_2_1.g1240.t1
chr_2_1	AUGUSTUS	gene	367330	369861	43817.4356884	+	.	ID=chr_2_1.g1240.t1g;Name=A7.chr_2_1.g1240.t1;depth=106;status=Matches RNA-Seq data
chr_2_1	AUGUSTUS	mRNA	367330	369861	43817.4356884	+	.	ID=chr_2_1.g1240.t1;Name=A7.chr_2_1.g1240.t1;Parent=chr_2_1.g1240.t1g
chr_2_1	AUGUSTUS	exon	367610	367845	2.72326320202	+	1	ID=chr_2_1.g1240.t1.cds;Name=A7.chr_2_1.g1240.t1;Parent=chr_2_1.g1240.t1
chr_2_1	AUGUSTUS	exon	367925	368111	3.71406295802	+	2	ID=chr_2_1.g1240.t1.cds;Name=A7.chr_2_1.g1240.t1;Parent=chr_2_1.g1240.t1
chr_2_1	AUGUSTUS	exon	368163	368697	3.14557141076	+	1	ID=chr_2_1.g1240.t1.cds;Name=A7.chr_2_1.g1240.t1;Parent=chr_2_1.g1240.t1
chr_2_1	AUGUSTUS	exon	368746	368784	4.26391248467	+	0	ID=chr_2_1.g1240.t1.cds;Name=A7.chr_2_1.g1240.t1;Parent=chr_2_1.g1240.t1
chr_2_1	AUGUSTUS	exon	368833	368883	3.75373590816	+	0	ID=chr_2_1.g1240.t1.cds;Name=A7.chr_2_1.g1240.t1;Parent=chr_2_1.g1240.t1
chr_2_1	AUGUSTUS	exon	368929	369185	4.52542154985	+	0	ID=chr_2_1.g1240.t1.cds;Name=A7.chr_2_1.g1240.t1;Parent=chr_2_1.g1240.t1
chr_2_1	AUGUSTUS	exon	369232	369770	5.9723336803	+	1	ID=chr_2_1.g1240.t1.cds;Name=A7.chr_2_1.g1240.t1;Parent=chr_2_1.g1240.t1
chr_2_1	AUGUSTUS	exon	369818	369861	2.85746669013	+	2	ID=chr_2_1.g1240.t1.cds;Name=A7.chr_2_1.g1240.t1;Parent=chr_2_1.g1240.t1
chr_2_1	AUGUSTUS	exon	384061	384547	2.6202725691	-	1	ID=chr_2_1.g1241.t1.cds;Name=A7.chr_2_1.g1241.t1;Parent=chr_2_1.g1241.t1
chr_2_1	AUGUSTUS	gene	384061	385864	203.324557163	-	.	ID=chr_2_1.g1241.t1g;Name=A7.chr_2_1.g1241.t1;depth=42;status=Matches RNA-Seq data
chr_2_1	AUGUSTUS	mRNA	384061	385864	203.324557163	-	.	ID=chr_2_1.g1241.t1;Name=A7.chr_2_1.g1241.t1;Parent=chr_2_1.g1241.t1g
chr_2_1	AUGUSTUS	exon	384604	384878	5.62597715027	-	0	ID=chr_2_1.g1241.t1.cds;Name=A7.chr_2_1.g1241.t1;Parent=chr_2_1.g1241.t1
chr_2_1	AUGUSTUS	exon	384934	385584	5.54629031312	-	0	ID=chr_2_1.g1241.t1.cds;Name=A7.chr_2_1.g1241.t1;Parent=chr_2_1.g1241.t1
chr_2_1	AUGUSTUS	exon	385634	385864	2.48681112961	-	0	ID=chr_2_1.g1241.t1.cds;Name=A7.chr_2_1.g1241.t1;Parent=chr_2_1.g1241.t1
chr_2_1	AUGUSTUS	exon	387293	387355	2.51354678677	+	0	ID=chr_2_1.g1242.t1.cds;Name=A7.chr_2_1.g1242.t1;Parent=chr_2_1.g1242.t1
chr_2_1	AUGUSTUS	gene	387293	387759	26.6752551273	+	.	ID=chr_2_1.g1242.t1g;Name=A7.chr_2_1.g1242.t1;depth=87;status=Matches RNA-Seq data
chr_2_1	AUGUSTUS	mRNA	387293	387759	26.6752551273	+	.	ID=chr_2_1.g1242.t1;Name=A7.chr_2_1.g1242.t1;Parent=chr_2_1.g1242.t1g
chr_2_1	AUGUSTUS	exon	387426	387536	4.49636918387	+	0	ID=chr_2_1.g1242.t1.cds;Name=A7.chr_2_1.g1242.t1;Parent=chr_2_1.g1242.t1
chr_2_1	AUGUSTUS	exon	387604	387759	2.36025890892	+	0	ID=chr_2_1.g1242.t1.cds;Name=A7.chr_2_1.g1242.t1;Parent=chr_2_1.g1242.t1
chr_2_1	AUGUSTUS	exon	395823	396992	1.77051282051	+	0	ID=chr_2_1.g1247.t1.cds;Name=A7.chr_2_1.g1247.t1;Parent=chr_2_1.g1247.t1
chr_2_1	AUGUSTUS	gene	395823	396992	1.77051282051	+	.	ID=chr_2_1.g1247.t1g;Name=A7.chr_2_1.g1247.t1;depth=52;status=Matches RNA-Seq data
chr_2_1	AUGUSTUS	mRNA	395823	396992	1.77051282051	+	.	ID=chr_2_1.g1247.t1;Name=A7.chr_2_1.g1247.t1;Parent=chr_2_1.g1247.t1g
chr_2_1	AUGUSTUS	exon	406579	407229	1.79569892473	-	0	ID=chr_2_1.g1251.t1.cds;Name=A7.chr_2_1.g1251.t1;Parent=chr_2_1.g1251.t1
chr_2_1	AUGUSTUS	gene	406579	407229	1.79569892473	-	.	ID=chr_2_1.g1251.t1g;Name=A7.chr_2_1.g1251.t1;depth=404;status=Matches RNA-Seq data
chr_2_1	AUGUSTUS	mRNA	406579	407229	1.79569892473	-	.	ID=chr_2_1.g1251.t1;Name=A7.chr_2_1.g1251.t1;Parent=chr_2_1.g1251.t1g
chr_2_1	AUGUSTUS	exon	409003	409024	3.94391426955	+	0	ID=chr_2_1.g1252.t1.cds;Name=A7.chr_2_1.g1252.t1;Parent=chr_2_1.g1252.t1
chr_2_1	AUGUSTUS	gene	409003	409389	15.4205460634	+	.	ID=chr_2_1.g1252.t1g;Name=A7.chr_2_1.g1252.t1;depth=1696;status=Matches RNA-Seq data
chr_2_1	AUGUSTUS	mRNA	409003	409389	15.4205460634	+	.	ID=chr_2_1.g1252.t1;Name=A7.chr_2_1.g1252.t1;Parent=chr_2_1.g1252.t1g
chr_2_1	AUGUSTUS	exon	409103	409389	3.90995975304	+	2	ID=chr_2_1.g1252.t1.cds;Name=A7.chr_2_1.g1252.t1;Parent=chr_2_1.g1252.t1
chr_2_1	AUGUSTUS	exon	409838	410545	1.7634180791	-	0	ID=chr_2_1.g1253.t1.cds;Name=A7.chr_2_1.g1253.t1;Parent=chr_2_1.g1253.t1
chr_2_1	AUGUSTUS	gene	409838	410545	1.7634180791	-	.	ID=chr_2_1.g1253.t1g;Name=A7.chr_2_1.g1253.t1;depth=53;status=Matches RNA-Seq data
chr_2_1	AUGUSTUS	mRNA	409838	410545	1.7634180791	-	.	ID=chr_2_1.g1253.t1;Name=A7.chr_2_1.g1253.t1;Parent=chr_2_1.g1253.t1g
chr_2_1	AUGUSTUS	exon	420986	421205	3.6543715847	+	0	ID=chr_2_1.g1256.t1.cds;Name=A7.chr_2_1.g1256.t1;Parent=chr_2_1.g1256.t1
chr_2_1	AUGUSTUS	gene	420986	421778	13.3192140761	+	.	ID=chr_2_1.g1256.t1g;Name=A7.chr_2_1.g1256.t1;depth=44;status=Matches RNA-Seq data
chr_2_1	AUGUSTUS	mRNA	420986	421778	13.3192140761	+	.	ID=chr_2_1.g1256.t1;Name=A7.chr_2_1.g1256.t1;Parent=chr_2_1.g1256.t1g
chr_2_1	AUGUSTUS	exon	421264	421778	3.64473446868	+	2	ID=chr_2_1.g1256.t1.cds;Name=A7.chr_2_1.g1256.t1;Parent=chr_2_1.g1256.t1
chr_2_1	AUGUSTUS	exon	434738	437185	1.90849673203	-	0	ID=chr_2_1.g1262.t1.cds;Name=A7.chr_2_1.g1262.t1;Parent=chr_2_1.g1262.t1
chr_2_1	AUGUSTUS	gene	434738	437185	1.90849673203	-	.	ID=chr_2_1.g1262.t1g;Name=A7.chr_2_1.g1262.t1;depth=219;status=Matches RNA-Seq data
chr_2_1	AUGUSTUS	mRNA	434738	437185	1.90849673203	-	.	ID=chr_2_1.g1262.t1;Name=A7.chr_2_1.g1262.t1;Parent=chr_2_1.g1262.t1g
chr_2_1	AUGUSTUS	exon	457729	458235	1.32938856016	+	0	ID=chr_2_1.g1269.t1.cds;Name=A7.chr_2_1.g1269.t1;Parent=chr_2_1.g1269.t1
chr_2_1	AUGUSTUS	gene	457729	458235	1.32938856016	+	.	ID=chr_2_1.g1269.t1g;Name=A7.chr_2_1.g1269.t1;depth=121;status=Matches RNA-Seq data
chr_2_1	AUGUSTUS	mRNA	457729	458235	1.32938856016	+	.	ID=chr_2_1.g1269.t1;Name=A7.chr_2_1.g1269.t1;Parent=chr_2_1.g1269.t1g
chr_2_1	AUGUSTUS	exon	458324	458672	3.06918449391	-	1	ID=chr_2_1.g1270.t1.cds;Name=A7.chr_2_1.g1270.t1;Parent=chr_2_1.g1270.t1
chr_2_1	AUGUSTUS	gene	458324	460127	1351.77029343	-	.	ID=chr_2_1.g1270.t1g;Name=A7.chr_2_1.g1270.t1;depth=50;status=Matches RNA-Seq data
chr_2_1	AUGUSTUS	mRNA	458324	460127	1351.77029343	-	.	ID=chr_2_1.g1270.t1;Name=A7.chr_2_1.g1270.t1;Parent=chr_2_1.g1270.t1g
chr_2_1	AUGUSTUS	exon	458719	458864	5.64826308576	-	0	ID=chr_2_1.g1270.t1.cds;Name=A7.chr_2_1.g1270.t1;Parent=chr_2_1.g1270.t1
chr_2_1	AUGUSTUS	exon	458931	459776	5.78827941072	-	0	ID=chr_2_1.g1270.t1.cds;Name=A7.chr_2_1.g1270.t1;Parent=chr_2_1.g1270.t1
chr_2_1	AUGUSTUS	exon	459854	459931	5.12135569863	-	0	ID=chr_2_1.g1270.t1.cds;Name=A7.chr_2_1.g1270.t1;Parent=chr_2_1.g1270.t1
chr_2_1	AUGUSTUS	exon	459990	460127	2.63045307083	-	0	ID=chr_2_1.g1270.t1.cds;Name=A7.chr_2_1.g1270.t1;Parent=chr_2_1.g1270.t1
chr_2_1	AUGUSTUS	exon	463158	464003	2.96029148897	-	0	ID=chr_2_1.g1272.t1.cds;Name=A7.chr_2_1.g1272.t1;Parent=chr_2_1.g1272.t1
chr_2_1	AUGUSTUS	gene	463158	465120	267.987089084	-	.	ID=chr_2_1.g1272.t1g;Name=A7.chr_2_1.g1272.t1;depth=55;status=Matches RNA-Seq data
chr_2_1	AUGUSTUS	mRNA	463158	465120	267.987089084	-	.	ID=chr_2_1.g1272.t1;Name=A7.chr_2_1.g1272.t1;Parent=chr_2_1.g1272.t1g
chr_2_1	AUGUSTUS	exon	464058	464218	5.46848600754	-	2	ID=chr_2_1.g1272.t1.cds;Name=A7.chr_2_1.g1272.t1;Parent=chr_2_1.g1272.t1
chr_2_1	AUGUSTUS	exon	464272	464932	6.12815522451	-	0	ID=chr_2_1.g1272.t1.cds;Name=A7.chr_2_1.g1272.t1;Parent=chr_2_1.g1272.t1
chr_2_1	AUGUSTUS	exon	464992	465120	2.70136041969	-	0	ID=chr_2_1.g1272.t1.cds;Name=A7.chr_2_1.g1272.t1;Parent=chr_2_1.g1272.t1
chr_2_1	AUGUSTUS	exon	482351	482432	3.49610791694	+	0	ID=chr_2_1.g1280.t1.cds;Name=A7.chr_2_1.g1280.t1;Parent=chr_2_1.g1280.t1
chr_2_1	AUGUSTUS	gene	482351	483471	82.1075800186	+	.	ID=chr_2_1.g1280.t1g;Name=A7.chr_2_1.g1280.t1;depth=116;status=Matches RNA-Seq data
chr_2_1	AUGUSTUS	mRNA	482351	483471	82.1075800186	+	.	ID=chr_2_1.g1280.t1;Name=A7.chr_2_1.g1280.t1;Parent=chr_2_1.g1280.t1g
chr_2_1	AUGUSTUS	exon	482526	482642	6.84832681179	+	2	ID=chr_2_1.g1280.t1.cds;Name=A7.chr_2_1.g1280.t1;Parent=chr_2_1.g1280.t1
chr_2_1	AUGUSTUS	exon	482732	483471	3.42936684712	+	2	ID=chr_2_1.g1280.t1.cds;Name=A7.chr_2_1.g1280.t1;Parent=chr_2_1.g1280.t1
chr_2_1	AUGUSTUS	exon	490447	490581	3.65419879639	+	0	ID=chr_2_1.g1260.t1.cds;Name=A8.chr_2_1.g1260.t1;Parent=chr_2_1.g1260.t1
chr_2_1	AUGUSTUS	gene	490447	491823	100.138534727	+	.	ID=chr_2_1.g1260.t1g;Name=A8.chr_2_1.g1260.t1;depth=1051;status=Matches RNA-Seq data
chr_2_1	AUGUSTUS	mRNA	490447	491823	100.138534727	+	.	ID=chr_2_1.g1260.t1;Name=A8.chr_2_1.g1260.t1;Parent=chr_2_1.g1260.t1g
chr_2_1	AUGUSTUS	exon	490631	491575	7.29366660709	+	0	ID=chr_2_1.g1260.t1.cds;Name=A8.chr_2_1.g1260.t1;Parent=chr_2_1.g1260.t1
chr_2_1	AUGUSTUS	exon	491623	491823	3.75718996933	+	0	ID=chr_2_1.g1260.t1.cds;Name=A8.chr_2_1.g1260.t1;Parent=chr_2_1.g1260.t1
chr_2_1	AUGUSTUS	exon	493811	495451	1.83028641073	-	0	ID=chr_2_1.g1284.t1.cds;Name=A7.chr_2_1.g1284.t1;Parent=chr_2_1.g1284.t1
chr_2_1	AUGUSTUS	gene	493811	495451	1.83028641073	-	.	ID=chr_2_1.g1284.t1g;Name=A7.chr_2_1.g1284.t1;depth=101;status=Matches RNA-Seq data
chr_2_1	AUGUSTUS	mRNA	493811	495451	1.83028641073	-	.	ID=chr_2_1.g1284.t1;Name=A7.chr_2_1.g1284.t1;Parent=chr_2_1.g1284.t1g
chr_2_1	AUGUSTUS	exon	496681	497116	3.79176637389	-	1	ID=chr_2_1.g1285.t1.cds;Name=A7.chr_2_1.g1285.t1;Parent=chr_2_1.g1285.t1
chr_2_1	AUGUSTUS	gene	496681	498729	811.563923314	-	.	ID=chr_2_1.g1285.t1g;Name=A7.chr_2_1.g1285.t1;depth=70;status=Matches RNA-Seq data
chr_2_1	AUGUSTUS	mRNA	496681	498729	811.563923314	-	.	ID=chr_2_1.g1285.t1;Name=A7.chr_2_1.g1285.t1;Parent=chr_2_1.g1285.t1g
chr_2_1	AUGUSTUS	exon	497203	497644	7.41684134282	-	2	ID=chr_2_1.g1285.t1.cds;Name=A7.chr_2_1.g1285.t1;Parent=chr_2_1.g1285.t1
chr_2_1	AUGUSTUS	exon	497752	498469	7.53944206742	-	0	ID=chr_2_1.g1285.t1.cds;Name=A7.chr_2_1.g1285.t1;Parent=chr_2_1.g1285.t1
chr_2_1	AUGUSTUS	exon	498523	498729	3.827568438	-	0	ID=chr_2_1.g1285.t1.cds;Name=A7.chr_2_1.g1285.t1;Parent=chr_2_1.g1285.t1
chr_2_1	AUGUSTUS	exon	508015	508711	3.71114974684	-	1	ID=chr_2_1.g1287.t1.cds;Name=A7.chr_2_1.g1287.t1;Parent=chr_2_1.g1287.t1
chr_2_1	AUGUSTUS	gene	508015	509021	13.4776402247	-	.	ID=chr_2_1.g1287.t1g;Name=A7.chr_2_1.g1287.t1;depth=273;status=Matches RNA-Seq data
chr_2_1	AUGUSTUS	mRNA	508015	509021	13.4776402247	-	.	ID=chr_2_1.g1287.t1;Name=A7.chr_2_1.g1287.t1;Parent=chr_2_1.g1287.t1g
chr_2_1	AUGUSTUS	exon	508771	509021	3.63166165315	-	0	ID=chr_2_1.g1287.t1.cds;Name=A7.chr_2_1.g1287.t1;Parent=chr_2_1.g1287.t1
chr_2_1	AUGUSTUS	exon	521055	521313	3.49069270017	+	0	ID=chr_2_1.g1291.t1.cds;Name=A7.chr_2_1.g1291.t1;Parent=chr_2_1.g1291.t1
chr_2_1	AUGUSTUS	gene	521055	522822	616.431865463	+	.	ID=chr_2_1.g1291.t1g;Name=A7.chr_2_1.g1291.t1;depth=120;status=Matches RNA-Seq data
chr_2_1	AUGUSTUS	mRNA	521055	522822	616.431865463	+	.	ID=chr_2_1.g1291.t1;Name=A7.chr_2_1.g1291.t1;Parent=chr_2_1.g1291.t1g
chr_2_1	AUGUSTUS	exon	521390	521931	6.91762712053	+	2	ID=chr_2_1.g1291.t1.cds;Name=A7.chr_2_1.g1291.t1;Parent=chr_2_1.g1291.t1
chr_2_1	AUGUSTUS	exon	521987	522326	7.13052682415	+	0	ID=chr_2_1.g1291.t1.cds;Name=A7.chr_2_1.g1291.t1;Parent=chr_2_1.g1291.t1
chr_2_1	AUGUSTUS	exon	522398	522822	3.580096198	+	2	ID=chr_2_1.g1291.t1.cds;Name=A7.chr_2_1.g1291.t1;Parent=chr_2_1.g1291.t1
chr_2_1	AUGUSTUS	exon	539382	540373	3.40438515623	-	2	ID=chr_2_1.g1298.t1.cds;Name=A7.chr_2_1.g1298.t1;Parent=chr_2_1.g1298.t1
chr_2_1	AUGUSTUS	gene	539382	540963	41.9715798507	-	.	ID=chr_2_1.g1298.t1g;Name=A7.chr_2_1.g1298.t1;depth=548;status=Matches RNA-Seq data
chr_2_1	AUGUSTUS	mRNA	539382	540963	41.9715798507	-	.	ID=chr_2_1.g1298.t1;Name=A7.chr_2_1.g1298.t1;Parent=chr_2_1.g1298.t1g
chr_2_1	AUGUSTUS	exon	540426	540744	6.32244897402	-	0	ID=chr_2_1.g1298.t1.cds;Name=A7.chr_2_1.g1298.t1;Parent=chr_2_1.g1298.t1
chr_2_1	AUGUSTUS	exon	540796	540963	1.94998511183	-	0	ID=chr_2_1.g1298.t1.cds;Name=A7.chr_2_1.g1298.t1;Parent=chr_2_1.g1298.t1
chr_2_1	AUGUSTUS	exon	557094	557377	2.51532994382	+	0	ID=chr_2_1.g1279.t1.cds;Name=A8.chr_2_1.g1279.t1;Parent=chr_2_1.g1279.t1
chr_2_1	AUGUSTUS	gene	557094	558509	1122.87310794	+	.	ID=chr_2_1.g1279.t1g;Name=A8.chr_2_1.g1279.t1;depth=464;status=Matches RNA-Seq data
chr_2_1	AUGUSTUS	mRNA	557094	558509	1122.87310794	+	.	ID=chr_2_1.g1279.t1;Name=A8.chr_2_1.g1279.t1;Parent=chr_2_1.g1279.t1g
chr_2_1	AUGUSTUS	exon	557432	557468	3.15334465203	+	1	ID=chr_2_1.g1279.t1.cds;Name=A8.chr_2_1.g1279.t1;Parent=chr_2_1.g1279.t1
chr_2_1	AUGUSTUS	exon	557522	557549	3.4463795205	+	0	ID=chr_2_1.g1279.t1.cds;Name=A8.chr_2_1.g1279.t1;Parent=chr_2_1.g1279.t1
chr_2_1	AUGUSTUS	exon	557611	557647	3.67535898407	+	2	ID=chr_2_1.g1279.t1.cds;Name=A8.chr_2_1.g1279.t1;Parent=chr_2_1.g1279.t1
chr_2_1	AUGUSTUS	exon	557704	557941	3.87606879273	+	1	ID=chr_2_1.g1279.t1.cds;Name=A8.chr_2_1.g1279.t1;Parent=chr_2_1.g1279.t1
chr_2_1	AUGUSTUS	exon	557994	558509	2.88343348632	+	0	ID=chr_2_1.g1279.t1.cds;Name=A8.chr_2_1.g1279.t1;Parent=chr_2_1.g1279.t1
chr_2_1	AUGUSTUS	exon	585961	586593	3.50568038156	-	0	ID=chr_2_1.g1315.t1.cds;Name=A7.chr_2_1.g1315.t1;Parent=chr_2_1.g1315.t1
chr_2_1	AUGUSTUS	gene	585961	587632	1347.36002704	-	.	ID=chr_2_1.g1315.t1g;Name=A7.chr_2_1.g1315.t1;depth=49;status=Matches RNA-Seq data
chr_2_1	AUGUSTUS	mRNA	585961	587632	1347.36002704	-	.	ID=chr_2_1.g1315.t1;Name=A7.chr_2_1.g1315.t1;Parent=chr_2_1.g1315.t1g
chr_2_1	AUGUSTUS	exon	586649	586935	6.58174070525	-	2	ID=chr_2_1.g1315.t1.cds;Name=A7.chr_2_1.g1315.t1;Parent=chr_2_1.g1315.t1
chr_2_1	AUGUSTUS	exon	586983	587283	5.88979096702	-	0	ID=chr_2_1.g1315.t1.cds;Name=A7.chr_2_1.g1315.t1;Parent=chr_2_1.g1315.t1
chr_2_1	AUGUSTUS	exon	587333	587380	4.57813405053	-	0	ID=chr_2_1.g1315.t1.cds;Name=A7.chr_2_1.g1315.t1;Parent=chr_2_1.g1315.t1
chr_2_1	AUGUSTUS	exon	587435	587632	2.16561965857	-	0	ID=chr_2_1.g1315.t1.cds;Name=A7.chr_2_1.g1315.t1;Parent=chr_2_1.g1315.t1
chr_2_1	AUGUSTUS	exon	593136	593225	2.37476562823	+	0	ID=chr_2_1.g1318.t1.cds;Name=A7.chr_2_1.g1318.t1;Parent=chr_2_1.g1318.t1
chr_2_1	AUGUSTUS	gene	593136	595006	192.399201122	+	.	ID=chr_2_1.g1318.t1g;Name=A7.chr_2_1.g1318.t1;depth=339;status=Matches RNA-Seq data
chr_2_1	AUGUSTUS	mRNA	593136	595006	192.399201122	+	.	ID=chr_2_1.g1318.t1;Name=A7.chr_2_1.g1318.t1;Parent=chr_2_1.g1318.t1g
chr_2_1	AUGUSTUS	exon	593277	594197	4.2028785297	+	0	ID=chr_2_1.g1318.t1.cds;Name=A7.chr_2_1.g1318.t1;Parent=chr_2_1.g1318.t1
chr_2_1	AUGUSTUS	exon	594247	594351	5.73261483728	+	0	ID=chr_2_1.g1318.t1.cds;Name=A7.chr_2_1.g1318.t1;Parent=chr_2_1.g1318.t1
chr_2_1	AUGUSTUS	exon	594398	595006	3.36265961623	+	0	ID=chr_2_1.g1318.t1.cds;Name=A7.chr_2_1.g1318.t1;Parent=chr_2_1.g1318.t1
chr_2_1	AUGUSTUS	exon	621045	622042	3.5733768655	-	2	ID=chr_2_1.g1326.t1.cds;Name=A7.chr_2_1.g1326.t1;Parent=chr_2_1.g1326.t1
chr_2_1	AUGUSTUS	gene	621045	622881	25840.9660234	-	.	ID=chr_2_1.g1326.t1g;Name=A7.chr_2_1.g1326.t1;depth=121;status=Matches RNA-Seq data
chr_2_1	AUGUSTUS	mRNA	621045	622881	25840.9660234	-	.	ID=chr_2_1.g1326.t1;Name=A7.chr_2_1.g1326.t1;Parent=chr_2_1.g1326.t1g
chr_2_1	AUGUSTUS	exon	622102	622354	7.32675871136	-	0	ID=chr_2_1.g1326.t1.cds;Name=A7.chr_2_1.g1326.t1;Parent=chr_2_1.g1326.t1
chr_2_1	AUGUSTUS	exon	622403	622453	7.05225013373	-	0	ID=chr_2_1.g1326.t1.cds;Name=A7.chr_2_1.g1326.t1;Parent=chr_2_1.g1326.t1
chr_2_1	AUGUSTUS	exon	622501	622638	6.49212247218	-	0	ID=chr_2_1.g1326.t1.cds;Name=A7.chr_2_1.g1326.t1;Parent=chr_2_1.g1326.t1
chr_2_1	AUGUSTUS	exon	622696	622726	6.34057225855	-	1	ID=chr_2_1.g1326.t1.cds;Name=A7.chr_2_1.g1326.t1;Parent=chr_2_1.g1326.t1
chr_2_1	AUGUSTUS	exon	622775	622881	3.39997063577	-	0	ID=chr_2_1.g1326.t1.cds;Name=A7.chr_2_1.g1326.t1;Parent=chr_2_1.g1326.t1
chr_2_1	AUGUSTUS	exon	630897	630934	3.21916948424	+	0	ID=chr_2_1.g1329.t1.cds;Name=A7.chr_2_1.g1329.t1;Parent=chr_2_1.g1329.t1
chr_2_1	AUGUSTUS	gene	630897	631796	67.9525997784	+	.	ID=chr_2_1.g1329.t1g;Name=A7.chr_2_1.g1329.t1;depth=3007;status=Matches RNA-Seq data
chr_2_1	AUGUSTUS	mRNA	630897	631796	67.9525997784	+	.	ID=chr_2_1.g1329.t1;Name=A7.chr_2_1.g1329.t1;Parent=chr_2_1.g1329.t1g
chr_2_1	AUGUSTUS	exon	630989	631383	6.43063867342	+	1	ID=chr_2_1.g1329.t1.cds;Name=A7.chr_2_1.g1329.t1;Parent=chr_2_1.g1329.t1
chr_2_1	AUGUSTUS	exon	631450	631796	3.28252563727	+	2	ID=chr_2_1.g1329.t1.cds;Name=A7.chr_2_1.g1329.t1;Parent=chr_2_1.g1329.t1
chr_2_1	AUGUSTUS	exon	664103	664603	3.47926387745	-	0	ID=chr_2_1.g1340.t1.cds;Name=A7.chr_2_1.g1340.t1;Parent=chr_2_1.g1340.t1
chr_2_1	AUGUSTUS	gene	664103	664943	12.0961903635	-	.	ID=chr_2_1.g1340.t1g;Name=A7.chr_2_1.g1340.t1;depth=75;status=Matches RNA-Seq data
chr_2_1	AUGUSTUS	mRNA	664103	664943	12.0961903635	-	.	ID=chr_2_1.g1340.t1;Name=A7.chr_2_1.g1340.t1;Parent=chr_2_1.g1340.t1g
chr_2_1	AUGUSTUS	exon	664668	664943	3.4766521855	-	0	ID=chr_2_1.g1340.t1.cds;Name=A7.chr_2_1.g1340.t1;Parent=chr_2_1.g1340.t1
chr_2_1	AUGUSTUS	exon	679663	680496	1.80575539568	-	0	ID=chr_2_1.g1346.t1.cds;Name=A7.chr_2_1.g1346.t1;Parent=chr_2_1.g1346.t1
chr_2_1	AUGUSTUS	gene	679663	680496	1.80575539568	-	.	ID=chr_2_1.g1346.t1g;Name=A7.chr_2_1.g1346.t1;depth=28;status=Matches RNA-Seq data
chr_2_1	AUGUSTUS	mRNA	679663	680496	1.80575539568	-	.	ID=chr_2_1.g1346.t1;Name=A7.chr_2_1.g1346.t1;Parent=chr_2_1.g1346.t1g
chr_2_1	AUGUSTUS	exon	690752	693310	1.73036342321	-	0	ID=chr_2_1.g1348.t1.cds;Name=A7.chr_2_1.g1348.t1;Parent=chr_2_1.g1348.t1
chr_2_1	AUGUSTUS	gene	690752	693310	1.73036342321	-	.	ID=chr_2_1.g1348.t1g;Name=A7.chr_2_1.g1348.t1;depth=192;status=Matches RNA-Seq data
chr_2_1	AUGUSTUS	mRNA	690752	693310	1.73036342321	-	.	ID=chr_2_1.g1348.t1;Name=A7.chr_2_1.g1348.t1;Parent=chr_2_1.g1348.t1g
chr_2_1	AUGUSTUS	exon	725811	725870	2.37027628213	+	0	ID=chr_2_1.g1355.t1.cds;Name=A7.chr_2_1.g1355.t1;Parent=chr_2_1.g1355.t1
chr_2_1	AUGUSTUS	gene	725811	728109	6.87213590313	+	.	ID=chr_2_1.g1355.t1g;Name=A7.chr_2_1.g1355.t1;depth=32;status=Matches RNA-Seq data
chr_2_1	AUGUSTUS	mRNA	725811	728109	6.87213590313	+	.	ID=chr_2_1.g1355.t1;Name=A7.chr_2_1.g1355.t1;Parent=chr_2_1.g1355.t1g
chr_2_1	AUGUSTUS	exon	725980	728109	2.89929741732	+	0	ID=chr_2_1.g1355.t1.cds;Name=A7.chr_2_1.g1355.t1;Parent=chr_2_1.g1355.t1
chr_2_1	AUGUSTUS	exon	736645	739167	3.66013692638	-	0	ID=chr_2_1.g1358.t1.cds;Name=A7.chr_2_1.g1358.t1;Parent=chr_2_1.g1358.t1
chr_2_1	AUGUSTUS	gene	736645	740964	13.4584429	-	.	ID=chr_2_1.g1358.t1g;Name=A7.chr_2_1.g1358.t1;depth=254;status=Matches RNA-Seq data
chr_2_1	AUGUSTUS	mRNA	736645	740964	13.4584429	-	.	ID=chr_2_1.g1358.t1;Name=A7.chr_2_1.g1358.t1;Parent=chr_2_1.g1358.t1g
chr_2_1	AUGUSTUS	exon	739225	740964	3.67703262766	-	0	ID=chr_2_1.g1358.t1.cds;Name=A7.chr_2_1.g1358.t1;Parent=chr_2_1.g1358.t1
chr_2_1	AUGUSTUS	exon	755615	755907	2.8294043601	+	0	ID=chr_2_1.g1363.t1.cds;Name=A7.chr_2_1.g1363.t1;Parent=chr_2_1.g1363.t1
chr_2_1	AUGUSTUS	gene	755615	756653	11149.0898003	+	.	ID=chr_2_1.g1363.t1g;Name=A7.chr_2_1.g1363.t1;depth=35;status=Matches RNA-Seq data
chr_2_1	AUGUSTUS	mRNA	755615	756653	11149.0898003	+	.	ID=chr_2_1.g1363.t1;Name=A7.chr_2_1.g1363.t1;Parent=chr_2_1.g1363.t1g
chr_2_1	AUGUSTUS	exon	755960	756015	5.57634497827	+	1	ID=chr_2_1.g1363.t1.cds;Name=A7.chr_2_1.g1363.t1;Parent=chr_2_1.g1363.t1
chr_2_1	AUGUSTUS	exon	756068	756127	6.29054755611	+	2	ID=chr_2_1.g1363.t1.cds;Name=A7.chr_2_1.g1363.t1;Parent=chr_2_1.g1363.t1
chr_2_1	AUGUSTUS	exon	756191	756262	6.31907626281	+	2	ID=chr_2_1.g1363.t1.cds;Name=A7.chr_2_1.g1363.t1;Parent=chr_2_1.g1363.t1
chr_2_1	AUGUSTUS	exon	756325	756408	5.80596856971	+	2	ID=chr_2_1.g1363.t1.cds;Name=A7.chr_2_1.g1363.t1;Parent=chr_2_1.g1363.t1
chr_2_1	AUGUSTUS	exon	756481	756653	3.06180857155	+	2	ID=chr_2_1.g1363.t1.cds;Name=A7.chr_2_1.g1363.t1;Parent=chr_2_1.g1363.t1
chr_2_1	AUGUSTUS	exon	757226	757263	3.74932450378	-	2	ID=chr_2_1.g1364.t1.cds;Name=A7.chr_2_1.g1364.t1;Parent=chr_2_1.g1364.t1
chr_2_1	AUGUSTUS	gene	757226	758510	83.8561061012	-	.	ID=chr_2_1.g1364.t1g;Name=A7.chr_2_1.g1364.t1;depth=556;status=Matches RNA-Seq data
chr_2_1	AUGUSTUS	mRNA	757226	758510	83.8561061012	-	.	ID=chr_2_1.g1364.t1;Name=A7.chr_2_1.g1364.t1;Parent=chr_2_1.g1364.t1g
chr_2_1	AUGUSTUS	exon	757313	757875	6.65014908737	-	1	ID=chr_2_1.g1364.t1.cds;Name=A7.chr_2_1.g1364.t1;Parent=chr_2_1.g1364.t1
chr_2_1	AUGUSTUS	exon	757948	758510	3.36318130279	-	0	ID=chr_2_1.g1364.t1.cds;Name=A7.chr_2_1.g1364.t1;Parent=chr_2_1.g1364.t1
chr_2_1	AUGUSTUS	exon	759211	760512	2.80628160847	-	0	ID=chr_2_1.g1337.t1.cds;Name=A8.chr_2_1.g1337.t1;Parent=chr_2_1.g1337.t1
chr_2_1	AUGUSTUS	gene	759211	761036	7.80523634725	-	.	ID=chr_2_1.g1337.t1g;Name=A8.chr_2_1.g1337.t1;depth=90;status=Matches RNA-Seq data
chr_2_1	AUGUSTUS	mRNA	759211	761036	7.80523634725	-	.	ID=chr_2_1.g1337.t1;Name=A8.chr_2_1.g1337.t1;Parent=chr_2_1.g1337.t1g
chr_2_1	AUGUSTUS	exon	760563	761036	2.78134465326	-	0	ID=chr_2_1.g1337.t1.cds;Name=A8.chr_2_1.g1337.t1;Parent=chr_2_1.g1337.t1
chr_2_1	AUGUSTUS	exon	784979	785842	1.74537037037	+	0	ID=chr_2_1.g1373.t1.cds;Name=A7.chr_2_1.g1373.t1;Parent=chr_2_1.g1373.t1
chr_2_1	AUGUSTUS	gene	784979	785842	1.74537037037	+	.	ID=chr_2_1.g1373.t1g;Name=A7.chr_2_1.g1373.t1;depth=16;status=Matches RNA-Seq data
chr_2_1	AUGUSTUS	mRNA	784979	785842	1.74537037037	+	.	ID=chr_2_1.g1373.t1;Name=A7.chr_2_1.g1373.t1;Parent=chr_2_1.g1373.t1g
chr_2_1	AUGUSTUS	exon	826667	827345	3.1345807018	-	1	ID=chr_2_1.g1390.t2.cds;Name=A7.chr_2_1.g1390.t2;Parent=chr_2_1.g1390.t2
chr_2_1	AUGUSTUS	gene	826667	827706	60.3994069108	-	.	ID=chr_2_1.g1390.t2g;Name=A7.chr_2_1.g1390.t2;depth=678;status=Matches RNA-Seq data
chr_2_1	AUGUSTUS	mRNA	826667	827706	60.3994069108	-	.	ID=chr_2_1.g1390.t2;Name=A7.chr_2_1.g1390.t2;Parent=chr_2_1.g1390.t2g
chr_2_1	AUGUSTUS	exon	827397	827565	6.32037622403	-	2	ID=chr_2_1.g1390.t2.cds;Name=A7.chr_2_1.g1390.t2;Parent=chr_2_1.g1390.t2
chr_2_1	AUGUSTUS	exon	827625	827706	3.04866909265	-	0	ID=chr_2_1.g1390.t2.cds;Name=A7.chr_2_1.g1390.t2;Parent=chr_2_1.g1390.t2
chr_2_1	AUGUSTUS	exon	828410	829155	1.8331738103	-	2	ID=chr_2_1.g1354.t1.cds;Name=A8.chr_2_1.g1354.t1;Parent=chr_2_1.g1354.t1
chr_2_1	AUGUSTUS	gene	828410	829905	17.6832111389	-	.	ID=chr_2_1.g1354.t1g;Name=A8.chr_2_1.g1354.t1;depth=86;status=Matches RNA-Seq data
chr_2_1	AUGUSTUS	mRNA	828410	829905	17.6832111389	-	.	ID=chr_2_1.g1354.t1;Name=A8.chr_2_1.g1354.t1;Parent=chr_2_1.g1354.t1g
chr_2_1	AUGUSTUS	exon	829207	829513	3.27003768129	-	0	ID=chr_2_1.g1354.t1.cds;Name=A8.chr_2_1.g1354.t1;Parent=chr_2_1.g1354.t1
chr_2_1	AUGUSTUS	exon	829564	829905	2.94988259374	-	0	ID=chr_2_1.g1354.t1.cds;Name=A8.chr_2_1.g1354.t1;Parent=chr_2_1.g1354.t1
chr_2_1	AUGUSTUS	exon	849965	851439	3.40477024495	-	2	ID=chr_2_1.g1397.t1.cds;Name=A7.chr_2_1.g1397.t1;Parent=chr_2_1.g1397.t1
chr_2_1	AUGUSTUS	gene	849965	851728	11.6921420075	-	.	ID=chr_2_1.g1397.t1g;Name=A7.chr_2_1.g1397.t1;depth=237;status=Matches RNA-Seq data
chr_2_1	AUGUSTUS	mRNA	849965	851728	11.6921420075	-	.	ID=chr_2_1.g1397.t1;Name=A7.chr_2_1.g1397.t1;Parent=chr_2_1.g1397.t1g
chr_2_1	AUGUSTUS	exon	851506	851728	3.4340472826	-	0	ID=chr_2_1.g1397.t1.cds;Name=A7.chr_2_1.g1397.t1;Parent=chr_2_1.g1397.t1
chr_2_1	AUGUSTUS	exon	855172	855289	1.82185315988	+	0	ID=chr_2_1.g1399.t1.cds;Name=A7.chr_2_1.g1399.t1;Parent=chr_2_1.g1399.t1
chr_2_1	AUGUSTUS	gene	855172	855806	11.6410730805	+	.	ID=chr_2_1.g1399.t1g;Name=A7.chr_2_1.g1399.t1;depth=133;status=Matches RNA-Seq data
chr_2_1	AUGUSTUS	mRNA	855172	855806	11.6410730805	+	.	ID=chr_2_1.g1399.t1;Name=A7.chr_2_1.g1399.t1;Parent=chr_2_1.g1399.t1g
chr_2_1	AUGUSTUS	exon	855363	855413	3.41190168095	+	2	ID=chr_2_1.g1399.t1.cds;Name=A7.chr_2_1.g1399.t1;Parent=chr_2_1.g1399.t1
chr_2_1	AUGUSTUS	exon	855484	855806	1.87276436767	+	2	ID=chr_2_1.g1399.t1.cds;Name=A7.chr_2_1.g1399.t1;Parent=chr_2_1.g1399.t1
chr_2_1	AUGUSTUS	exon	855895	856840	3.49577188297	-	1	ID=chr_2_1.g1400.t1.cds;Name=A7.chr_2_1.g1400.t1;Parent=chr_2_1.g1400.t1
chr_2_1	AUGUSTUS	gene	855895	857516	12.2377410402	-	.	ID=chr_2_1.g1400.t1g;Name=A7.chr_2_1.g1400.t1;depth=135;status=Matches RNA-Seq data
chr_2_1	AUGUSTUS	mRNA	855895	857516	12.2377410402	-	.	ID=chr_2_1.g1400.t1;Name=A7.chr_2_1.g1400.t1;Parent=chr_2_1.g1400.t1g
chr_2_1	AUGUSTUS	exon	856894	857516	3.50072643465	-	0	ID=chr_2_1.g1400.t1.cds;Name=A7.chr_2_1.g1400.t1;Parent=chr_2_1.g1400.t1
chr_2_1	AUGUSTUS	exon	871806	872133	3.17176827968	+	0	ID=chr_2_1.g1370.t1.cds;Name=A8.chr_2_1.g1370.t1;Parent=chr_2_1.g1370.t1
chr_2_1	AUGUSTUS	gene	871806	873118	56.5395088394	+	.	ID=chr_2_1.g1370.t1g;Name=A8.chr_2_1.g1370.t1;depth=63;status=Matches RNA-Seq data
chr_2_1	AUGUSTUS	mRNA	871806	873118	56.5395088394	+	.	ID=chr_2_1.g1370.t1;Name=A8.chr_2_1.g1370.t1;Parent=chr_2_1.g1370.t1g
chr_2_1	AUGUSTUS	exon	872187	872227	5.98074362378	+	2	ID=chr_2_1.g1370.t1.cds;Name=A8.chr_2_1.g1370.t1;Parent=chr_2_1.g1370.t1
chr_2_1	AUGUSTUS	exon	872282	873118	2.98054301565	+	0	ID=chr_2_1.g1370.t1.cds;Name=A8.chr_2_1.g1370.t1;Parent=chr_2_1.g1370.t1
chr_2_1	AUGUSTUS	exon	910087	911928	1.67833876221	+	0	ID=chr_2_1.g1418.t1.cds;Name=A7.chr_2_1.g1418.t1;Parent=chr_2_1.g1418.t1
chr_2_1	AUGUSTUS	gene	910087	911928	1.67833876221	+	.	ID=chr_2_1.g1418.t1g;Name=A7.chr_2_1.g1418.t1;depth=36;status=Matches RNA-Seq data
chr_2_1	AUGUSTUS	mRNA	910087	911928	1.67833876221	+	.	ID=chr_2_1.g1418.t1;Name=A7.chr_2_1.g1418.t1;Parent=chr_2_1.g1418.t1g
chr_2_1	AUGUSTUS	exon	911998	912412	2.98037288575	-	1	ID=chr_2_1.g1382.t1.cds;Name=A8.chr_2_1.g1382.t1;Parent=chr_2_1.g1382.t1
chr_2_1	AUGUSTUS	gene	911998	913742	126.560990353	-	.	ID=chr_2_1.g1382.t1g;Name=A8.chr_2_1.g1382.t1;depth=42;status=Matches RNA-Seq data
chr_2_1	AUGUSTUS	mRNA	911998	913742	126.560990353	-	.	ID=chr_2_1.g1382.t1;Name=A8.chr_2_1.g1382.t1;Parent=chr_2_1.g1382.t1g
chr_2_1	AUGUSTUS	exon	912461	913238	3.90362690847	-	2	ID=chr_2_1.g1382.t1.cds;Name=A8.chr_2_1.g1382.t1;Parent=chr_2_1.g1382.t1
chr_2_1	AUGUSTUS	exon	913286	913371	2.46887043325	-	1	ID=chr_2_1.g1382.t1.cds;Name=A8.chr_2_1.g1382.t1;Parent=chr_2_1.g1382.t1
chr_2_1	AUGUSTUS	exon	913431	913530	2.30658723259	-	2	ID=chr_2_1.g1382.t1.cds;Name=A8.chr_2_1.g1382.t1;Parent=chr_2_1.g1382.t1
chr_2_1	AUGUSTUS	exon	913574	913742	1.91026129108	-	0	ID=chr_2_1.g1382.t1.cds;Name=A8.chr_2_1.g1382.t1;Parent=chr_2_1.g1382.t1
chr_2_1	AUGUSTUS	exon	914177	915166	3.37068438536	-	0	ID=chr_2_1.g1420.t1.cds;Name=A7.chr_2_1.g1420.t1;Parent=chr_2_1.g1420.t1
chr_2_1	AUGUSTUS	gene	914177	915543	11.2881546845	-	.	ID=chr_2_1.g1420.t1g;Name=A7.chr_2_1.g1420.t1;depth=102;status=Matches RNA-Seq data
chr_2_1	AUGUSTUS	mRNA	914177	915543	11.2881546845	-	.	ID=chr_2_1.g1420.t1;Name=A7.chr_2_1.g1420.t1;Parent=chr_2_1.g1420.t1g
chr_2_1	AUGUSTUS	exon	915211	915543	3.34892069204	-	0	ID=chr_2_1.g1420.t1.cds;Name=A7.chr_2_1.g1420.t1;Parent=chr_2_1.g1420.t1
chr_2_2	AUGUSTUS	exon	318	568	1.54623118209	+	0	ID=chr_2_2.g1393.t1.cds;Name=A8.chr_2_2.g1393.t1;Parent=chr_2_2.g1393.t1
chr_2_2	AUGUSTUS	gene	318	2258	2.51124233585	+	.	ID=chr_2_2.g1393.t1g;Name=A8.chr_2_2.g1393.t1;depth=131;status=Matches RNA-Seq data
chr_2_2	AUGUSTUS	mRNA	318	2258	2.51124233585	+	.	ID=chr_2_2.g1393.t1;Name=A8.chr_2_2.g1393.t1;Parent=chr_2_2.g1393.t1g
chr_2_2	AUGUSTUS	exon	632	2258	1.62410535044	+	1	ID=chr_2_2.g1393.t1.cds;Name=A8.chr_2_2.g1393.t1;Parent=chr_2_2.g1393.t1
chr_2_2	AUGUSTUS	exon	2372	2956	3.30537367114	-	0	ID=chr_2_2.g1430.t1.cds;Name=A7.chr_2_2.g1430.t1;Parent=chr_2_2.g1430.t1
chr_2_2	AUGUSTUS	gene	2372	5783	1497.98215309	-	.	ID=chr_2_2.g1430.t1g;Name=A7.chr_2_2.g1430.t1;depth=317;status=Matches RNA-Seq data
chr_2_2	AUGUSTUS	mRNA	2372	5783	1497.98215309	-	.	ID=chr_2_2.g1430.t1;Name=A7.chr_2_2.g1430.t1;Parent=chr_2_2.g1430.t1g
chr_2_2	AUGUSTUS	exon	3054	3692	6.25834397005	-	0	ID=chr_2_2.g1430.t1.cds;Name=A7.chr_2_2.g1430.t1;Parent=chr_2_2.g1430.t1
chr_2_2	AUGUSTUS	exon	3755	4012	6.42030877606	-	0	ID=chr_2_2.g1430.t1.cds;Name=A7.chr_2_2.g1430.t1;Parent=chr_2_2.g1430.t1
chr_2_2	AUGUSTUS	exon	4065	5567	4.86264004866	-	0	ID=chr_2_2.g1430.t1.cds;Name=A7.chr_2_2.g1430.t1;Parent=chr_2_2.g1430.t1
chr_2_2	AUGUSTUS	exon	5661	5783	2.31952260197	-	0	ID=chr_2_2.g1430.t1.cds;Name=A7.chr_2_2.g1430.t1;Parent=chr_2_2.g1430.t1
chr_2_2	AUGUSTUS	exon	7580	10016	3.37249765163	+	0	ID=chr_2_2.g1395.t1.cds;Name=A8.chr_2_2.g1395.t1;Parent=chr_2_2.g1395.t1
chr_2_2	AUGUSTUS	gene	7580	11575	34.2211101512	+	.	ID=chr_2_2.g1395.t1g;Name=A8.chr_2_2.g1395.t1;depth=82;status=Matches RNA-Seq data
chr_2_2	AUGUSTUS	mRNA	7580	11575	34.2211101512	+	.	ID=chr_2_2.g1395.t1;Name=A8.chr_2_2.g1395.t1;Parent=chr_2_2.g1395.t1g
chr_2_2	AUGUSTUS	exon	10112	11441	5.10438061227	+	2	ID=chr_2_2.g1395.t1.cds;Name=A8.chr_2_2.g1395.t1;Parent=chr_2_2.g1395.t1
chr_2_2	AUGUSTUS	exon	11512	11575	1.98792221882	+	1	ID=chr_2_2.g1395.t1.cds;Name=A8.chr_2_2.g1395.t1;Parent=chr_2_2.g1395.t1
chr_2_2	AUGUSTUS	exon	12013	13437	1.52596491228	+	0	ID=chr_2_2.g1396.t1.cds;Name=A8.chr_2_2.g1396.t1;Parent=chr_2_2.g1396.t1
chr_2_2	AUGUSTUS	gene	12013	13437	1.52596491228	+	.	ID=chr_2_2.g1396.t1g;Name=A8.chr_2_2.g1396.t1;depth=187;status=Matches RNA-Seq data
chr_2_2	AUGUSTUS	mRNA	12013	13437	1.52596491228	+	.	ID=chr_2_2.g1396.t1;Name=A8.chr_2_2.g1396.t1;Parent=chr_2_2.g1396.t1g
chr_2_2	AUGUSTUS	exon	14217	14407	2.71529427463	+	0	ID=chr_2_2.g1397.t1.cds;Name=A8.chr_2_2.g1397.t1;Parent=chr_2_2.g1397.t1
chr_2_2	AUGUSTUS	gene	14217	17418	19.5127088234	+	.	ID=chr_2_2.g1397.t1g;Name=A8.chr_2_2.g1397.t1;depth=126;status=Matches RNA-Seq data
chr_2_2	AUGUSTUS	mRNA	14217	17418	19.5127088234	+	.	ID=chr_2_2.g1397.t1;Name=A8.chr_2_2.g1397.t1;Parent=chr_2_2.g1397.t1g
chr_2_2	AUGUSTUS	exon	14494	15330	3.81918400348	+	1	ID=chr_2_2.g1397.t1.cds;Name=A8.chr_2_2.g1397.t1;Parent=chr_2_2.g1397.t1
chr_2_2	AUGUSTUS	exon	15555	17418	1.88161201403	+	1	ID=chr_2_2.g1397.t1.cds;Name=A8.chr_2_2.g1397.t1;Parent=chr_2_2.g1397.t1
chr_2_2	AUGUSTUS	exon	17906	18584	3.228549387	-	1	ID=chr_2_2.g1434.t1.cds;Name=A7.chr_2_2.g1434.t1;Parent=chr_2_2.g1434.t1
chr_2_2	AUGUSTUS	gene	17906	19071	69.1447306987	-	.	ID=chr_2_2.g1434.t1g;Name=A7.chr_2_2.g1434.t1;depth=309;status=Matches RNA-Seq data
chr_2_2	AUGUSTUS	mRNA	17906	19071	69.1447306987	-	.	ID=chr_2_2.g1434.t1;Name=A7.chr_2_2.g1434.t1;Parent=chr_2_2.g1434.t1g
chr_2_2	AUGUSTUS	exon	18745	18826	6.28512678709	-	2	ID=chr_2_2.g1434.t1.cds;Name=A7.chr_2_2.g1434.t1;Parent=chr_2_2.g1434.t1
chr_2_2	AUGUSTUS	exon	18927	19071	3.40751371392	-	0	ID=chr_2_2.g1434.t1.cds;Name=A7.chr_2_2.g1434.t1;Parent=chr_2_2.g1434.t1
chr_2_2	AUGUSTUS	exon	23139	23159	3.10776017884	+	0	ID=chr_2_2.g1435.t5.cds;Name=A7.chr_2_2.g1435.t5;Parent=chr_2_2.g1435.t5
chr_2_2	AUGUSTUS	gene	23139	24540	1697.85787562	+	.	ID=chr_2_2.g1435.t5g;Name=A7.chr_2_2.g1435.t5;depth=420;status=Matches RNA-Seq data
chr_2_2	AUGUSTUS	mRNA	23139	24540	1697.85787562	+	.	ID=chr_2_2.g1435.t5;Name=A7.chr_2_2.g1435.t5;Parent=chr_2_2.g1435.t5g
chr_2_2	AUGUSTUS	exon	23237	23282	5.21511419769	+	0	ID=chr_2_2.g1435.t5.cds;Name=A7.chr_2_2.g1435.t5;Parent=chr_2_2.g1435.t5
chr_2_2	AUGUSTUS	exon	23397	23500	5.53178203125	+	2	ID=chr_2_2.g1435.t5.cds;Name=A7.chr_2_2.g1435.t5;Parent=chr_2_2.g1435.t5
chr_2_2	AUGUSTUS	exon	23578	23691	5.92597909721	+	0	ID=chr_2_2.g1435.t5.cds;Name=A7.chr_2_2.g1435.t5;Parent=chr_2_2.g1435.t5
chr_2_2	AUGUSTUS	exon	23749	24540	3.19569143423	+	0	ID=chr_2_2.g1435.t5.cds;Name=A7.chr_2_2.g1435.t5;Parent=chr_2_2.g1435.t5
chr_2_2	AUGUSTUS	exon	25518	26867	2.8549299037	+	0	ID=chr_2_2.g1436.t1.cds;Name=A7.chr_2_2.g1436.t1;Parent=chr_2_2.g1436.t1
chr_2_2	AUGUSTUS	gene	25518	27840	87.1173141186	+	.	ID=chr_2_2.g1436.t1g;Name=A7.chr_2_2.g1436.t1;depth=379;status=Matches RNA-Seq data
chr_2_2	AUGUSTUS	mRNA	25518	27840	87.1173141186	+	.	ID=chr_2_2.g1436.t1;Name=A7.chr_2_2.g1436.t1;Parent=chr_2_2.g1436.t1g
chr_2_2	AUGUSTUS	exon	26942	27232	4.90690058828	+	0	ID=chr_2_2.g1436.t1.cds;Name=A7.chr_2_2.g1436.t1;Parent=chr_2_2.g1436.t1
chr_2_2	AUGUSTUS	exon	27288	27531	3.71117121976	+	0	ID=chr_2_2.g1436.t1.cds;Name=A7.chr_2_2.g1436.t1;Parent=chr_2_2.g1436.t1
chr_2_2	AUGUSTUS	exon	27599	27840	1.67567880616	+	2	ID=chr_2_2.g1436.t1.cds;Name=A7.chr_2_2.g1436.t1;Parent=chr_2_2.g1436.t1
chr_2_2	AUGUSTUS	exon	28438	28911	3.55040838195	-	0	ID=chr_2_2.g1437.t1.cds;Name=A7.chr_2_2.g1437.t1;Parent=chr_2_2.g1437.t1
chr_2_2	AUGUSTUS	gene	28438	34763	12.5938991283	-	.	ID=chr_2_2.g1437.t1g;Name=A7.chr_2_2.g1437.t1;depth=739;status=Matches RNA-Seq data
chr_2_2	AUGUSTUS	mRNA	28438	34763	12.5938991283	-	.	ID=chr_2_2.g1437.t1;Name=A7.chr_2_2.g1437.t1;Parent=chr_2_2.g1437.t1g
chr_2_2	AUGUSTUS	exon	28971	34763	3.54716916295	-	0	ID=chr_2_2.g1437.t1.cds;Name=A7.chr_2_2.g1437.t1;Parent=chr_2_2.g1437.t1
chr_2_2	AUGUSTUS	exon	37423	37981	2.24742080558	+	0	ID=chr_2_2.g1438.t1.cds;Name=A7.chr_2_2.g1438.t1;Parent=chr_2_2.g1438.t1
chr_2_2	AUGUSTUS	gene	37423	43173	51.7456694596	+	.	ID=chr_2_2.g1438.t1g;Name=A7.chr_2_2.g1438.t1;depth=698;status=Matches RNA-Seq data
chr_2_2	AUGUSTUS	mRNA	37423	43173	51.7456694596	+	.	ID=chr_2_2.g1438.t1;Name=A7.chr_2_2.g1438.t1;Parent=chr_2_2.g1438.t1g
chr_2_2	AUGUSTUS	exon	38055	43003	6.62336359623	+	2	ID=chr_2_2.g1438.t1.cds;Name=A7.chr_2_2.g1438.t1;Parent=chr_2_2.g1438.t1
chr_2_2	AUGUSTUS	exon	43063	43173	3.47625011488	+	0	ID=chr_2_2.g1438.t1.cds;Name=A7.chr_2_2.g1438.t1;Parent=chr_2_2.g1438.t1
chr_2_2	AUGUSTUS	exon	43614	45836	1.74606387764	-	0	ID=chr_2_2.g1439.t1.cds;Name=A7.chr_2_2.g1439.t1;Parent=chr_2_2.g1439.t1
chr_2_2	AUGUSTUS	gene	43614	45836	1.74606387764	-	.	ID=chr_2_2.g1439.t1g;Name=A7.chr_2_2.g1439.t1;depth=120;status=Matches RNA-Seq data
chr_2_2	AUGUSTUS	mRNA	43614	45836	1.74606387764	-	.	ID=chr_2_2.g1439.t1;Name=A7.chr_2_2.g1439.t1;Parent=chr_2_2.g1439.t1g
chr_2_2	AUGUSTUS	exon	46151	46938	2.80360398865	-	2	ID=chr_2_2.g1440.t1.cds;Name=A7.chr_2_2.g1440.t1;Parent=chr_2_2.g1440.t1
chr_2_2	AUGUSTUS	gene	46151	47259	7.39113659386	-	.	ID=chr_2_2.g1440.t1g;Name=A7.chr_2_2.g1440.t1;depth=165;status=Matches RNA-Seq data
chr_2_2	AUGUSTUS	mRNA	46151	47259	7.39113659386	-	.	ID=chr_2_2.g1440.t1;Name=A7.chr_2_2.g1440.t1;Parent=chr_2_2.g1440.t1g
chr_2_2	AUGUSTUS	exon	47025	47259	2.63629835875	-	0	ID=chr_2_2.g1440.t1.cds;Name=A7.chr_2_2.g1440.t1;Parent=chr_2_2.g1440.t1
chr_2_2	AUGUSTUS	exon	49162	49633	3.37834421548	-	1	ID=chr_2_2.g1442.t1.cds;Name=A7.chr_2_2.g1442.t1;Parent=chr_2_2.g1442.t1
chr_2_2	AUGUSTUS	gene	49162	50526	601.947844709	-	.	ID=chr_2_2.g1442.t1g;Name=A7.chr_2_2.g1442.t1;depth=1859;status=Matches RNA-Seq data
chr_2_2	AUGUSTUS	mRNA	49162	50526	601.947844709	-	.	ID=chr_2_2.g1442.t1;Name=A7.chr_2_2.g1442.t1;Parent=chr_2_2.g1442.t1g
chr_2_2	AUGUSTUS	exon	49702	49988	7.17298822648	-	0	ID=chr_2_2.g1442.t1.cds;Name=A7.chr_2_2.g1442.t1;Parent=chr_2_2.g1442.t1
chr_2_2	AUGUSTUS	exon	50089	50212	7.00386477154	-	1	ID=chr_2_2.g1442.t1.cds;Name=A7.chr_2_2.g1442.t1;Parent=chr_2_2.g1442.t1
chr_2_2	AUGUSTUS	exon	50285	50526	3.5466399055	-	0	ID=chr_2_2.g1442.t1.cds;Name=A7.chr_2_2.g1442.t1;Parent=chr_2_2.g1442.t1
chr_2_2	AUGUSTUS	exon	51217	51422	2.16908389573	+	0	ID=chr_2_2.g1443.t1.cds;Name=A7.chr_2_2.g1443.t1;Parent=chr_2_2.g1443.t1
chr_2_2	AUGUSTUS	gene	51217	53181	4.98556902753	+	.	ID=chr_2_2.g1443.t1g;Name=A7.chr_2_2.g1443.t1;depth=124;status=Matches RNA-Seq data
chr_2_2	AUGUSTUS	mRNA	51217	53181	4.98556902753	+	.	ID=chr_2_2.g1443.t1;Name=A7.chr_2_2.g1443.t1;Parent=chr_2_2.g1443.t1g
chr_2_2	AUGUSTUS	exon	51486	53181	2.29846758687	+	1	ID=chr_2_2.g1443.t1.cds;Name=A7.chr_2_2.g1443.t1;Parent=chr_2_2.g1443.t1
chr_2_2	AUGUSTUS	exon	53489	54530	3.5603751181	-	1	ID=chr_2_2.g1444.t2.cds;Name=A7.chr_2_2.g1444.t2;Parent=chr_2_2.g1444.t2
chr_2_2	AUGUSTUS	gene	53489	54843	12.5260510123	-	.	ID=chr_2_2.g1444.t2g;Name=A7.chr_2_2.g1444.t2;depth=663;status=Matches RNA-Seq data
chr_2_2	AUGUSTUS	mRNA	53489	54843	12.5260510123	-	.	ID=chr_2_2.g1444.t2;Name=A7.chr_2_2.g1444.t2;Parent=chr_2_2.g1444.t2g
chr_2_2	AUGUSTUS	exon	54614	54843	3.51818294332	-	0	ID=chr_2_2.g1444.t2.cds;Name=A7.chr_2_2.g1444.t2;Parent=chr_2_2.g1444.t2
chr_2_2	AUGUSTUS	exon	55348	55486	3.33564289368	+	0	ID=chr_2_2.g1445.t1.cds;Name=A7.chr_2_2.g1445.t1;Parent=chr_2_2.g1445.t1
chr_2_2	AUGUSTUS	gene	55348	57082	237.169186041	+	.	ID=chr_2_2.g1445.t1g;Name=A7.chr_2_2.g1445.t1;depth=131;status=Matches RNA-Seq data
chr_2_2	AUGUSTUS	mRNA	55348	57082	237.169186041	+	.	ID=chr_2_2.g1445.t1;Name=A7.chr_2_2.g1445.t1;Parent=chr_2_2.g1445.t1g
chr_2_2	AUGUSTUS	exon	55558	55882	4.77358352571	+	2	ID=chr_2_2.g1445.t1.cds;Name=A7.chr_2_2.g1445.t1;Parent=chr_2_2.g1445.t1
chr_2_2	AUGUSTUS	exon	55959	56134	4.62708864112	+	1	ID=chr_2_2.g1445.t1.cds;Name=A7.chr_2_2.g1445.t1;Parent=chr_2_2.g1445.t1
chr_2_2	AUGUSTUS	exon	56208	57082	3.21903995957	+	2	ID=chr_2_2.g1445.t1.cds;Name=A7.chr_2_2.g1445.t1;Parent=chr_2_2.g1445.t1
chr_2_2	AUGUSTUS	exon	57468	59321	1.74110032362	-	0	ID=chr_2_2.g1446.t1.cds;Name=A7.chr_2_2.g1446.t1;Parent=chr_2_2.g1446.t1
chr_2_2	AUGUSTUS	gene	57468	59321	1.74110032362	-	.	ID=chr_2_2.g1446.t1g;Name=A7.chr_2_2.g1446.t1;depth=110;status=Matches RNA-Seq data
chr_2_2	AUGUSTUS	mRNA	57468	59321	1.74110032362	-	.	ID=chr_2_2.g1446.t1;Name=A7.chr_2_2.g1446.t1;Parent=chr_2_2.g1446.t1g
chr_2_2	AUGUSTUS	exon	60380	60748	3.13622296649	+	0	ID=chr_2_2.g1447.t1.cds;Name=A7.chr_2_2.g1447.t1;Parent=chr_2_2.g1447.t1
chr_2_2	AUGUSTUS	gene	60380	61977	55.9868613075	+	.	ID=chr_2_2.g1447.t1g;Name=A7.chr_2_2.g1447.t1;depth=414;status=Matches RNA-Seq data
chr_2_2	AUGUSTUS	mRNA	60380	61977	55.9868613075	+	.	ID=chr_2_2.g1447.t1;Name=A7.chr_2_2.g1447.t1;Parent=chr_2_2.g1447.t1g
chr_2_2	AUGUSTUS	exon	60809	61056	5.51378778277	+	0	ID=chr_2_2.g1447.t1.cds;Name=A7.chr_2_2.g1447.t1;Parent=chr_2_2.g1447.t1
chr_2_2	AUGUSTUS	exon	61113	61977	3.2376443725	+	1	ID=chr_2_2.g1447.t1.cds;Name=A7.chr_2_2.g1447.t1;Parent=chr_2_2.g1447.t1
chr_2_2	AUGUSTUS	exon	65826	65870	3.43744779782	+	0	ID=chr_2_2.g1448.t2.cds;Name=A7.chr_2_2.g1448.t2;Parent=chr_2_2.g1448.t2
chr_2_2	AUGUSTUS	gene	65826	66582	11.7874583317	+	.	ID=chr_2_2.g1448.t2g;Name=A7.chr_2_2.g1448.t2;depth=656;status=Matches RNA-Seq data
chr_2_2	AUGUSTUS	mRNA	65826	66582	11.7874583317	+	.	ID=chr_2_2.g1448.t2;Name=A7.chr_2_2.g1448.t2;Parent=chr_2_2.g1448.t2g
chr_2_2	AUGUSTUS	exon	65992	66582	3.42913086249	+	0	ID=chr_2_2.g1448.t2.cds;Name=A7.chr_2_2.g1448.t2;Parent=chr_2_2.g1448.t2
chr_2_2	AUGUSTUS	exon	70477	70759	3.41582921913	+	0	ID=chr_2_2.g1450.t1.cds;Name=A7.chr_2_2.g1450.t1;Parent=chr_2_2.g1450.t1
chr_2_2	AUGUSTUS	gene	70477	72631	6300153.89813	+	.	ID=chr_2_2.g1450.t1g;Name=A7.chr_2_2.g1450.t1;depth=295;status=Matches RNA-Seq data
chr_2_2	AUGUSTUS	mRNA	70477	72631	6300153.89813	+	.	ID=chr_2_2.g1450.t1;Name=A7.chr_2_2.g1450.t1;Parent=chr_2_2.g1450.t1g
chr_2_2	AUGUSTUS	exon	70824	71108	6.38804102814	+	2	ID=chr_2_2.g1450.t1.cds;Name=A7.chr_2_2.g1450.t1;Parent=chr_2_2.g1450.t1
chr_2_2	AUGUSTUS	exon	71174	71360	7.01098912324	+	2	ID=chr_2_2.g1450.t1.cds;Name=A7.chr_2_2.g1450.t1;Parent=chr_2_2.g1450.t1
chr_2_2	AUGUSTUS	exon	71417	71718	7.35958782967	+	1	ID=chr_2_2.g1450.t1.cds;Name=A7.chr_2_2.g1450.t1;Parent=chr_2_2.g1450.t1
chr_2_2	AUGUSTUS	exon	71771	71850	7.07492581905	+	2	ID=chr_2_2.g1450.t1.cds;Name=A7.chr_2_2.g1450.t1;Parent=chr_2_2.g1450.t1
chr_2_2	AUGUSTUS	exon	71906	71937	6.73853934364	+	0	ID=chr_2_2.g1450.t1.cds;Name=A7.chr_2_2.g1450.t1;Parent=chr_2_2.g1450.t1
chr_2_2	AUGUSTUS	exon	72008	72125	5.9895280102	+	1	ID=chr_2_2.g1450.t1.cds;Name=A7.chr_2_2.g1450.t1;Parent=chr_2_2.g1450.t1
chr_2_2	AUGUSTUS	exon	72192	72413	5.81718213692	+	0	ID=chr_2_2.g1450.t1.cds;Name=A7.chr_2_2.g1450.t1;Parent=chr_2_2.g1450.t1
chr_2_2	AUGUSTUS	exon	72497	72631	3.36869432872	+	0	ID=chr_2_2.g1450.t1.cds;Name=A7.chr_2_2.g1450.t1;Parent=chr_2_2.g1450.t1
chr_2_2	AUGUSTUS	exon	76858	77247	3.07712443877	-	0	ID=chr_2_2.g1452.t1.cds;Name=A7.chr_2_2.g1452.t1;Parent=chr_2_2.g1452.t1
chr_2_2	AUGUSTUS	gene	76858	78524	309.042545015	-	.	ID=chr_2_2.g1452.t1g;Name=A7.chr_2_2.g1452.t1;depth=108;status=Matches RNA-Seq data
chr_2_2	AUGUSTUS	mRNA	76858	78524	309.042545015	-	.	ID=chr_2_2.g1452.t1;Name=A7.chr_2_2.g1452.t1;Parent=chr_2_2.g1452.t1g
chr_2_2	AUGUSTUS	exon	77302	77443	5.56568179132	-	1	ID=chr_2_2.g1452.t1.cds;Name=A7.chr_2_2.g1452.t1;Parent=chr_2_2.g1452.t1
chr_2_2	AUGUSTUS	exon	77529	78017	5.61313582126	-	1	ID=chr_2_2.g1452.t1.cds;Name=A7.chr_2_2.g1452.t1;Parent=chr_2_2.g1452.t1
chr_2_2	AUGUSTUS	exon	78109	78524	3.2147654231	-	0	ID=chr_2_2.g1452.t1.cds;Name=A7.chr_2_2.g1452.t1;Parent=chr_2_2.g1452.t1
chr_2_2	AUGUSTUS	exon	81131	81840	3.63242405429	-	2	ID=chr_2_2.g1454.t1.cds;Name=A7.chr_2_2.g1454.t1;Parent=chr_2_2.g1454.t1
chr_2_2	AUGUSTUS	gene	81131	82927	93.1020576828	-	.	ID=chr_2_2.g1454.t1g;Name=A7.chr_2_2.g1454.t1;depth=153;status=Matches RNA-Seq data
chr_2_2	AUGUSTUS	mRNA	81131	82927	93.1020576828	-	.	ID=chr_2_2.g1454.t1;Name=A7.chr_2_2.g1454.t1;Parent=chr_2_2.g1454.t1g
chr_2_2	AUGUSTUS	exon	81893	82729	7.2408059607	-	2	ID=chr_2_2.g1454.t1.cds;Name=A7.chr_2_2.g1454.t1;Parent=chr_2_2.g1454.t1
chr_2_2	AUGUSTUS	exon	82795	82927	3.53977638189	-	0	ID=chr_2_2.g1454.t1.cds;Name=A7.chr_2_2.g1454.t1;Parent=chr_2_2.g1454.t1
chr_2_2	AUGUSTUS	exon	83651	83780	3.1557329968	+	0	ID=chr_2_2.g1455.t1.cds;Name=A7.chr_2_2.g1455.t1;Parent=chr_2_2.g1455.t1
chr_2_2	AUGUSTUS	gene	83651	85135	11.0613913363	+	.	ID=chr_2_2.g1455.t1g;Name=A7.chr_2_2.g1455.t1;depth=110;status=Matches RNA-Seq data
chr_2_2	AUGUSTUS	mRNA	83651	85135	11.0613913363	+	.	ID=chr_2_2.g1455.t1;Name=A7.chr_2_2.g1455.t1;Parent=chr_2_2.g1455.t1g
chr_2_2	AUGUSTUS	exon	83832	85135	3.50517339317	+	2	ID=chr_2_2.g1455.t1.cds;Name=A7.chr_2_2.g1455.t1;Parent=chr_2_2.g1455.t1
chr_2_2	AUGUSTUS	exon	94774	95399	2.57855527461	+	0	ID=chr_2_2.g1459.t2.cds;Name=A7.chr_2_2.g1459.t2;Parent=chr_2_2.g1459.t2
chr_2_2	AUGUSTUS	gene	94774	96472	224.445548949	+	.	ID=chr_2_2.g1459.t2g;Name=A7.chr_2_2.g1459.t2;depth=52;status=Matches RNA-Seq data
chr_2_2	AUGUSTUS	mRNA	94774	96472	224.445548949	+	.	ID=chr_2_2.g1459.t2;Name=A7.chr_2_2.g1459.t2;Parent=chr_2_2.g1459.t2g
chr_2_2	AUGUSTUS	exon	95459	95822	4.80154902741	+	1	ID=chr_2_2.g1459.t2.cds;Name=A7.chr_2_2.g1459.t2;Parent=chr_2_2.g1459.t2
chr_2_2	AUGUSTUS	exon	95880	96329	5.94956980494	+	0	ID=chr_2_2.g1459.t2.cds;Name=A7.chr_2_2.g1459.t2;Parent=chr_2_2.g1459.t2
chr_2_2	AUGUSTUS	exon	96383	96472	3.04696608081	+	0	ID=chr_2_2.g1459.t2.cds;Name=A7.chr_2_2.g1459.t2;Parent=chr_2_2.g1459.t2
chr_2_2	AUGUSTUS	exon	106818	107044	3.64372246406	+	0	ID=chr_2_2.g1463.t1.cds;Name=A7.chr_2_2.g1463.t1;Parent=chr_2_2.g1463.t1
chr_2_2	AUGUSTUS	gene	106818	108121	13.3605645272	+	.	ID=chr_2_2.g1463.t1g;Name=A7.chr_2_2.g1463.t1;depth=193;status=Matches RNA-Seq data
chr_2_2	AUGUSTUS	mRNA	106818	108121	13.3605645272	+	.	ID=chr_2_2.g1463.t1;Name=A7.chr_2_2.g1463.t1;Parent=chr_2_2.g1463.t1g
chr_2_2	AUGUSTUS	exon	107146	108121	3.66673495551	+	1	ID=chr_2_2.g1463.t1.cds;Name=A7.chr_2_2.g1463.t1;Parent=chr_2_2.g1463.t1
chr_2_2	AUGUSTUS	exon	112832	113176	3.56527629872	+	0	ID=chr_2_2.g1465.t1.cds;Name=A7.chr_2_2.g1465.t1;Parent=chr_2_2.g1465.t1
chr_2_2	AUGUSTUS	gene	112832	114227	79.0552373553	+	.	ID=chr_2_2.g1465.t1g;Name=A7.chr_2_2.g1465.t1;depth=360;status=Matches RNA-Seq data
chr_2_2	AUGUSTUS	mRNA	112832	114227	79.0552373553	+	.	ID=chr_2_2.g1465.t1;Name=A7.chr_2_2.g1465.t1;Parent=chr_2_2.g1465.t1g
chr_2_2	AUGUSTUS	exon	113233	114093	7.07942707574	+	0	ID=chr_2_2.g1465.t1.cds;Name=A7.chr_2_2.g1465.t1;Parent=chr_2_2.g1465.t1
chr_2_2	AUGUSTUS	exon	114153	114227	3.13212684888	+	0	ID=chr_2_2.g1465.t1.cds;Name=A7.chr_2_2.g1465.t1;Parent=chr_2_2.g1465.t1
chr_2_2	AUGUSTUS	exon	120740	121225	1.0	+	0	ID=chr_2_2.g1467.t1.cds;Name=A7.chr_2_2.g1467.t1;Parent=chr_2_2.g1467.t1
chr_2_2	AUGUSTUS	gene	120740	121225	1.0	+	.	ID=chr_2_2.g1467.t1g;Name=A7.chr_2_2.g1467.t1;depth=1424;status=Matches RNA-Seq data
chr_2_2	AUGUSTUS	mRNA	120740	121225	1.0	+	.	ID=chr_2_2.g1467.t1;Name=A7.chr_2_2.g1467.t1;Parent=chr_2_2.g1467.t1g
chr_2_2	AUGUSTUS	exon	135216	136094	2.89213295862	-	0	ID=chr_2_2.g1471.t1.cds;Name=A7.chr_2_2.g1471.t1;Parent=chr_2_2.g1471.t1
chr_2_2	AUGUSTUS	gene	135216	136200	7.84395357804	-	.	ID=chr_2_2.g1471.t1g;Name=A7.chr_2_2.g1471.t1;depth=536;status=Matches RNA-Seq data
chr_2_2	AUGUSTUS	mRNA	135216	136200	7.84395357804	-	.	ID=chr_2_2.g1471.t1;Name=A7.chr_2_2.g1471.t1;Parent=chr_2_2.g1471.t1g
chr_2_2	AUGUSTUS	exon	136156	136200	2.71216907738	-	0	ID=chr_2_2.g1471.t1.cds;Name=A7.chr_2_2.g1471.t1;Parent=chr_2_2.g1471.t1
chr_2_2	AUGUSTUS	exon	152140	152552	2.96342832323	-	2	ID=chr_2_2.g1476.t1.cds;Name=A7.chr_2_2.g1476.t1;Parent=chr_2_2.g1476.t1
chr_2_2	AUGUSTUS	gene	152140	153759	8.81661648076	-	.	ID=chr_2_2.g1476.t1g;Name=A7.chr_2_2.g1476.t1;depth=35;status=Matches RNA-Seq data
chr_2_2	AUGUSTUS	mRNA	152140	153759	8.81661648076	-	.	ID=chr_2_2.g1476.t1;Name=A7.chr_2_2.g1476.t1;Parent=chr_2_2.g1476.t1g
chr_2_2	AUGUSTUS	exon	152631	153759	2.97514078936	-	0	ID=chr_2_2.g1476.t1.cds;Name=A7.chr_2_2.g1476.t1;Parent=chr_2_2.g1476.t1
chr_2_2	AUGUSTUS	exon	154952	155389	1.32648401826	-	0	ID=chr_2_2.g1477.t1.cds;Name=A7.chr_2_2.g1477.t1;Parent=chr_2_2.g1477.t1
chr_2_2	AUGUSTUS	gene	154952	155389	1.32648401826	-	.	ID=chr_2_2.g1477.t1g;Name=A7.chr_2_2.g1477.t1;depth=116;status=Matches RNA-Seq data
chr_2_2	AUGUSTUS	mRNA	154952	155389	1.32648401826	-	.	ID=chr_2_2.g1477.t1;Name=A7.chr_2_2.g1477.t1;Parent=chr_2_2.g1477.t1g
chr_2_2	AUGUSTUS	exon	167279	167501	3.15373573582	-	1	ID=chr_2_2.g1481.t1.cds;Name=A7.chr_2_2.g1481.t1;Parent=chr_2_2.g1481.t1
chr_2_2	AUGUSTUS	gene	167279	167975	66.3840989678	-	.	ID=chr_2_2.g1481.t1g;Name=A7.chr_2_2.g1481.t1;depth=728;status=Matches RNA-Seq data
chr_2_2	AUGUSTUS	mRNA	167279	167975	66.3840989678	-	.	ID=chr_2_2.g1481.t1;Name=A7.chr_2_2.g1481.t1;Parent=chr_2_2.g1481.t1g
chr_2_2	AUGUSTUS	exon	167584	167792	6.05448071166	-	0	ID=chr_2_2.g1481.t1.cds;Name=A7.chr_2_2.g1481.t1;Parent=chr_2_2.g1481.t1
chr_2_2	AUGUSTUS	exon	167895	167975	3.47665715669	-	0	ID=chr_2_2.g1481.t1.cds;Name=A7.chr_2_2.g1481.t1;Parent=chr_2_2.g1481.t1
chr_2_2	AUGUSTUS	exon	176525	177148	3.46945667617	-	0	ID=chr_2_2.g1451.t1.cds;Name=A8.chr_2_2.g1451.t1;Parent=chr_2_2.g1451.t1
chr_2_2	AUGUSTUS	gene	176525	178083	80.8206666211	-	.	ID=chr_2_2.g1451.t1g;Name=A8.chr_2_2.g1451.t1;depth=150;status=Matches RNA-Seq data
chr_2_2	AUGUSTUS	mRNA	176525	178083	80.8206666211	-	.	ID=chr_2_2.g1451.t1;Name=A8.chr_2_2.g1451.t1;Parent=chr_2_2.g1451.t1g
chr_2_2	AUGUSTUS	exon	177204	177983	6.99151449909	-	0	ID=chr_2_2.g1451.t1.cds;Name=A8.chr_2_2.g1451.t1;Parent=chr_2_2.g1451.t1
chr_2_2	AUGUSTUS	exon	178054	178083	3.331882649	-	0	ID=chr_2_2.g1451.t1.cds;Name=A8.chr_2_2.g1451.t1;Parent=chr_2_2.g1451.t1
chr_2_2	AUGUSTUS	exon	192413	193540	1.62810283688	-	0	ID=chr_2_2.g1492.t1.cds;Name=A7.chr_2_2.g1492.t1;Parent=chr_2_2.g1492.t1
chr_2_2	AUGUSTUS	gene	192413	193540	1.62810283688	-	.	ID=chr_2_2.g1492.t1g;Name=A7.chr_2_2.g1492.t1;depth=65;status=Matches RNA-Seq data
chr_2_2	AUGUSTUS	mRNA	192413	193540	1.62810283688	-	.	ID=chr_2_2.g1492.t1;Name=A7.chr_2_2.g1492.t1;Parent=chr_2_2.g1492.t1g
chr_2_2	AUGUSTUS	exon	194179	194344	2.68239244159	+	0	ID=chr_2_2.g1493.t1.cds;Name=A7.chr_2_2.g1493.t1;Parent=chr_2_2.g1493.t1
chr_2_2	AUGUSTUS	gene	194179	195175	30.2882665829	+	.	ID=chr_2_2.g1493.t1g;Name=A7.chr_2_2.g1493.t1;depth=291;status=Matches RNA-Seq data
chr_2_2	AUGUSTUS	mRNA	194179	195175	30.2882665829	+	.	ID=chr_2_2.g1493.t1;Name=A7.chr_2_2.g1493.t1;Parent=chr_2_2.g1493.t1g
chr_2_2	AUGUSTUS	exon	194411	194659	4.3056878502	+	2	ID=chr_2_2.g1493.t1.cds;Name=A7.chr_2_2.g1493.t1;Parent=chr_2_2.g1493.t1
chr_2_2	AUGUSTUS	exon	194730	195175	2.62246415556	+	2	ID=chr_2_2.g1493.t1.cds;Name=A7.chr_2_2.g1493.t1;Parent=chr_2_2.g1493.t1
chr_2_2	AUGUSTUS	exon	210371	210597	1.84410679057	+	0	ID=chr_2_2.g1497.t1.cds;Name=A7.chr_2_2.g1497.t1;Parent=chr_2_2.g1497.t1
chr_2_2	AUGUSTUS	gene	210371	210685	3.40072985502	+	.	ID=chr_2_2.g1497.t1g;Name=A7.chr_2_2.g1497.t1;depth=9856;status=Matches RNA-Seq data
chr_2_2	AUGUSTUS	mRNA	210371	210685	3.40072985502	+	.	ID=chr_2_2.g1497.t1;Name=A7.chr_2_2.g1497.t1;Parent=chr_2_2.g1497.t1g
chr_2_2	AUGUSTUS	exon	210667	210685	1.84410679057	+	1	ID=chr_2_2.g1497.t1.cds;Name=A7.chr_2_2.g1497.t1;Parent=chr_2_2.g1497.t1
chr_2_2	AUGUSTUS	exon	213726	215372	1.84426229508	-	0	ID=chr_2_2.g1498.t1.cds;Name=A7.chr_2_2.g1498.t1;Parent=chr_2_2.g1498.t1
chr_2_2	AUGUSTUS	gene	213726	215372	1.84426229508	-	.	ID=chr_2_2.g1498.t1g;Name=A7.chr_2_2.g1498.t1;depth=71;status=Matches RNA-Seq data
chr_2_2	AUGUSTUS	mRNA	213726	215372	1.84426229508	-	.	ID=chr_2_2.g1498.t1;Name=A7.chr_2_2.g1498.t1;Parent=chr_2_2.g1498.t1g
chr_2_2	AUGUSTUS	exon	216290	216689	3.54825697973	-	1	ID=chr_2_2.g1499.t1.cds;Name=A7.chr_2_2.g1499.t1;Parent=chr_2_2.g1499.t1
chr_2_2	AUGUSTUS	gene	216290	217035	13.0701823498	-	.	ID=chr_2_2.g1499.t1g;Name=A7.chr_2_2.g1499.t1;depth=4700;status=Matches RNA-Seq data
chr_2_2	AUGUSTUS	mRNA	216290	217035	13.0701823498	-	.	ID=chr_2_2.g1499.t1;Name=A7.chr_2_2.g1499.t1;Parent=chr_2_2.g1499.t1g
chr_2_2	AUGUSTUS	exon	216758	217035	3.68355009925	-	0	ID=chr_2_2.g1499.t1.cds;Name=A7.chr_2_2.g1499.t1;Parent=chr_2_2.g1499.t1
chr_2_2	AUGUSTUS	exon	226150	226572	3.65059131865	+	0	ID=chr_2_2.g1503.t1.cds;Name=A7.chr_2_2.g1503.t1;Parent=chr_2_2.g1503.t1
chr_2_2	AUGUSTUS	gene	226150	228110	4964.25864789	+	.	ID=chr_2_2.g1503.t1g;Name=A7.chr_2_2.g1503.t1;depth=88;status=Matches RNA-Seq data
chr_2_2	AUGUSTUS	mRNA	226150	228110	4964.25864789	+	.	ID=chr_2_2.g1503.t1;Name=A7.chr_2_2.g1503.t1;Parent=chr_2_2.g1503.t1g
chr_2_2	AUGUSTUS	exon	226622	226736	7.32325589943	+	0	ID=chr_2_2.g1503.t1.cds;Name=A7.chr_2_2.g1503.t1;Parent=chr_2_2.g1503.t1
chr_2_2	AUGUSTUS	exon	226792	227223	7.32325589943	+	2	ID=chr_2_2.g1503.t1.cds;Name=A7.chr_2_2.g1503.t1;Parent=chr_2_2.g1503.t1
chr_2_2	AUGUSTUS	exon	227287	227640	7.11216658301	+	2	ID=chr_2_2.g1503.t1.cds;Name=A7.chr_2_2.g1503.t1;Parent=chr_2_2.g1503.t1
chr_2_2	AUGUSTUS	exon	227710	228110	3.56517492935	+	2	ID=chr_2_2.g1503.t1.cds;Name=A7.chr_2_2.g1503.t1;Parent=chr_2_2.g1503.t1
chr_2_2	AUGUSTUS	exon	273552	273845	3.0819924628	-	0	ID=chr_2_2.g1520.t1.cds;Name=A7.chr_2_2.g1520.t1;Parent=chr_2_2.g1520.t1
chr_2_2	AUGUSTUS	gene	273552	274702	46.8304289482	-	.	ID=chr_2_2.g1520.t1g;Name=A7.chr_2_2.g1520.t1;depth=65;status=Matches RNA-Seq data
chr_2_2	AUGUSTUS	mRNA	273552	274702	46.8304289482	-	.	ID=chr_2_2.g1520.t1;Name=A7.chr_2_2.g1520.t1;Parent=chr_2_2.g1520.t1g
chr_2_2	AUGUSTUS	exon	273910	274514	5.71705657579	-	2	ID=chr_2_2.g1520.t1.cds;Name=A7.chr_2_2.g1520.t1;Parent=chr_2_2.g1520.t1
chr_2_2	AUGUSTUS	exon	274570	274702	2.6578108712	-	0	ID=chr_2_2.g1520.t1.cds;Name=A7.chr_2_2.g1520.t1;Parent=chr_2_2.g1520.t1
chr_2_2	AUGUSTUS	exon	275228	275556	3.83647178512	-	2	ID=chr_2_2.g1479.t1.cds;Name=A8.chr_2_2.g1479.t1;Parent=chr_2_2.g1479.t1
chr_2_2	AUGUSTUS	gene	275228	275936	13.4742960977	-	.	ID=chr_2_2.g1479.t1g;Name=A8.chr_2_2.g1479.t1;depth=1260;status=Matches RNA-Seq data
chr_2_2	AUGUSTUS	mRNA	275228	275936	13.4742960977	-	.	ID=chr_2_2.g1479.t1;Name=A8.chr_2_2.g1479.t1;Parent=chr_2_2.g1479.t1g
chr_2_2	AUGUSTUS	exon	275636	275936	3.51215826739	-	0	ID=chr_2_2.g1479.t1.cds;Name=A8.chr_2_2.g1479.t1;Parent=chr_2_2.g1479.t1
chr_2_2	AUGUSTUS	exon	279236	279272	3.53332820704	+	0	ID=chr_2_2.g1523.t1.cds;Name=A7.chr_2_2.g1523.t1;Parent=chr_2_2.g1523.t1
chr_2_2	AUGUSTUS	gene	279236	280217	475.889038887	+	.	ID=chr_2_2.g1523.t1g;Name=A7.chr_2_2.g1523.t1;depth=339;status=Matches RNA-Seq data
chr_2_2	AUGUSTUS	mRNA	279236	280217	475.889038887	+	.	ID=chr_2_2.g1523.t1;Name=A7.chr_2_2.g1523.t1;Parent=chr_2_2.g1523.t1g
chr_2_2	AUGUSTUS	exon	279353	279666	7.04091571104	+	2	ID=chr_2_2.g1523.t1.cds;Name=A7.chr_2_2.g1523.t1;Parent=chr_2_2.g1523.t1
chr_2_2	AUGUSTUS	exon	279756	280126	6.21839933216	+	0	ID=chr_2_2.g1523.t1.cds;Name=A7.chr_2_2.g1523.t1;Parent=chr_2_2.g1523.t1
chr_2_2	AUGUSTUS	exon	280181	280217	3.07619575174	+	1	ID=chr_2_2.g1523.t1.cds;Name=A7.chr_2_2.g1523.t1;Parent=chr_2_2.g1523.t1
chr_2_2	AUGUSTUS	exon	281025	281046	3.62911024207	+	0	ID=chr_2_2.g1524.t1.cds;Name=A7.chr_2_2.g1524.t1;Parent=chr_2_2.g1524.t1
chr_2_2	AUGUSTUS	gene	281025	281738	386.480084349	+	.	ID=chr_2_2.g1524.t1g;Name=A7.chr_2_2.g1524.t1;depth=470;status=Matches RNA-Seq data
chr_2_2	AUGUSTUS	mRNA	281025	281738	386.480084349	+	.	ID=chr_2_2.g1524.t1;Name=A7.chr_2_2.g1524.t1;Parent=chr_2_2.g1524.t1g
chr_2_2	AUGUSTUS	exon	281115	281141	5.55876615424	+	2	ID=chr_2_2.g1524.t1.cds;Name=A7.chr_2_2.g1524.t1;Parent=chr_2_2.g1524.t1
chr_2_2	AUGUSTUS	exon	281294	281553	5.44890108148	+	2	ID=chr_2_2.g1524.t1.cds;Name=A7.chr_2_2.g1524.t1;Parent=chr_2_2.g1524.t1
chr_2_2	AUGUSTUS	exon	281619	281738	3.5159252224	+	0	ID=chr_2_2.g1524.t1.cds;Name=A7.chr_2_2.g1524.t1;Parent=chr_2_2.g1524.t1
chr_2_2	AUGUSTUS	exon	293937	294250	1.87286261579	+	0	ID=chr_2_2.g1528.t1.cds;Name=A7.chr_2_2.g1528.t1;Parent=chr_2_2.g1528.t1
chr_2_2	AUGUSTUS	gene	293937	296607	567.361666722	+	.	ID=chr_2_2.g1528.t1g;Name=A7.chr_2_2.g1528.t1;depth=261;status=Matches RNA-Seq data
chr_2_2	AUGUSTUS	mRNA	293937	296607	567.361666722	+	.	ID=chr_2_2.g1528.t1;Name=A7.chr_2_2.g1528.t1;Parent=chr_2_2.g1528.t1g
chr_2_2	AUGUSTUS	exon	294310	294559	4.16941546336	+	1	ID=chr_2_2.g1528.t1.cds;Name=A7.chr_2_2.g1528.t1;Parent=chr_2_2.g1528.t1
chr_2_2	AUGUSTUS	exon	294614	294936	5.02761223788	+	0	ID=chr_2_2.g1528.t1.cds;Name=A7.chr_2_2.g1528.t1;Parent=chr_2_2.g1528.t1
chr_2_2	AUGUSTUS	exon	295003	295394	4.96112872447	+	1	ID=chr_2_2.g1528.t1.cds;Name=A7.chr_2_2.g1528.t1;Parent=chr_2_2.g1528.t1
chr_2_2	AUGUSTUS	exon	295463	296607	2.91297411762	+	2	ID=chr_2_2.g1528.t1.cds;Name=A7.chr_2_2.g1528.t1;Parent=chr_2_2.g1528.t1
chr_2_2	AUGUSTUS	exon	357289	359572	1.51961614062	-	1	ID=chr_2_2.g1504.t1.cds;Name=A8.chr_2_2.g1504.t1;Parent=chr_2_2.g1504.t1
chr_2_2	AUGUSTUS	gene	357289	359838	6.25031463337	-	.	ID=chr_2_2.g1504.t1g;Name=A8.chr_2_2.g1504.t1;depth=197;status=Matches RNA-Seq data
chr_2_2	AUGUSTUS	mRNA	357289	359838	6.25031463337	-	.	ID=chr_2_2.g1504.t1;Name=A8.chr_2_2.g1504.t1;Parent=chr_2_2.g1504.t1g
chr_2_2	AUGUSTUS	exon	359631	359682	2.2258397069	-	2	ID=chr_2_2.g1504.t1.cds;Name=A8.chr_2_2.g1504.t1;Parent=chr_2_2.g1504.t1
chr_2_2	AUGUSTUS	exon	359748	359838	1.8478814101	-	0	ID=chr_2_2.g1504.t1.cds;Name=A8.chr_2_2.g1504.t1;Parent=chr_2_2.g1504.t1
chr_2_2	AUGUSTUS	exon	360843	360901	2.96178086009	+	0	ID=chr_2_2.g1542.t1.cds;Name=A7.chr_2_2.g1542.t1;Parent=chr_2_2.g1542.t1
chr_2_2	AUGUSTUS	gene	360843	362106	51.3943547481	+	.	ID=chr_2_2.g1542.t1g;Name=A7.chr_2_2.g1542.t1;depth=50;status=Matches RNA-Seq data
chr_2_2	AUGUSTUS	mRNA	360843	362106	51.3943547481	+	.	ID=chr_2_2.g1542.t1;Name=A7.chr_2_2.g1542.t1;Parent=chr_2_2.g1542.t1g
chr_2_2	AUGUSTUS	exon	360966	361581	5.7989392179	+	1	ID=chr_2_2.g1542.t1.cds;Name=A7.chr_2_2.g1542.t1;Parent=chr_2_2.g1542.t1
chr_2_2	AUGUSTUS	exon	361675	362106	2.99236067685	+	0	ID=chr_2_2.g1542.t1.cds;Name=A7.chr_2_2.g1542.t1;Parent=chr_2_2.g1542.t1
chr_2_2	AUGUSTUS	exon	369144	369953	2.28444251918	-	0	ID=chr_2_2.g1544.t1.cds;Name=A7.chr_2_2.g1544.t1;Parent=chr_2_2.g1544.t1
chr_2_2	AUGUSTUS	gene	369144	370666	199.652814178	-	.	ID=chr_2_2.g1544.t1g;Name=A7.chr_2_2.g1544.t1;depth=23;status=Matches RNA-Seq data
chr_2_2	AUGUSTUS	mRNA	369144	370666	199.652814178	-	.	ID=chr_2_2.g1544.t1;Name=A7.chr_2_2.g1544.t1;Parent=chr_2_2.g1544.t1g
chr_2_2	AUGUSTUS	exon	370008	370268	4.77902405053	-	0	ID=chr_2_2.g1544.t1.cds;Name=A7.chr_2_2.g1544.t1;Parent=chr_2_2.g1544.t1
chr_2_2	AUGUSTUS	exon	370321	370421	6.11334810632	-	2	ID=chr_2_2.g1544.t1.cds;Name=A7.chr_2_2.g1544.t1;Parent=chr_2_2.g1544.t1
chr_2_2	AUGUSTUS	exon	370486	370666	2.99141632244	-	0	ID=chr_2_2.g1544.t1.cds;Name=A7.chr_2_2.g1544.t1;Parent=chr_2_2.g1544.t1
chr_2_2	AUGUSTUS	exon	373004	373044	2.49006714863	+	0	ID=chr_2_2.g1545.t1.cds;Name=A7.chr_2_2.g1545.t1;Parent=chr_2_2.g1545.t1
chr_2_2	AUGUSTUS	gene	373004	374087	8.67029668475	+	.	ID=chr_2_2.g1545.t1g;Name=A7.chr_2_2.g1545.t1;depth=174;status=Matches RNA-Seq data
chr_2_2	AUGUSTUS	mRNA	373004	374087	8.67029668475	+	.	ID=chr_2_2.g1545.t1;Name=A7.chr_2_2.g1545.t1;Parent=chr_2_2.g1545.t1g
chr_2_2	AUGUSTUS	exon	373115	374087	3.4819529624	+	1	ID=chr_2_2.g1545.t1.cds;Name=A7.chr_2_2.g1545.t1;Parent=chr_2_2.g1545.t1
chr_2_2	AUGUSTUS	exon	416199	416834	1.92295597484	+	0	ID=chr_2_2.g1557.t1.cds;Name=A7.chr_2_2.g1557.t1;Parent=chr_2_2.g1557.t1
chr_2_2	AUGUSTUS	gene	416199	416834	1.92295597484	+	.	ID=chr_2_2.g1557.t1g;Name=A7.chr_2_2.g1557.t1;depth=710;status=Matches RNA-Seq data
chr_2_2	AUGUSTUS	mRNA	416199	416834	1.92295597484	+	.	ID=chr_2_2.g1557.t1;Name=A7.chr_2_2.g1557.t1;Parent=chr_2_2.g1557.t1g
chr_2_2	AUGUSTUS	exon	453112	453261	2.64353918306	+	0	ID=chr_2_2.g1574.t1.cds;Name=A7.chr_2_2.g1574.t1;Parent=chr_2_2.g1574.t1
chr_2_2	AUGUSTUS	gene	453112	454235	6.64190643406	+	.	ID=chr_2_2.g1574.t1g;Name=A7.chr_2_2.g1574.t1;depth=56;status=Matches RNA-Seq data
chr_2_2	AUGUSTUS	mRNA	453112	454235	6.64190643406	+	.	ID=chr_2_2.g1574.t1;Name=A7.chr_2_2.g1574.t1;Parent=chr_2_2.g1574.t1g
chr_2_2	AUGUSTUS	exon	453318	454235	2.51250538544	+	0	ID=chr_2_2.g1574.t1.cds;Name=A7.chr_2_2.g1574.t1;Parent=chr_2_2.g1574.t1
chr_2_2	AUGUSTUS	exon	459847	459876	3.58703054868	+	0	ID=chr_2_2.g1576.t1.cds;Name=A7.chr_2_2.g1576.t1;Parent=chr_2_2.g1576.t1
chr_2_2	AUGUSTUS	gene	459847	461989	79.7493432447	+	.	ID=chr_2_2.g1576.t1g;Name=A7.chr_2_2.g1576.t1;depth=263;status=Matches RNA-Seq data
chr_2_2	AUGUSTUS	mRNA	459847	461989	79.7493432447	+	.	ID=chr_2_2.g1576.t1;Name=A7.chr_2_2.g1576.t1;Parent=chr_2_2.g1576.t1g
chr_2_2	AUGUSTUS	exon	459958	461386	7.00962226673	+	0	ID=chr_2_2.g1576.t1.cds;Name=A7.chr_2_2.g1576.t1;Parent=chr_2_2.g1576.t1
chr_2_2	AUGUSTUS	exon	461442	461989	3.17173886948	+	2	ID=chr_2_2.g1576.t1.cds;Name=A7.chr_2_2.g1576.t1;Parent=chr_2_2.g1576.t1
chr_2_2	AUGUSTUS	exon	477296	477796	1.30339321357	+	0	ID=chr_2_2.g1582.t1.cds;Name=A7.chr_2_2.g1582.t1;Parent=chr_2_2.g1582.t1
chr_2_2	AUGUSTUS	gene	477296	477796	1.30339321357	+	.	ID=chr_2_2.g1582.t1g;Name=A7.chr_2_2.g1582.t1;depth=632;status=Matches RNA-Seq data
chr_2_2	AUGUSTUS	mRNA	477296	477796	1.30339321357	+	.	ID=chr_2_2.g1582.t1;Name=A7.chr_2_2.g1582.t1;Parent=chr_2_2.g1582.t1g
chr_2_2	AUGUSTUS	exon	481732	481785	3.29634493991	+	0	ID=chr_2_2.g1584.t1.cds;Name=A7.chr_2_2.g1584.t1;Parent=chr_2_2.g1584.t1
chr_2_2	AUGUSTUS	gene	481732	482906	432.198189413	+	.	ID=chr_2_2.g1584.t1g;Name=A7.chr_2_2.g1584.t1;depth=375;status=Matches RNA-Seq data
chr_2_2	AUGUSTUS	mRNA	481732	482906	432.198189413	+	.	ID=chr_2_2.g1584.t1;Name=A7.chr_2_2.g1584.t1;Parent=chr_2_2.g1584.t1g
chr_2_2	AUGUSTUS	exon	481836	481909	6.41507634488	+	0	ID=chr_2_2.g1584.t1.cds;Name=A7.chr_2_2.g1584.t1;Parent=chr_2_2.g1584.t1
chr_2_2	AUGUSTUS	exon	481964	482144	6.31244578787	+	1	ID=chr_2_2.g1584.t1.cds;Name=A7.chr_2_2.g1584.t1;Parent=chr_2_2.g1584.t1
chr_2_2	AUGUSTUS	exon	482199	482906	3.237805834	+	0	ID=chr_2_2.g1584.t1.cds;Name=A7.chr_2_2.g1584.t1;Parent=chr_2_2.g1584.t1
chr_2_2	AUGUSTUS	exon	489000	489011	2.43381656007	+	0	ID=chr_2_2.g1588.t1.cds;Name=A7.chr_2_2.g1588.t1;Parent=chr_2_2.g1588.t1
chr_2_2	AUGUSTUS	gene	489000	492358	344.785800146	+	.	ID=chr_2_2.g1588.t1g;Name=A7.chr_2_2.g1588.t1;depth=408;status=Matches RNA-Seq data
chr_2_2	AUGUSTUS	mRNA	489000	492358	344.785800146	+	.	ID=chr_2_2.g1588.t1;Name=A7.chr_2_2.g1588.t1;Parent=chr_2_2.g1588.t1g
chr_2_2	AUGUSTUS	exon	489063	490805	6.15841860696	+	0	ID=chr_2_2.g1588.t1.cds;Name=A7.chr_2_2.g1588.t1;Parent=chr_2_2.g1588.t1
chr_2_2	AUGUSTUS	exon	490850	491140	6.55242543463	+	0	ID=chr_2_2.g1588.t1.cds;Name=A7.chr_2_2.g1588.t1;Parent=chr_2_2.g1588.t1
chr_2_2	AUGUSTUS	exon	491186	492358	3.51067184348	+	0	ID=chr_2_2.g1588.t1.cds;Name=A7.chr_2_2.g1588.t1;Parent=chr_2_2.g1588.t1
chr_2_2	AUGUSTUS	exon	492711	493636	3.6319203579	-	2	ID=chr_2_2.g1589.t1.cds;Name=A7.chr_2_2.g1589.t1;Parent=chr_2_2.g1589.t1
chr_2_2	AUGUSTUS	gene	492711	495183	27586.3101378	-	.	ID=chr_2_2.g1589.t1g;Name=A7.chr_2_2.g1589.t1;depth=602;status=Matches RNA-Seq data
chr_2_2	AUGUSTUS	mRNA	492711	495183	27586.3101378	-	.	ID=chr_2_2.g1589.t1;Name=A7.chr_2_2.g1589.t1;Parent=chr_2_2.g1589.t1g
chr_2_2	AUGUSTUS	exon	493692	493866	6.79553040081	-	0	ID=chr_2_2.g1589.t1.cds;Name=A7.chr_2_2.g1589.t1;Parent=chr_2_2.g1589.t1
chr_2_2	AUGUSTUS	exon	493953	494117	6.55196271318	-	0	ID=chr_2_2.g1589.t1.cds;Name=A7.chr_2_2.g1589.t1;Parent=chr_2_2.g1589.t1
chr_2_2	AUGUSTUS	exon	494167	494582	6.79266393356	-	2	ID=chr_2_2.g1589.t1.cds;Name=A7.chr_2_2.g1589.t1;Parent=chr_2_2.g1589.t1
chr_2_2	AUGUSTUS	exon	494633	494858	7.02011478187	-	0	ID=chr_2_2.g1589.t1.cds;Name=A7.chr_2_2.g1589.t1;Parent=chr_2_2.g1589.t1
chr_2_2	AUGUSTUS	exon	494908	495183	3.57748794842	-	0	ID=chr_2_2.g1589.t1.cds;Name=A7.chr_2_2.g1589.t1;Parent=chr_2_2.g1589.t1
chr_2_2	AUGUSTUS	exon	515170	515507	2.43990414845	-	2	ID=chr_2_2.g1595.t1.cds;Name=A7.chr_2_2.g1595.t1;Parent=chr_2_2.g1595.t1
chr_2_2	AUGUSTUS	gene	515170	515841	31.6251322077	-	.	ID=chr_2_2.g1595.t1g;Name=A7.chr_2_2.g1595.t1;depth=219;status=Matches RNA-Seq data
chr_2_2	AUGUSTUS	mRNA	515170	515841	31.6251322077	-	.	ID=chr_2_2.g1595.t1;Name=A7.chr_2_2.g1595.t1;Parent=chr_2_2.g1595.t1g
chr_2_2	AUGUSTUS	exon	515563	515625	5.08175558776	-	2	ID=chr_2_2.g1595.t1.cds;Name=A7.chr_2_2.g1595.t1;Parent=chr_2_2.g1595.t1
chr_2_2	AUGUSTUS	exon	515679	515841	2.55062029461	-	0	ID=chr_2_2.g1595.t1.cds;Name=A7.chr_2_2.g1595.t1;Parent=chr_2_2.g1595.t1
chr_2_2	AUGUSTUS	exon	540318	540352	1.98637895616	-	2	ID=chr_2_2.g1602.t1.cds;Name=A7.chr_2_2.g1602.t1;Parent=chr_2_2.g1602.t1
chr_2_2	AUGUSTUS	gene	540318	540816	236.611769871	-	.	ID=chr_2_2.g1602.t1g;Name=A7.chr_2_2.g1602.t1;depth=199;status=Matches RNA-Seq data
chr_2_2	AUGUSTUS	mRNA	540318	540816	236.611769871	-	.	ID=chr_2_2.g1602.t1;Name=A7.chr_2_2.g1602.t1;Parent=chr_2_2.g1602.t1g
chr_2_2	AUGUSTUS	exon	540419	540550	3.93580122151	-	2	ID=chr_2_2.g1602.t1.cds;Name=A7.chr_2_2.g1602.t1;Parent=chr_2_2.g1602.t1
chr_2_2	AUGUSTUS	exon	540618	540633	3.93195058835	-	0	ID=chr_2_2.g1602.t1.cds;Name=A7.chr_2_2.g1602.t1;Parent=chr_2_2.g1602.t1
chr_2_2	AUGUSTUS	exon	540686	540742	3.90827411147	-	0	ID=chr_2_2.g1602.t1.cds;Name=A7.chr_2_2.g1602.t1;Parent=chr_2_2.g1602.t1
chr_2_2	AUGUSTUS	exon	540805	540816	1.96946385567	-	0	ID=chr_2_2.g1602.t1.cds;Name=A7.chr_2_2.g1602.t1;Parent=chr_2_2.g1602.t1
chr_2_2	AUGUSTUS	exon	559404	560495	3.33861470808	-	0	ID=chr_2_2.g1607.t1.cds;Name=A7.chr_2_2.g1607.t1;Parent=chr_2_2.g1607.t1
chr_2_2	AUGUSTUS	gene	559404	561823	2489.42812118	-	.	ID=chr_2_2.g1607.t1g;Name=A7.chr_2_2.g1607.t1;depth=1610;status=Matches RNA-Seq data
chr_2_2	AUGUSTUS	mRNA	559404	561823	2489.42812118	-	.	ID=chr_2_2.g1607.t1;Name=A7.chr_2_2.g1607.t1;Parent=chr_2_2.g1607.t1g
chr_2_2	AUGUSTUS	exon	560545	560709	6.482878597	-	0	ID=chr_2_2.g1607.t1.cds;Name=A7.chr_2_2.g1607.t1;Parent=chr_2_2.g1607.t1
chr_2_2	AUGUSTUS	exon	560764	561179	6.63645989286	-	2	ID=chr_2_2.g1607.t1.cds;Name=A7.chr_2_2.g1607.t1;Parent=chr_2_2.g1607.t1
chr_2_2	AUGUSTUS	exon	561242	561467	5.83526078534	-	0	ID=chr_2_2.g1607.t1.cds;Name=A7.chr_2_2.g1607.t1;Parent=chr_2_2.g1607.t1
chr_2_2	AUGUSTUS	exon	561530	561823	2.97008347846	-	0	ID=chr_2_2.g1607.t1.cds;Name=A7.chr_2_2.g1607.t1;Parent=chr_2_2.g1607.t1
chr_2_2	AUGUSTUS	exon	563392	565680	1.86041939712	+	0	ID=chr_2_2.g1608.t1.cds;Name=A7.chr_2_2.g1608.t1;Parent=chr_2_2.g1608.t1
chr_2_2	AUGUSTUS	gene	563392	565680	1.86041939712	+	.	ID=chr_2_2.g1608.t1g;Name=A7.chr_2_2.g1608.t1;depth=2572;status=Matches RNA-Seq data
chr_2_2	AUGUSTUS	mRNA	563392	565680	1.86041939712	+	.	ID=chr_2_2.g1608.t1;Name=A7.chr_2_2.g1608.t1;Parent=chr_2_2.g1608.t1g
chr_2_2	AUGUSTUS	exon	604396	604444	3.56646370957	+	0	ID=chr_2_2.g1622.t1.cds;Name=A7.chr_2_2.g1622.t1;Parent=chr_2_2.g1622.t1
chr_2_2	AUGUSTUS	gene	604396	606111	81.8390601173	+	.	ID=chr_2_2.g1622.t1g;Name=A7.chr_2_2.g1622.t1;depth=180;status=Matches RNA-Seq data
chr_2_2	AUGUSTUS	mRNA	604396	606111	81.8390601173	+	.	ID=chr_2_2.g1622.t1;Name=A7.chr_2_2.g1622.t1;Parent=chr_2_2.g1622.t1g
chr_2_2	AUGUSTUS	exon	604554	605484	6.61345521707	+	2	ID=chr_2_2.g1622.t1.cds;Name=A7.chr_2_2.g1622.t1;Parent=chr_2_2.g1622.t1
chr_2_2	AUGUSTUS	exon	605541	606111	3.46971981883	+	1	ID=chr_2_2.g1622.t1.cds;Name=A7.chr_2_2.g1622.t1;Parent=chr_2_2.g1622.t1
chr_2_2	AUGUSTUS	exon	634643	634702	2.40563373887	-	0	ID=chr_2_2.g1633.t1.cds;Name=A7.chr_2_2.g1633.t1;Parent=chr_2_2.g1633.t1
chr_2_2	AUGUSTUS	gene	634643	635319	63.9182934053	-	.	ID=chr_2_2.g1633.t1g;Name=A7.chr_2_2.g1633.t1;depth=325;status=Matches RNA-Seq data
chr_2_2	AUGUSTUS	mRNA	634643	635319	63.9182934053	-	.	ID=chr_2_2.g1633.t1;Name=A7.chr_2_2.g1633.t1;Parent=chr_2_2.g1633.t1g
chr_2_2	AUGUSTUS	exon	634759	634858	7.22826583633	-	1	ID=chr_2_2.g1633.t1.cds;Name=A7.chr_2_2.g1633.t1;Parent=chr_2_2.g1633.t1
chr_2_2	AUGUSTUS	exon	634916	635319	3.67588188916	-	0	ID=chr_2_2.g1633.t1.cds;Name=A7.chr_2_2.g1633.t1;Parent=chr_2_2.g1633.t1
chr_2_2	AUGUSTUS	exon	637135	637208	2.61885441371	+	0	ID=chr_2_2.g1634.t1.cds;Name=A7.chr_2_2.g1634.t1;Parent=chr_2_2.g1634.t1
chr_2_2	AUGUSTUS	gene	637135	640753	122.056537447	+	.	ID=chr_2_2.g1634.t1g;Name=A7.chr_2_2.g1634.t1;depth=114;status=Matches RNA-Seq data
chr_2_2	AUGUSTUS	mRNA	637135	640753	122.056537447	+	.	ID=chr_2_2.g1634.t1;Name=A7.chr_2_2.g1634.t1;Parent=chr_2_2.g1634.t1g
chr_2_2	AUGUSTUS	exon	637331	637518	4.64912320761	+	1	ID=chr_2_2.g1634.t1.cds;Name=A7.chr_2_2.g1634.t1;Parent=chr_2_2.g1634.t1
chr_2_2	AUGUSTUS	exon	637593	640658	4.54270295541	+	2	ID=chr_2_2.g1634.t1.cds;Name=A7.chr_2_2.g1634.t1;Parent=chr_2_2.g1634.t1
chr_2_2	AUGUSTUS	exon	640710	640753	2.20680670284	+	2	ID=chr_2_2.g1634.t1.cds;Name=A7.chr_2_2.g1634.t1;Parent=chr_2_2.g1634.t1
chr_2_2	AUGUSTUS	exon	641260	642431	2.83490305452	-	2	ID=chr_2_2.g1635.t1.cds;Name=A7.chr_2_2.g1635.t1;Parent=chr_2_2.g1635.t1
chr_2_2	AUGUSTUS	gene	641260	642532	5.99207819611	-	.	ID=chr_2_2.g1635.t1g;Name=A7.chr_2_2.g1635.t1;depth=160;status=Matches RNA-Seq data
chr_2_2	AUGUSTUS	mRNA	641260	642532	5.99207819611	-	.	ID=chr_2_2.g1635.t1;Name=A7.chr_2_2.g1635.t1;Parent=chr_2_2.g1635.t1g
chr_2_2	AUGUSTUS	exon	642499	642532	2.11368010859	-	0	ID=chr_2_2.g1635.t1.cds;Name=A7.chr_2_2.g1635.t1;Parent=chr_2_2.g1635.t1
chr_2_2	AUGUSTUS	exon	657670	657788	3.16073688694	-	2	ID=chr_2_2.g1640.t1.cds;Name=A7.chr_2_2.g1640.t1;Parent=chr_2_2.g1640.t1
chr_2_2	AUGUSTUS	gene	657670	659587	11.1143054132	-	.	ID=chr_2_2.g1640.t1g;Name=A7.chr_2_2.g1640.t1;depth=58;status=Matches RNA-Seq data
chr_2_2	AUGUSTUS	mRNA	657670	659587	11.1143054132	-	.	ID=chr_2_2.g1640.t1;Name=A7.chr_2_2.g1640.t1;Parent=chr_2_2.g1640.t1g
chr_2_2	AUGUSTUS	exon	657844	659587	3.51636526883	-	0	ID=chr_2_2.g1640.t1.cds;Name=A7.chr_2_2.g1640.t1;Parent=chr_2_2.g1640.t1
chr_2_2	AUGUSTUS	exon	665804	666275	2.22728452712	+	0	ID=chr_2_2.g1645.t1.cds;Name=A7.chr_2_2.g1645.t1;Parent=chr_2_2.g1645.t1
chr_2_2	AUGUSTUS	gene	665804	667054	4.95080425038	+	.	ID=chr_2_2.g1645.t1g;Name=A7.chr_2_2.g1645.t1;depth=162;status=Matches RNA-Seq data
chr_2_2	AUGUSTUS	mRNA	665804	667054	4.95080425038	+	.	ID=chr_2_2.g1645.t1;Name=A7.chr_2_2.g1645.t1;Parent=chr_2_2.g1645.t1g
chr_2_2	AUGUSTUS	exon	666345	667054	2.22279829546	+	2	ID=chr_2_2.g1645.t1.cds;Name=A7.chr_2_2.g1645.t1;Parent=chr_2_2.g1645.t1
chr_2_2	AUGUSTUS	exon	667958	668911	1.78773584906	+	0	ID=chr_2_2.g1646.t1.cds;Name=A7.chr_2_2.g1646.t1;Parent=chr_2_2.g1646.t1
chr_2_2	AUGUSTUS	gene	667958	668911	1.78773584906	+	.	ID=chr_2_2.g1646.t1g;Name=A7.chr_2_2.g1646.t1;depth=286;status=Matches RNA-Seq data
chr_2_2	AUGUSTUS	mRNA	667958	668911	1.78773584906	+	.	ID=chr_2_2.g1646.t1;Name=A7.chr_2_2.g1646.t1;Parent=chr_2_2.g1646.t1g
chr_2_2	AUGUSTUS	exon	669848	670053	2.92117736314	-	2	ID=chr_2_2.g1647.t1.cds;Name=A7.chr_2_2.g1647.t1;Parent=chr_2_2.g1647.t1
chr_2_2	AUGUSTUS	gene	669848	670641	8.51077966359	-	.	ID=chr_2_2.g1647.t1g;Name=A7.chr_2_2.g1647.t1;depth=42;status=Matches RNA-Seq data
chr_2_2	AUGUSTUS	mRNA	669848	670641	8.51077966359	-	.	ID=chr_2_2.g1647.t1;Name=A7.chr_2_2.g1647.t1;Parent=chr_2_2.g1647.t1g
chr_2_2	AUGUSTUS	exon	670119	670641	2.91347583717	-	0	ID=chr_2_2.g1647.t1.cds;Name=A7.chr_2_2.g1647.t1;Parent=chr_2_2.g1647.t1
chr_2_2	AUGUSTUS	exon	685380	685467	2.47899553806	-	1	ID=chr_2_2.g1651.t2.cds;Name=A7.chr_2_2.g1651.t2;Parent=chr_2_2.g1651.t2
chr_2_2	AUGUSTUS	gene	685380	686556	267.388598329	-	.	ID=chr_2_2.g1651.t2g;Name=A7.chr_2_2.g1651.t2;depth=238;status=Matches RNA-Seq data
chr_2_2	AUGUSTUS	mRNA	685380	686556	267.388598329	-	.	ID=chr_2_2.g1651.t2;Name=A7.chr_2_2.g1651.t2;Parent=chr_2_2.g1651.t2g
chr_2_2	AUGUSTUS	exon	685523	685717	5.53920531835	-	1	ID=chr_2_2.g1651.t2.cds;Name=A7.chr_2_2.g1651.t2;Parent=chr_2_2.g1651.t2
chr_2_2	AUGUSTUS	exon	685775	686338	6.14519919982	-	1	ID=chr_2_2.g1651.t2.cds;Name=A7.chr_2_2.g1651.t2;Parent=chr_2_2.g1651.t2
chr_2_2	AUGUSTUS	exon	686393	686556	3.16871887683	-	0	ID=chr_2_2.g1651.t2.cds;Name=A7.chr_2_2.g1651.t2;Parent=chr_2_2.g1651.t2
chr_2_2	AUGUSTUS	exon	691816	692007	3.75301788512	-	0	ID=chr_2_2.g1652.t1.cds;Name=A7.chr_2_2.g1652.t1;Parent=chr_2_2.g1652.t1
chr_2_2	AUGUSTUS	gene	691816	692534	292.174490531	-	.	ID=chr_2_2.g1652.t1g;Name=A7.chr_2_2.g1652.t1;depth=480;status=Matches RNA-Seq data
chr_2_2	AUGUSTUS	mRNA	691816	692534	292.174490531	-	.	ID=chr_2_2.g1652.t1;Name=A7.chr_2_2.g1652.t1;Parent=chr_2_2.g1652.t1g
chr_2_2	AUGUSTUS	exon	692079	692209	6.23497107581	-	2	ID=chr_2_2.g1652.t1.cds;Name=A7.chr_2_2.g1652.t1;Parent=chr_2_2.g1652.t1
chr_2_2	AUGUSTUS	exon	692358	692457	6.33125680684	-	0	ID=chr_2_2.g1652.t1.cds;Name=A7.chr_2_2.g1652.t1;Parent=chr_2_2.g1652.t1
chr_2_2	AUGUSTUS	exon	692532	692534	1.97213794224	-	0	ID=chr_2_2.g1652.t1.cds;Name=A7.chr_2_2.g1652.t1;Parent=chr_2_2.g1652.t1
chr_2_2	AUGUSTUS	exon	695317	695552	3.61070452883	-	2	ID=chr_2_2.g1654.t1.cds;Name=A7.chr_2_2.g1654.t1;Parent=chr_2_2.g1654.t1
chr_2_2	AUGUSTUS	gene	695317	696242	503.662996125	-	.	ID=chr_2_2.g1654.t1g;Name=A7.chr_2_2.g1654.t1;depth=695;status=Matches RNA-Seq data
chr_2_2	AUGUSTUS	mRNA	695317	696242	503.662996125	-	.	ID=chr_2_2.g1654.t1;Name=A7.chr_2_2.g1654.t1;Parent=chr_2_2.g1654.t1g
chr_2_2	AUGUSTUS	exon	695623	695898	6.66798946428	-	2	ID=chr_2_2.g1654.t1.cds;Name=A7.chr_2_2.g1654.t1;Parent=chr_2_2.g1654.t1
chr_2_2	AUGUSTUS	exon	695965	696079	6.63030898864	-	0	ID=chr_2_2.g1654.t1.cds;Name=A7.chr_2_2.g1654.t1;Parent=chr_2_2.g1654.t1
chr_2_2	AUGUSTUS	exon	696231	696242	3.155145713	-	0	ID=chr_2_2.g1654.t1.cds;Name=A7.chr_2_2.g1654.t1;Parent=chr_2_2.g1654.t1
chr_2_2	AUGUSTUS	exon	721394	721566	3.78059366217	-	2	ID=chr_2_2.g1659.t1.cds;Name=A7.chr_2_2.g1659.t1;Parent=chr_2_2.g1659.t1
chr_2_2	AUGUSTUS	gene	721394	721982	713.143430249	-	.	ID=chr_2_2.g1659.t1g;Name=A7.chr_2_2.g1659.t1;depth=773;status=Matches RNA-Seq data
chr_2_2	AUGUSTUS	mRNA	721394	721982	713.143430249	-	.	ID=chr_2_2.g1659.t1;Name=A7.chr_2_2.g1659.t1;Parent=chr_2_2.g1659.t1g
chr_2_2	AUGUSTUS	exon	721627	721716	7.44097001122	-	2	ID=chr_2_2.g1659.t1.cds;Name=A7.chr_2_2.g1659.t1;Parent=chr_2_2.g1659.t1
chr_2_2	AUGUSTUS	exon	721779	721894	7.33711361807	-	1	ID=chr_2_2.g1659.t1.cds;Name=A7.chr_2_2.g1659.t1;Parent=chr_2_2.g1659.t1
chr_2_2	AUGUSTUS	exon	721963	721982	3.45511164386	-	0	ID=chr_2_2.g1659.t1.cds;Name=A7.chr_2_2.g1659.t1;Parent=chr_2_2.g1659.t1
chr_2_2	AUGUSTUS	exon	724179	724898	3.69343199603	-	0	ID=chr_2_2.g1661.t4.cds;Name=A7.chr_2_2.g1661.t4;Parent=chr_2_2.g1661.t4
chr_2_2	AUGUSTUS	gene	724179	725522	2663.14698825	-	.	ID=chr_2_2.g1661.t4g;Name=A7.chr_2_2.g1661.t4;depth=366;status=Matches RNA-Seq data
chr_2_2	AUGUSTUS	mRNA	724179	725522	2663.14698825	-	.	ID=chr_2_2.g1661.t4;Name=A7.chr_2_2.g1661.t4;Parent=chr_2_2.g1661.t4g
chr_2_2	AUGUSTUS	exon	724952	725055	7.31898937679	-	2	ID=chr_2_2.g1661.t4.cds;Name=A7.chr_2_2.g1661.t4;Parent=chr_2_2.g1661.t4
chr_2_2	AUGUSTUS	exon	725106	725209	6.04838415224	-	1	ID=chr_2_2.g1661.t4.cds;Name=A7.chr_2_2.g1661.t4;Parent=chr_2_2.g1661.t4
chr_2_2	AUGUSTUS	exon	725293	725430	5.32884641363	-	1	ID=chr_2_2.g1661.t4.cds;Name=A7.chr_2_2.g1661.t4;Parent=chr_2_2.g1661.t4
chr_2_2	AUGUSTUS	exon	725494	725522	3.05661924549	-	0	ID=chr_2_2.g1661.t4.cds;Name=A7.chr_2_2.g1661.t4;Parent=chr_2_2.g1661.t4
chr_2_2	AUGUSTUS	exon	726569	726794	2.20557961551	+	0	ID=chr_2_2.g1662.t1.cds;Name=A7.chr_2_2.g1662.t1;Parent=chr_2_2.g1662.t1
chr_2_2	AUGUSTUS	gene	726569	728128	23.9014476162	+	.	ID=chr_2_2.g1662.t1g;Name=A7.chr_2_2.g1662.t1;depth=106;status=Matches RNA-Seq data
chr_2_2	AUGUSTUS	mRNA	726569	728128	23.9014476162	+	.	ID=chr_2_2.g1662.t1;Name=A7.chr_2_2.g1662.t1;Parent=chr_2_2.g1662.t1g
chr_2_2	AUGUSTUS	exon	726891	727318	3.90327922829	+	2	ID=chr_2_2.g1662.t1.cds;Name=A7.chr_2_2.g1662.t1;Parent=chr_2_2.g1662.t1
chr_2_2	AUGUSTUS	exon	727370	728128	2.77633485587	+	0	ID=chr_2_2.g1662.t1.cds;Name=A7.chr_2_2.g1662.t1;Parent=chr_2_2.g1662.t1
chr_2_2	AUGUSTUS	exon	730409	731863	3.34737886272	-	0	ID=chr_2_2.g1663.t1.cds;Name=A7.chr_2_2.g1663.t1;Parent=chr_2_2.g1663.t1
chr_2_2	AUGUSTUS	gene	730409	732940	451.134447585	-	.	ID=chr_2_2.g1663.t1g;Name=A7.chr_2_2.g1663.t1;depth=227;status=Matches RNA-Seq data
chr_2_2	AUGUSTUS	mRNA	730409	732940	451.134447585	-	.	ID=chr_2_2.g1663.t1;Name=A7.chr_2_2.g1663.t1;Parent=chr_2_2.g1663.t1g
chr_2_2	AUGUSTUS	exon	731928	732113	6.09092151985	-	0	ID=chr_2_2.g1663.t1.cds;Name=A7.chr_2_2.g1663.t1;Parent=chr_2_2.g1663.t1
chr_2_2	AUGUSTUS	exon	732166	732730	6.51146899915	-	1	ID=chr_2_2.g1663.t1.cds;Name=A7.chr_2_2.g1663.t1;Parent=chr_2_2.g1663.t1
chr_2_2	AUGUSTUS	exon	732786	732940	3.39812335165	-	0	ID=chr_2_2.g1663.t1.cds;Name=A7.chr_2_2.g1663.t1;Parent=chr_2_2.g1663.t1
chr_2_2	AUGUSTUS	exon	738795	739092	1.99409902376	-	1	ID=chr_2_2.g1618.t1.cds;Name=A8.chr_2_2.g1618.t1;Parent=chr_2_2.g1618.t1
chr_2_2	AUGUSTUS	gene	738795	739651	12.3289961314	-	.	ID=chr_2_2.g1618.t1g;Name=A8.chr_2_2.g1618.t1;depth=12914;status=Matches RNA-Seq data
chr_2_2	AUGUSTUS	mRNA	738795	739651	12.3289961314	-	.	ID=chr_2_2.g1618.t1;Name=A8.chr_2_2.g1618.t1;Parent=chr_2_2.g1618.t1g
chr_2_2	AUGUSTUS	exon	739224	739412	3.38730449462	-	1	ID=chr_2_2.g1618.t1.cds;Name=A8.chr_2_2.g1618.t1;Parent=chr_2_2.g1618.t1
chr_2_2	AUGUSTUS	exon	739593	739651	1.82526849208	-	0	ID=chr_2_2.g1618.t1.cds;Name=A8.chr_2_2.g1618.t1;Parent=chr_2_2.g1618.t1
chr_2_2	AUGUSTUS	exon	740666	743062	1.68648310388	-	0	ID=chr_2_2.g1665.t1.cds;Name=A7.chr_2_2.g1665.t1;Parent=chr_2_2.g1665.t1
chr_2_2	AUGUSTUS	gene	740666	743062	1.68648310388	-	.	ID=chr_2_2.g1665.t1g;Name=A7.chr_2_2.g1665.t1;depth=353;status=Matches RNA-Seq data
chr_2_2	AUGUSTUS	mRNA	740666	743062	1.68648310388	-	.	ID=chr_2_2.g1665.t1;Name=A7.chr_2_2.g1665.t1;Parent=chr_2_2.g1665.t1g
chr_2_2	AUGUSTUS	exon	752842	752851	3.08645584407	+	0	ID=chr_2_2.g1666.t1.cds;Name=A7.chr_2_2.g1666.t1;Parent=chr_2_2.g1666.t1
chr_2_2	AUGUSTUS	gene	752842	755653	2485.29181425	+	.	ID=chr_2_2.g1666.t1g;Name=A7.chr_2_2.g1666.t1;depth=279;status=Matches RNA-Seq data
chr_2_2	AUGUSTUS	mRNA	752842	755653	2485.29181425	+	.	ID=chr_2_2.g1666.t1;Name=A7.chr_2_2.g1666.t1;Parent=chr_2_2.g1666.t1g
chr_2_2	AUGUSTUS	exon	752962	753085	5.24685496248	+	2	ID=chr_2_2.g1666.t1.cds;Name=A7.chr_2_2.g1666.t1;Parent=chr_2_2.g1666.t1
chr_2_2	AUGUSTUS	exon	753148	753336	6.1751446036	+	1	ID=chr_2_2.g1666.t1.cds;Name=A7.chr_2_2.g1666.t1;Parent=chr_2_2.g1666.t1
chr_2_2	AUGUSTUS	exon	753388	755503	6.99003012958	+	1	ID=chr_2_2.g1666.t1.cds;Name=A7.chr_2_2.g1666.t1;Parent=chr_2_2.g1666.t1
chr_2_2	AUGUSTUS	exon	755558	755653	3.55542958827	+	0	ID=chr_2_2.g1666.t1.cds;Name=A7.chr_2_2.g1666.t1;Parent=chr_2_2.g1666.t1
chr_2_2	AUGUSTUS	exon	759155	759314	2.94821268417	+	0	ID=chr_2_2.g1667.t1.cds;Name=A7.chr_2_2.g1667.t1;Parent=chr_2_2.g1667.t1
chr_2_2	AUGUSTUS	gene	759155	760353	419.878904473	+	.	ID=chr_2_2.g1667.t1g;Name=A7.chr_2_2.g1667.t1;depth=576;status=Matches RNA-Seq data
chr_2_2	AUGUSTUS	mRNA	759155	760353	419.878904473	+	.	ID=chr_2_2.g1667.t1;Name=A7.chr_2_2.g1667.t1;Parent=chr_2_2.g1667.t1g
chr_2_2	AUGUSTUS	exon	759696	759806	6.35875400009	+	2	ID=chr_2_2.g1667.t1.cds;Name=A7.chr_2_2.g1667.t1;Parent=chr_2_2.g1667.t1
chr_2_2	AUGUSTUS	exon	759872	759999	6.51735077639	+	2	ID=chr_2_2.g1667.t1.cds;Name=A7.chr_2_2.g1667.t1;Parent=chr_2_2.g1667.t1
chr_2_2	AUGUSTUS	exon	760096	760353	3.436545711	+	0	ID=chr_2_2.g1667.t1.cds;Name=A7.chr_2_2.g1667.t1;Parent=chr_2_2.g1667.t1
chr_2_2	AUGUSTUS	exon	761386	762532	2.7577642465	-	1	ID=chr_2_2.g1668.t1.cds;Name=A7.chr_2_2.g1668.t1;Parent=chr_2_2.g1668.t1
chr_2_2	AUGUSTUS	gene	761386	763920	28.7086143448	-	.	ID=chr_2_2.g1668.t1g;Name=A7.chr_2_2.g1668.t1;depth=97;status=Matches RNA-Seq data
chr_2_2	AUGUSTUS	mRNA	761386	763920	28.7086143448	-	.	ID=chr_2_2.g1668.t1;Name=A7.chr_2_2.g1668.t1;Parent=chr_2_2.g1668.t1g
chr_2_2	AUGUSTUS	exon	762592	763777	4.60930343533	-	2	ID=chr_2_2.g1668.t1.cds;Name=A7.chr_2_2.g1668.t1;Parent=chr_2_2.g1668.t1
chr_2_2	AUGUSTUS	exon	763857	763920	2.25849844208	-	0	ID=chr_2_2.g1668.t1.cds;Name=A7.chr_2_2.g1668.t1;Parent=chr_2_2.g1668.t1
chr_2_2	AUGUSTUS	exon	770605	771786	1.74661590525	-	0	ID=chr_2_2.g1671.t1.cds;Name=A7.chr_2_2.g1671.t1;Parent=chr_2_2.g1671.t1
chr_2_2	AUGUSTUS	gene	770605	771786	1.74661590525	-	.	ID=chr_2_2.g1671.t1g;Name=A7.chr_2_2.g1671.t1;depth=49;status=Matches RNA-Seq data
chr_2_2	AUGUSTUS	mRNA	770605	771786	1.74661590525	-	.	ID=chr_2_2.g1671.t1;Name=A7.chr_2_2.g1671.t1;Parent=chr_2_2.g1671.t1g
chr_2_2	AUGUSTUS	exon	773899	775431	1.98586952391	-	0	ID=chr_2_2.g1673.t1.cds;Name=A7.chr_2_2.g1673.t1;Parent=chr_2_2.g1673.t1
chr_2_2	AUGUSTUS	gene	773899	775666	3.81202708086	-	.	ID=chr_2_2.g1673.t1g;Name=A7.chr_2_2.g1673.t1;depth=203;status=Matches RNA-Seq data
chr_2_2	AUGUSTUS	mRNA	773899	775666	3.81202708086	-	.	ID=chr_2_2.g1673.t1;Name=A7.chr_2_2.g1673.t1;Parent=chr_2_2.g1673.t1g
chr_2_2	AUGUSTUS	exon	775499	775666	1.9195758004	-	0	ID=chr_2_2.g1673.t1.cds;Name=A7.chr_2_2.g1673.t1;Parent=chr_2_2.g1673.t1
chr_2_2	AUGUSTUS	exon	776520	777914	1.57240143369	+	0	ID=chr_2_2.g1674.t1.cds;Name=A7.chr_2_2.g1674.t1;Parent=chr_2_2.g1674.t1
chr_2_2	AUGUSTUS	gene	776520	777914	1.57240143369	+	.	ID=chr_2_2.g1674.t1g;Name=A7.chr_2_2.g1674.t1;depth=85;status=Matches RNA-Seq data
chr_2_2	AUGUSTUS	mRNA	776520	777914	1.57240143369	+	.	ID=chr_2_2.g1674.t1;Name=A7.chr_2_2.g1674.t1;Parent=chr_2_2.g1674.t1g
chr_2_2	AUGUSTUS	exon	779020	779056	2.49977283383	-	1	ID=chr_2_2.g1675.t1.cds;Name=A7.chr_2_2.g1675.t1;Parent=chr_2_2.g1675.t1
chr_2_2	AUGUSTUS	gene	779020	782106	949167.689939	-	.	ID=chr_2_2.g1675.t1g;Name=A7.chr_2_2.g1675.t1;depth=177;status=Matches RNA-Seq data
chr_2_2	AUGUSTUS	mRNA	779020	782106	949167.689939	-	.	ID=chr_2_2.g1675.t1;Name=A7.chr_2_2.g1675.t1;Parent=chr_2_2.g1675.t1g
chr_2_2	AUGUSTUS	exon	779119	781190	6.80957836033	-	0	ID=chr_2_2.g1675.t1.cds;Name=A7.chr_2_2.g1675.t1;Parent=chr_2_2.g1675.t1
chr_2_2	AUGUSTUS	exon	781248	781511	6.69003321767	-	0	ID=chr_2_2.g1675.t1.cds;Name=A7.chr_2_2.g1675.t1;Parent=chr_2_2.g1675.t1
chr_2_2	AUGUSTUS	exon	781567	781672	6.74808665867	-	1	ID=chr_2_2.g1675.t1.cds;Name=A7.chr_2_2.g1675.t1;Parent=chr_2_2.g1675.t1
chr_2_2	AUGUSTUS	exon	781723	781769	6.95982764186	-	0	ID=chr_2_2.g1675.t1.cds;Name=A7.chr_2_2.g1675.t1;Parent=chr_2_2.g1675.t1
chr_2_2	AUGUSTUS	exon	781839	781890	6.9186866012	-	1	ID=chr_2_2.g1675.t1.cds;Name=A7.chr_2_2.g1675.t1;Parent=chr_2_2.g1675.t1
chr_2_2	AUGUSTUS	exon	781963	781981	7.06314401896	-	2	ID=chr_2_2.g1675.t1.cds;Name=A7.chr_2_2.g1675.t1;Parent=chr_2_2.g1675.t1
chr_2_2	AUGUSTUS	exon	782040	782106	3.63155854715	-	0	ID=chr_2_2.g1675.t1.cds;Name=A7.chr_2_2.g1675.t1;Parent=chr_2_2.g1675.t1
chr_2_2	AUGUSTUS	exon	790389	794276	1.64146090535	-	0	ID=chr_2_2.g1680.t1.cds;Name=A7.chr_2_2.g1680.t1;Parent=chr_2_2.g1680.t1
chr_2_2	AUGUSTUS	gene	790389	794276	1.64146090535	-	.	ID=chr_2_2.g1680.t1g;Name=A7.chr_2_2.g1680.t1;depth=114;status=Matches RNA-Seq data
chr_2_2	AUGUSTUS	mRNA	790389	794276	1.64146090535	-	.	ID=chr_2_2.g1680.t1;Name=A7.chr_2_2.g1680.t1;Parent=chr_2_2.g1680.t1g
chr_2_2	AUGUSTUS	exon	794763	794953	3.56816924261	+	0	ID=chr_2_2.g1681.t1.cds;Name=A7.chr_2_2.g1681.t1;Parent=chr_2_2.g1681.t1
chr_2_2	AUGUSTUS	gene	794763	796752	78.6507300381	+	.	ID=chr_2_2.g1681.t1g;Name=A7.chr_2_2.g1681.t1;depth=377;status=Matches RNA-Seq data
chr_2_2	AUGUSTUS	mRNA	794763	796752	78.6507300381	+	.	ID=chr_2_2.g1681.t1;Name=A7.chr_2_2.g1681.t1;Parent=chr_2_2.g1681.t1g
chr_2_2	AUGUSTUS	exon	795047	796189	6.6792879495	+	1	ID=chr_2_2.g1681.t1.cds;Name=A7.chr_2_2.g1681.t1;Parent=chr_2_2.g1681.t1
chr_2_2	AUGUSTUS	exon	796245	796752	3.30010034977	+	1	ID=chr_2_2.g1681.t1.cds;Name=A7.chr_2_2.g1681.t1;Parent=chr_2_2.g1681.t1
chr_2_2	AUGUSTUS	exon	798829	798988	3.81026812791	+	0	ID=chr_2_2.g1682.t1.cds;Name=A7.chr_2_2.g1682.t1;Parent=chr_2_2.g1682.t1
chr_2_2	AUGUSTUS	gene	798829	800633	733.933983431	+	.	ID=chr_2_2.g1682.t1g;Name=A7.chr_2_2.g1682.t1;depth=556;status=Matches RNA-Seq data
chr_2_2	AUGUSTUS	mRNA	798829	800633	733.933983431	+	.	ID=chr_2_2.g1682.t1;Name=A7.chr_2_2.g1682.t1;Parent=chr_2_2.g1682.t1g
chr_2_2	AUGUSTUS	exon	799061	799211	7.37185038324	+	2	ID=chr_2_2.g1682.t1.cds;Name=A7.chr_2_2.g1682.t1;Parent=chr_2_2.g1682.t1
chr_2_2	AUGUSTUS	exon	799297	800545	7.35676056287	+	1	ID=chr_2_2.g1682.t1.cds;Name=A7.chr_2_2.g1682.t1;Parent=chr_2_2.g1682.t1
chr_2_2	AUGUSTUS	exon	800598	800633	3.55171676737	+	0	ID=chr_2_2.g1682.t1.cds;Name=A7.chr_2_2.g1682.t1;Parent=chr_2_2.g1682.t1
chr_2_2	AUGUSTUS	exon	803903	804190	2.45289374319	+	0	ID=chr_2_2.g1683.t1.cds;Name=A7.chr_2_2.g1683.t1;Parent=chr_2_2.g1683.t1
chr_2_2	AUGUSTUS	gene	803903	804627	6.00689694228	+	.	ID=chr_2_2.g1683.t1g;Name=A7.chr_2_2.g1683.t1;depth=369;status=Matches RNA-Seq data
chr_2_2	AUGUSTUS	mRNA	803903	804627	6.00689694228	+	.	ID=chr_2_2.g1683.t1;Name=A7.chr_2_2.g1683.t1;Parent=chr_2_2.g1683.t1g
chr_2_2	AUGUSTUS	exon	804250	804627	2.44890222373	+	0	ID=chr_2_2.g1683.t1.cds;Name=A7.chr_2_2.g1683.t1;Parent=chr_2_2.g1683.t1
chr_2_2	AUGUSTUS	exon	805282	805525	3.3433909787	-	1	ID=chr_2_2.g1684.t1.cds;Name=A7.chr_2_2.g1684.t1;Parent=chr_2_2.g1684.t1
chr_2_2	AUGUSTUS	gene	805282	808609	70.9635274773	-	.	ID=chr_2_2.g1684.t1g;Name=A7.chr_2_2.g1684.t1;depth=692;status=Matches RNA-Seq data
chr_2_2	AUGUSTUS	mRNA	805282	808609	70.9635274773	-	.	ID=chr_2_2.g1684.t1;Name=A7.chr_2_2.g1684.t1;Parent=chr_2_2.g1684.t1g
chr_2_2	AUGUSTUS	exon	805580	808074	6.47763738865	-	0	ID=chr_2_2.g1684.t1.cds;Name=A7.chr_2_2.g1684.t1;Parent=chr_2_2.g1684.t1
chr_2_2	AUGUSTUS	exon	808151	808609	3.27666012531	-	0	ID=chr_2_2.g1684.t1.cds;Name=A7.chr_2_2.g1684.t1;Parent=chr_2_2.g1684.t1
chr_2_2	AUGUSTUS	exon	809238	810680	3.16619030119	-	0	ID=chr_2_2.g1685.t1.cds;Name=A7.chr_2_2.g1685.t1;Parent=chr_2_2.g1685.t1
chr_2_2	AUGUSTUS	gene	809238	813300	1797.09010832	-	.	ID=chr_2_2.g1685.t1g;Name=A7.chr_2_2.g1685.t1;depth=66;status=Matches RNA-Seq data
chr_2_2	AUGUSTUS	mRNA	809238	813300	1797.09010832	-	.	ID=chr_2_2.g1685.t1;Name=A7.chr_2_2.g1685.t1;Parent=chr_2_2.g1685.t1g
chr_2_2	AUGUSTUS	exon	810731	810897	5.61105863803	-	2	ID=chr_2_2.g1685.t1.cds;Name=A7.chr_2_2.g1685.t1;Parent=chr_2_2.g1685.t1
chr_2_2	AUGUSTUS	exon	810961	812515	5.53777577891	-	0	ID=chr_2_2.g1685.t1.cds;Name=A7.chr_2_2.g1685.t1;Parent=chr_2_2.g1685.t1
chr_2_2	AUGUSTUS	exon	812575	812689	5.82153027066	-	1	ID=chr_2_2.g1685.t1.cds;Name=A7.chr_2_2.g1685.t1;Parent=chr_2_2.g1685.t1
chr_2_2	AUGUSTUS	exon	812744	813300	3.13772952799	-	0	ID=chr_2_2.g1685.t1.cds;Name=A7.chr_2_2.g1685.t1;Parent=chr_2_2.g1685.t1
chr_2_2	AUGUSTUS	exon	814649	814898	3.25064455947	+	0	ID=chr_2_2.g1686.t2.cds;Name=A7.chr_2_2.g1686.t2;Parent=chr_2_2.g1686.t2
chr_2_2	AUGUSTUS	gene	814649	816012	70.679527209	+	.	ID=chr_2_2.g1686.t2g;Name=A7.chr_2_2.g1686.t2;depth=59;status=Matches RNA-Seq data
chr_2_2	AUGUSTUS	mRNA	814649	816012	70.679527209	+	.	ID=chr_2_2.g1686.t2;Name=A7.chr_2_2.g1686.t2;Parent=chr_2_2.g1686.t2g
chr_2_2	AUGUSTUS	exon	814948	815079	6.50887254323	+	2	ID=chr_2_2.g1686.t2.cds;Name=A7.chr_2_2.g1686.t2;Parent=chr_2_2.g1686.t2
chr_2_2	AUGUSTUS	exon	815126	816012	3.34055313582	+	2	ID=chr_2_2.g1686.t2.cds;Name=A7.chr_2_2.g1686.t2;Parent=chr_2_2.g1686.t2
chr_2_2	AUGUSTUS	exon	819326	819771	2.9328341989	-	2	ID=chr_2_2.g1639.t1.cds;Name=A8.chr_2_2.g1639.t1;Parent=chr_2_2.g1639.t1
chr_2_2	AUGUSTUS	gene	819326	821413	118590.402778	-	.	ID=chr_2_2.g1639.t1g;Name=A8.chr_2_2.g1639.t1;depth=94;status=Matches RNA-Seq data
chr_2_2	AUGUSTUS	mRNA	819326	821413	118590.402778	-	.	ID=chr_2_2.g1639.t1;Name=A8.chr_2_2.g1639.t1;Parent=chr_2_2.g1639.t1g
chr_2_2	AUGUSTUS	exon	819822	820208	4.96302480902	-	2	ID=chr_2_2.g1639.t1.cds;Name=A8.chr_2_2.g1639.t1;Parent=chr_2_2.g1639.t1
chr_2_2	AUGUSTUS	exon	820259	820397	5.76593016301	-	0	ID=chr_2_2.g1639.t1.cds;Name=A8.chr_2_2.g1639.t1;Parent=chr_2_2.g1639.t1
chr_2_2	AUGUSTUS	exon	820451	820556	6.41230668745	-	1	ID=chr_2_2.g1639.t1.cds;Name=A8.chr_2_2.g1639.t1;Parent=chr_2_2.g1639.t1
chr_2_2	AUGUSTUS	exon	820613	820857	5.68247084606	-	0	ID=chr_2_2.g1639.t1.cds;Name=A8.chr_2_2.g1639.t1;Parent=chr_2_2.g1639.t1
chr_2_2	AUGUSTUS	exon	820921	821030	5.40142516441	-	2	ID=chr_2_2.g1639.t1.cds;Name=A8.chr_2_2.g1639.t1;Parent=chr_2_2.g1639.t1
chr_2_2	AUGUSTUS	exon	821136	821226	4.32023070499	-	0	ID=chr_2_2.g1639.t1.cds;Name=A8.chr_2_2.g1639.t1;Parent=chr_2_2.g1639.t1
chr_2_2	AUGUSTUS	exon	821309	821413	1.66180248376	-	0	ID=chr_2_2.g1639.t1.cds;Name=A8.chr_2_2.g1639.t1;Parent=chr_2_2.g1639.t1
chr_2_2	AUGUSTUS	exon	822000	822070	3.84466875644	-	2	ID=chr_2_2.g1688.t1.cds;Name=A7.chr_2_2.g1688.t1;Parent=chr_2_2.g1688.t1
chr_2_2	AUGUSTUS	gene	822000	822833	604.115554414	-	.	ID=chr_2_2.g1688.t1g;Name=A7.chr_2_2.g1688.t1;depth=12674;status=Matches RNA-Seq data
chr_2_2	AUGUSTUS	mRNA	822000	822833	604.115554414	-	.	ID=chr_2_2.g1688.t1;Name=A7.chr_2_2.g1688.t1;Parent=chr_2_2.g1688.t1g
chr_2_2	AUGUSTUS	exon	822139	822271	7.58559701036	-	0	ID=chr_2_2.g1688.t1.cds;Name=A7.chr_2_2.g1688.t1;Parent=chr_2_2.g1688.t1
chr_2_2	AUGUSTUS	exon	822330	822596	7.52491714869	-	0	ID=chr_2_2.g1688.t1.cds;Name=A7.chr_2_2.g1688.t1;Parent=chr_2_2.g1688.t1
chr_2_2	AUGUSTUS	exon	822822	822833	2.75276792961	-	0	ID=chr_2_2.g1688.t1.cds;Name=A7.chr_2_2.g1688.t1;Parent=chr_2_2.g1688.t1
chr_2_2	AUGUSTUS	exon	847406	847667	3.73599202101	+	0	ID=chr_2_2.g1696.t1.cds;Name=A7.chr_2_2.g1696.t1;Parent=chr_2_2.g1696.t1
chr_2_2	AUGUSTUS	gene	847406	849236	43702.1570863	+	.	ID=chr_2_2.g1696.t1g;Name=A7.chr_2_2.g1696.t1;depth=600;status=Matches RNA-Seq data
chr_2_2	AUGUSTUS	mRNA	847406	849236	43702.1570863	+	.	ID=chr_2_2.g1696.t1;Name=A7.chr_2_2.g1696.t1;Parent=chr_2_2.g1696.t1g
chr_2_2	AUGUSTUS	exon	847736	847930	7.35927797443	+	2	ID=chr_2_2.g1696.t1.cds;Name=A7.chr_2_2.g1696.t1;Parent=chr_2_2.g1696.t1
chr_2_2	AUGUSTUS	exon	847994	848380	7.48697141139	+	2	ID=chr_2_2.g1696.t1.cds;Name=A7.chr_2_2.g1696.t1;Parent=chr_2_2.g1696.t1
chr_2_2	AUGUSTUS	exon	848445	848789	7.51519350895	+	2	ID=chr_2_2.g1696.t1.cds;Name=A7.chr_2_2.g1696.t1;Parent=chr_2_2.g1696.t1
chr_2_2	AUGUSTUS	exon	848852	848949	7.49784696449	+	2	ID=chr_2_2.g1696.t1.cds;Name=A7.chr_2_2.g1696.t1;Parent=chr_2_2.g1696.t1
chr_2_2	AUGUSTUS	exon	849009	849236	3.76772165984	+	0	ID=chr_2_2.g1696.t1.cds;Name=A7.chr_2_2.g1696.t1;Parent=chr_2_2.g1696.t1
chr_2_2	AUGUSTUS	exon	857246	857405	3.17327109836	-	1	ID=chr_2_2.g1699.t1.cds;Name=A7.chr_2_2.g1699.t1;Parent=chr_2_2.g1699.t1
chr_2_2	AUGUSTUS	gene	857246	859603	9.91783428475	-	.	ID=chr_2_2.g1699.t1g;Name=A7.chr_2_2.g1699.t1;depth=647;status=Matches RNA-Seq data
chr_2_2	AUGUSTUS	mRNA	857246	859603	9.91783428475	-	.	ID=chr_2_2.g1699.t1;Name=A7.chr_2_2.g1699.t1;Parent=chr_2_2.g1699.t1g
chr_2_2	AUGUSTUS	exon	857469	859603	3.12542924236	-	0	ID=chr_2_2.g1699.t1.cds;Name=A7.chr_2_2.g1699.t1;Parent=chr_2_2.g1699.t1
chr_2_2	AUGUSTUS	exon	861226	861897	3.26179349827	-	0	ID=chr_2_2.g1700.t1.cds;Name=A7.chr_2_2.g1700.t1;Parent=chr_2_2.g1700.t1
chr_2_2	AUGUSTUS	gene	861226	864971	10.634476427	-	.	ID=chr_2_2.g1700.t1g;Name=A7.chr_2_2.g1700.t1;depth=178;status=Matches RNA-Seq data
chr_2_2	AUGUSTUS	mRNA	861226	864971	10.634476427	-	.	ID=chr_2_2.g1700.t1;Name=A7.chr_2_2.g1700.t1;Parent=chr_2_2.g1700.t1g
chr_2_2	AUGUSTUS	exon	861954	864971	3.26031566149	-	0	ID=chr_2_2.g1700.t1.cds;Name=A7.chr_2_2.g1700.t1;Parent=chr_2_2.g1700.t1
chr_2_2	AUGUSTUS	exon	867252	869990	3.00991131718	+	0	ID=chr_2_2.g1702.t1.cds;Name=A7.chr_2_2.g1702.t1;Parent=chr_2_2.g1702.t1
chr_2_2	AUGUSTUS	gene	867252	870261	9.36335517388	+	.	ID=chr_2_2.g1702.t1g;Name=A7.chr_2_2.g1702.t1;depth=175;status=Matches RNA-Seq data
chr_2_2	AUGUSTUS	mRNA	867252	870261	9.36335517388	+	.	ID=chr_2_2.g1702.t1;Name=A7.chr_2_2.g1702.t1;Parent=chr_2_2.g1702.t1g
chr_2_2	AUGUSTUS	exon	870079	870261	3.11084088107	+	0	ID=chr_2_2.g1702.t1.cds;Name=A7.chr_2_2.g1702.t1;Parent=chr_2_2.g1702.t1
chr_2_2	AUGUSTUS	exon	893105	893767	1.71417797888	+	0	ID=chr_2_2.g1708.t1.cds;Name=A7.chr_2_2.g1708.t1;Parent=chr_2_2.g1708.t1
chr_2_2	AUGUSTUS	gene	893105	893767	1.71417797888	+	.	ID=chr_2_2.g1708.t1g;Name=A7.chr_2_2.g1708.t1;depth=387;status=Matches RNA-Seq data
chr_2_2	AUGUSTUS	mRNA	893105	893767	1.71417797888	+	.	ID=chr_2_2.g1708.t1;Name=A7.chr_2_2.g1708.t1;Parent=chr_2_2.g1708.t1g
chr_2_2	AUGUSTUS	exon	894607	894680	3.86619601079	+	0	ID=chr_2_2.g1709.t1.cds;Name=A7.chr_2_2.g1709.t1;Parent=chr_2_2.g1709.t1
chr_2_2	AUGUSTUS	gene	894607	895292	14.9054436282	+	.	ID=chr_2_2.g1709.t1g;Name=A7.chr_2_2.g1709.t1;depth=16088;status=Matches RNA-Seq data
chr_2_2	AUGUSTUS	mRNA	894607	895292	14.9054436282	+	.	ID=chr_2_2.g1709.t1;Name=A7.chr_2_2.g1709.t1;Parent=chr_2_2.g1709.t1g
chr_2_2	AUGUSTUS	exon	894764	895292	3.85532538613	+	1	ID=chr_2_2.g1709.t1.cds;Name=A7.chr_2_2.g1709.t1;Parent=chr_2_2.g1709.t1
chr_2_2	AUGUSTUS	exon	895743	896774	1.6996124031	+	0	ID=chr_2_2.g1710.t1.cds;Name=A7.chr_2_2.g1710.t1;Parent=chr_2_2.g1710.t1
chr_2_2	AUGUSTUS	gene	895743	896774	1.6996124031	+	.	ID=chr_2_2.g1710.t1g;Name=A7.chr_2_2.g1710.t1;depth=77;status=Matches RNA-Seq data
chr_2_2	AUGUSTUS	mRNA	895743	896774	1.6996124031	+	.	ID=chr_2_2.g1710.t1;Name=A7.chr_2_2.g1710.t1;Parent=chr_2_2.g1710.t1g
chr_2_2	AUGUSTUS	exon	897243	903593	1.82735002362	-	0	ID=chr_2_2.g1711.t1.cds;Name=A7.chr_2_2.g1711.t1;Parent=chr_2_2.g1711.t1
chr_2_2	AUGUSTUS	gene	897243	903593	1.82735002362	-	.	ID=chr_2_2.g1711.t1g;Name=A7.chr_2_2.g1711.t1;depth=118;status=Matches RNA-Seq data
chr_2_2	AUGUSTUS	mRNA	897243	903593	1.82735002362	-	.	ID=chr_2_2.g1711.t1;Name=A7.chr_2_2.g1711.t1;Parent=chr_2_2.g1711.t1g
chr_2_2	AUGUSTUS	exon	906007	906925	1.81943530459	-	1	ID=chr_2_2.g1712.t1.cds;Name=A7.chr_2_2.g1712.t1;Parent=chr_2_2.g1712.t1
chr_2_2	AUGUSTUS	gene	906007	910733	90.666385877	-	.	ID=chr_2_2.g1712.t1g;Name=A7.chr_2_2.g1712.t1;depth=112;status=Matches RNA-Seq data
chr_2_2	AUGUSTUS	mRNA	906007	910733	90.666385877	-	.	ID=chr_2_2.g1712.t1;Name=A7.chr_2_2.g1712.t1;Parent=chr_2_2.g1712.t1g
chr_2_2	AUGUSTUS	exon	906985	908102	4.00664658305	-	0	ID=chr_2_2.g1712.t1.cds;Name=A7.chr_2_2.g1712.t1;Parent=chr_2_2.g1712.t1
chr_2_2	AUGUSTUS	exon	908177	910464	4.76072635672	-	2	ID=chr_2_2.g1712.t1.cds;Name=A7.chr_2_2.g1712.t1;Parent=chr_2_2.g1712.t1
chr_2_2	AUGUSTUS	exon	910535	910733	2.6124947808	-	0	ID=chr_2_2.g1712.t1.cds;Name=A7.chr_2_2.g1712.t1;Parent=chr_2_2.g1712.t1
chr_2_2	AUGUSTUS	exon	917551	917610	1.80045430037	+	0	ID=chr_2_2.g1715.t1.cds;Name=A7.chr_2_2.g1715.t1;Parent=chr_2_2.g1715.t1
chr_2_2	AUGUSTUS	gene	917551	918810	3.24163568773	+	.	ID=chr_2_2.g1715.t1g;Name=A7.chr_2_2.g1715.t1;depth=262;status=Matches RNA-Seq data
chr_2_2	AUGUSTUS	mRNA	917551	918810	3.24163568773	+	.	ID=chr_2_2.g1715.t1;Name=A7.chr_2_2.g1715.t1;Parent=chr_2_2.g1715.t1g
chr_2_2	AUGUSTUS	exon	917680	918810	1.80045430037	+	0	ID=chr_2_2.g1715.t1.cds;Name=A7.chr_2_2.g1715.t1;Parent=chr_2_2.g1715.t1
chr_3_1	AUGUSTUS	exon	82373	83155	1.5006385696	-	0	ID=chr_3_1.g2663.t1.cds;Name=A7.chr_3_1.g2663.t1;Parent=chr_3_1.g2663.t1
chr_3_1	AUGUSTUS	gene	82373	83155	1.5006385696	-	.	ID=chr_3_1.g2663.t1g;Name=A7.chr_3_1.g2663.t1;depth=809;status=Matches RNA-Seq data
chr_3_1	AUGUSTUS	mRNA	82373	83155	1.5006385696	-	.	ID=chr_3_1.g2663.t1;Name=A7.chr_3_1.g2663.t1;Parent=chr_3_1.g2663.t1g
chr_3_1	AUGUSTUS	exon	91073	92416	1.88430059524	+	0	ID=chr_3_1.g2668.t1.cds;Name=A7.chr_3_1.g2668.t1;Parent=chr_3_1.g2668.t1
chr_3_1	AUGUSTUS	gene	91073	92416	1.88430059524	+	.	ID=chr_3_1.g2668.t1g;Name=A7.chr_3_1.g2668.t1;depth=78;status=Matches RNA-Seq data
chr_3_1	AUGUSTUS	mRNA	91073	92416	1.88430059524	+	.	ID=chr_3_1.g2668.t1;Name=A7.chr_3_1.g2668.t1;Parent=chr_3_1.g2668.t1g
chr_3_1	AUGUSTUS	exon	92635	93304	3.4221527404	-	1	ID=chr_3_1.g2635.t1.cds;Name=A8.chr_3_1.g2635.t1;Parent=chr_3_1.g2635.t1
chr_3_1	AUGUSTUS	gene	92635	94088	65.0510677381	-	.	ID=chr_3_1.g2635.t1g;Name=A8.chr_3_1.g2635.t1;depth=22;status=Matches RNA-Seq data
chr_3_1	AUGUSTUS	mRNA	92635	94088	65.0510677381	-	.	ID=chr_3_1.g2635.t1;Name=A8.chr_3_1.g2635.t1;Parent=chr_3_1.g2635.t1g
chr_3_1	AUGUSTUS	exon	93373	93964	6.49307829639	-	2	ID=chr_3_1.g2635.t1.cds;Name=A8.chr_3_1.g2635.t1;Parent=chr_3_1.g2635.t1
chr_3_1	AUGUSTUS	exon	94040	94088	2.92755053231	-	0	ID=chr_3_1.g2635.t1.cds;Name=A8.chr_3_1.g2635.t1;Parent=chr_3_1.g2635.t1
chr_3_1	AUGUSTUS	exon	147699	147773	3.31204457516	-	0	ID=chr_3_1.g2689.t1.cds;Name=A7.chr_3_1.g2689.t1;Parent=chr_3_1.g2689.t1
chr_3_1	AUGUSTUS	gene	147699	149357	484.00473201	-	.	ID=chr_3_1.g2689.t1g;Name=A7.chr_3_1.g2689.t1;depth=46;status=Matches RNA-Seq data
chr_3_1	AUGUSTUS	mRNA	147699	149357	484.00473201	-	.	ID=chr_3_1.g2689.t1;Name=A7.chr_3_1.g2689.t1;Parent=chr_3_1.g2689.t1g
chr_3_1	AUGUSTUS	exon	147843	148315	6.42215069094	-	2	ID=chr_3_1.g2689.t1.cds;Name=A7.chr_3_1.g2689.t1;Parent=chr_3_1.g2689.t1
chr_3_1	AUGUSTUS	exon	148381	148741	6.52424241126	-	0	ID=chr_3_1.g2689.t1.cds;Name=A7.chr_3_1.g2689.t1;Parent=chr_3_1.g2689.t1
chr_3_1	AUGUSTUS	exon	148788	149357	3.48772997396	-	0	ID=chr_3_1.g2689.t1.cds;Name=A7.chr_3_1.g2689.t1;Parent=chr_3_1.g2689.t1
chr_3_1	AUGUSTUS	exon	161623	163166	3.20912194384	-	2	ID=chr_3_1.g2659.t1.cds;Name=A8.chr_3_1.g2659.t1;Parent=chr_3_1.g2659.t1
chr_3_1	AUGUSTUS	gene	161623	163527	7.49412709273	-	.	ID=chr_3_1.g2659.t1g;Name=A8.chr_3_1.g2659.t1;depth=51;status=Matches RNA-Seq data
chr_3_1	AUGUSTUS	mRNA	161623	163527	7.49412709273	-	.	ID=chr_3_1.g2659.t1;Name=A8.chr_3_1.g2659.t1;Parent=chr_3_1.g2659.t1g
chr_3_1	AUGUSTUS	exon	163221	163527	2.33525781316	-	0	ID=chr_3_1.g2659.t1.cds;Name=A8.chr_3_1.g2659.t1;Parent=chr_3_1.g2659.t1
chr_3_1	AUGUSTUS	exon	169997	171313	1.64160971906	-	0	ID=chr_3_1.g2698.t1.cds;Name=A7.chr_3_1.g2698.t1;Parent=chr_3_1.g2698.t1
chr_3_1	AUGUSTUS	gene	169997	171313	1.64160971906	-	.	ID=chr_3_1.g2698.t1g;Name=A7.chr_3_1.g2698.t1;depth=757;status=Matches RNA-Seq data
chr_3_1	AUGUSTUS	mRNA	169997	171313	1.64160971906	-	.	ID=chr_3_1.g2698.t1;Name=A7.chr_3_1.g2698.t1;Parent=chr_3_1.g2698.t1g
chr_3_1	AUGUSTUS	exon	171849	173285	1.78983994433	-	0	ID=chr_3_1.g2699.t1.cds;Name=A7.chr_3_1.g2699.t1;Parent=chr_3_1.g2699.t1
chr_3_1	AUGUSTUS	gene	171849	173285	1.78983994433	-	.	ID=chr_3_1.g2699.t1g;Name=A7.chr_3_1.g2699.t1;depth=460;status=Matches RNA-Seq data
chr_3_1	AUGUSTUS	mRNA	171849	173285	1.78983994433	-	.	ID=chr_3_1.g2699.t1;Name=A7.chr_3_1.g2699.t1;Parent=chr_3_1.g2699.t1g
chr_3_1	AUGUSTUS	exon	173887	175113	1.76283618582	+	0	ID=chr_3_1.g2700.t1.cds;Name=A7.chr_3_1.g2700.t1;Parent=chr_3_1.g2700.t1
chr_3_1	AUGUSTUS	gene	173887	175113	1.76283618582	+	.	ID=chr_3_1.g2700.t1g;Name=A7.chr_3_1.g2700.t1;depth=390;status=Matches RNA-Seq data
chr_3_1	AUGUSTUS	mRNA	173887	175113	1.76283618582	+	.	ID=chr_3_1.g2700.t1;Name=A7.chr_3_1.g2700.t1;Parent=chr_3_1.g2700.t1g
chr_3_1	AUGUSTUS	exon	176080	176265	2.58832382995	+	0	ID=chr_3_1.g2701.t1.cds;Name=A7.chr_3_1.g2701.t1;Parent=chr_3_1.g2701.t1
chr_3_1	AUGUSTUS	gene	176080	177901	350.975086489	+	.	ID=chr_3_1.g2701.t1g;Name=A7.chr_3_1.g2701.t1;depth=70;status=Matches RNA-Seq data
chr_3_1	AUGUSTUS	mRNA	176080	177901	350.975086489	+	.	ID=chr_3_1.g2701.t1;Name=A7.chr_3_1.g2701.t1;Parent=chr_3_1.g2701.t1g
chr_3_1	AUGUSTUS	exon	176338	177514	5.82715500568	+	0	ID=chr_3_1.g2701.t1.cds;Name=A7.chr_3_1.g2701.t1;Parent=chr_3_1.g2701.t1
chr_3_1	AUGUSTUS	exon	177565	177676	6.72693833809	+	2	ID=chr_3_1.g2701.t1.cds;Name=A7.chr_3_1.g2701.t1;Parent=chr_3_1.g2701.t1
chr_3_1	AUGUSTUS	exon	177727	177901	3.45926363518	+	1	ID=chr_3_1.g2701.t1.cds;Name=A7.chr_3_1.g2701.t1;Parent=chr_3_1.g2701.t1
chr_3_1	AUGUSTUS	exon	192439	193126	3.59277641696	+	0	ID=chr_3_1.g2707.t1.cds;Name=A7.chr_3_1.g2707.t1;Parent=chr_3_1.g2707.t1
chr_3_1	AUGUSTUS	gene	192439	196994	12.9343490137	+	.	ID=chr_3_1.g2707.t1g;Name=A7.chr_3_1.g2707.t1;depth=204;status=Matches RNA-Seq data
chr_3_1	AUGUSTUS	mRNA	192439	196994	12.9343490137	+	.	ID=chr_3_1.g2707.t1;Name=A7.chr_3_1.g2707.t1;Parent=chr_3_1.g2707.t1g
chr_3_1	AUGUSTUS	exon	193195	196994	3.60009850672	+	2	ID=chr_3_1.g2707.t1.cds;Name=A7.chr_3_1.g2707.t1;Parent=chr_3_1.g2707.t1
chr_3_1	AUGUSTUS	exon	198343	198442	1.9328938588	+	0	ID=chr_3_1.g2708.t1.cds;Name=A7.chr_3_1.g2708.t1;Parent=chr_3_1.g2708.t1
chr_3_1	AUGUSTUS	gene	198343	199646	958.865347187	+	.	ID=chr_3_1.g2708.t1g;Name=A7.chr_3_1.g2708.t1;depth=223;status=Matches RNA-Seq data
chr_3_1	AUGUSTUS	mRNA	198343	199646	958.865347187	+	.	ID=chr_3_1.g2708.t1;Name=A7.chr_3_1.g2708.t1;Parent=chr_3_1.g2708.t1g
chr_3_1	AUGUSTUS	exon	198516	198771	5.22564150026	+	2	ID=chr_3_1.g2708.t1.cds;Name=A7.chr_3_1.g2708.t1;Parent=chr_3_1.g2708.t1
chr_3_1	AUGUSTUS	exon	198833	199013	5.74671842886	+	1	ID=chr_3_1.g2708.t1.cds;Name=A7.chr_3_1.g2708.t1;Parent=chr_3_1.g2708.t1
chr_3_1	AUGUSTUS	exon	199077	199577	5.38700198397	+	0	ID=chr_3_1.g2708.t1.cds;Name=A7.chr_3_1.g2708.t1;Parent=chr_3_1.g2708.t1
chr_3_1	AUGUSTUS	exon	199632	199646	3.06649987539	+	0	ID=chr_3_1.g2708.t1.cds;Name=A7.chr_3_1.g2708.t1;Parent=chr_3_1.g2708.t1
chr_3_1	AUGUSTUS	exon	201589	202758	1.81367521368	+	0	ID=chr_3_1.g2670.t1.cds;Name=A8.chr_3_1.g2670.t1;Parent=chr_3_1.g2670.t1
chr_3_1	AUGUSTUS	gene	201589	202758	1.81367521368	-	.	ID=chr_3_1.g2670.t1g;Name=A8.chr_3_1.g2670.t1;depth=1277;status=Matches RNA-Seq data
chr_3_1	AUGUSTUS	mRNA	201589	202758	1.81367521368	+	.	ID=chr_3_1.g2670.t1;Name=A8.chr_3_1.g2670.t1;Parent=chr_3_1.g2670.t1g
chr_3_1	AUGUSTUS	exon	221523	222143	1.29468599034	+	0	ID=chr_3_1.g2714.t1.cds;Name=A7.chr_3_1.g2714.t1;Parent=chr_3_1.g2714.t1
chr_3_1	AUGUSTUS	gene	221523	222143	1.29468599034	+	.	ID=chr_3_1.g2714.t1g;Name=A7.chr_3_1.g2714.t1;depth=66;status=Matches RNA-Seq data
chr_3_1	AUGUSTUS	mRNA	221523	222143	1.29468599034	+	.	ID=chr_3_1.g2714.t1;Name=A7.chr_3_1.g2714.t1;Parent=chr_3_1.g2714.t1g
chr_3_1	AUGUSTUS	exon	225310	225587	1.82768310489	+	0	ID=chr_3_1.g2676.t1.cds;Name=A8.chr_3_1.g2676.t1;Parent=chr_3_1.g2676.t1
chr_3_1	AUGUSTUS	gene	225310	225695	3.34042553192	+	.	ID=chr_3_1.g2676.t1g;Name=A8.chr_3_1.g2676.t1;depth=142;status=Matches RNA-Seq data
chr_3_1	AUGUSTUS	mRNA	225310	225695	3.34042553192	+	.	ID=chr_3_1.g2676.t1;Name=A8.chr_3_1.g2676.t1;Parent=chr_3_1.g2676.t1g
chr_3_1	AUGUSTUS	exon	225641	225695	1.82768310489	+	1	ID=chr_3_1.g2676.t1.cds;Name=A8.chr_3_1.g2676.t1;Parent=chr_3_1.g2676.t1
chr_3_1	AUGUSTUS	exon	246807	247874	1.88998127341	+	0	ID=chr_3_1.g2726.t1.cds;Name=A7.chr_3_1.g2726.t1;Parent=chr_3_1.g2726.t1
chr_3_1	AUGUSTUS	gene	246807	247874	1.88998127341	+	.	ID=chr_3_1.g2726.t1g;Name=A7.chr_3_1.g2726.t1;depth=218;status=Matches RNA-Seq data
chr_3_1	AUGUSTUS	mRNA	246807	247874	1.88998127341	+	.	ID=chr_3_1.g2726.t1;Name=A7.chr_3_1.g2726.t1;Parent=chr_3_1.g2726.t1g
chr_3_1	AUGUSTUS	exon	274287	274621	3.09453164639	+	0	ID=chr_3_1.g2732.t1.cds;Name=A7.chr_3_1.g2732.t1;Parent=chr_3_1.g2732.t1
chr_3_1	AUGUSTUS	gene	274287	275303	9.72293177503	+	.	ID=chr_3_1.g2732.t1g;Name=A7.chr_3_1.g2732.t1;depth=125;status=Matches RNA-Seq data
chr_3_1	AUGUSTUS	mRNA	274287	275303	9.72293177503	+	.	ID=chr_3_1.g2732.t1;Name=A7.chr_3_1.g2732.t1;Parent=chr_3_1.g2732.t1g
chr_3_1	AUGUSTUS	exon	274676	275303	3.14197199643	+	1	ID=chr_3_1.g2732.t1.cds;Name=A7.chr_3_1.g2732.t1;Parent=chr_3_1.g2732.t1
chr_3_1	AUGUSTUS	exon	316792	317445	3.52777091307	-	0	ID=chr_3_1.g2749.t1.cds;Name=A7.chr_3_1.g2749.t1;Parent=chr_3_1.g2749.t1
chr_3_1	AUGUSTUS	gene	316792	318476	12.427629502	-	.	ID=chr_3_1.g2749.t1g;Name=A7.chr_3_1.g2749.t1;depth=3477;status=Matches RNA-Seq data
chr_3_1	AUGUSTUS	mRNA	316792	318476	12.427629502	-	.	ID=chr_3_1.g2749.t1;Name=A7.chr_3_1.g2749.t1;Parent=chr_3_1.g2749.t1g
chr_3_1	AUGUSTUS	exon	317502	318476	3.52279946975	-	0	ID=chr_3_1.g2749.t1.cds;Name=A7.chr_3_1.g2749.t1;Parent=chr_3_1.g2749.t1
chr_3_1	AUGUSTUS	exon	323210	323933	2.75148365548	+	0	ID=chr_3_1.g2750.t1.cds;Name=A7.chr_3_1.g2750.t1;Parent=chr_3_1.g2750.t1
chr_3_1	AUGUSTUS	gene	323210	324484	45.1649334075	+	.	ID=chr_3_1.g2750.t1g;Name=A7.chr_3_1.g2750.t1;depth=37;status=Matches RNA-Seq data
chr_3_1	AUGUSTUS	mRNA	323210	324484	45.1649334075	+	.	ID=chr_3_1.g2750.t1;Name=A7.chr_3_1.g2750.t1;Parent=chr_3_1.g2750.t1g
chr_3_1	AUGUSTUS	exon	323997	324125	5.16412469708	+	2	ID=chr_3_1.g2750.t1.cds;Name=A7.chr_3_1.g2750.t1;Parent=chr_3_1.g2750.t1
chr_3_1	AUGUSTUS	exon	324186	324484	3.17861344722	+	2	ID=chr_3_1.g2750.t1.cds;Name=A7.chr_3_1.g2750.t1;Parent=chr_3_1.g2750.t1
chr_3_1	AUGUSTUS	exon	326561	328213	1.63611615245	+	0	ID=chr_3_1.g2752.t1.cds;Name=A7.chr_3_1.g2752.t1;Parent=chr_3_1.g2752.t1
chr_3_1	AUGUSTUS	gene	326561	328213	1.63611615245	+	.	ID=chr_3_1.g2752.t1g;Name=A7.chr_3_1.g2752.t1;depth=36;status=Matches RNA-Seq data
chr_3_1	AUGUSTUS	mRNA	326561	328213	1.63611615245	+	.	ID=chr_3_1.g2752.t1;Name=A7.chr_3_1.g2752.t1;Parent=chr_3_1.g2752.t1g
chr_3_1	AUGUSTUS	exon	328589	329331	2.18850581989	+	0	ID=chr_3_1.g2753.t1.cds;Name=A7.chr_3_1.g2753.t1;Parent=chr_3_1.g2753.t1
chr_3_1	AUGUSTUS	gene	328589	329901	5.96318377558	+	.	ID=chr_3_1.g2753.t1g;Name=A7.chr_3_1.g2753.t1;depth=617;status=Matches RNA-Seq data
chr_3_1	AUGUSTUS	mRNA	328589	329901	5.96318377558	+	.	ID=chr_3_1.g2753.t1;Name=A7.chr_3_1.g2753.t1;Parent=chr_3_1.g2753.t1g
chr_3_1	AUGUSTUS	exon	329385	329901	2.72477400854	+	1	ID=chr_3_1.g2753.t1.cds;Name=A7.chr_3_1.g2753.t1;Parent=chr_3_1.g2753.t1
chr_3_1	AUGUSTUS	exon	415451	415612	3.13327341987	+	0	ID=chr_3_1.g2780.t1.cds;Name=A7.chr_3_1.g2780.t1;Parent=chr_3_1.g2780.t1
chr_3_1	AUGUSTUS	gene	415451	419841	44381359.2628	+	.	ID=chr_3_1.g2780.t1g;Name=A7.chr_3_1.g2780.t1;depth=105;status=Matches RNA-Seq data
chr_3_1	AUGUSTUS	mRNA	415451	419841	44381359.2628	+	.	ID=chr_3_1.g2780.t1;Name=A7.chr_3_1.g2780.t1;Parent=chr_3_1.g2780.t1g
chr_3_1	AUGUSTUS	exon	415661	415738	5.06611899835	+	0	ID=chr_3_1.g2780.t1.cds;Name=A7.chr_3_1.g2780.t1;Parent=chr_3_1.g2780.t1
chr_3_1	AUGUSTUS	exon	415792	415907	4.71243904569	+	0	ID=chr_3_1.g2780.t1.cds;Name=A7.chr_3_1.g2780.t1;Parent=chr_3_1.g2780.t1
chr_3_1	AUGUSTUS	exon	415972	416026	5.29127943172	+	1	ID=chr_3_1.g2780.t1.cds;Name=A7.chr_3_1.g2780.t1;Parent=chr_3_1.g2780.t1
chr_3_1	AUGUSTUS	exon	416078	416679	5.83070595099	+	0	ID=chr_3_1.g2780.t1.cds;Name=A7.chr_3_1.g2780.t1;Parent=chr_3_1.g2780.t1
chr_3_1	AUGUSTUS	exon	416726	417320	5.76543479822	+	1	ID=chr_3_1.g2780.t1.cds;Name=A7.chr_3_1.g2780.t1;Parent=chr_3_1.g2780.t1
chr_3_1	AUGUSTUS	exon	417366	417930	5.80065464197	+	0	ID=chr_3_1.g2780.t1.cds;Name=A7.chr_3_1.g2780.t1;Parent=chr_3_1.g2780.t1
chr_3_1	AUGUSTUS	exon	417986	418158	6.23647506631	+	2	ID=chr_3_1.g2780.t1.cds;Name=A7.chr_3_1.g2780.t1;Parent=chr_3_1.g2780.t1
chr_3_1	AUGUSTUS	exon	418208	418737	6.0473268769	+	0	ID=chr_3_1.g2780.t1.cds;Name=A7.chr_3_1.g2780.t1;Parent=chr_3_1.g2780.t1
chr_3_1	AUGUSTUS	exon	418789	419761	5.69069785497	+	1	ID=chr_3_1.g2780.t1.cds;Name=A7.chr_3_1.g2780.t1;Parent=chr_3_1.g2780.t1
chr_3_1	AUGUSTUS	exon	419815	419841	2.67930465439	+	0	ID=chr_3_1.g2780.t1.cds;Name=A7.chr_3_1.g2780.t1;Parent=chr_3_1.g2780.t1
chr_3_1	AUGUSTUS	exon	500834	501346	3.3815586281	-	0	ID=chr_3_1.g2804.t1.cds;Name=A7.chr_3_1.g2804.t1;Parent=chr_3_1.g2804.t1
chr_3_1	AUGUSTUS	gene	500834	501842	536.236984715	-	.	ID=chr_3_1.g2804.t1g;Name=A7.chr_3_1.g2804.t1;depth=29;status=Matches RNA-Seq data
chr_3_1	AUGUSTUS	mRNA	500834	501842	536.236984715	-	.	ID=chr_3_1.g2804.t1;Name=A7.chr_3_1.g2804.t1;Parent=chr_3_1.g2804.t1g
chr_3_1	AUGUSTUS	exon	501398	501547	6.92048302576	-	0	ID=chr_3_1.g2804.t1.cds;Name=A7.chr_3_1.g2804.t1;Parent=chr_3_1.g2804.t1
chr_3_1	AUGUSTUS	exon	501600	501620	6.79577942383	-	0	ID=chr_3_1.g2804.t1.cds;Name=A7.chr_3_1.g2804.t1;Parent=chr_3_1.g2804.t1
chr_3_1	AUGUSTUS	exon	501678	501842	3.371818281	-	0	ID=chr_3_1.g2804.t1.cds;Name=A7.chr_3_1.g2804.t1;Parent=chr_3_1.g2804.t1
chr_3_1	AUGUSTUS	exon	553860	555317	1.0	-	0	ID=chr_3_1.g2761.t1.cds;Name=A8.chr_3_1.g2761.t1;Parent=chr_3_1.g2761.t1
chr_3_1	AUGUSTUS	gene	553860	555317	1.0	-	.	ID=chr_3_1.g2761.t1g;Name=A8.chr_3_1.g2761.t1;depth=132;status=Matches RNA-Seq data
chr_3_1	AUGUSTUS	mRNA	553860	555317	1.0	-	.	ID=chr_3_1.g2761.t1;Name=A8.chr_3_1.g2761.t1;Parent=chr_3_1.g2761.t1g
chr_3_1	AUGUSTUS	exon	556258	557070	1.78228782288	+	0	ID=chr_3_1.g2820.t1.cds;Name=A7.chr_3_1.g2820.t1;Parent=chr_3_1.g2820.t1
chr_3_1	AUGUSTUS	gene	556258	557070	1.78228782288	+	.	ID=chr_3_1.g2820.t1g;Name=A7.chr_3_1.g2820.t1;depth=62;status=Matches RNA-Seq data
chr_3_1	AUGUSTUS	mRNA	556258	557070	1.78228782288	+	.	ID=chr_3_1.g2820.t1;Name=A7.chr_3_1.g2820.t1;Parent=chr_3_1.g2820.t1g
chr_3_1	AUGUSTUS	exon	580804	580843	3.39497194863	+	0	ID=chr_3_1.g2830.t1.cds;Name=A7.chr_3_1.g2830.t1;Parent=chr_3_1.g2830.t1
chr_3_1	AUGUSTUS	gene	580804	581791	600.080922629	+	.	ID=chr_3_1.g2830.t1g;Name=A7.chr_3_1.g2830.t1;depth=111;status=Matches RNA-Seq data
chr_3_1	AUGUSTUS	mRNA	580804	581791	600.080922629	+	.	ID=chr_3_1.g2830.t1;Name=A7.chr_3_1.g2830.t1;Parent=chr_3_1.g2830.t1g
chr_3_1	AUGUSTUS	exon	580927	581240	6.67581906512	+	2	ID=chr_3_1.g2830.t1.cds;Name=A7.chr_3_1.g2830.t1;Parent=chr_3_1.g2830.t1
chr_3_1	AUGUSTUS	exon	581323	581693	7.37173322989	+	0	ID=chr_3_1.g2830.t1.cds;Name=A7.chr_3_1.g2830.t1;Parent=chr_3_1.g2830.t1
chr_3_1	AUGUSTUS	exon	581758	581791	3.59169509866	+	1	ID=chr_3_1.g2830.t1.cds;Name=A7.chr_3_1.g2830.t1;Parent=chr_3_1.g2830.t1
chr_3_1	AUGUSTUS	exon	582350	583387	1.24470134875	+	0	ID=chr_3_1.g2831.t1.cds;Name=A7.chr_3_1.g2831.t1;Parent=chr_3_1.g2831.t1
chr_3_1	AUGUSTUS	gene	582350	583387	1.24470134875	+	.	ID=chr_3_1.g2831.t1g;Name=A7.chr_3_1.g2831.t1;depth=61;status=Matches RNA-Seq data
chr_3_1	AUGUSTUS	mRNA	582350	583387	1.24470134875	+	.	ID=chr_3_1.g2831.t1;Name=A7.chr_3_1.g2831.t1;Parent=chr_3_1.g2831.t1g
chr_3_1	AUGUSTUS	exon	660160	661221	1.22316384181	-	0	ID=chr_3_1.g2856.t1.cds;Name=A7.chr_3_1.g2856.t1;Parent=chr_3_1.g2856.t1
chr_3_1	AUGUSTUS	gene	660160	661221	1.22316384181	-	.	ID=chr_3_1.g2856.t1g;Name=A7.chr_3_1.g2856.t1;depth=3626;status=Matches RNA-Seq data
chr_3_1	AUGUSTUS	mRNA	660160	661221	1.22316384181	-	.	ID=chr_3_1.g2856.t1;Name=A7.chr_3_1.g2856.t1;Parent=chr_3_1.g2856.t1g
chr_3_1	AUGUSTUS	exon	662533	664434	1.50262881178	-	0	ID=chr_3_1.g2857.t1.cds;Name=A7.chr_3_1.g2857.t1;Parent=chr_3_1.g2857.t1
chr_3_1	AUGUSTUS	gene	662533	664434	1.50262881178	-	.	ID=chr_3_1.g2857.t1g;Name=A7.chr_3_1.g2857.t1;depth=144;status=Matches RNA-Seq data
chr_3_1	AUGUSTUS	mRNA	662533	664434	1.50262881178	-	.	ID=chr_3_1.g2857.t1;Name=A7.chr_3_1.g2857.t1;Parent=chr_3_1.g2857.t1g
chr_3_1	AUGUSTUS	exon	665452	666184	1.49534674313	-	1	ID=chr_3_1.g2859.t1.cds;Name=A7.chr_3_1.g2859.t1;Parent=chr_3_1.g2859.t1
chr_3_1	AUGUSTUS	gene	665452	667643	246.296092297	-	.	ID=chr_3_1.g2859.t1g;Name=A7.chr_3_1.g2859.t1;depth=19;status=Matches RNA-Seq data
chr_3_1	AUGUSTUS	mRNA	665452	667643	246.296092297	-	.	ID=chr_3_1.g2859.t1;Name=A7.chr_3_1.g2859.t1;Parent=chr_3_1.g2859.t1g
chr_3_1	AUGUSTUS	exon	666230	666378	3.44262268903	-	0	ID=chr_3_1.g2859.t1.cds;Name=A7.chr_3_1.g2859.t1;Parent=chr_3_1.g2859.t1
chr_3_1	AUGUSTUS	exon	666425	666634	5.38244390526	-	0	ID=chr_3_1.g2859.t1.cds;Name=A7.chr_3_1.g2859.t1;Parent=chr_3_1.g2859.t1
chr_3_1	AUGUSTUS	exon	666685	667488	3.83637022587	-	0	ID=chr_3_1.g2859.t1.cds;Name=A7.chr_3_1.g2859.t1;Parent=chr_3_1.g2859.t1
chr_3_1	AUGUSTUS	exon	667551	667643	2.3170006809	-	0	ID=chr_3_1.g2859.t1.cds;Name=A7.chr_3_1.g2859.t1;Parent=chr_3_1.g2859.t1
chr_3_1	AUGUSTUS	exon	673339	673732	3.10064814005	+	0	ID=chr_3_1.g2862.t1.cds;Name=A7.chr_3_1.g2862.t1;Parent=chr_3_1.g2862.t1
chr_3_1	AUGUSTUS	gene	673339	674218	9.58004680751	+	.	ID=chr_3_1.g2862.t1g;Name=A7.chr_3_1.g2862.t1;depth=65;status=Matches RNA-Seq data
chr_3_1	AUGUSTUS	mRNA	673339	674218	9.58004680751	+	.	ID=chr_3_1.g2862.t1;Name=A7.chr_3_1.g2862.t1;Parent=chr_3_1.g2862.t1g
chr_3_1	AUGUSTUS	exon	673782	674218	3.08969169503	+	2	ID=chr_3_1.g2862.t1.cds;Name=A7.chr_3_1.g2862.t1;Parent=chr_3_1.g2862.t1
chr_3_1	AUGUSTUS	exon	717492	717635	2.89397206836	+	0	ID=chr_3_1.g2872.t1.cds;Name=A7.chr_3_1.g2872.t1;Parent=chr_3_1.g2872.t1
chr_3_1	AUGUSTUS	gene	717492	719353	8.34693379231	+	.	ID=chr_3_1.g2872.t1g;Name=A7.chr_3_1.g2872.t1;depth=91;status=Matches RNA-Seq data
chr_3_1	AUGUSTUS	mRNA	717492	719353	8.34693379231	+	.	ID=chr_3_1.g2872.t1;Name=A7.chr_3_1.g2872.t1;Parent=chr_3_1.g2872.t1g
chr_3_1	AUGUSTUS	exon	717683	719353	2.88424822187	+	0	ID=chr_3_1.g2872.t1.cds;Name=A7.chr_3_1.g2872.t1;Parent=chr_3_1.g2872.t1
chr_3_1	AUGUSTUS	exon	720818	722833	1.61061507937	+	0	ID=chr_3_1.g2809.t1.cds;Name=A8.chr_3_1.g2809.t1;Parent=chr_3_1.g2809.t1
chr_3_1	AUGUSTUS	gene	720818	722833	1.61061507937	+	.	ID=chr_3_1.g2809.t1g;Name=A8.chr_3_1.g2809.t1;depth=163;status=Matches RNA-Seq data
chr_3_1	AUGUSTUS	mRNA	720818	722833	1.61061507937	+	.	ID=chr_3_1.g2809.t1;Name=A8.chr_3_1.g2809.t1;Parent=chr_3_1.g2809.t1g
chr_3_1	AUGUSTUS	exon	726082	726225	3.51249469543	-	0	ID=chr_3_1.g2875.t1.cds;Name=A7.chr_3_1.g2875.t1;Parent=chr_3_1.g2875.t1
chr_3_1	AUGUSTUS	gene	726082	727734	2109.03004126	-	.	ID=chr_3_1.g2875.t1g;Name=A7.chr_3_1.g2875.t1;depth=596;status=Matches RNA-Seq data
chr_3_1	AUGUSTUS	mRNA	726082	727734	2109.03004126	-	.	ID=chr_3_1.g2875.t1;Name=A7.chr_3_1.g2875.t1;Parent=chr_3_1.g2875.t1g
chr_3_1	AUGUSTUS	exon	726290	727326	6.53615387913	-	2	ID=chr_3_1.g2875.t1.cds;Name=A7.chr_3_1.g2875.t1;Parent=chr_3_1.g2875.t1
chr_3_1	AUGUSTUS	exon	727377	727470	6.00201351382	-	0	ID=chr_3_1.g2875.t1.cds;Name=A7.chr_3_1.g2875.t1;Parent=chr_3_1.g2875.t1
chr_3_1	AUGUSTUS	exon	727539	727582	5.90174801522	-	2	ID=chr_3_1.g2875.t1.cds;Name=A7.chr_3_1.g2875.t1;Parent=chr_3_1.g2875.t1
chr_3_1	AUGUSTUS	exon	727629	727734	2.593386162	-	0	ID=chr_3_1.g2875.t1.cds;Name=A7.chr_3_1.g2875.t1;Parent=chr_3_1.g2875.t1
chr_3_1	AUGUSTUS	exon	728650	728717	2.08668795574	+	0	ID=chr_3_1.g2876.t1.cds;Name=A7.chr_3_1.g2876.t1;Parent=chr_3_1.g2876.t1
chr_3_1	AUGUSTUS	gene	728650	730255	152.047425435	+	.	ID=chr_3_1.g2876.t1g;Name=A7.chr_3_1.g2876.t1;depth=868;status=Matches RNA-Seq data
chr_3_1	AUGUSTUS	mRNA	728650	730255	152.047425435	+	.	ID=chr_3_1.g2876.t1;Name=A7.chr_3_1.g2876.t1;Parent=chr_3_1.g2876.t1g
chr_3_1	AUGUSTUS	exon	728805	729864	3.80103556319	+	1	ID=chr_3_1.g2876.t1.cds;Name=A7.chr_3_1.g2876.t1;Parent=chr_3_1.g2876.t1
chr_3_1	AUGUSTUS	exon	729917	730099	5.99597954362	+	0	ID=chr_3_1.g2876.t1.cds;Name=A7.chr_3_1.g2876.t1;Parent=chr_3_1.g2876.t1
chr_3_1	AUGUSTUS	exon	730148	730255	3.19712403937	+	0	ID=chr_3_1.g2876.t1.cds;Name=A7.chr_3_1.g2876.t1;Parent=chr_3_1.g2876.t1
chr_3_1	AUGUSTUS	exon	730814	730957	2.98764338716	-	0	ID=chr_3_1.g2813.t2.cds;Name=A8.chr_3_1.g2813.t2;Parent=chr_3_1.g2813.t2
chr_3_1	AUGUSTUS	gene	730814	732226	48.0788640481	-	.	ID=chr_3_1.g2813.t2g;Name=A8.chr_3_1.g2813.t2;depth=96;status=Matches RNA-Seq data
chr_3_1	AUGUSTUS	mRNA	730814	732226	48.0788640481	-	.	ID=chr_3_1.g2813.t2;Name=A8.chr_3_1.g2813.t2;Parent=chr_3_1.g2813.t2g
chr_3_1	AUGUSTUS	exon	731043	731150	5.42064750167	-	0	ID=chr_3_1.g2813.t2.cds;Name=A8.chr_3_1.g2813.t2;Parent=chr_3_1.g2813.t2
chr_3_1	AUGUSTUS	exon	731222	732226	2.9687544219	-	0	ID=chr_3_1.g2813.t2.cds;Name=A8.chr_3_1.g2813.t2;Parent=chr_3_1.g2813.t2
chr_3_1	AUGUSTUS	exon	738269	738402	2.99990731721	+	0	ID=chr_3_1.g2879.t1.cds;Name=A7.chr_3_1.g2879.t1;Parent=chr_3_1.g2879.t1
chr_3_1	AUGUSTUS	gene	738269	741018	3288.2254833	+	.	ID=chr_3_1.g2879.t1g;Name=A7.chr_3_1.g2879.t1;depth=189;status=Matches RNA-Seq data
chr_3_1	AUGUSTUS	mRNA	738269	741018	3288.2254833	+	.	ID=chr_3_1.g2879.t1;Name=A7.chr_3_1.g2879.t1;Parent=chr_3_1.g2879.t1g
chr_3_1	AUGUSTUS	exon	738467	739420	5.71236178874	+	1	ID=chr_3_1.g2879.t1.cds;Name=A7.chr_3_1.g2879.t1;Parent=chr_3_1.g2879.t1
chr_3_1	AUGUSTUS	exon	739467	739897	7.02421756099	+	1	ID=chr_3_1.g2879.t1.cds;Name=A7.chr_3_1.g2879.t1;Parent=chr_3_1.g2879.t1
chr_3_1	AUGUSTUS	exon	739951	740186	7.3237665234	+	2	ID=chr_3_1.g2879.t1.cds;Name=A7.chr_3_1.g2879.t1;Parent=chr_3_1.g2879.t1
chr_3_1	AUGUSTUS	exon	740239	741018	3.72997226636	+	0	ID=chr_3_1.g2879.t1.cds;Name=A7.chr_3_1.g2879.t1;Parent=chr_3_1.g2879.t1
chr_3_1	AUGUSTUS	exon	803547	803725	3.70214247872	-	2	ID=chr_3_1.g2904.t1.cds;Name=A7.chr_3_1.g2904.t1;Parent=chr_3_1.g2904.t1
chr_3_1	AUGUSTUS	gene	803547	804124	102.370136511	-	.	ID=chr_3_1.g2904.t1g;Name=A7.chr_3_1.g2904.t1;depth=2796;status=Matches RNA-Seq data
chr_3_1	AUGUSTUS	mRNA	803547	804124	102.370136511	-	.	ID=chr_3_1.g2904.t1;Name=A7.chr_3_1.g2904.t1;Parent=chr_3_1.g2904.t1g
chr_3_1	AUGUSTUS	exon	803794	803894	7.43331441243	-	1	ID=chr_3_1.g2904.t1.cds;Name=A7.chr_3_1.g2904.t1;Parent=chr_3_1.g2904.t1
chr_3_1	AUGUSTUS	exon	803973	804124	3.71995469588	-	0	ID=chr_3_1.g2904.t1.cds;Name=A7.chr_3_1.g2904.t1;Parent=chr_3_1.g2904.t1
chr_3_1	AUGUSTUS	exon	805051	806198	2.57190213464	-	2	ID=chr_3_1.g2905.t2.cds;Name=A7.chr_3_1.g2905.t2;Parent=chr_3_1.g2905.t2
chr_3_1	AUGUSTUS	gene	805051	806372	3.87690606465	-	.	ID=chr_3_1.g2905.t2g;Name=A7.chr_3_1.g2905.t2;depth=311;status=Matches RNA-Seq data
chr_3_1	AUGUSTUS	mRNA	805051	806372	3.87690606465	-	.	ID=chr_3_1.g2905.t2;Name=A7.chr_3_1.g2905.t2;Parent=chr_3_1.g2905.t2g
chr_3_1	AUGUSTUS	exon	806252	806372	1.5074080823	-	0	ID=chr_3_1.g2905.t2.cds;Name=A7.chr_3_1.g2905.t2;Parent=chr_3_1.g2905.t2
chr_3_1	AUGUSTUS	exon	807135	807189	3.12051641457	-	1	ID=chr_3_1.g2906.t1.cds;Name=A7.chr_3_1.g2906.t1;Parent=chr_3_1.g2906.t1
chr_3_1	AUGUSTUS	gene	807135	808169	11.1283359292	-	.	ID=chr_3_1.g2906.t1g;Name=A7.chr_3_1.g2906.t1;depth=337;status=Matches RNA-Seq data
chr_3_1	AUGUSTUS	mRNA	807135	808169	11.1283359292	-	.	ID=chr_3_1.g2906.t1;Name=A7.chr_3_1.g2906.t1;Parent=chr_3_1.g2906.t1g
chr_3_1	AUGUSTUS	exon	807250	808169	3.56618407044	-	0	ID=chr_3_1.g2906.t1.cds;Name=A7.chr_3_1.g2906.t1;Parent=chr_3_1.g2906.t1
chr_3_1	AUGUSTUS	exon	808570	808711	2.99270574572	+	0	ID=chr_3_1.g2839.t1.cds;Name=A8.chr_3_1.g2839.t1;Parent=chr_3_1.g2839.t1
chr_3_1	AUGUSTUS	gene	808570	809022	151.411604004	+	.	ID=chr_3_1.g2839.t1g;Name=A8.chr_3_1.g2839.t1;depth=98;status=Matches RNA-Seq data
chr_3_1	AUGUSTUS	mRNA	808570	809022	151.411604004	+	.	ID=chr_3_1.g2839.t1;Name=A8.chr_3_1.g2839.t1;Parent=chr_3_1.g2839.t1g
chr_3_1	AUGUSTUS	exon	808780	808811	4.33383408245	+	2	ID=chr_3_1.g2839.t1.cds;Name=A8.chr_3_1.g2839.t1;Parent=chr_3_1.g2839.t1
chr_3_1	AUGUSTUS	exon	808869	808932	4.24441186644	+	0	ID=chr_3_1.g2839.t1.cds;Name=A8.chr_3_1.g2839.t1;Parent=chr_3_1.g2839.t1
chr_3_1	AUGUSTUS	exon	808985	809022	2.75046005511	+	2	ID=chr_3_1.g2839.t1.cds;Name=A8.chr_3_1.g2839.t1;Parent=chr_3_1.g2839.t1
chr_3_1	AUGUSTUS	exon	809409	810536	1.59264184397	+	0	ID=chr_3_1.g2907.t1.cds;Name=A7.chr_3_1.g2907.t1;Parent=chr_3_1.g2907.t1
chr_3_1	AUGUSTUS	gene	809409	810536	1.59264184397	+	.	ID=chr_3_1.g2907.t1g;Name=A7.chr_3_1.g2907.t1;depth=192;status=Matches RNA-Seq data
chr_3_1	AUGUSTUS	mRNA	809409	810536	1.59264184397	+	.	ID=chr_3_1.g2907.t1;Name=A7.chr_3_1.g2907.t1;Parent=chr_3_1.g2907.t1g
chr_3_1	AUGUSTUS	exon	811005	811928	3.35041848215	-	0	ID=chr_3_1.g2908.t1.cds;Name=A7.chr_3_1.g2908.t1;Parent=chr_3_1.g2908.t1
chr_3_1	AUGUSTUS	gene	811005	814614	11.3787474748	-	.	ID=chr_3_1.g2908.t1g;Name=A7.chr_3_1.g2908.t1;depth=176;status=Matches RNA-Seq data
chr_3_1	AUGUSTUS	mRNA	811005	814614	11.3787474748	-	.	ID=chr_3_1.g2908.t1;Name=A7.chr_3_1.g2908.t1;Parent=chr_3_1.g2908.t1g
chr_3_1	AUGUSTUS	exon	811978	814614	3.39621678171	-	0	ID=chr_3_1.g2908.t1.cds;Name=A7.chr_3_1.g2908.t1;Parent=chr_3_1.g2908.t1
chr_3_1	AUGUSTUS	exon	815124	815187	2.72963316242	+	0	ID=chr_3_1.g2842.t1.cds;Name=A8.chr_3_1.g2842.t1;Parent=chr_3_1.g2842.t1
chr_3_1	AUGUSTUS	gene	815124	816712	7.59722330688	+	.	ID=chr_3_1.g2842.t1g;Name=A8.chr_3_1.g2842.t1;depth=191;status=Matches RNA-Seq data
chr_3_1	AUGUSTUS	mRNA	815124	816712	7.59722330688	+	.	ID=chr_3_1.g2842.t1;Name=A8.chr_3_1.g2842.t1;Parent=chr_3_1.g2842.t1g
chr_3_1	AUGUSTUS	exon	815241	816712	2.78323967171	+	2	ID=chr_3_1.g2842.t1.cds;Name=A8.chr_3_1.g2842.t1;Parent=chr_3_1.g2842.t1
chr_3_1	AUGUSTUS	exon	817093	820110	1.88866799205	+	0	ID=chr_3_1.g2910.t1.cds;Name=A7.chr_3_1.g2910.t1;Parent=chr_3_1.g2910.t1
chr_3_1	AUGUSTUS	gene	817093	820110	1.88866799205	+	.	ID=chr_3_1.g2910.t1g;Name=A7.chr_3_1.g2910.t1;depth=257;status=Matches RNA-Seq data
chr_3_1	AUGUSTUS	mRNA	817093	820110	1.88866799205	+	.	ID=chr_3_1.g2910.t1;Name=A7.chr_3_1.g2910.t1;Parent=chr_3_1.g2910.t1g
chr_3_1	AUGUSTUS	exon	823631	823776	3.07967848601	+	0	ID=chr_3_1.g2912.t1.cds;Name=A7.chr_3_1.g2912.t1;Parent=chr_3_1.g2912.t1
chr_3_1	AUGUSTUS	gene	823631	824785	3265.08491815	+	.	ID=chr_3_1.g2912.t1g;Name=A7.chr_3_1.g2912.t1;depth=297;status=Matches RNA-Seq data
chr_3_1	AUGUSTUS	mRNA	823631	824785	3265.08491815	+	.	ID=chr_3_1.g2912.t1;Name=A7.chr_3_1.g2912.t1;Parent=chr_3_1.g2912.t1g
chr_3_1	AUGUSTUS	exon	823840	823906	6.21991795304	+	1	ID=chr_3_1.g2912.t1.cds;Name=A7.chr_3_1.g2912.t1;Parent=chr_3_1.g2912.t1
chr_3_1	AUGUSTUS	exon	823969	824456	6.91305230191	+	0	ID=chr_3_1.g2912.t1.cds;Name=A7.chr_3_1.g2912.t1;Parent=chr_3_1.g2912.t1
chr_3_1	AUGUSTUS	exon	824511	824645	7.01444425882	+	1	ID=chr_3_1.g2912.t1.cds;Name=A7.chr_3_1.g2912.t1;Parent=chr_3_1.g2912.t1
chr_3_1	AUGUSTUS	exon	824704	824785	3.51512954339	+	1	ID=chr_3_1.g2912.t1.cds;Name=A7.chr_3_1.g2912.t1;Parent=chr_3_1.g2912.t1
chr_3_1	AUGUSTUS	exon	844712	845233	3.2711828834	-	0	ID=chr_3_1.g2917.t3.cds;Name=A7.chr_3_1.g2917.t3;Parent=chr_3_1.g2917.t3
chr_3_1	AUGUSTUS	gene	844712	846626	96.1245608798	-	.	ID=chr_3_1.g2917.t3g;Name=A7.chr_3_1.g2917.t3;depth=280;status=Matches RNA-Seq data
chr_3_1	AUGUSTUS	mRNA	844712	846626	96.1245608798	-	.	ID=chr_3_1.g2917.t3;Name=A7.chr_3_1.g2917.t3;Parent=chr_3_1.g2917.t3g
chr_3_1	AUGUSTUS	exon	845286	846098	3.74257973707	-	0	ID=chr_3_1.g2917.t3.cds;Name=A7.chr_3_1.g2917.t3;Parent=chr_3_1.g2917.t3
chr_3_1	AUGUSTUS	exon	846150	846184	3.02542522983	-	2	ID=chr_3_1.g2917.t3.cds;Name=A7.chr_3_1.g2917.t3;Parent=chr_3_1.g2917.t3
chr_3_1	AUGUSTUS	exon	846239	846626	2.59520732043	-	0	ID=chr_3_1.g2917.t3.cds;Name=A7.chr_3_1.g2917.t3;Parent=chr_3_1.g2917.t3
chr_3_1	AUGUSTUS	exon	847730	847987	3.1336626551	-	0	ID=chr_3_1.g2918.t1.cds;Name=A7.chr_3_1.g2918.t1;Parent=chr_3_1.g2918.t1
chr_3_1	AUGUSTUS	gene	847730	848757	91.6747124648	-	.	ID=chr_3_1.g2918.t1g;Name=A7.chr_3_1.g2918.t1;depth=12937;status=Matches RNA-Seq data
chr_3_1	AUGUSTUS	mRNA	847730	848757	91.6747124648	-	.	ID=chr_3_1.g2918.t1;Name=A7.chr_3_1.g2918.t1;Parent=chr_3_1.g2918.t1g
chr_3_1	AUGUSTUS	exon	848056	848313	7.63765200226	-	0	ID=chr_3_1.g2918.t1.cds;Name=A7.chr_3_1.g2918.t1;Parent=chr_3_1.g2918.t1
chr_3_1	AUGUSTUS	exon	848494	848757	3.83034107717	-	0	ID=chr_3_1.g2918.t1.cds;Name=A7.chr_3_1.g2918.t1;Parent=chr_3_1.g2918.t1
chr_3_1	AUGUSTUS	exon	849246	849256	3.73765655855	+	0	ID=chr_3_1.g2850.t1.cds;Name=A8.chr_3_1.g2850.t1;Parent=chr_3_1.g2850.t1
chr_3_1	AUGUSTUS	gene	849246	850103	4747.0489015	+	.	ID=chr_3_1.g2850.t1g;Name=A8.chr_3_1.g2850.t1;depth=100;status=Matches RNA-Seq data
chr_3_1	AUGUSTUS	mRNA	849246	850103	4747.0489015	+	.	ID=chr_3_1.g2850.t1;Name=A8.chr_3_1.g2850.t1;Parent=chr_3_1.g2850.t1g
chr_3_1	AUGUSTUS	exon	849310	849364	7.13644776216	+	1	ID=chr_3_1.g2850.t1.cds;Name=A8.chr_3_1.g2850.t1;Parent=chr_3_1.g2850.t1
chr_3_1	AUGUSTUS	exon	849489	849594	6.99079064682	+	0	ID=chr_3_1.g2850.t1.cds;Name=A8.chr_3_1.g2850.t1;Parent=chr_3_1.g2850.t1
chr_3_1	AUGUSTUS	exon	849705	850010	7.08414958035	+	2	ID=chr_3_1.g2850.t1.cds;Name=A8.chr_3_1.g2850.t1;Parent=chr_3_1.g2850.t1
chr_3_1	AUGUSTUS	exon	850060	850103	3.59358732149	+	2	ID=chr_3_1.g2850.t1.cds;Name=A8.chr_3_1.g2850.t1;Parent=chr_3_1.g2850.t1
chr_3_1	AUGUSTUS	exon	851012	851215	3.65482478905	+	0	ID=chr_3_1.g2920.t1.cds;Name=A7.chr_3_1.g2920.t1;Parent=chr_3_1.g2920.t1
chr_3_1	AUGUSTUS	gene	851012	851879	97.0658930723	+	.	ID=chr_3_1.g2920.t1g;Name=A7.chr_3_1.g2920.t1;depth=814;status=Matches RNA-Seq data
chr_3_1	AUGUSTUS	mRNA	851012	851879	97.0658930723	+	.	ID=chr_3_1.g2920.t1;Name=A7.chr_3_1.g2920.t1;Parent=chr_3_1.g2920.t1g
chr_3_1	AUGUSTUS	exon	851280	851351	7.12670344886	+	0	ID=chr_3_1.g2920.t1.cds;Name=A7.chr_3_1.g2920.t1;Parent=chr_3_1.g2920.t1
chr_3_1	AUGUSTUS	exon	851412	851879	3.72658820625	+	0	ID=chr_3_1.g2920.t1.cds;Name=A7.chr_3_1.g2920.t1;Parent=chr_3_1.g2920.t1
chr_3_1	AUGUSTUS	exon	870842	871657	1.8756127451	+	0	ID=chr_3_1.g2925.t1.cds;Name=A7.chr_3_1.g2925.t1;Parent=chr_3_1.g2925.t1
chr_3_1	AUGUSTUS	gene	870842	871657	1.8756127451	+	.	ID=chr_3_1.g2925.t1g;Name=A7.chr_3_1.g2925.t1;depth=1200;status=Matches RNA-Seq data
chr_3_1	AUGUSTUS	mRNA	870842	871657	1.8756127451	+	.	ID=chr_3_1.g2925.t1;Name=A7.chr_3_1.g2925.t1;Parent=chr_3_1.g2925.t1g
chr_3_1	AUGUSTUS	exon	880915	880946	3.33491161043	+	0	ID=chr_3_1.g2928.t1.cds;Name=A7.chr_3_1.g2928.t1;Parent=chr_3_1.g2928.t1
chr_3_1	AUGUSTUS	gene	880915	882877	62.9321340296	+	.	ID=chr_3_1.g2928.t1g;Name=A7.chr_3_1.g2928.t1;depth=1160;status=Matches RNA-Seq data
chr_3_1	AUGUSTUS	mRNA	880915	882877	62.9321340296	+	.	ID=chr_3_1.g2928.t1;Name=A7.chr_3_1.g2928.t1;Parent=chr_3_1.g2928.t1g
chr_3_1	AUGUSTUS	exon	881106	881440	5.99282078051	+	1	ID=chr_3_1.g2928.t1.cds;Name=A7.chr_3_1.g2928.t1;Parent=chr_3_1.g2928.t1
chr_3_1	AUGUSTUS	exon	881496	882877	3.14888529783	+	2	ID=chr_3_1.g2928.t1.cds;Name=A7.chr_3_1.g2928.t1;Parent=chr_3_1.g2928.t1
chr_3_1	AUGUSTUS	exon	886412	886417	1.93710633482	+	0	ID=chr_3_1.g2929.t1.cds;Name=A7.chr_3_1.g2929.t1;Parent=chr_3_1.g2929.t1
chr_3_1	AUGUSTUS	gene	886412	887623	1206.04613723	+	.	ID=chr_3_1.g2929.t1g;Name=A7.chr_3_1.g2929.t1;depth=873;status=Matches RNA-Seq data
chr_3_1	AUGUSTUS	mRNA	886412	887623	1206.04613723	+	.	ID=chr_3_1.g2929.t1;Name=A7.chr_3_1.g2929.t1;Parent=chr_3_1.g2929.t1g
chr_3_1	AUGUSTUS	exon	886527	886632	4.97316007289	+	0	ID=chr_3_1.g2929.t1.cds;Name=A7.chr_3_1.g2929.t1;Parent=chr_3_1.g2929.t1
chr_3_1	AUGUSTUS	exon	886702	887168	6.18979503911	+	2	ID=chr_3_1.g2929.t1.cds;Name=A7.chr_3_1.g2929.t1;Parent=chr_3_1.g2929.t1
chr_3_1	AUGUSTUS	exon	887219	887498	6.19763144005	+	0	ID=chr_3_1.g2929.t1.cds;Name=A7.chr_3_1.g2929.t1;Parent=chr_3_1.g2929.t1
chr_3_1	AUGUSTUS	exon	887556	887623	3.26344282039	+	2	ID=chr_3_1.g2929.t1.cds;Name=A7.chr_3_1.g2929.t1;Parent=chr_3_1.g2929.t1
chr_3_1	AUGUSTUS	exon	888372	888549	1.93145704477	-	1	ID=chr_3_1.g2930.t1.cds;Name=A7.chr_3_1.g2930.t1;Parent=chr_3_1.g2930.t1
chr_3_1	AUGUSTUS	gene	888372	888901	14.1318380062	-	.	ID=chr_3_1.g2930.t1g;Name=A7.chr_3_1.g2930.t1;depth=372;status=Matches RNA-Seq data
chr_3_1	AUGUSTUS	mRNA	888372	888901	14.1318380062	-	.	ID=chr_3_1.g2930.t1;Name=A7.chr_3_1.g2930.t1;Parent=chr_3_1.g2930.t1g
chr_3_1	AUGUSTUS	exon	888611	888717	3.75923369934	-	0	ID=chr_3_1.g2930.t1.cds;Name=A7.chr_3_1.g2930.t1;Parent=chr_3_1.g2930.t1
chr_3_1	AUGUSTUS	exon	888788	888901	1.94632011595	-	0	ID=chr_3_1.g2930.t1.cds;Name=A7.chr_3_1.g2930.t1;Parent=chr_3_1.g2930.t1
chr_3_1	AUGUSTUS	exon	889468	889846	2.69440639006	+	0	ID=chr_3_1.g2931.t1.cds;Name=A7.chr_3_1.g2931.t1;Parent=chr_3_1.g2931.t1
chr_3_1	AUGUSTUS	gene	889468	891621	1925.37294763	+	.	ID=chr_3_1.g2931.t1g;Name=A7.chr_3_1.g2931.t1;depth=112;status=Matches RNA-Seq data
chr_3_1	AUGUSTUS	mRNA	889468	891621	1925.37294763	+	.	ID=chr_3_1.g2931.t1;Name=A7.chr_3_1.g2931.t1;Parent=chr_3_1.g2931.t1g
chr_3_1	AUGUSTUS	exon	889911	890212	5.6766286767	+	2	ID=chr_3_1.g2931.t1.cds;Name=A7.chr_3_1.g2931.t1;Parent=chr_3_1.g2931.t1
chr_3_1	AUGUSTUS	exon	890277	891193	6.45892997843	+	0	ID=chr_3_1.g2931.t1.cds;Name=A7.chr_3_1.g2931.t1;Parent=chr_3_1.g2931.t1
chr_3_1	AUGUSTUS	exon	891248	891486	6.29113233938	+	1	ID=chr_3_1.g2931.t1.cds;Name=A7.chr_3_1.g2931.t1;Parent=chr_3_1.g2931.t1
chr_3_1	AUGUSTUS	exon	891581	891621	3.09793200555	+	2	ID=chr_3_1.g2931.t1.cds;Name=A7.chr_3_1.g2931.t1;Parent=chr_3_1.g2931.t1
chr_3_1	AUGUSTUS	exon	895560	898182	3.26326352209	-	1	ID=chr_3_1.g2933.t1.cds;Name=A7.chr_3_1.g2933.t1;Parent=chr_3_1.g2933.t1
chr_3_1	AUGUSTUS	gene	895560	898815	71.9645549256	-	.	ID=chr_3_1.g2933.t1g;Name=A7.chr_3_1.g2933.t1;depth=97;status=Matches RNA-Seq data
chr_3_1	AUGUSTUS	mRNA	895560	898815	71.9645549256	-	.	ID=chr_3_1.g2933.t1;Name=A7.chr_3_1.g2933.t1;Parent=chr_3_1.g2933.t1g
chr_3_1	AUGUSTUS	exon	898245	898582	6.3953916959	-	0	ID=chr_3_1.g2933.t1.cds;Name=A7.chr_3_1.g2933.t1;Parent=chr_3_1.g2933.t1
chr_3_1	AUGUSTUS	exon	898639	898815	3.44825479517	-	0	ID=chr_3_1.g2933.t1.cds;Name=A7.chr_3_1.g2933.t1;Parent=chr_3_1.g2933.t1
chr_3_1	AUGUSTUS	exon	903476	904513	3.01429221344	-	0	ID=chr_3_1.g2935.t1.cds;Name=A7.chr_3_1.g2935.t1;Parent=chr_3_1.g2935.t1
chr_3_1	AUGUSTUS	gene	903476	904740	9.00568745075	-	.	ID=chr_3_1.g2935.t1g;Name=A7.chr_3_1.g2935.t1;depth=580;status=Matches RNA-Seq data
chr_3_1	AUGUSTUS	mRNA	903476	904740	9.00568745075	-	.	ID=chr_3_1.g2935.t1;Name=A7.chr_3_1.g2935.t1;Parent=chr_3_1.g2935.t1g
chr_3_1	AUGUSTUS	exon	904579	904740	2.98766238077	-	0	ID=chr_3_1.g2935.t1.cds;Name=A7.chr_3_1.g2935.t1;Parent=chr_3_1.g2935.t1
chr_3_1	AUGUSTUS	exon	905045	905495	0.805285917338	-	1	ID=chr_3_1.g2869.t2.cds;Name=A8.chr_3_1.g2869.t2;Parent=chr_3_1.g2869.t2;status=Retained intron
chr_3_1	AUGUSTUS	gene	905045	908659	48.0361111738	-	.	ID=chr_3_1.g2869.t2g;Name=A8.chr_3_1.g2869.t2;depth=143;status=Matches RNA-Seq data
chr_3_1	AUGUSTUS	mRNA	905045	908659	48.0361111738	-	.	ID=chr_3_1.g2869.t2;Name=A8.chr_3_1.g2869.t2;Parent=chr_3_1.g2869.t2g
chr_3_1	AUGUSTUS	exon	905550	905601	4.80570314996	-	2	ID=chr_3_1.g2869.t2.cds;Name=A8.chr_3_1.g2869.t2;Parent=chr_3_1.g2869.t2
chr_3_1	AUGUSTUS	exon	905660	905857	4.62962895188	-	2	ID=chr_3_1.g2869.t2.cds;Name=A8.chr_3_1.g2869.t2;Parent=chr_3_1.g2869.t2
chr_3_1	AUGUSTUS	exon	905905	908659	2.68110986688	-	0	ID=chr_3_1.g2869.t2.cds;Name=A8.chr_3_1.g2869.t2;Parent=chr_3_1.g2869.t2
chr_3_1	AUGUSTUS	exon	915379	915959	2.86830338888	+	0	ID=chr_3_1.g2937.t1.cds;Name=A7.chr_3_1.g2937.t1;Parent=chr_3_1.g2937.t1
chr_3_1	AUGUSTUS	gene	915379	918902	8.68310061001	+	.	ID=chr_3_1.g2937.t1g;Name=A7.chr_3_1.g2937.t1;depth=246;status=Matches RNA-Seq data
chr_3_1	AUGUSTUS	mRNA	915379	918902	8.68310061001	+	.	ID=chr_3_1.g2937.t1;Name=A7.chr_3_1.g2937.t1;Parent=chr_3_1.g2937.t1g
chr_3_1	AUGUSTUS	exon	916037	918902	3.02726017188	+	1	ID=chr_3_1.g2937.t1.cds;Name=A7.chr_3_1.g2937.t1;Parent=chr_3_1.g2937.t1
chr_3_1	AUGUSTUS	exon	920400	921389	2.93580689026	+	0	ID=chr_3_1.g2938.t1.cds;Name=A7.chr_3_1.g2938.t1;Parent=chr_3_1.g2938.t1
chr_3_1	AUGUSTUS	gene	920400	922109	8.54054697524	+	.	ID=chr_3_1.g2938.t1g;Name=A7.chr_3_1.g2938.t1;depth=215;status=Matches RNA-Seq data
chr_3_1	AUGUSTUS	mRNA	920400	922109	8.54054697524	+	.	ID=chr_3_1.g2938.t1;Name=A7.chr_3_1.g2938.t1;Parent=chr_3_1.g2938.t1g
chr_3_1	AUGUSTUS	exon	921456	922109	2.90909698577	+	0	ID=chr_3_1.g2938.t1.cds;Name=A7.chr_3_1.g2938.t1;Parent=chr_3_1.g2938.t1
chr_3_1	AUGUSTUS	exon	923332	924740	3.12203218852	+	0	ID=chr_3_1.g2939.t1.cds;Name=A7.chr_3_1.g2939.t1;Parent=chr_3_1.g2939.t1
chr_3_1	AUGUSTUS	gene	923332	926400	301.324388003	+	.	ID=chr_3_1.g2939.t1g;Name=A7.chr_3_1.g2939.t1;depth=181;status=Matches RNA-Seq data
chr_3_1	AUGUSTUS	mRNA	923332	926400	301.324388003	+	.	ID=chr_3_1.g2939.t1;Name=A7.chr_3_1.g2939.t1;Parent=chr_3_1.g2939.t1g
chr_3_1	AUGUSTUS	exon	924791	925074	5.98839986951	+	1	ID=chr_3_1.g2939.t1.cds;Name=A7.chr_3_1.g2939.t1;Parent=chr_3_1.g2939.t1
chr_3_1	AUGUSTUS	exon	925133	925656	6.28945688141	+	2	ID=chr_3_1.g2939.t1.cds;Name=A7.chr_3_1.g2939.t1;Parent=chr_3_1.g2939.t1
chr_3_1	AUGUSTUS	exon	925747	926400	2.56255367288	+	0	ID=chr_3_1.g2939.t1.cds;Name=A7.chr_3_1.g2939.t1;Parent=chr_3_1.g2939.t1
chr_3_1	AUGUSTUS	exon	931826	932213	2.84466182221	+	0	ID=chr_3_1.g2941.t1.cds;Name=A7.chr_3_1.g2941.t1;Parent=chr_3_1.g2941.t1
chr_3_1	AUGUSTUS	gene	931826	933967	32.7113556085	+	.	ID=chr_3_1.g2941.t1g;Name=A7.chr_3_1.g2941.t1;depth=78;status=Matches RNA-Seq data
chr_3_1	AUGUSTUS	mRNA	931826	933967	32.7113556085	+	.	ID=chr_3_1.g2941.t1;Name=A7.chr_3_1.g2941.t1;Parent=chr_3_1.g2941.t1g
chr_3_1	AUGUSTUS	exon	932266	932428	4.5214159541	+	2	ID=chr_3_1.g2941.t1.cds;Name=A7.chr_3_1.g2941.t1;Parent=chr_3_1.g2941.t1
chr_3_1	AUGUSTUS	exon	932488	933967	2.54327566452	+	1	ID=chr_3_1.g2941.t1.cds;Name=A7.chr_3_1.g2941.t1;Parent=chr_3_1.g2941.t1
chr_3_1	AUGUSTUS	exon	938722	939545	3.56108642341	-	2	ID=chr_3_1.g2943.t1.cds;Name=A7.chr_3_1.g2943.t1;Parent=chr_3_1.g2943.t1
chr_3_1	AUGUSTUS	gene	938722	940675	588.095363837	-	.	ID=chr_3_1.g2943.t1g;Name=A7.chr_3_1.g2943.t1;depth=1393;status=Matches RNA-Seq data
chr_3_1	AUGUSTUS	mRNA	938722	940675	588.095363837	-	.	ID=chr_3_1.g2943.t1;Name=A7.chr_3_1.g2943.t1;Parent=chr_3_1.g2943.t1g
chr_3_1	AUGUSTUS	exon	939605	940075	6.74611575621	-	2	ID=chr_3_1.g2943.t1.cds;Name=A7.chr_3_1.g2943.t1;Parent=chr_3_1.g2943.t1
chr_3_1	AUGUSTUS	exon	940140	940543	6.92846912865	-	1	ID=chr_3_1.g2943.t1.cds;Name=A7.chr_3_1.g2943.t1;Parent=chr_3_1.g2943.t1
chr_3_1	AUGUSTUS	exon	940635	940675	3.53324836724	-	0	ID=chr_3_1.g2943.t1.cds;Name=A7.chr_3_1.g2943.t1;Parent=chr_3_1.g2943.t1
chr_3_1	AUGUSTUS	exon	945289	945402	2.26492516717	+	0	ID=chr_3_1.g2944.t1.cds;Name=A7.chr_3_1.g2944.t1;Parent=chr_3_1.g2944.t1
chr_3_1	AUGUSTUS	gene	945289	946966	5.09589742063	+	.	ID=chr_3_1.g2944.t1g;Name=A7.chr_3_1.g2944.t1;depth=71;status=Matches RNA-Seq data
chr_3_1	AUGUSTUS	mRNA	945289	946966	5.09589742063	+	.	ID=chr_3_1.g2944.t1;Name=A7.chr_3_1.g2944.t1;Parent=chr_3_1.g2944.t1g
chr_3_1	AUGUSTUS	exon	945485	946966	2.24991867038	+	0	ID=chr_3_1.g2944.t1.cds;Name=A7.chr_3_1.g2944.t1;Parent=chr_3_1.g2944.t1
chr_3_1	AUGUSTUS	exon	948326	950521	1.76775956284	-	0	ID=chr_3_1.g2945.t1.cds;Name=A7.chr_3_1.g2945.t1;Parent=chr_3_1.g2945.t1
chr_3_1	AUGUSTUS	gene	948326	950521	1.76775956284	-	.	ID=chr_3_1.g2945.t1g;Name=A7.chr_3_1.g2945.t1;depth=68;status=Matches RNA-Seq data
chr_3_1	AUGUSTUS	mRNA	948326	950521	1.76775956284	-	.	ID=chr_3_1.g2945.t1;Name=A7.chr_3_1.g2945.t1;Parent=chr_3_1.g2945.t1g
chr_3_1	AUGUSTUS	exon	960964	961791	1.74698067633	+	0	ID=chr_3_1.g2947.t1.cds;Name=A7.chr_3_1.g2947.t1;Parent=chr_3_1.g2947.t1
chr_3_1	AUGUSTUS	gene	960964	961791	1.74698067633	+	.	ID=chr_3_1.g2947.t1g;Name=A7.chr_3_1.g2947.t1;depth=64;status=Matches RNA-Seq data
chr_3_1	AUGUSTUS	mRNA	960964	961791	1.74698067633	+	.	ID=chr_3_1.g2947.t1;Name=A7.chr_3_1.g2947.t1;Parent=chr_3_1.g2947.t1g
chr_3_1	AUGUSTUS	exon	962679	963305	2.65671948004	+	0	ID=chr_3_1.g2948.t1.cds;Name=A7.chr_3_1.g2948.t1;Parent=chr_3_1.g2948.t1
chr_3_1	AUGUSTUS	gene	962679	964183	270.532788909	+	.	ID=chr_3_1.g2948.t1g;Name=A7.chr_3_1.g2948.t1;depth=17;status=Matches RNA-Seq data
chr_3_1	AUGUSTUS	mRNA	962679	964183	270.532788909	+	.	ID=chr_3_1.g2948.t1;Name=A7.chr_3_1.g2948.t1;Parent=chr_3_1.g2948.t1g
chr_3_1	AUGUSTUS	exon	963362	963400	4.8750461575	+	0	ID=chr_3_1.g2948.t1.cds;Name=A7.chr_3_1.g2948.t1;Parent=chr_3_1.g2948.t1
chr_3_1	AUGUSTUS	exon	963453	963654	6.0991043582	+	0	ID=chr_3_1.g2948.t1.cds;Name=A7.chr_3_1.g2948.t1;Parent=chr_3_1.g2948.t1
chr_3_1	AUGUSTUS	exon	963711	964183	3.42475424853	+	2	ID=chr_3_1.g2948.t1.cds;Name=A7.chr_3_1.g2948.t1;Parent=chr_3_1.g2948.t1
chr_3_1	AUGUSTUS	exon	964817	966394	1.61533586819	+	0	ID=chr_3_1.g2949.t1.cds;Name=A7.chr_3_1.g2949.t1;Parent=chr_3_1.g2949.t1
chr_3_1	AUGUSTUS	gene	964817	966394	1.61533586819	+	.	ID=chr_3_1.g2949.t1g;Name=A7.chr_3_1.g2949.t1;depth=12;status=Matches RNA-Seq data
chr_3_1	AUGUSTUS	mRNA	964817	966394	1.61533586819	+	.	ID=chr_3_1.g2949.t1;Name=A7.chr_3_1.g2949.t1;Parent=chr_3_1.g2949.t1g
chr_3_1	AUGUSTUS	exon	975596	976018	3.46110857692	-	0	ID=chr_3_1.g2953.t1.cds;Name=A7.chr_3_1.g2953.t1;Parent=chr_3_1.g2953.t1
chr_3_1	AUGUSTUS	gene	975596	977553	11.6316169246	-	.	ID=chr_3_1.g2953.t1g;Name=A7.chr_3_1.g2953.t1;depth=62;status=Matches RNA-Seq data
chr_3_1	AUGUSTUS	mRNA	975596	977553	11.6316169246	-	.	ID=chr_3_1.g2953.t1;Name=A7.chr_3_1.g2953.t1;Parent=chr_3_1.g2953.t1g
chr_3_1	AUGUSTUS	exon	976084	977553	3.36066224625	-	0	ID=chr_3_1.g2953.t1.cds;Name=A7.chr_3_1.g2953.t1;Parent=chr_3_1.g2953.t1
chr_3_1	AUGUSTUS	exon	1021549	1021701	3.26900237747	-	0	ID=chr_3_1.g2962.t1.cds;Name=A7.chr_3_1.g2962.t1;Parent=chr_3_1.g2962.t1
chr_3_1	AUGUSTUS	gene	1021549	1023552	1180.25371126	-	.	ID=chr_3_1.g2962.t1g;Name=A7.chr_3_1.g2962.t1;depth=1946;status=Matches RNA-Seq data
chr_3_1	AUGUSTUS	mRNA	1021549	1023552	1180.25371126	-	.	ID=chr_3_1.g2962.t1;Name=A7.chr_3_1.g2962.t1;Parent=chr_3_1.g2962.t1g
chr_3_1	AUGUSTUS	exon	1021761	1022352	5.49992755688	-	1	ID=chr_3_1.g2962.t1.cds;Name=A7.chr_3_1.g2962.t1;Parent=chr_3_1.g2962.t1
chr_3_1	AUGUSTUS	exon	1022409	1023147	4.99837356367	-	2	ID=chr_3_1.g2962.t1.cds;Name=A7.chr_3_1.g2962.t1;Parent=chr_3_1.g2962.t1
chr_3_1	AUGUSTUS	exon	1023206	1023399	4.66031347405	-	1	ID=chr_3_1.g2962.t1.cds;Name=A7.chr_3_1.g2962.t1;Parent=chr_3_1.g2962.t1
chr_3_1	AUGUSTUS	exon	1023488	1023552	2.81811899957	-	0	ID=chr_3_1.g2962.t1.cds;Name=A7.chr_3_1.g2962.t1;Parent=chr_3_1.g2962.t1
chr_3_1	AUGUSTUS	exon	1025831	1027087	1.77883850438	-	0	ID=chr_3_1.g2964.t1.cds;Name=A7.chr_3_1.g2964.t1;Parent=chr_3_1.g2964.t1
chr_3_1	AUGUSTUS	gene	1025831	1027087	1.77883850438	-	.	ID=chr_3_1.g2964.t1g;Name=A7.chr_3_1.g2964.t1;depth=360;status=Matches RNA-Seq data
chr_3_1	AUGUSTUS	mRNA	1025831	1027087	1.77883850438	-	.	ID=chr_3_1.g2964.t1;Name=A7.chr_3_1.g2964.t1;Parent=chr_3_1.g2964.t1g
chr_3_1	AUGUSTUS	exon	1030367	1032241	3.38787167569	-	0	ID=chr_3_1.g2901.t1.cds;Name=A8.chr_3_1.g2901.t1;Parent=chr_3_1.g2901.t1
chr_3_1	AUGUSTUS	gene	1030367	1032872	8.17026377495	-	.	ID=chr_3_1.g2901.t1g;Name=A8.chr_3_1.g2901.t1;depth=108;status=Matches RNA-Seq data
chr_3_1	AUGUSTUS	mRNA	1030367	1032872	8.17026377495	-	.	ID=chr_3_1.g2901.t1;Name=A8.chr_3_1.g2901.t1;Parent=chr_3_1.g2901.t1g
chr_3_1	AUGUSTUS	exon	1032294	1032872	2.41162138271	-	0	ID=chr_3_1.g2901.t1.cds;Name=A8.chr_3_1.g2901.t1;Parent=chr_3_1.g2901.t1
chr_3_1	JGI	exon	1033691	1033950	1.92044226552	-	.	ID=mRNA212826.cds;Name=212826;Parent=mRNA212826;alias=estExt_GeneWisePlus.C_120148;transcriptId=212826
chr_3_1	fixgff	gene	1033691	1034317	14.0860374146	-	.	ID=mRNA212826g;Name=212826;depth=765;status=Matches RNA-Seq data
chr_3_1	fixgff	mRNA	1033691	1034317	14.0860374146	-	.	ID=mRNA212826;Name=212826;Parent=mRNA212826g
chr_3_1	fixgff	stop_codon	1033944	1033946	14.0860374146	-	.	ID=mRNA212826.stop;Name=212826;Parent=mRNA212826
chr_3_1	JGI	exon	1034031	1034080	3.75313700983	-	.	ID=mRNA212826.cds;Name=212826;Parent=mRNA212826;alias=estExt_GeneWisePlus.C_120148;transcriptId=212826
chr_3_1	JGI	exon	1034157	1034317	1.95430869087	-	.	ID=mRNA212826.cds;Name=212826;Parent=mRNA212826;alias=estExt_GeneWisePlus.C_120148;transcriptId=212826
chr_3_1	fixgff	start_codon	1034274	1034276	14.0860374146	-	.	ID=mRNA212826.start;Name=212826;Parent=mRNA212826
chr_3_1	AUGUSTUS	exon	1037380	1040987	3.39479271814	+	0	ID=chr_3_1.g2968.t1.cds;Name=A7.chr_3_1.g2968.t1;Parent=chr_3_1.g2968.t1
chr_3_1	AUGUSTUS	gene	1037380	1041212	11.5050413166	+	.	ID=chr_3_1.g2968.t1g;Name=A7.chr_3_1.g2968.t1;depth=347;status=Matches RNA-Seq data
chr_3_1	AUGUSTUS	mRNA	1037380	1041212	11.5050413166	+	.	ID=chr_3_1.g2968.t1;Name=A7.chr_3_1.g2968.t1;Parent=chr_3_1.g2968.t1g
chr_3_1	AUGUSTUS	exon	1041050	1041212	3.38902615618	+	1	ID=chr_3_1.g2968.t1.cds;Name=A7.chr_3_1.g2968.t1;Parent=chr_3_1.g2968.t1
chr_3_1	AUGUSTUS	exon	1042879	1043070	3.39136927322	+	0	ID=chr_3_1.g2969.t1.cds;Name=A7.chr_3_1.g2969.t1;Parent=chr_3_1.g2969.t1
chr_3_1	AUGUSTUS	gene	1042879	1043722	11.215309342	+	.	ID=chr_3_1.g2969.t1g;Name=A7.chr_3_1.g2969.t1;depth=992;status=Matches RNA-Seq data
chr_3_1	AUGUSTUS	mRNA	1042879	1043722	11.215309342	+	.	ID=chr_3_1.g2969.t1;Name=A7.chr_3_1.g2969.t1;Parent=chr_3_1.g2969.t1g
chr_3_1	AUGUSTUS	exon	1043126	1043722	3.30701508401	+	0	ID=chr_3_1.g2969.t1.cds;Name=A7.chr_3_1.g2969.t1;Parent=chr_3_1.g2969.t1
chr_3_1	AUGUSTUS	exon	1049561	1050030	3.12523783042	-	2	ID=chr_3_1.g2971.t1.cds;Name=A7.chr_3_1.g2971.t1;Parent=chr_3_1.g2971.t1
chr_3_1	AUGUSTUS	gene	1049561	1053055	55.6763423298	-	.	ID=chr_3_1.g2971.t1g;Name=A7.chr_3_1.g2971.t1;depth=153;status=Matches RNA-Seq data
chr_3_1	AUGUSTUS	mRNA	1049561	1053055	55.6763423298	-	.	ID=chr_3_1.g2971.t1;Name=A7.chr_3_1.g2971.t1;Parent=chr_3_1.g2971.t1g
chr_3_1	AUGUSTUS	exon	1050094	1050595	5.77465988118	-	0	ID=chr_3_1.g2971.t1.cds;Name=A7.chr_3_1.g2971.t1;Parent=chr_3_1.g2971.t1
chr_3_1	AUGUSTUS	exon	1050644	1053055	3.08504294328	-	0	ID=chr_3_1.g2971.t1.cds;Name=A7.chr_3_1.g2971.t1;Parent=chr_3_1.g2971.t1
chr_3_1	AUGUSTUS	exon	1053764	1054483	1.66111111111	+	0	ID=chr_3_1.g2972.t1.cds;Name=A7.chr_3_1.g2972.t1;Parent=chr_3_1.g2972.t1
chr_3_1	AUGUSTUS	gene	1053764	1054483	1.66111111111	+	.	ID=chr_3_1.g2972.t1g;Name=A7.chr_3_1.g2972.t1;depth=1216;status=Matches RNA-Seq data
chr_3_1	AUGUSTUS	mRNA	1053764	1054483	1.66111111111	+	.	ID=chr_3_1.g2972.t1;Name=A7.chr_3_1.g2972.t1;Parent=chr_3_1.g2972.t1g
chr_3_1	AUGUSTUS	exon	1054810	1054878	2.46301330478	+	0	ID=chr_3_1.g2911.t1.cds;Name=A8.chr_3_1.g2911.t1;Parent=chr_3_1.g2911.t1
chr_3_1	AUGUSTUS	gene	1054810	1056137	6.01071032547	+	.	ID=chr_3_1.g2911.t1g;Name=A8.chr_3_1.g2911.t1;depth=124;status=Matches RNA-Seq data
chr_3_1	AUGUSTUS	mRNA	1054810	1056137	6.01071032547	+	.	ID=chr_3_1.g2911.t1;Name=A8.chr_3_1.g2911.t1;Parent=chr_3_1.g2911.t1g
chr_3_1	AUGUSTUS	exon	1054950	1056137	2.44038889835	+	0	ID=chr_3_1.g2911.t1.cds;Name=A8.chr_3_1.g2911.t1;Parent=chr_3_1.g2911.t1
chr_3_1	AUGUSTUS	exon	1057564	1058715	1.60112847222	-	0	ID=chr_3_1.g2975.t1.cds;Name=A7.chr_3_1.g2975.t1;Parent=chr_3_1.g2975.t1
chr_3_1	AUGUSTUS	gene	1057564	1058715	1.60112847222	-	.	ID=chr_3_1.g2975.t1g;Name=A7.chr_3_1.g2975.t1;depth=240;status=Matches RNA-Seq data
chr_3_1	AUGUSTUS	mRNA	1057564	1058715	1.60112847222	-	.	ID=chr_3_1.g2975.t1;Name=A7.chr_3_1.g2975.t1;Parent=chr_3_1.g2975.t1g
chr_3_1	AUGUSTUS	exon	1062039	1062212	1.88851858954	-	0	ID=chr_3_1.g2977.t1.cds;Name=A7.chr_3_1.g2977.t1;Parent=chr_3_1.g2977.t1
chr_3_1	AUGUSTUS	gene	1062039	1062370	3.56650246306	-	.	ID=chr_3_1.g2977.t1g;Name=A7.chr_3_1.g2977.t1;depth=225;status=Matches RNA-Seq data
chr_3_1	AUGUSTUS	mRNA	1062039	1062370	3.56650246306	-	.	ID=chr_3_1.g2977.t1;Name=A7.chr_3_1.g2977.t1;Parent=chr_3_1.g2977.t1g
chr_3_1	AUGUSTUS	exon	1062275	1062370	1.88851858954	-	0	ID=chr_3_1.g2977.t1.cds;Name=A7.chr_3_1.g2977.t1;Parent=chr_3_1.g2977.t1
chr_3_1	AUGUSTUS	exon	1062659	1062661	1.95555000554	+	0	ID=chr_3_1.g2978.t1.cds;Name=A7.chr_3_1.g2978.t1;Parent=chr_3_1.g2978.t1
chr_3_1	AUGUSTUS	gene	1062659	1063337	714.49358049	+	.	ID=chr_3_1.g2978.t1g;Name=A7.chr_3_1.g2978.t1;depth=2197;status=Matches RNA-Seq data
chr_3_1	AUGUSTUS	mRNA	1062659	1063337	714.49358049	+	.	ID=chr_3_1.g2978.t1;Name=A7.chr_3_1.g2978.t1;Parent=chr_3_1.g2978.t1g
chr_3_1	AUGUSTUS	exon	1062718	1062756	3.62323797064	+	0	ID=chr_3_1.g2978.t1.cds;Name=A7.chr_3_1.g2978.t1;Parent=chr_3_1.g2978.t1
chr_3_1	AUGUSTUS	exon	1062815	1062848	3.6619467001	+	0	ID=chr_3_1.g2978.t1.cds;Name=A7.chr_3_1.g2978.t1;Parent=chr_3_1.g2978.t1
chr_3_1	AUGUSTUS	exon	1062916	1062924	3.8073289201	+	2	ID=chr_3_1.g2978.t1.cds;Name=A7.chr_3_1.g2978.t1;Parent=chr_3_1.g2978.t1
chr_3_1	AUGUSTUS	exon	1062977	1063077	3.73265817927	+	2	ID=chr_3_1.g2978.t1.cds;Name=A7.chr_3_1.g2978.t1;Parent=chr_3_1.g2978.t1
chr_3_1	AUGUSTUS	exon	1063164	1063337	1.9376793406	+	0	ID=chr_3_1.g2978.t1.cds;Name=A7.chr_3_1.g2978.t1;Parent=chr_3_1.g2978.t1
chr_3_1	AUGUSTUS	exon	1066144	1066356	2.82643448157	+	0	ID=chr_3_1.g2980.t1.cds;Name=A7.chr_3_1.g2980.t1;Parent=chr_3_1.g2980.t1
chr_3_1	AUGUSTUS	gene	1066144	1068246	771.055167489	+	.	ID=chr_3_1.g2980.t1g;Name=A7.chr_3_1.g2980.t1;depth=392;status=Matches RNA-Seq data
chr_3_1	AUGUSTUS	mRNA	1066144	1068246	771.055167489	+	.	ID=chr_3_1.g2980.t1;Name=A7.chr_3_1.g2980.t1;Parent=chr_3_1.g2980.t1g
chr_3_1	AUGUSTUS	exon	1066471	1066584	4.51709202725	+	0	ID=chr_3_1.g2980.t1.cds;Name=A7.chr_3_1.g2980.t1;Parent=chr_3_1.g2980.t1
chr_3_1	AUGUSTUS	exon	1066643	1066855	4.46561351403	+	0	ID=chr_3_1.g2980.t1.cds;Name=A7.chr_3_1.g2980.t1;Parent=chr_3_1.g2980.t1
chr_3_1	AUGUSTUS	exon	1066936	1067508	4.6562072286	+	0	ID=chr_3_1.g2980.t1.cds;Name=A7.chr_3_1.g2980.t1;Parent=chr_3_1.g2980.t1
chr_3_1	AUGUSTUS	exon	1067557	1068246	2.90451856435	+	0	ID=chr_3_1.g2980.t1.cds;Name=A7.chr_3_1.g2980.t1;Parent=chr_3_1.g2980.t1
chr_3_1	AUGUSTUS	exon	1073835	1074057	3.5732033022	+	0	ID=chr_3_1.g2982.t1.cds;Name=A7.chr_3_1.g2982.t1;Parent=chr_3_1.g2982.t1
chr_3_1	AUGUSTUS	gene	1073835	1075633	81.4496879104	+	.	ID=chr_3_1.g2982.t1g;Name=A7.chr_3_1.g2982.t1;depth=149;status=Matches RNA-Seq data
chr_3_1	AUGUSTUS	mRNA	1073835	1075633	81.4496879104	+	.	ID=chr_3_1.g2982.t1;Name=A7.chr_3_1.g2982.t1;Parent=chr_3_1.g2982.t1g
chr_3_1	AUGUSTUS	exon	1074132	1074321	6.61628687551	+	2	ID=chr_3_1.g2982.t1.cds;Name=A7.chr_3_1.g2982.t1;Parent=chr_3_1.g2982.t1
chr_3_1	AUGUSTUS	exon	1074376	1075633	3.44522325787	+	1	ID=chr_3_1.g2982.t1.cds;Name=A7.chr_3_1.g2982.t1;Parent=chr_3_1.g2982.t1
chr_3_1	AUGUSTUS	exon	1076155	1077486	1.43280780781	-	0	ID=chr_3_1.g2983.t1.cds;Name=A7.chr_3_1.g2983.t1;Parent=chr_3_1.g2983.t1
chr_3_1	AUGUSTUS	gene	1076155	1077486	1.43280780781	-	.	ID=chr_3_1.g2983.t1g;Name=A7.chr_3_1.g2983.t1;depth=281;status=Matches RNA-Seq data
chr_3_1	AUGUSTUS	mRNA	1076155	1077486	1.43280780781	-	.	ID=chr_3_1.g2983.t1;Name=A7.chr_3_1.g2983.t1;Parent=chr_3_1.g2983.t1g
chr_3_1	AUGUSTUS	exon	1081481	1081902	2.7439954154	+	0	ID=chr_3_1.g2985.t1.cds;Name=A7.chr_3_1.g2985.t1;Parent=chr_3_1.g2985.t1
chr_3_1	AUGUSTUS	gene	1081481	1082343	7.9327107847	+	.	ID=chr_3_1.g2985.t1g;Name=A7.chr_3_1.g2985.t1;depth=410;status=Matches RNA-Seq data
chr_3_1	AUGUSTUS	mRNA	1081481	1082343	7.9327107847	+	.	ID=chr_3_1.g2985.t1;Name=A7.chr_3_1.g2985.t1;Parent=chr_3_1.g2985.t1g
chr_3_1	AUGUSTUS	exon	1081959	1082343	2.89093441636	+	1	ID=chr_3_1.g2985.t1.cds;Name=A7.chr_3_1.g2985.t1;Parent=chr_3_1.g2985.t1
chr_3_1	AUGUSTUS	exon	1084395	1085308	3.02964780467	+	0	ID=chr_3_1.g2986.t2.cds;Name=A7.chr_3_1.g2986.t2;Parent=chr_3_1.g2986.t2
chr_3_1	AUGUSTUS	gene	1084395	1086856	16419.6638111	+	.	ID=chr_3_1.g2986.t2g;Name=A7.chr_3_1.g2986.t2;depth=365;status=Matches RNA-Seq data
chr_3_1	AUGUSTUS	mRNA	1084395	1086856	16419.6638111	+	.	ID=chr_3_1.g2986.t2;Name=A7.chr_3_1.g2986.t2;Parent=chr_3_1.g2986.t2g
chr_3_1	AUGUSTUS	exon	1085368	1085594	6.24662055981	+	1	ID=chr_3_1.g2986.t2.cds;Name=A7.chr_3_1.g2986.t2;Parent=chr_3_1.g2986.t2
chr_3_1	AUGUSTUS	exon	1085655	1085785	6.43632934729	+	2	ID=chr_3_1.g2986.t2.cds;Name=A7.chr_3_1.g2986.t2;Parent=chr_3_1.g2986.t2
chr_3_1	AUGUSTUS	exon	1085848	1086094	6.33135143742	+	0	ID=chr_3_1.g2986.t2.cds;Name=A7.chr_3_1.g2986.t2;Parent=chr_3_1.g2986.t2
chr_3_1	AUGUSTUS	exon	1086153	1086668	6.25444305235	+	2	ID=chr_3_1.g2986.t2.cds;Name=A7.chr_3_1.g2986.t2;Parent=chr_3_1.g2986.t2
chr_3_1	AUGUSTUS	exon	1086726	1086856	3.40411064311	+	2	ID=chr_3_1.g2986.t2.cds;Name=A7.chr_3_1.g2986.t2;Parent=chr_3_1.g2986.t2
chr_3_1	AUGUSTUS	exon	1093532	1093608	3.53051108047	+	0	ID=chr_3_1.g2989.t1.cds;Name=A7.chr_3_1.g2989.t1;Parent=chr_3_1.g2989.t1
chr_3_1	AUGUSTUS	gene	1093532	1094283	87.646856334	+	.	ID=chr_3_1.g2989.t1g;Name=A7.chr_3_1.g2989.t1;depth=11128;status=Matches RNA-Seq data
chr_3_1	AUGUSTUS	mRNA	1093532	1094283	87.646856334	+	.	ID=chr_3_1.g2989.t1;Name=A7.chr_3_1.g2989.t1;Parent=chr_3_1.g2989.t1g
chr_3_1	AUGUSTUS	exon	1093888	1094135	6.97400621629	+	1	ID=chr_3_1.g2989.t1.cds;Name=A7.chr_3_1.g2989.t1;Parent=chr_3_1.g2989.t1
chr_3_1	AUGUSTUS	exon	1094207	1094283	3.55972488551	+	2	ID=chr_3_1.g2989.t1.cds;Name=A7.chr_3_1.g2989.t1;Parent=chr_3_1.g2989.t1
chr_3_1	AUGUSTUS	exon	1101768	1101847	2.81839322652	+	0	ID=chr_3_1.g2991.t1.cds;Name=A7.chr_3_1.g2991.t1;Parent=chr_3_1.g2991.t1
chr_3_1	AUGUSTUS	gene	1101768	1103386	187.403220722	+	.	ID=chr_3_1.g2991.t1g;Name=A7.chr_3_1.g2991.t1;depth=206;status=Matches RNA-Seq data
chr_3_1	AUGUSTUS	mRNA	1101768	1103386	187.403220722	+	.	ID=chr_3_1.g2991.t1;Name=A7.chr_3_1.g2991.t1;Parent=chr_3_1.g2991.t1g
chr_3_1	AUGUSTUS	exon	1101961	1102661	4.66331663326	+	1	ID=chr_3_1.g2991.t1.cds;Name=A7.chr_3_1.g2991.t1;Parent=chr_3_1.g2991.t1
chr_3_1	AUGUSTUS	exon	1102715	1102911	5.45701099352	+	2	ID=chr_3_1.g2991.t1.cds;Name=A7.chr_3_1.g2991.t1;Parent=chr_3_1.g2991.t1
chr_3_1	AUGUSTUS	exon	1102970	1103386	2.6129176999	+	0	ID=chr_3_1.g2991.t1.cds;Name=A7.chr_3_1.g2991.t1;Parent=chr_3_1.g2991.t1
chr_3_1	AUGUSTUS	exon	1104155	1104871	3.54842113994	+	0	ID=chr_3_1.g2992.t1.cds;Name=A7.chr_3_1.g2992.t1;Parent=chr_3_1.g2992.t1
chr_3_1	AUGUSTUS	gene	1104155	1105818	71.5258737902	+	.	ID=chr_3_1.g2992.t1g;Name=A7.chr_3_1.g2992.t1;depth=1194;status=Matches RNA-Seq data
chr_3_1	AUGUSTUS	mRNA	1104155	1105818	71.5258737902	+	.	ID=chr_3_1.g2992.t1;Name=A7.chr_3_1.g2992.t1;Parent=chr_3_1.g2992.t1g
chr_3_1	AUGUSTUS	exon	1104929	1105663	6.19545837275	+	0	ID=chr_3_1.g2992.t1.cds;Name=A7.chr_3_1.g2992.t1;Parent=chr_3_1.g2992.t1
chr_3_1	AUGUSTUS	exon	1105747	1105818	3.2535281661	+	0	ID=chr_3_1.g2992.t1.cds;Name=A7.chr_3_1.g2992.t1;Parent=chr_3_1.g2992.t1
chr_3_1	AUGUSTUS	exon	1107339	1107393	3.23588973004	+	0	ID=chr_3_1.g2993.t1.cds;Name=A7.chr_3_1.g2993.t1;Parent=chr_3_1.g2993.t1
chr_3_1	AUGUSTUS	gene	1107339	1108406	74963.8748848	+	.	ID=chr_3_1.g2993.t1g;Name=A7.chr_3_1.g2993.t1;depth=1069;status=Matches RNA-Seq data
chr_3_1	AUGUSTUS	mRNA	1107339	1108406	74963.8748848	+	.	ID=chr_3_1.g2993.t1;Name=A7.chr_3_1.g2993.t1;Parent=chr_3_1.g2993.t1g
chr_3_1	AUGUSTUS	exon	1107460	1107495	6.32866715005	+	2	ID=chr_3_1.g2993.t1.cds;Name=A7.chr_3_1.g2993.t1;Parent=chr_3_1.g2993.t1
chr_3_1	AUGUSTUS	exon	1107568	1107579	6.24464360874	+	2	ID=chr_3_1.g2993.t1.cds;Name=A7.chr_3_1.g2993.t1;Parent=chr_3_1.g2993.t1
chr_3_1	AUGUSTUS	exon	1107639	1107680	5.66188545945	+	2	ID=chr_3_1.g2993.t1.cds;Name=A7.chr_3_1.g2993.t1;Parent=chr_3_1.g2993.t1
chr_3_1	AUGUSTUS	exon	1107741	1107856	5.94258533976	+	2	ID=chr_3_1.g2993.t1.cds;Name=A7.chr_3_1.g2993.t1;Parent=chr_3_1.g2993.t1
chr_3_1	AUGUSTUS	exon	1107922	1108107	6.42378187395	+	0	ID=chr_3_1.g2993.t1.cds;Name=A7.chr_3_1.g2993.t1;Parent=chr_3_1.g2993.t1
chr_3_1	AUGUSTUS	exon	1108167	1108406	2.71213378535	+	0	ID=chr_3_1.g2993.t1.cds;Name=A7.chr_3_1.g2993.t1;Parent=chr_3_1.g2993.t1
chr_3_1	AUGUSTUS	exon	1111263	1112174	3.22425841156	+	0	ID=chr_3_1.g2995.t1.cds;Name=A7.chr_3_1.g2995.t1;Parent=chr_3_1.g2995.t1
chr_3_1	AUGUSTUS	gene	1111263	1112243	8.88703173883	+	.	ID=chr_3_1.g2995.t1g;Name=A7.chr_3_1.g2995.t1;depth=136;status=Matches RNA-Seq data
chr_3_1	AUGUSTUS	mRNA	1111263	1112243	8.88703173883	+	.	ID=chr_3_1.g2995.t1;Name=A7.chr_3_1.g2995.t1;Parent=chr_3_1.g2995.t1g
chr_3_1	AUGUSTUS	exon	1112235	1112243	2.75630256773	+	0	ID=chr_3_1.g2995.t1.cds;Name=A7.chr_3_1.g2995.t1;Parent=chr_3_1.g2995.t1
chr_3_1	AUGUSTUS	exon	1113024	1113432	2.62818757093	+	0	ID=chr_3_1.g2996.t1.cds;Name=A7.chr_3_1.g2996.t1;Parent=chr_3_1.g2996.t1
chr_3_1	AUGUSTUS	gene	1113024	1114028	8.01052613206	+	.	ID=chr_3_1.g2996.t1g;Name=A7.chr_3_1.g2996.t1;depth=197;status=Matches RNA-Seq data
chr_3_1	AUGUSTUS	mRNA	1113024	1114028	8.01052613206	+	.	ID=chr_3_1.g2996.t1;Name=A7.chr_3_1.g2996.t1;Parent=chr_3_1.g2996.t1g
chr_3_1	AUGUSTUS	exon	1113508	1114028	3.04792786507	+	2	ID=chr_3_1.g2996.t1.cds;Name=A7.chr_3_1.g2996.t1;Parent=chr_3_1.g2996.t1
chr_3_1	AUGUSTUS	exon	1120761	1120966	3.23128200114	+	0	ID=chr_3_1.g2997.t1.cds;Name=A7.chr_3_1.g2997.t1;Parent=chr_3_1.g2997.t1
chr_3_1	AUGUSTUS	gene	1120761	1122147	151.767160113	+	.	ID=chr_3_1.g2997.t1g;Name=A7.chr_3_1.g2997.t1;depth=2028;status=Matches RNA-Seq data
chr_3_1	AUGUSTUS	mRNA	1120761	1122147	151.767160113	+	.	ID=chr_3_1.g2997.t1;Name=A7.chr_3_1.g2997.t1;Parent=chr_3_1.g2997.t1g
chr_3_1	AUGUSTUS	exon	1121029	1121133	5.46691918957	+	1	ID=chr_3_1.g2997.t1.cds;Name=A7.chr_3_1.g2997.t1;Parent=chr_3_1.g2997.t1
chr_3_1	AUGUSTUS	exon	1121190	1121333	5.84763421666	+	1	ID=chr_3_1.g2997.t1.cds;Name=A7.chr_3_1.g2997.t1;Parent=chr_3_1.g2997.t1
chr_3_1	AUGUSTUS	exon	1121394	1122147	1.46919720387	+	1	ID=chr_3_1.g2997.t1.cds;Name=A7.chr_3_1.g2997.t1;Parent=chr_3_1.g2997.t1;status=End mismatch
chr_3_1	AUGUSTUS	exon	1128714	1128884	2.36525148721	-	0	ID=chr_3_1.g2937.t2.cds;Name=A8.chr_3_1.g2937.t2;Parent=chr_3_1.g2937.t2
chr_3_1	AUGUSTUS	gene	1128714	1131345	977.787004388	-	.	ID=chr_3_1.g2937.t2g;Name=A8.chr_3_1.g2937.t2;depth=451;status=Matches RNA-Seq data
chr_3_1	AUGUSTUS	mRNA	1128714	1131345	977.787004388	-	.	ID=chr_3_1.g2937.t2;Name=A8.chr_3_1.g2937.t2;Parent=chr_3_1.g2937.t2g
chr_3_1	AUGUSTUS	exon	1128943	1129206	4.13781544646	-	0	ID=chr_3_1.g2937.t2.cds;Name=A8.chr_3_1.g2937.t2;Parent=chr_3_1.g2937.t2
chr_3_1	AUGUSTUS	exon	1129272	1130162	2.07906485082	-	0	ID=chr_3_1.g2937.t2.cds;Name=A8.chr_3_1.g2937.t2;Parent=chr_3_1.g2937.t2
chr_3_1	AUGUSTUS	exon	1130217	1130556	2.82196194775	-	1	ID=chr_3_1.g2937.t2.cds;Name=A8.chr_3_1.g2937.t2;Parent=chr_3_1.g2937.t2
chr_3_1	AUGUSTUS	exon	1130640	1130791	5.69117854597	-	0	ID=chr_3_1.g2937.t2.cds;Name=A8.chr_3_1.g2937.t2;Parent=chr_3_1.g2937.t2
chr_3_1	AUGUSTUS	exon	1130848	1131345	2.99208839662	-	0	ID=chr_3_1.g2937.t2.cds;Name=A8.chr_3_1.g2937.t2;Parent=chr_3_1.g2937.t2
chr_3_1	AUGUSTUS	exon	1134131	1134250	3.45652502051	-	0	ID=chr_3_1.g3000.t2.cds;Name=A7.chr_3_1.g3000.t2;Parent=chr_3_1.g3000.t2
chr_3_1	AUGUSTUS	gene	1134131	1135036	3474.83340344	-	.	ID=chr_3_1.g3000.t2g;Name=A7.chr_3_1.g3000.t2;depth=343;status=Matches RNA-Seq data
chr_3_1	AUGUSTUS	mRNA	1134131	1135036	3474.83340344	-	.	ID=chr_3_1.g3000.t2;Name=A7.chr_3_1.g3000.t2;Parent=chr_3_1.g3000.t2g
chr_3_1	AUGUSTUS	exon	1134332	1134523	6.58622649154	-	0	ID=chr_3_1.g3000.t2.cds;Name=A7.chr_3_1.g3000.t2;Parent=chr_3_1.g3000.t2
chr_3_1	AUGUSTUS	exon	1134605	1134824	6.22200209151	-	1	ID=chr_3_1.g3000.t2.cds;Name=A7.chr_3_1.g3000.t2;Parent=chr_3_1.g3000.t2
chr_3_1	AUGUSTUS	exon	1134929	1134937	6.53851967593	-	1	ID=chr_3_1.g3000.t2.cds;Name=A7.chr_3_1.g3000.t2;Parent=chr_3_1.g3000.t2
chr_3_1	AUGUSTUS	exon	1134999	1135036	3.75187217437	-	0	ID=chr_3_1.g3000.t2.cds;Name=A7.chr_3_1.g3000.t2;Parent=chr_3_1.g3000.t2
chr_3_1	AUGUSTUS	exon	1135422	1135565	3.6612684651	+	0	ID=chr_3_1.g3001.t1.cds;Name=A7.chr_3_1.g3001.t1;Parent=chr_3_1.g3001.t1
chr_3_1	AUGUSTUS	gene	1135422	1136749	5009.24117899	+	.	ID=chr_3_1.g3001.t1g;Name=A7.chr_3_1.g3001.t1;depth=367;status=Matches RNA-Seq data
chr_3_1	AUGUSTUS	mRNA	1135422	1136749	5009.24117899	+	.	ID=chr_3_1.g3001.t1;Name=A7.chr_3_1.g3001.t1;Parent=chr_3_1.g3001.t1g
chr_3_1	AUGUSTUS	exon	1135636	1135681	7.09365086944	+	0	ID=chr_3_1.g3001.t1.cds;Name=A7.chr_3_1.g3001.t1;Parent=chr_3_1.g3001.t1
chr_3_1	AUGUSTUS	exon	1135741	1135821	7.25736158416	+	2	ID=chr_3_1.g3001.t1.cds;Name=A7.chr_3_1.g3001.t1;Parent=chr_3_1.g3001.t1
chr_3_1	AUGUSTUS	exon	1135886	1136641	7.30252400145	+	2	ID=chr_3_1.g3001.t1.cds;Name=A7.chr_3_1.g3001.t1;Parent=chr_3_1.g3001.t1
chr_3_1	AUGUSTUS	exon	1136697	1136749	3.63930792079	+	2	ID=chr_3_1.g3001.t1.cds;Name=A7.chr_3_1.g3001.t1;Parent=chr_3_1.g3001.t1
chr_3_1	AUGUSTUS	exon	1138926	1139777	2.29482376219	+	0	ID=chr_3_1.g3002.t1.cds;Name=A7.chr_3_1.g3002.t1;Parent=chr_3_1.g3002.t1
chr_3_1	AUGUSTUS	gene	1138926	1140054	5.76356401336	+	.	ID=chr_3_1.g3002.t1g;Name=A7.chr_3_1.g3002.t1;depth=187;status=Matches RNA-Seq data
chr_3_1	AUGUSTUS	mRNA	1138926	1140054	5.76356401336	+	.	ID=chr_3_1.g3002.t1;Name=A7.chr_3_1.g3002.t1;Parent=chr_3_1.g3002.t1g
chr_3_1	AUGUSTUS	exon	1139845	1140054	2.51154973569	+	0	ID=chr_3_1.g3002.t1.cds;Name=A7.chr_3_1.g3002.t1;Parent=chr_3_1.g3002.t1
chr_3_1	AUGUSTUS	exon	1145175	1145951	1.62548262548	+	0	ID=chr_3_1.g3004.t1.cds;Name=A7.chr_3_1.g3004.t1;Parent=chr_3_1.g3004.t1
chr_3_1	AUGUSTUS	gene	1145175	1145951	1.62548262548	+	.	ID=chr_3_1.g3004.t1g;Name=A7.chr_3_1.g3004.t1;depth=584;status=Matches RNA-Seq data
chr_3_1	AUGUSTUS	mRNA	1145175	1145951	1.62548262548	+	.	ID=chr_3_1.g3004.t1;Name=A7.chr_3_1.g3004.t1;Parent=chr_3_1.g3004.t1g
chr_3_1	AUGUSTUS	exon	1146433	1146587	3.1907473659	-	2	ID=chr_3_1.g3005.t1.cds;Name=A7.chr_3_1.g3005.t1;Parent=chr_3_1.g3005.t1
chr_3_1	AUGUSTUS	gene	1146433	1147160	11.852840297	-	.	ID=chr_3_1.g3005.t1g;Name=A7.chr_3_1.g3005.t1;depth=1297;status=Matches RNA-Seq data
chr_3_1	AUGUSTUS	mRNA	1146433	1147160	11.852840297	-	.	ID=chr_3_1.g3005.t1;Name=A7.chr_3_1.g3005.t1;Parent=chr_3_1.g3005.t1g
chr_3_1	AUGUSTUS	exon	1146662	1147160	3.7147536103	-	0	ID=chr_3_1.g3005.t1.cds;Name=A7.chr_3_1.g3005.t1;Parent=chr_3_1.g3005.t1
chr_3_1	AUGUSTUS	exon	1152076	1152228	2.82320985403	+	0	ID=chr_3_1.g3006.t1.cds;Name=A7.chr_3_1.g3006.t1;Parent=chr_3_1.g3006.t1
chr_3_1	AUGUSTUS	gene	1152076	1153836	7.98246496064	+	.	ID=chr_3_1.g3006.t1g;Name=A7.chr_3_1.g3006.t1;depth=291;status=Matches RNA-Seq data
chr_3_1	AUGUSTUS	mRNA	1152076	1153836	7.98246496064	+	.	ID=chr_3_1.g3006.t1;Name=A7.chr_3_1.g3006.t1;Parent=chr_3_1.g3006.t1g
chr_3_1	AUGUSTUS	exon	1152427	1153836	2.82744300755	+	0	ID=chr_3_1.g3006.t1.cds;Name=A7.chr_3_1.g3006.t1;Parent=chr_3_1.g3006.t1
chr_3_1	AUGUSTUS	exon	1154225	1154399	1.98267254365	+	0	ID=chr_3_1.g2946.t1.cds;Name=A8.chr_3_1.g2946.t1;Parent=chr_3_1.g2946.t1
chr_3_1	AUGUSTUS	gene	1154225	1155118	53.0357313509	+	.	ID=chr_3_1.g2946.t1g;Name=A8.chr_3_1.g2946.t1;depth=1857;status=Matches RNA-Seq data
chr_3_1	AUGUSTUS	mRNA	1154225	1155118	53.0357313509	+	.	ID=chr_3_1.g2946.t1;Name=A8.chr_3_1.g2946.t1;Parent=chr_3_1.g2946.t1g
chr_3_1	AUGUSTUS	exon	1154354	1154399	1.98267254365	+	0	ID=chr_3_1.g3007.t1.cds;Name=A7.chr_3_1.g3007.t1;Parent=chr_3_1.g3007.t1
chr_3_1	AUGUSTUS	gene	1154354	1155118	53.0357313509	+	.	ID=chr_3_1.g3007.t1g;Name=A7.chr_3_1.g3007.t1;depth=1958;status=Matches RNA-Seq data
chr_3_1	AUGUSTUS	mRNA	1154354	1155118	53.0357313509	+	.	ID=chr_3_1.g3007.t1;Name=A7.chr_3_1.g3007.t1;Parent=chr_3_1.g3007.t1g
chr_3_1	AUGUSTUS	exon	1154581	1154594	3.7503700433	+	2	ID=chr_3_1.g2946.t1.cds;Name=A8.chr_3_1.g2946.t1;Parent=chr_3_1.g2946.t1
chr_3_1	AUGUSTUS	exon	1154581	1154594	3.7503700433	+	2	ID=chr_3_1.g3007.t1.cds;Name=A7.chr_3_1.g3007.t1;Parent=chr_3_1.g3007.t1
chr_3_1	AUGUSTUS	exon	1154710	1154883	3.6731045368	+	0	ID=chr_3_1.g2946.t1.cds;Name=A8.chr_3_1.g2946.t1;Parent=chr_3_1.g2946.t1
chr_3_1	AUGUSTUS	exon	1154710	1154883	3.6731045368	+	0	ID=chr_3_1.g3007.t1.cds;Name=A7.chr_3_1.g3007.t1;Parent=chr_3_1.g3007.t1
chr_3_1	AUGUSTUS	exon	1154972	1155118	1.94182532149	+	0	ID=chr_3_1.g2946.t1.cds;Name=A8.chr_3_1.g2946.t1;Parent=chr_3_1.g2946.t1
chr_3_1	AUGUSTUS	exon	1154972	1155118	1.94182532149	+	0	ID=chr_3_1.g3007.t1.cds;Name=A7.chr_3_1.g3007.t1;Parent=chr_3_1.g3007.t1
chr_3_1	AUGUSTUS	exon	1155571	1156464	3.49081489006	-	0	ID=chr_3_1.g3008.t1.cds;Name=A7.chr_3_1.g3008.t1;Parent=chr_3_1.g3008.t1
chr_3_1	AUGUSTUS	gene	1155571	1159860	2326.580605	-	.	ID=chr_3_1.g3008.t1g;Name=A7.chr_3_1.g3008.t1;depth=168;status=Matches RNA-Seq data
chr_3_1	AUGUSTUS	mRNA	1155571	1159860	2326.580605	-	.	ID=chr_3_1.g3008.t1;Name=A7.chr_3_1.g3008.t1;Parent=chr_3_1.g3008.t1g
chr_3_1	AUGUSTUS	exon	1156522	1157106	6.10971506969	-	0	ID=chr_3_1.g3008.t1.cds;Name=A7.chr_3_1.g3008.t1;Parent=chr_3_1.g3008.t1
chr_3_1	AUGUSTUS	exon	1157158	1157626	5.86004641525	-	1	ID=chr_3_1.g3008.t1.cds;Name=A7.chr_3_1.g3008.t1;Parent=chr_3_1.g3008.t1
chr_3_1	AUGUSTUS	exon	1157684	1157869	5.74300550265	-	1	ID=chr_3_1.g3008.t1.cds;Name=A7.chr_3_1.g3008.t1;Parent=chr_3_1.g3008.t1
chr_3_1	AUGUSTUS	exon	1157924	1159860	3.24138067209	-	0	ID=chr_3_1.g3008.t1.cds;Name=A7.chr_3_1.g3008.t1;Parent=chr_3_1.g3008.t1
chr_3_1	AUGUSTUS	exon	1162020	1167152	1.7691408533	+	0	ID=chr_3_1.g3010.t1.cds;Name=A7.chr_3_1.g3010.t1;Parent=chr_3_1.g3010.t1
chr_3_1	AUGUSTUS	gene	1162020	1167152	1.7691408533	+	.	ID=chr_3_1.g3010.t1g;Name=A7.chr_3_1.g3010.t1;depth=138;status=Matches RNA-Seq data
chr_3_1	AUGUSTUS	mRNA	1162020	1167152	1.7691408533	+	.	ID=chr_3_1.g3010.t1;Name=A7.chr_3_1.g3010.t1;Parent=chr_3_1.g3010.t1g
chr_3_1	AUGUSTUS	exon	1176966	1177093	3.02122375908	+	0	ID=chr_3_1.g3011.t1.cds;Name=A7.chr_3_1.g3011.t1;Parent=chr_3_1.g3011.t1
chr_3_1	AUGUSTUS	gene	1176966	1178123	9.11295867908	+	.	ID=chr_3_1.g3011.t1g;Name=A7.chr_3_1.g3011.t1;depth=182;status=Matches RNA-Seq data
chr_3_1	AUGUSTUS	mRNA	1176966	1178123	9.11295867908	+	.	ID=chr_3_1.g3011.t1;Name=A7.chr_3_1.g3011.t1;Parent=chr_3_1.g3011.t1g
chr_3_1	AUGUSTUS	exon	1177160	1178123	3.01631372112	+	1	ID=chr_3_1.g3011.t1.cds;Name=A7.chr_3_1.g3011.t1;Parent=chr_3_1.g3011.t1
chr_3_1	AUGUSTUS	exon	1179003	1179035	3.41529696365	+	0	ID=chr_3_1.g3012.t1.cds;Name=A7.chr_3_1.g3012.t1;Parent=chr_3_1.g3012.t1
chr_3_1	AUGUSTUS	gene	1179003	1180122	11.5620812424	+	.	ID=chr_3_1.g3012.t1g;Name=A7.chr_3_1.g3012.t1;depth=342;status=Matches RNA-Seq data
chr_3_1	AUGUSTUS	mRNA	1179003	1180122	11.5620812424	+	.	ID=chr_3_1.g3012.t1;Name=A7.chr_3_1.g3012.t1;Parent=chr_3_1.g3012.t1g
chr_3_1	AUGUSTUS	exon	1179115	1180122	3.38538093918	+	0	ID=chr_3_1.g3012.t1.cds;Name=A7.chr_3_1.g3012.t1;Parent=chr_3_1.g3012.t1
chr_3_1	AUGUSTUS	exon	1184709	1184977	1.87015706217	+	0	ID=chr_3_1.g3014.t1.cds;Name=A7.chr_3_1.g3014.t1;Parent=chr_3_1.g3014.t1
chr_3_1	AUGUSTUS	gene	1184709	1185568	4.32583972493	+	.	ID=chr_3_1.g3014.t1g;Name=A7.chr_3_1.g3014.t1;depth=510;status=Matches RNA-Seq data
chr_3_1	AUGUSTUS	mRNA	1184709	1185568	4.32583972493	+	.	ID=chr_3_1.g3014.t1;Name=A7.chr_3_1.g3014.t1;Parent=chr_3_1.g3014.t1g
chr_3_1	AUGUSTUS	exon	1185037	1185568	2.31308899794	+	1	ID=chr_3_1.g3014.t1.cds;Name=A7.chr_3_1.g3014.t1;Parent=chr_3_1.g3014.t1
chr_3_1	AUGUSTUS	exon	1186674	1187219	1.0	+	0	ID=chr_3_1.g3015.t1.cds;Name=A7.chr_3_1.g3015.t1;Parent=chr_3_1.g3015.t1
chr_3_1	AUGUSTUS	gene	1186674	1187219	1.0	+	.	ID=chr_3_1.g3015.t1g;Name=A7.chr_3_1.g3015.t1;depth=434;status=Matches RNA-Seq data
chr_3_1	AUGUSTUS	mRNA	1186674	1187219	1.0	+	.	ID=chr_3_1.g3015.t1;Name=A7.chr_3_1.g3015.t1;Parent=chr_3_1.g3015.t1g
chr_3_1	AUGUSTUS	exon	1188254	1188939	3.67901780526	-	2	ID=chr_3_1.g3016.t1.cds;Name=A7.chr_3_1.g3016.t1;Parent=chr_3_1.g3016.t1
chr_3_1	AUGUSTUS	gene	1188254	1189893	13.4937048517	-	.	ID=chr_3_1.g3016.t1g;Name=A7.chr_3_1.g3016.t1;depth=645;status=Matches RNA-Seq data
chr_3_1	AUGUSTUS	mRNA	1188254	1189893	13.4937048517	-	.	ID=chr_3_1.g3016.t1;Name=A7.chr_3_1.g3016.t1;Parent=chr_3_1.g3016.t1g
chr_3_1	AUGUSTUS	exon	1189005	1189893	3.66774654704	-	0	ID=chr_3_1.g3016.t1.cds;Name=A7.chr_3_1.g3016.t1;Parent=chr_3_1.g3016.t1
chr_3_1	JGI	exon	1194715	1195511	3.20728690944	-	.	ID=mRNA203208.cds;Name=203208;Parent=mRNA203208;alias=estExt_Genewise1.C_120025;transcriptId=203208
chr_3_1	fixgff	gene	1194715	1195875	10.6932841296	-	.	ID=mRNA203208g;Name=203208;depth=531;status=Matches RNA-Seq data
chr_3_1	fixgff	mRNA	1194715	1195875	10.6932841296	-	.	ID=mRNA203208;Name=203208;Parent=mRNA203208g
chr_3_1	JGI	exon	1195578	1195875	3.33405910715	-	.	ID=mRNA203208.cds;Name=203208;Parent=mRNA203208;alias=estExt_Genewise1.C_120025;transcriptId=203208
chr_3_1	AUGUSTUS	exon	1208287	1209273	1.76393110436	-	0	ID=chr_3_1.g3019.t1.cds;Name=A7.chr_3_1.g3019.t1;Parent=chr_3_1.g3019.t1
chr_3_1	AUGUSTUS	gene	1208287	1209273	1.76393110436	-	.	ID=chr_3_1.g3019.t1g;Name=A7.chr_3_1.g3019.t1;depth=47;status=Matches RNA-Seq data
chr_3_1	AUGUSTUS	mRNA	1208287	1209273	1.76393110436	-	.	ID=chr_3_1.g3019.t1;Name=A7.chr_3_1.g3019.t1;Parent=chr_3_1.g3019.t1g
chr_3_1	AUGUSTUS	exon	1211011	1213257	1.23765020027	+	0	ID=chr_3_1.g2961.t1.cds;Name=A8.chr_3_1.g2961.t1;Parent=chr_3_1.g2961.t1
chr_3_1	AUGUSTUS	gene	1211011	1213257	1.23765020027	-	.	ID=chr_3_1.g2961.t1g;Name=A8.chr_3_1.g2961.t1;depth=86;status=Matches RNA-Seq data
chr_3_1	AUGUSTUS	mRNA	1211011	1213257	1.23765020027	+	.	ID=chr_3_1.g2961.t1;Name=A8.chr_3_1.g2961.t1;Parent=chr_3_1.g2961.t1g
chr_3_1	AUGUSTUS	exon	1213760	1213822	3.28078579735	+	0	ID=chr_3_1.g3020.t1.cds;Name=A7.chr_3_1.g3020.t1;Parent=chr_3_1.g3020.t1
chr_3_1	AUGUSTUS	gene	1213760	1215073	218.351194382	+	.	ID=chr_3_1.g3020.t1g;Name=A7.chr_3_1.g3020.t1;depth=143;status=Matches RNA-Seq data
chr_3_1	AUGUSTUS	mRNA	1213760	1215073	218.351194382	+	.	ID=chr_3_1.g3020.t1;Name=A7.chr_3_1.g3020.t1;Parent=chr_3_1.g3020.t1g
chr_3_1	AUGUSTUS	exon	1213924	1213988	5.64622383698	+	0	ID=chr_3_1.g3020.t1.cds;Name=A7.chr_3_1.g3020.t1;Parent=chr_3_1.g3020.t1
chr_3_1	AUGUSTUS	exon	1214067	1214101	4.50762410065	+	1	ID=chr_3_1.g3020.t1.cds;Name=A7.chr_3_1.g3020.t1;Parent=chr_3_1.g3020.t1
chr_3_1	AUGUSTUS	exon	1214223	1215073	2.61500131884	+	2	ID=chr_3_1.g3020.t1.cds;Name=A7.chr_3_1.g3020.t1;Parent=chr_3_1.g3020.t1
chr_3_1	AUGUSTUS	exon	1218149	1218386	3.18288830665	+	0	ID=chr_3_1.g2964.t2.cds;Name=A8.chr_3_1.g2964.t2;Parent=chr_3_1.g2964.t2
chr_3_1	AUGUSTUS	gene	1218149	1220148	579.11224469	+	.	ID=chr_3_1.g2964.t2g;Name=A8.chr_3_1.g2964.t2;depth=910;status=Matches RNA-Seq data
chr_3_1	AUGUSTUS	mRNA	1218149	1220148	579.11224469	+	.	ID=chr_3_1.g2964.t2;Name=A8.chr_3_1.g2964.t2;Parent=chr_3_1.g2964.t2g
chr_3_1	AUGUSTUS	exon	1218466	1219740	7.14961460951	+	2	ID=chr_3_1.g2964.t2.cds;Name=A8.chr_3_1.g2964.t2;Parent=chr_3_1.g2964.t2
chr_3_1	AUGUSTUS	exon	1219802	1219977	7.13958654805	+	2	ID=chr_3_1.g2964.t2.cds;Name=A8.chr_3_1.g2964.t2;Parent=chr_3_1.g2964.t2
chr_3_1	AUGUSTUS	exon	1220056	1220148	3.56439359043	+	0	ID=chr_3_1.g2964.t2.cds;Name=A8.chr_3_1.g2964.t2;Parent=chr_3_1.g2964.t2
chr_3_1	AUGUSTUS	exon	1223578	1225286	2.70740544307	-	2	ID=chr_3_1.g2966.t1.cds;Name=A8.chr_3_1.g2966.t1;Parent=chr_3_1.g2966.t1
chr_3_1	AUGUSTUS	gene	1223578	1226482	43.4975088187	-	.	ID=chr_3_1.g2966.t1g;Name=A8.chr_3_1.g2966.t1;depth=222;status=Matches RNA-Seq data
chr_3_1	AUGUSTUS	mRNA	1223578	1226482	43.4975088187	-	.	ID=chr_3_1.g2966.t1;Name=A8.chr_3_1.g2966.t1;Parent=chr_3_1.g2966.t1g
chr_3_1	AUGUSTUS	exon	1225351	1226108	5.29554606401	-	1	ID=chr_3_1.g2966.t1.cds;Name=A8.chr_3_1.g2966.t1;Parent=chr_3_1.g2966.t1
chr_3_1	AUGUSTUS	exon	1226166	1226482	3.03389353823	-	0	ID=chr_3_1.g2966.t1.cds;Name=A8.chr_3_1.g2966.t1;Parent=chr_3_1.g2966.t1
chr_3_2	AUGUSTUS	exon	2045	2077	2.60414843279	+	0	ID=chr_3_2.g2969.t1.cds;Name=A8.chr_3_2.g2969.t1;Parent=chr_3_2.g2969.t1
chr_3_2	AUGUSTUS	gene	2045	3344	1933.5502078	+	.	ID=chr_3_2.g2969.t1g;Name=A8.chr_3_2.g2969.t1;depth=381;status=Matches RNA-Seq data
chr_3_2	AUGUSTUS	mRNA	2045	3344	1933.5502078	+	.	ID=chr_3_2.g2969.t1;Name=A8.chr_3_2.g2969.t1;Parent=chr_3_2.g2969.t1g
chr_3_2	AUGUSTUS	exon	2138	2458	6.02104246578	+	0	ID=chr_3_2.g2969.t1.cds;Name=A8.chr_3_2.g2969.t1;Parent=chr_3_2.g2969.t1
chr_3_2	AUGUSTUS	exon	2585	2863	5.9851811064	+	0	ID=chr_3_2.g2969.t1.cds;Name=A8.chr_3_2.g2969.t1;Parent=chr_3_2.g2969.t1
chr_3_2	AUGUSTUS	exon	2918	3054	6.12665513243	+	0	ID=chr_3_2.g2969.t1.cds;Name=A8.chr_3_2.g2969.t1;Parent=chr_3_2.g2969.t1
chr_3_2	AUGUSTUS	exon	3125	3344	3.36292589735	+	1	ID=chr_3_2.g2969.t1.cds;Name=A8.chr_3_2.g2969.t1;Parent=chr_3_2.g2969.t1
chr_3_2	AUGUSTUS	exon	5225	6129	3.06477572441	-	2	ID=chr_3_2.g3025.t1.cds;Name=A7.chr_3_2.g3025.t1;Parent=chr_3_2.g3025.t1
chr_3_2	AUGUSTUS	gene	5225	6697	60.5371636841	-	.	ID=chr_3_2.g3025.t1g;Name=A7.chr_3_2.g3025.t1;depth=954;status=Matches RNA-Seq data
chr_3_2	AUGUSTUS	mRNA	5225	6697	60.5371636841	-	.	ID=chr_3_2.g3025.t1;Name=A7.chr_3_2.g3025.t1;Parent=chr_3_2.g3025.t1g
chr_3_2	AUGUSTUS	exon	6188	6349	5.91126374818	-	2	ID=chr_3_2.g3025.t1.cds;Name=A7.chr_3_2.g3025.t1;Parent=chr_3_2.g3025.t1
chr_3_2	AUGUSTUS	exon	6397	6697	3.34151206254	-	0	ID=chr_3_2.g3025.t1.cds;Name=A7.chr_3_2.g3025.t1;Parent=chr_3_2.g3025.t1
chr_3_2	AUGUSTUS	exon	7528	7680	2.15369167257	+	0	ID=chr_3_2.g3026.t2.cds;Name=A7.chr_3_2.g3026.t2;Parent=chr_3_2.g3026.t2
chr_3_2	AUGUSTUS	gene	7528	9311	531.359201398	+	.	ID=chr_3_2.g3026.t2g;Name=A7.chr_3_2.g3026.t2;depth=483;status=Matches RNA-Seq data
chr_3_2	AUGUSTUS	mRNA	7528	9311	531.359201398	+	.	ID=chr_3_2.g3026.t2;Name=A7.chr_3_2.g3026.t2;Parent=chr_3_2.g3026.t2g
chr_3_2	AUGUSTUS	exon	7789	8025	3.36498487498	+	0	ID=chr_3_2.g3026.t2.cds;Name=A7.chr_3_2.g3026.t2;Parent=chr_3_2.g3026.t2
chr_3_2	AUGUSTUS	exon	8093	8545	4.5383784622	+	0	ID=chr_3_2.g3026.t2.cds;Name=A7.chr_3_2.g3026.t2;Parent=chr_3_2.g3026.t2
chr_3_2	AUGUSTUS	exon	8608	8760	5.48500841668	+	0	ID=chr_3_2.g3026.t2.cds;Name=A7.chr_3_2.g3026.t2;Parent=chr_3_2.g3026.t2
chr_3_2	AUGUSTUS	exon	8820	9311	2.94539504834	+	0	ID=chr_3_2.g3026.t2.cds;Name=A7.chr_3_2.g3026.t2;Parent=chr_3_2.g3026.t2
chr_3_2	AUGUSTUS	exon	9839	9989	2.3596962419	-	1	ID=chr_3_2.g2972.t1.cds;Name=A8.chr_3_2.g2972.t1;Parent=chr_3_2.g2972.t1
chr_3_2	AUGUSTUS	gene	9839	12849	127.093780962	-	.	ID=chr_3_2.g2972.t1g;Name=A8.chr_3_2.g2972.t1;depth=163;status=Matches RNA-Seq data
chr_3_2	AUGUSTUS	mRNA	9839	12849	127.093780962	-	.	ID=chr_3_2.g2972.t1;Name=A8.chr_3_2.g2972.t1;Parent=chr_3_2.g2972.t1g
chr_3_2	AUGUSTUS	exon	10062	11279	4.31426007647	-	1	ID=chr_3_2.g2972.t1.cds;Name=A8.chr_3_2.g2972.t1;Parent=chr_3_2.g2972.t1
chr_3_2	AUGUSTUS	exon	11412	12129	4.8277907873	-	2	ID=chr_3_2.g2972.t1.cds;Name=A8.chr_3_2.g2972.t1;Parent=chr_3_2.g2972.t1
chr_3_2	AUGUSTUS	exon	12180	12849	2.58591017637	-	0	ID=chr_3_2.g2972.t1.cds;Name=A8.chr_3_2.g2972.t1;Parent=chr_3_2.g2972.t1
chr_3_2	AUGUSTUS	exon	13970	13992	3.30528722191	+	0	ID=chr_3_2.g2973.t1.cds;Name=A8.chr_3_2.g2973.t1;Parent=chr_3_2.g2973.t1
chr_3_2	AUGUSTUS	gene	13970	16205	3255.49742616	+	.	ID=chr_3_2.g2973.t1g;Name=A8.chr_3_2.g2973.t1;depth=1001;status=Matches RNA-Seq data
chr_3_2	AUGUSTUS	mRNA	13970	16205	3255.49742616	+	.	ID=chr_3_2.g2973.t1;Name=A8.chr_3_2.g2973.t1;Parent=chr_3_2.g2973.t1g
chr_3_2	AUGUSTUS	exon	14066	14276	5.95234958121	+	1	ID=chr_3_2.g2973.t1.cds;Name=A8.chr_3_2.g2973.t1;Parent=chr_3_2.g2973.t1
chr_3_2	AUGUSTUS	exon	14350	15032	6.53276482627	+	0	ID=chr_3_2.g2973.t1.cds;Name=A8.chr_3_2.g2973.t1;Parent=chr_3_2.g2973.t1
chr_3_2	AUGUSTUS	exon	15125	16107	7.08579751456	+	1	ID=chr_3_2.g2973.t1.cds;Name=A8.chr_3_2.g2973.t1;Parent=chr_3_2.g2973.t1
chr_3_2	AUGUSTUS	exon	16171	16205	3.57465357749	+	2	ID=chr_3_2.g2973.t1.cds;Name=A8.chr_3_2.g2973.t1;Parent=chr_3_2.g2973.t1
chr_3_2	AUGUSTUS	exon	17306	17358	2.60557704934	-	2	ID=chr_3_2.g3029.t1.cds;Name=A7.chr_3_2.g3029.t1;Parent=chr_3_2.g3029.t1
chr_3_2	AUGUSTUS	gene	17306	18396	335.692003504	-	.	ID=chr_3_2.g3029.t1g;Name=A7.chr_3_2.g3029.t1;depth=1275;status=Matches RNA-Seq data
chr_3_2	AUGUSTUS	mRNA	17306	18396	335.692003504	-	.	ID=chr_3_2.g3029.t1;Name=A7.chr_3_2.g3029.t1;Parent=chr_3_2.g3029.t1g
chr_3_2	AUGUSTUS	exon	17414	17789	5.08428326221	-	0	ID=chr_3_2.g3029.t1.cds;Name=A7.chr_3_2.g3029.t1;Parent=chr_3_2.g3029.t1
chr_3_2	AUGUSTUS	exon	17836	17935	4.79313535882	-	1	ID=chr_3_2.g3029.t1.cds;Name=A7.chr_3_2.g3029.t1;Parent=chr_3_2.g3029.t1
chr_3_2	AUGUSTUS	exon	17988	18044	3.11716187114	-	1	ID=chr_3_2.g3029.t1.cds;Name=A7.chr_3_2.g3029.t1;Parent=chr_3_2.g3029.t1
chr_3_2	AUGUSTUS	exon	18314	18396	1.69600953017	-	0	ID=chr_3_2.g3029.t1.cds;Name=A7.chr_3_2.g3029.t1;Parent=chr_3_2.g3029.t1
chr_3_2	AUGUSTUS	exon	19046	19483	1.78538812785	+	0	ID=chr_3_2.g2975.t1.cds;Name=A8.chr_3_2.g2975.t1;Parent=chr_3_2.g2975.t1
chr_3_2	AUGUSTUS	gene	19046	19483	1.78538812785	+	.	ID=chr_3_2.g2975.t1g;Name=A8.chr_3_2.g2975.t1;depth=926;status=Matches RNA-Seq data
chr_3_2	AUGUSTUS	mRNA	19046	19483	1.78538812785	+	.	ID=chr_3_2.g2975.t1;Name=A8.chr_3_2.g2975.t1;Parent=chr_3_2.g2975.t1g
chr_3_2	AUGUSTUS	exon	20539	21095	1.46731674008	+	0	ID=chr_3_2.g2976.t1.cds;Name=A8.chr_3_2.g2976.t1;Parent=chr_3_2.g2976.t1
chr_3_2	AUGUSTUS	gene	20539	23588	2.85855427744	+	.	ID=chr_3_2.g2976.t1g;Name=A8.chr_3_2.g2976.t1;depth=224;status=Matches RNA-Seq data
chr_3_2	AUGUSTUS	mRNA	20539	23588	2.85855427744	+	.	ID=chr_3_2.g2976.t1;Name=A8.chr_3_2.g2976.t1;Parent=chr_3_2.g2976.t1g
chr_3_2	AUGUSTUS	exon	21146	23588	1.94815079755	+	1	ID=chr_3_2.g2976.t1.cds;Name=A8.chr_3_2.g2976.t1;Parent=chr_3_2.g2976.t1
chr_3_2	AUGUSTUS	exon	24415	24693	1.87616630393	+	0	ID=chr_3_2.g2977.t1.cds;Name=A8.chr_3_2.g2977.t1;Parent=chr_3_2.g2977.t1
chr_3_2	AUGUSTUS	gene	24415	24970	3.52	+	.	ID=chr_3_2.g2977.t1g;Name=A8.chr_3_2.g2977.t1;depth=447;status=Matches RNA-Seq data
chr_3_2	AUGUSTUS	mRNA	24415	24970	3.52	+	.	ID=chr_3_2.g2977.t1;Name=A8.chr_3_2.g2977.t1;Parent=chr_3_2.g2977.t1g
chr_3_2	AUGUSTUS	exon	24749	24970	1.87616630393	+	0	ID=chr_3_2.g2977.t1.cds;Name=A8.chr_3_2.g2977.t1;Parent=chr_3_2.g2977.t1
chr_3_2	AUGUSTUS	exon	28130	29008	2.4603749531	+	0	ID=chr_3_2.g2978.t1.cds;Name=A8.chr_3_2.g2978.t1;Parent=chr_3_2.g2978.t1
chr_3_2	AUGUSTUS	exon	28130	29008	2.4603749531	+	0	ID=chr_3_2.g3031.t1.cds;Name=A7.chr_3_2.g3031.t1;Parent=chr_3_2.g3031.t1
chr_3_2	AUGUSTUS	gene	28130	31751	23.4230788568	+	.	ID=chr_3_2.g2978.t1g;Name=A8.chr_3_2.g2978.t1;depth=230;status=Matches RNA-Seq data
chr_3_2	AUGUSTUS	gene	28130	31751	23.4230788568	+	.	ID=chr_3_2.g3031.t1g;Name=A7.chr_3_2.g3031.t1;depth=230;status=Matches RNA-Seq data
chr_3_2	AUGUSTUS	mRNA	28130	31751	23.4230788568	+	.	ID=chr_3_2.g2978.t1;Name=A8.chr_3_2.g2978.t1;Parent=chr_3_2.g2978.t1g
chr_3_2	AUGUSTUS	mRNA	28130	31751	23.4230788568	+	.	ID=chr_3_2.g3031.t1;Name=A7.chr_3_2.g3031.t1;Parent=chr_3_2.g3031.t1g
chr_3_2	AUGUSTUS	exon	29068	31513	4.35822259321	+	0	ID=chr_3_2.g2978.t1.cds;Name=A8.chr_3_2.g2978.t1;Parent=chr_3_2.g2978.t1
chr_3_2	AUGUSTUS	exon	29068	31513	4.35822259321	+	0	ID=chr_3_2.g3031.t1.cds;Name=A7.chr_3_2.g3031.t1;Parent=chr_3_2.g3031.t1
chr_3_2	AUGUSTUS	exon	31564	31751	2.18440557138	+	2	ID=chr_3_2.g2978.t1.cds;Name=A8.chr_3_2.g2978.t1;Parent=chr_3_2.g2978.t1
chr_3_2	AUGUSTUS	exon	31564	31751	2.18440557138	+	2	ID=chr_3_2.g3031.t1.cds;Name=A7.chr_3_2.g3031.t1;Parent=chr_3_2.g3031.t1
chr_3_2	AUGUSTUS	exon	34708	35967	1.0	-	0	ID=chr_3_2.g3032.t1.cds;Name=A7.chr_3_2.g3032.t1;Parent=chr_3_2.g3032.t1
chr_3_2	AUGUSTUS	gene	34708	35967	1.0	-	.	ID=chr_3_2.g3032.t1g;Name=A7.chr_3_2.g3032.t1;depth=125;status=Matches RNA-Seq data
chr_3_2	AUGUSTUS	mRNA	34708	35967	1.0	-	.	ID=chr_3_2.g3032.t1;Name=A7.chr_3_2.g3032.t1;Parent=chr_3_2.g3032.t1g
chr_3_2	AUGUSTUS	exon	37211	38716	1.57038512616	+	0	ID=chr_3_2.g3033.t1.cds;Name=A7.chr_3_2.g3033.t1;Parent=chr_3_2.g3033.t1
[truncated: 1,018,597 more chars]
