# Supplementary material for: SnowyOwl: accurate prediction of fungal genes by using RNA-Seq and homology information to select among ab initio models
Source: BMC Bioinformatics. 2014 Jul 1;15:229. doi: 10.1186/1471-2105-15-229 (PMC4084796; doi:10.1186/1471-2105-15-229)
Supplement: Additional file 4 — Thela curated models. Manually curated gene models from Thermomyces lanuginosus. [file 1471-2105-15-229-S4.zip › 1673383000105765_add4.gff3]

##gff-version 3
scaffold00001	AUGUSTUS	gene	1837	3857	4.10359634165	+	.	ID=A3.g2.t1g;Name=A3.g2.t1;depth=743;status=Matches RNA-Seq data
scaffold00001	AUGUSTUS	mRNA	1837	3857	4.10359634165	+	.	ID=A3.g2.t1;Name=A3.g2.t1;Parent=A3.g2.t1g
scaffold00001	AUGUSTUS	exon	1837	3795	2.27786563298	+	0	ID=A3.g2.t1.cds;Name=A3.g2.t1;Parent=A3.g2.t1
scaffold00001	AUGUSTUS	exon	3849	3857	1.80150939644	+	0	ID=A3.g2.t1.cds;Name=A3.g2.t1;Parent=A3.g2.t1
###
scaffold00001	AUGUSTUS	gene	8865	10813	890.925860046	+	.	ID=A1.g3.t1g;Name=A1.g3.t1;depth=263;status=Matches RNA-Seq data
scaffold00001	AUGUSTUS	mRNA	8865	10813	890.925860046	+	.	ID=A1.g3.t1;Name=A1.g3.t1;Parent=A1.g3.t1g
scaffold00001	AUGUSTUS	exon	8865	9363	2.28794355529	+	0	ID=A1.g3.t1.cds;Name=A1.g3.t1;Parent=A1.g3.t1
scaffold00001	AUGUSTUS	exon	9429	9465	4.94688041476	+	2	ID=A1.g3.t1.cds;Name=A1.g3.t1;Parent=A1.g3.t1
scaffold00001	AUGUSTUS	exon	9524	9643	5.15747935547	+	1	ID=A1.g3.t1.cds;Name=A1.g3.t1;Parent=A1.g3.t1
scaffold00001	AUGUSTUS	exon	9699	9833	5.10084202585	+	1	ID=A1.g3.t1.cds;Name=A1.g3.t1;Parent=A1.g3.t1
scaffold00001	AUGUSTUS	exon	9886	10813	2.99216456372	+	1	ID=A1.g3.t1.cds;Name=A1.g3.t1;Parent=A1.g3.t1
###
scaffold00001	AUGUSTUS	gene	10990	12639	8.19024996961	-	.	ID=A1.g4.t1g;Name=A1.g4.t1;depth=598;status=Matches RNA-Seq data
scaffold00001	AUGUSTUS	mRNA	10990	12639	8.19024996961	-	.	ID=A1.g4.t1;Name=A1.g4.t1;Parent=A1.g4.t1g
scaffold00001	AUGUSTUS	exon	10990	12132	3.12385998769	-	0	ID=A1.g4.t1.cds;Name=A1.g4.t1;Parent=A1.g4.t1
scaffold00001	AUGUSTUS	exon	12187	12639	2.62183644654	-	0	ID=A1.g4.t1.cds;Name=A1.g4.t1;Parent=A1.g4.t1
###
scaffold00001	AUGUSTUS	gene	16199	17666	46.1537931067	-	.	ID=A1.g7.t1g;Name=A1.g7.t1;depth=697;status=Matches RNA-Seq data
scaffold00001	AUGUSTUS	mRNA	16199	17666	46.1537931067	-	.	ID=A1.g7.t1;Name=A1.g7.t1;Parent=A1.g7.t1g
scaffold00001	AUGUSTUS	exon	16199	16216	2.38745223465	-	0	ID=A1.g7.t1.cds;Name=A1.g7.t1;Parent=A1.g7.t1
scaffold00001	AUGUSTUS	exon	16273	17509	6.1224258876	-	1	ID=A1.g7.t1.cds;Name=A1.g7.t1;Parent=A1.g7.t1
scaffold00001	AUGUSTUS	exon	17566	17666	3.15754225258	-	0	ID=A1.g7.t1.cds;Name=A1.g7.t1;Parent=A1.g7.t1
###
scaffold00001	AUGUSTUS	gene	18246	22332	28.7998068895	+	.	ID=A3.g10.t1g;Name=A3.g10.t1;depth=330;status=Matches RNA-Seq data
scaffold00001	AUGUSTUS	mRNA	18246	22332	28.7998068895	+	.	ID=A3.g10.t1;Name=A3.g10.t1;Parent=A3.g10.t1g
scaffold00001	AUGUSTUS	exon	18246	18448	1.97557905976	+	0	ID=A3.g10.t1.cds;Name=A3.g10.t1;Parent=A3.g10.t1
scaffold00001	AUGUSTUS	exon	18504	22152	5.24025077662	+	1	ID=A3.g10.t1.cds;Name=A3.g10.t1;Parent=A3.g10.t1
scaffold00001	AUGUSTUS	exon	22210	22332	2.78191009521	+	0	ID=A3.g10.t1.cds;Name=A3.g10.t1;Parent=A3.g10.t1
###
scaffold00001	AUGUSTUS	gene	23037	24059	27.4392485471	+	.	ID=A3.g11.t1g;Name=A3.g11.t1;depth=563;status=Matches RNA-Seq data
scaffold00001	AUGUSTUS	mRNA	23037	24059	27.4392485471	+	.	ID=A3.g11.t1;Name=A3.g11.t1;Parent=A3.g11.t1g
scaffold00001	AUGUSTUS	exon	23037	23072	1.69252712739	+	0	ID=A3.g11.t1.cds;Name=A3.g11.t1;Parent=A3.g11.t1
scaffold00001	AUGUSTUS	exon	23167	23511	2.35012283859	+	0	ID=A3.g11.t1.cds;Name=A3.g11.t1;Parent=A3.g11.t1
scaffold00001	AUGUSTUS	exon	23569	23728	3.10190499219	+	0	ID=A3.g11.t1.cds;Name=A3.g11.t1;Parent=A3.g11.t1
scaffold00001	AUGUSTUS	exon	23785	24059	2.22391160268	+	2	ID=A3.g11.t1.cds;Name=A3.g11.t1;Parent=A3.g11.t1
###
scaffold00001	AUGUSTUS	gene	25041	26494	6.63495915858	+	.	ID=A1.g9.t1g;Name=A1.g9.t1;depth=478;status=Matches RNA-Seq data
scaffold00001	AUGUSTUS	mRNA	25041	26494	6.63495915858	+	.	ID=A1.g9.t1;Name=A1.g9.t1;Parent=A1.g9.t1g
scaffold00001	AUGUSTUS	exon	25041	25062	2.80500159789	+	0	ID=A1.g9.t1.cds;Name=A1.g9.t1;Parent=A1.g9.t1
scaffold00001	AUGUSTUS	exon	25119	26494	2.36540298714	+	2	ID=A1.g9.t1.cds;Name=A1.g9.t1;Parent=A1.g9.t1
###
scaffold00001	AUGUSTUS	gene	26682	29224	1295.76750394	-	.	ID=A1.g10.t1g;Name=A1.g10.t1;depth=377;status=Matches RNA-Seq data
scaffold00001	AUGUSTUS	mRNA	26682	29224	1295.76750394	-	.	ID=A1.g10.t1;Name=A1.g10.t1;Parent=A1.g10.t1g
scaffold00001	AUGUSTUS	exon	26682	27419	2.37111683259	-	0	ID=A1.g10.t1.cds;Name=A1.g10.t1;Parent=A1.g10.t1
scaffold00001	AUGUSTUS	exon	27474	27665	3.56453829939	-	0	ID=A1.g10.t1.cds;Name=A1.g10.t1;Parent=A1.g10.t1
scaffold00001	AUGUSTUS	exon	27730	27835	3.6507989118	-	1	ID=A1.g10.t1.cds;Name=A1.g10.t1;Parent=A1.g10.t1
scaffold00001	AUGUSTUS	exon	27885	28139	3.28041066537	-	1	ID=A1.g10.t1.cds;Name=A1.g10.t1;Parent=A1.g10.t1
scaffold00001	AUGUSTUS	exon	28193	28457	2.70436104943	-	2	ID=A1.g10.t1.cds;Name=A1.g10.t1;Parent=A1.g10.t1
scaffold00001	AUGUSTUS	exon	28514	28694	2.89228599499	-	0	ID=A1.g10.t1.cds;Name=A1.g10.t1;Parent=A1.g10.t1
scaffold00001	AUGUSTUS	exon	28757	29224	1.63662360525	-	0	ID=A1.g10.t1.cds;Name=A1.g10.t1;Parent=A1.g10.t1
###
scaffold00001	AUGUSTUS	gene	45596	47163	5.31023512984	-	.	ID=A4.g18.t1g;Name=A4.g18.t1;depth=107;status=Matches RNA-Seq data
scaffold00001	AUGUSTUS	mRNA	45596	47163	5.31023512984	-	.	ID=A4.g18.t1;Name=A4.g18.t1;Parent=A4.g18.t1g
scaffold00001	AUGUSTUS	exon	45596	46883	2.63464191016	-	1	ID=A4.g18.t1.cds;Name=A4.g18.t1;Parent=A4.g18.t1
scaffold00001	AUGUSTUS	exon	46943	47163	2.01554340624	-	0	ID=A4.g18.t1.cds;Name=A4.g18.t1;Parent=A4.g18.t1
###
scaffold00001	AUGUSTUS	gene	47643	48730	66.11131568	-	.	ID=A2.g19.t1g;Name=A2.g19.t1;depth=390;status=Matches RNA-Seq data
scaffold00001	AUGUSTUS	mRNA	47643	48730	66.11131568	-	.	ID=A2.g19.t1;Name=A2.g19.t1;Parent=A2.g19.t1g
scaffold00001	AUGUSTUS	exon	47643	47907	3.69017573625	-	1	ID=A2.g19.t1.cds;Name=A2.g19.t1;Parent=A2.g19.t1
scaffold00001	AUGUSTUS	exon	47959	48625	6.71106979583	-	2	ID=A2.g19.t1.cds;Name=A2.g19.t1;Parent=A2.g19.t1
scaffold00001	AUGUSTUS	exon	48694	48730	2.66954346065	-	0	ID=A2.g19.t1.cds;Name=A2.g19.t1;Parent=A2.g19.t1
###
scaffold00001	AUGUSTUS	gene	63799	64911	1.46945193172	-	.	ID=A2.g25.t1g;Name=A2.g25.t1;depth=601;status=Matches RNA-Seq data
scaffold00001	AUGUSTUS	mRNA	63799	64911	1.46945193172	-	.	ID=A2.g25.t1;Name=A2.g25.t1;Parent=A2.g25.t1g
scaffold00001	AUGUSTUS	exon	63799	64911	1.46945193172	-	0	ID=A2.g25.t1.cds;Name=A2.g25.t1;Parent=A2.g25.t1
###
scaffold00001	AUGUSTUS	gene	66367	68284	2974.56232146	+	.	ID=A3.g26.t1g;Name=A3.g26.t1;depth=4025;status=Matches RNA-Seq data
scaffold00001	AUGUSTUS	mRNA	66367	68284	2974.56232146	+	.	ID=A3.g26.t1;Name=A3.g26.t1;Parent=A3.g26.t1g
scaffold00001	AUGUSTUS	exon	66367	66380	2.54402463851	+	0	ID=A3.g26.t1.cds;Name=A3.g26.t1;Parent=A3.g26.t1
scaffold00001	AUGUSTUS	exon	66657	66793	6.07066543731	+	1	ID=A3.g26.t1.cds;Name=A3.g26.t1;Parent=A3.g26.t1
scaffold00001	AUGUSTUS	exon	66846	67297	6.99734328687	+	2	ID=A3.g26.t1.cds;Name=A3.g26.t1;Parent=A3.g26.t1
scaffold00001	AUGUSTUS	exon	67362	67790	7.29550430047	+	0	ID=A3.g26.t1.cds;Name=A3.g26.t1;Parent=A3.g26.t1
scaffold00001	AUGUSTUS	exon	67844	68284	3.77291448556	+	0	ID=A3.g26.t1.cds;Name=A3.g26.t1;Parent=A3.g26.t1
###
scaffold00001	AUGUSTUS	gene	68988	69853	71.5469065226	+	.	ID=A2.g27.t1g;Name=A2.g27.t1;depth=789;status=Matches RNA-Seq data
scaffold00001	AUGUSTUS	mRNA	68988	69853	71.5469065226	+	.	ID=A2.g27.t1;Name=A2.g27.t1;Parent=A2.g27.t1g
scaffold00001	AUGUSTUS	exon	68988	69085	3.30025803999	+	0	ID=A2.g27.t1.cds;Name=A2.g27.t1;Parent=A2.g27.t1
scaffold00001	AUGUSTUS	exon	69154	69652	6.5214077705	+	1	ID=A2.g27.t1.cds;Name=A2.g27.t1;Parent=A2.g27.t1
scaffold00001	AUGUSTUS	exon	69707	69853	3.3243106928	+	0	ID=A2.g27.t1.cds;Name=A2.g27.t1;Parent=A2.g27.t1
###
scaffold00001	AUGUSTUS	gene	70500	71608	3.67741935484	+	.	ID=A2.g28.t1g;Name=A2.g28.t1;depth=103;status=Matches RNA-Seq data
scaffold00001	AUGUSTUS	mRNA	70500	71608	3.67741935484	+	.	ID=A2.g28.t1;Name=A2.g28.t1;Parent=A2.g28.t1g
scaffold00001	AUGUSTUS	exon	70500	71046	1.91765986422	+	0	ID=A2.g28.t1.cds;Name=A2.g28.t1;Parent=A2.g28.t1
scaffold00001	AUGUSTUS	exon	71115	71608	1.91765986422	+	2	ID=A2.g28.t1.cds;Name=A2.g28.t1;Parent=A2.g28.t1
###
scaffold00001	AUGUSTUS	gene	71890	74214	149.687720302	-	.	ID=A3.g30.t1g;Name=A3.g30.t1;depth=346;status=Matches RNA-Seq data
scaffold00001	AUGUSTUS	mRNA	71890	74214	149.687720302	-	.	ID=A3.g30.t1;Name=A3.g30.t1;Parent=A3.g30.t1g
scaffold00001	AUGUSTUS	exon	71890	72907	2.97225396797	-	1	ID=A3.g30.t1.cds;Name=A3.g30.t1;Parent=A3.g30.t1
scaffold00001	AUGUSTUS	exon	72959	73628	5.61628958923	-	2	ID=A3.g30.t1.cds;Name=A3.g30.t1;Parent=A3.g30.t1
scaffold00001	AUGUSTUS	exon	73682	73895	4.15059264187	-	0	ID=A3.g30.t1.cds;Name=A3.g30.t1;Parent=A3.g30.t1
scaffold00001	AUGUSTUS	exon	73954	74214	2.16043226172	-	0	ID=A3.g30.t1.cds;Name=A3.g30.t1;Parent=A3.g30.t1
###
scaffold00001	AUGUSTUS	gene	74795	76072	90.8528832315	+	.	ID=A3.g31.t1g;Name=A3.g31.t1;depth=1264;status=Matches RNA-Seq data
scaffold00001	AUGUSTUS	mRNA	74795	76072	90.8528832315	+	.	ID=A3.g31.t1;Name=A3.g31.t1;Parent=A3.g31.t1g
scaffold00001	AUGUSTUS	exon	74795	75360	3.56995345426	+	0	ID=A3.g31.t1.cds;Name=A3.g31.t1;Parent=A3.g31.t1
scaffold00001	AUGUSTUS	exon	75416	75981	7.18384605215	+	1	ID=A3.g31.t1.cds;Name=A3.g31.t1;Parent=A3.g31.t1
scaffold00001	AUGUSTUS	exon	76035	76072	3.54257573501	+	2	ID=A3.g31.t1.cds;Name=A3.g31.t1;Parent=A3.g31.t1
###
scaffold00001	AUGUSTUS	gene	80836	82627	9.13879714698	+	.	ID=A1.g28.t1g;Name=A1.g28.t1;depth=726;status=Matches RNA-Seq data
scaffold00001	AUGUSTUS	mRNA	80836	82627	9.13879714698	+	.	ID=A1.g28.t1;Name=A1.g28.t1;Parent=A1.g28.t1g
scaffold00001	AUGUSTUS	exon	80836	80901	3.22878398231	+	0	ID=A1.g28.t1.cds;Name=A1.g28.t1;Parent=A1.g28.t1
scaffold00001	AUGUSTUS	exon	80954	82627	2.83041454524	+	0	ID=A1.g28.t1.cds;Name=A1.g28.t1;Parent=A1.g28.t1
###
scaffold00001	AUGUSTUS	gene	82917	84301	573.37449088	-	.	ID=A1.g29.t1g;Name=A1.g29.t1;depth=3262;status=Matches RNA-Seq data
scaffold00001	AUGUSTUS	mRNA	82917	84301	573.37449088	-	.	ID=A1.g29.t1;Name=A1.g29.t1;Parent=A1.g29.t1g
scaffold00001	AUGUSTUS	exon	82917	83051	3.50574426986	-	0	ID=A1.g29.t1.cds;Name=A1.g29.t1;Parent=A1.g29.t1
scaffold00001	AUGUSTUS	exon	83111	83468	6.82525106999	-	1	ID=A1.g29.t1.cds;Name=A1.g29.t1;Parent=A1.g29.t1
scaffold00001	AUGUSTUS	exon	83529	83588	6.83715362348	-	1	ID=A1.g29.t1.cds;Name=A1.g29.t1;Parent=A1.g29.t1
scaffold00001	AUGUSTUS	exon	83640	84301	3.50480746182	-	0	ID=A1.g29.t1.cds;Name=A1.g29.t1;Parent=A1.g29.t1
###
scaffold00001	AUGUSTUS	gene	84950	86469	549.239766324	+	.	ID=A1.g30.t1g;Name=A1.g30.t1;depth=1855;status=Matches RNA-Seq data
scaffold00001	AUGUSTUS	mRNA	84950	86469	549.239766324	+	.	ID=A1.g30.t1;Name=A1.g30.t1;Parent=A1.g30.t1g
scaffold00001	AUGUSTUS	exon	84950	85017	3.61456277551	+	0	ID=A1.g30.t1.cds;Name=A1.g30.t1;Parent=A1.g30.t1
scaffold00001	AUGUSTUS	exon	85070	85579	6.68879741134	+	1	ID=A1.g30.t1.cds;Name=A1.g30.t1;Parent=A1.g30.t1
scaffold00001	AUGUSTUS	exon	85644	86294	6.55890243273	+	1	ID=A1.g30.t1.cds;Name=A1.g30.t1;Parent=A1.g30.t1
scaffold00001	AUGUSTUS	exon	86349	86469	3.46359408314	+	1	ID=A1.g30.t1.cds;Name=A1.g30.t1;Parent=A1.g30.t1
###
scaffold00001	AUGUSTUS	gene	86802	87584	1.0	-	.	ID=A1.g31.t1g;Name=A1.g31.t1;depth=680;status=Matches RNA-Seq data
scaffold00001	AUGUSTUS	mRNA	86802	87584	1.0	-	.	ID=A1.g31.t1;Name=A1.g31.t1;Parent=A1.g31.t1g
scaffold00001	AUGUSTUS	exon	86802	87584	1.0	-	0	ID=A1.g31.t1.cds;Name=A1.g31.t1;Parent=A1.g31.t1
###
scaffold00001	AUGUSTUS	gene	88021	89310	1.72286821705	-	.	ID=A1.g32.t1g;Name=A1.g32.t1;depth=559;status=Matches RNA-Seq data
scaffold00001	AUGUSTUS	mRNA	88021	89310	1.72286821705	-	.	ID=A1.g32.t1;Name=A1.g32.t1;Parent=A1.g32.t1g
scaffold00001	AUGUSTUS	exon	88021	89310	1.72286821705	-	0	ID=A1.g32.t1.cds;Name=A1.g32.t1;Parent=A1.g32.t1
###
scaffold00001	AUGUSTUS	gene	90075	92462	33.6986938596	+	.	ID=A3.g38.t1g;Name=A3.g38.t1;depth=169;status=Matches RNA-Seq data
scaffold00001	AUGUSTUS	mRNA	90075	92462	33.6986938596	+	.	ID=A3.g38.t1;Name=A3.g38.t1;Parent=A3.g38.t1g
scaffold00001	AUGUSTUS	exon	90075	90279	2.31341569631	+	0	ID=A3.g38.t1.cds;Name=A3.g38.t1;Parent=A3.g38.t1
scaffold00001	AUGUSTUS	exon	90345	90780	5.27822082387	+	2	ID=A3.g38.t1.cds;Name=A3.g38.t1;Parent=A3.g38.t1
scaffold00001	AUGUSTUS	exon	90833	92462	2.7597632972	+	1	ID=A3.g38.t1.cds;Name=A3.g38.t1;Parent=A3.g38.t1
###
scaffold00001	AUGUSTUS	gene	93205	96030	1.4847841472	+	.	Alias=Thela2_pvr_002638;ID=Thela2p4_000038.t1g;Name=Thela2p4_000038;depth=240;locus=L000034;status=Matches RNA-Seq data
scaffold00001	AUGUSTUS	mRNA	93205	96030	1.4847841472	+	.	ID=Thela2p4_000038.t1;Name=Thela2p4_000038;Parent=Thela2p4_000038.t1g
scaffold00001	AUGUSTUS	exon	93205	96030	1.4847841472	+	.	ID=Thela2p4_000038.t1.cds;Name=Thela2p4_000038;Parent=Thela2p4_000038.t1
###
scaffold00001	AUGUSTUS	gene	96522	97835	37.6654679774	+	.	ID=A2.g39.t1g;Name=A2.g39.t1;depth=594;status=Matches RNA-Seq data
scaffold00001	AUGUSTUS	mRNA	96522	97835	37.6654679774	+	.	ID=A2.g39.t1;Name=A2.g39.t1;Parent=A2.g39.t1g
scaffold00001	AUGUSTUS	exon	96522	96580	1.886001924	+	0	ID=A2.g39.t1.cds;Name=A2.g39.t1;Parent=A2.g39.t1
scaffold00001	AUGUSTUS	exon	96781	96891	3.259318596	+	1	ID=A2.g39.t1.cds;Name=A2.g39.t1;Parent=A2.g39.t1
scaffold00001	AUGUSTUS	exon	97026	97288	3.25408994118	+	1	ID=A2.g39.t1.cds;Name=A2.g39.t1;Parent=A2.g39.t1
scaffold00001	AUGUSTUS	exon	97393	97835	1.88297636735	+	2	ID=A2.g39.t1.cds;Name=A2.g39.t1;Parent=A2.g39.t1
###
scaffold00001	AUGUSTUS	gene	98098	101734	94557.1308262	-	.	ID=A3.g41.t1g;Name=A3.g41.t1;depth=338;status=Matches RNA-Seq data
scaffold00001	AUGUSTUS	mRNA	98098	101734	94557.1308262	-	.	ID=A3.g41.t1;Name=A3.g41.t1;Parent=A3.g41.t1g
scaffold00001	AUGUSTUS	exon	98098	99791	3.31874838329	-	2	ID=A3.g41.t1.cds;Name=A3.g41.t1;Parent=A3.g41.t1
scaffold00001	AUGUSTUS	exon	99839	100022	6.52813940389	-	0	ID=A3.g41.t1.cds;Name=A3.g41.t1;Parent=A3.g41.t1
scaffold00001	AUGUSTUS	exon	100081	100647	6.36912698907	-	0	ID=A3.g41.t1.cds;Name=A3.g41.t1;Parent=A3.g41.t1
scaffold00001	AUGUSTUS	exon	100696	100827	6.53981852973	-	0	ID=A3.g41.t1.cds;Name=A3.g41.t1;Parent=A3.g41.t1
scaffold00001	AUGUSTUS	exon	100890	101015	6.60374155925	-	0	ID=A3.g41.t1.cds;Name=A3.g41.t1;Parent=A3.g41.t1
scaffold00001	AUGUSTUS	exon	101069	101280	4.08300969694	-	2	ID=A3.g41.t1.cds;Name=A3.g41.t1;Parent=A3.g41.t1
scaffold00001	AUGUSTUS	exon	101473	101522	2.42844129001	-	1	ID=A3.g41.t1.cds;Name=A3.g41.t1;Parent=A3.g41.t1
scaffold00001	AUGUSTUS	exon	101694	101734	1.60024634961	-	0	ID=A3.g41.t1.cds;Name=A3.g41.t1;Parent=A3.g41.t1
###
scaffold00001	AUGUSTUS	gene	103338	104632	6.25648466185	+	.	ID=A2.g41.t1g;Name=A2.g41.t1;depth=615;status=Matches RNA-Seq data
scaffold00001	AUGUSTUS	mRNA	103338	104632	6.25648466185	+	.	ID=A2.g41.t1;Name=A2.g41.t1;Parent=A2.g41.t1g
scaffold00001	AUGUSTUS	exon	103338	103397	2.56914154649	+	0	ID=A2.g41.t1.cds;Name=A2.g41.t1;Parent=A2.g41.t1
scaffold00001	AUGUSTUS	exon	103457	104632	2.43524327042	+	0	ID=A2.g41.t1.cds;Name=A2.g41.t1;Parent=A2.g41.t1
###
scaffold00001	AUGUSTUS	gene	108078	109995	3195.83669358	+	.	ID=A2.g43.t1g;Name=A2.g43.t1;depth=70;status=Matches RNA-Seq data
scaffold00001	AUGUSTUS	mRNA	108078	109995	3195.83669358	+	.	ID=A2.g43.t1;Name=A2.g43.t1;Parent=A2.g43.t1g
scaffold00001	AUGUSTUS	exon	108078	108236	2.82983334013	+	0	ID=A2.g43.t1.cds;Name=A2.g43.t1;Parent=A2.g43.t1
scaffold00001	AUGUSTUS	exon	108303	108879	6.73583156305	+	0	ID=A2.g43.t1.cds;Name=A2.g43.t1;Parent=A2.g43.t1
scaffold00001	AUGUSTUS	exon	108938	109392	6.89202168598	+	2	ID=A2.g43.t1.cds;Name=A2.g43.t1;Parent=A2.g43.t1
scaffold00001	AUGUSTUS	exon	109446	109753	6.99734793925	+	0	ID=A2.g43.t1.cds;Name=A2.g43.t1;Parent=A2.g43.t1
scaffold00001	AUGUSTUS	exon	109821	109995	3.47658135313	+	1	ID=A2.g43.t1.cds;Name=A2.g43.t1;Parent=A2.g43.t1
###
scaffold00001	AUGUSTUS	gene	112426	114158	38.2023671649	+	.	ID=A1.g39.t1g;Name=A1.g39.t1;depth=654;status=Matches RNA-Seq data
scaffold00001	AUGUSTUS	mRNA	112426	114158	38.2023671649	+	.	ID=A1.g39.t1;Name=A1.g39.t1;Parent=A1.g39.t1g
scaffold00001	AUGUSTUS	exon	112426	112620	2.39023954346	+	0	ID=A1.g39.t1.cds;Name=A1.g39.t1;Parent=A1.g39.t1
scaffold00001	AUGUSTUS	exon	112680	112958	5.50097889719	+	0	ID=A1.g39.t1.cds;Name=A1.g39.t1;Parent=A1.g39.t1
scaffold00001	AUGUSTUS	exon	113019	114158	2.90541964314	+	0	ID=A1.g39.t1.cds;Name=A1.g39.t1;Parent=A1.g39.t1
###
scaffold00001	AUGUSTUS	gene	114570	116021	1.4414600551	+	.	ID=A1.g40.t1g;Name=A1.g40.t1;depth=778;status=Matches RNA-Seq data
scaffold00001	AUGUSTUS	mRNA	114570	116021	1.4414600551	+	.	ID=A1.g40.t1;Name=A1.g40.t1;Parent=A1.g40.t1g
scaffold00001	AUGUSTUS	exon	114570	116021	1.4414600551	+	0	ID=A1.g40.t1.cds;Name=A1.g40.t1;Parent=A1.g40.t1
###
scaffold00001	AUGUSTUS	gene	116134	119359	1731446.8374	-	.	ID=A4.g47.t1g;Name=A4.g47.t1;depth=345;status=Matches RNA-Seq data
scaffold00001	AUGUSTUS	mRNA	116134	119359	1731446.8374	-	.	ID=A4.g47.t1;Name=A4.g47.t1;Parent=A4.g47.t1g
scaffold00001	AUGUSTUS	exon	116134	116198	1.66666666667	-	2	ID=A4.g47.t1.cds;Name=A4.g47.t1;Parent=A4.g47.t1
scaffold00001	AUGUSTUS	exon	116254	116390	3.01846171271	-	1	ID=A4.g47.t1.cds;Name=A4.g47.t1;Parent=A4.g47.t1
scaffold00001	AUGUSTUS	exon	116440	116493	3.4313785822	-	1	ID=A4.g47.t1.cds;Name=A4.g47.t1;Parent=A4.g47.t1
scaffold00001	AUGUSTUS	exon	116543	116667	4.46224999243	-	0	ID=A4.g47.t1.cds;Name=A4.g47.t1;Parent=A4.g47.t1
scaffold00001	AUGUSTUS	exon	116729	116760	4.75421226338	-	2	ID=A4.g47.t1.cds;Name=A4.g47.t1;Parent=A4.g47.t1
scaffold00001	AUGUSTUS	exon	116810	116857	4.69490970541	-	2	ID=A4.g47.t1.cds;Name=A4.g47.t1;Parent=A4.g47.t1
scaffold00001	AUGUSTUS	exon	116908	117020	4.87569535372	-	1	ID=A4.g47.t1.cds;Name=A4.g47.t1;Parent=A4.g47.t1
scaffold00001	AUGUSTUS	exon	117074	117161	5.14310212902	-	2	ID=A4.g47.t1.cds;Name=A4.g47.t1;Parent=A4.g47.t1
scaffold00001	AUGUSTUS	exon	117217	118707	5.2347211167	-	2	ID=A4.g47.t1.cds;Name=A4.g47.t1;Parent=A4.g47.t1
scaffold00001	AUGUSTUS	exon	118867	118992	4.23842856154	-	2	ID=A4.g47.t1.cds;Name=A4.g47.t1;Parent=A4.g47.t1
scaffold00001	AUGUSTUS	exon	119305	119359	1.81003206039	-	0	ID=A4.g47.t1.cds;Name=A4.g47.t1;Parent=A4.g47.t1
###
scaffold00001	AUGUSTUS	gene	123892	125660	9.22062733915	-	.	ID=A1.g43.t1g;Name=A1.g43.t1;depth=880;status=Matches RNA-Seq data
scaffold00001	AUGUSTUS	mRNA	123892	125660	9.22062733915	-	.	ID=A1.g43.t1;Name=A1.g43.t1;Parent=A1.g43.t1g
scaffold00001	AUGUSTUS	exon	123892	125504	3.05034507292	-	2	ID=A1.g43.t1.cds;Name=A1.g43.t1;Parent=A1.g43.t1
scaffold00001	AUGUSTUS	exon	125558	125660	3.02281450745	-	0	ID=A1.g43.t1.cds;Name=A1.g43.t1;Parent=A1.g43.t1
###
scaffold00001	AUGUSTUS	gene	134401	135484	590.991828945	+	.	ID=A1.g48.t1g;Name=A1.g48.t1;depth=270;status=Matches RNA-Seq data
scaffold00001	AUGUSTUS	mRNA	134401	135484	590.991828945	+	.	ID=A1.g48.t1;Name=A1.g48.t1;Parent=A1.g48.t1g
scaffold00001	AUGUSTUS	exon	134401	134467	1.93218356616	+	0	ID=A1.g48.t1.cds;Name=A1.g48.t1;Parent=A1.g48.t1
scaffold00001	AUGUSTUS	exon	134558	134760	3.68024266136	+	2	ID=A1.g48.t1.cds;Name=A1.g48.t1;Parent=A1.g48.t1
scaffold00001	AUGUSTUS	exon	134816	134892	3.70559480492	+	0	ID=A1.g48.t1.cds;Name=A1.g48.t1;Parent=A1.g48.t1
scaffold00001	AUGUSTUS	exon	134962	135310	3.67990441931	+	1	ID=A1.g48.t1.cds;Name=A1.g48.t1;Parent=A1.g48.t1
scaffold00001	AUGUSTUS	exon	135364	135389	3.39534903386	+	0	ID=A1.g48.t1.cds;Name=A1.g48.t1;Parent=A1.g48.t1
scaffold00001	AUGUSTUS	exon	135445	135484	1.79505493571	+	1	ID=A1.g48.t1.cds;Name=A1.g48.t1;Parent=A1.g48.t1
###
scaffold00001	AUGUSTUS	gene	139525	142388	10.4880784361	+	.	ID=A1.g51.t1g;Name=A1.g51.t1;depth=271;status=Matches RNA-Seq data
scaffold00001	AUGUSTUS	mRNA	139525	142388	10.4880784361	+	.	ID=A1.g51.t1;Name=A1.g51.t1;Parent=A1.g51.t1g
scaffold00001	AUGUSTUS	exon	139525	139712	3.40702160978	+	0	ID=A1.g51.t1.cds;Name=A1.g51.t1;Parent=A1.g51.t1
scaffold00001	AUGUSTUS	exon	139769	142388	3.07837156243	+	1	ID=A1.g51.t1.cds;Name=A1.g51.t1;Parent=A1.g51.t1
###
scaffold00001	AUGUSTUS	gene	142566	143330	31.6610532277	-	.	ID=A2.g53.t1g;Name=A2.g53.t1;depth=558;status=Matches RNA-Seq data
scaffold00001	AUGUSTUS	mRNA	142566	143330	31.6610532277	-	.	ID=A2.g53.t1;Name=A2.g53.t1;Parent=A2.g53.t1g
scaffold00001	AUGUSTUS	exon	142566	142876	3.14491023762	-	2	ID=A2.g53.t1.cds;Name=A2.g53.t1;Parent=A2.g53.t1
scaffold00001	AUGUSTUS	exon	142928	143254	5.43892740247	-	2	ID=A2.g53.t1.cds;Name=A2.g53.t1;Parent=A2.g53.t1
scaffold00001	AUGUSTUS	exon	143315	143330	1.85098901605	-	0	ID=A2.g53.t1.cds;Name=A2.g53.t1;Parent=A2.g53.t1
###
scaffold00001	AUGUSTUS	gene	147087	148066	3.14649681529	+	.	ID=A5.scaffold00001.g54.t1g;Name=A5.scaffold00001.g54.t1;depth=941;status=Matches RNA-Seq data
scaffold00001	AUGUSTUS	mRNA	147087	148066	3.14649681529	+	.	ID=A5.scaffold00001.g54.t1;Name=A5.scaffold00001.g54.t1;Parent=A5.scaffold00001.g54.t1g
scaffold00001	AUGUSTUS	exon	147087	147248	1.7738367499	+	0	ID=A5.scaffold00001.g54.t1.cds;Name=A5.scaffold00001.g54.t1;Parent=A5.scaffold00001.g54.t1
scaffold00001	AUGUSTUS	exon	147305	148066	1.7738367499	+	0	ID=A5.scaffold00001.g54.t1.cds;Name=A5.scaffold00001.g54.t1;Parent=A5.scaffold00001.g54.t1
###
scaffold00001	AUGUSTUS	gene	148333	149823	589.52308397	-	.	ID=A2.g56.t1g;Name=A2.g56.t1;depth=1141;status=Matches RNA-Seq data
scaffold00001	AUGUSTUS	mRNA	148333	149823	589.52308397	-	.	ID=A2.g56.t1;Name=A2.g56.t1;Parent=A2.g56.t1g
scaffold00001	AUGUSTUS	exon	148333	148359	3.66574041007	-	0	ID=A2.g56.t1.cds;Name=A2.g56.t1;Parent=A2.g56.t1
scaffold00001	AUGUSTUS	exon	148419	149591	6.72188036074	-	0	ID=A2.g56.t1.cds;Name=A2.g56.t1;Parent=A2.g56.t1
scaffold00001	AUGUSTUS	exon	149650	149706	6.7022732251	-	0	ID=A2.g56.t1.cds;Name=A2.g56.t1;Parent=A2.g56.t1
scaffold00001	AUGUSTUS	exon	149764	149823	3.56965464789	-	0	ID=A2.g56.t1.cds;Name=A2.g56.t1;Parent=A2.g56.t1
###
scaffold00001	AUGUSTUS	gene	155707	157663	62.866271125	+	.	ID=A6.g56.t1g;Name=A6.g56.t1;depth=1481;status=Matches RNA-Seq data
scaffold00001	AUGUSTUS	mRNA	155707	157663	62.866271125	+	.	ID=A6.g56.t1;Name=A6.g56.t1;Parent=A6.g56.t1g
scaffold00001	AUGUSTUS	exon	155707	155919	3.54761462847	+	0	ID=A6.g56.t1.cds;Name=A6.g56.t1;Parent=A6.g56.t1
scaffold00001	AUGUSTUS	exon	155980	157585	6.74276699467	+	0	ID=A6.g56.t1.cds;Name=A6.g56.t1;Parent=A6.g56.t1
scaffold00001	AUGUSTUS	exon	157653	157663	2.62810741677	+	2	ID=A6.g56.t1.cds;Name=A6.g56.t1;Parent=A6.g56.t1
###
scaffold00001	AUGUSTUS	gene	161095	162644	11.7120312796	-	.	ID=A1.g57.t1g;Name=A1.g57.t1;depth=630;status=Matches RNA-Seq data
scaffold00001	AUGUSTUS	mRNA	161095	162644	11.7120312796	-	.	ID=A1.g57.t1;Name=A1.g57.t1;Parent=A1.g57.t1g
scaffold00001	AUGUSTUS	exon	161095	162208	3.43492924624	-	1	ID=A1.g57.t1.cds;Name=A1.g57.t1;Parent=A1.g57.t1
scaffold00001	AUGUSTUS	exon	162259	162644	3.4096863254	-	0	ID=A1.g57.t1.cds;Name=A1.g57.t1;Parent=A1.g57.t1
###
scaffold00001	AUGUSTUS	gene	163058	164498	50.880847276	+	.	ID=A1.g58.t1g;Name=A1.g58.t1;depth=367;status=Matches RNA-Seq data
scaffold00001	AUGUSTUS	mRNA	163058	164498	50.880847276	+	.	ID=A1.g58.t1;Name=A1.g58.t1;Parent=A1.g58.t1g
scaffold00001	AUGUSTUS	exon	163058	163559	3.04082087219	+	0	ID=A1.g58.t1.cds;Name=A1.g58.t1;Parent=A1.g58.t1
scaffold00001	AUGUSTUS	exon	163618	163701	5.7495880402	+	2	ID=A1.g58.t1.cds;Name=A1.g58.t1;Parent=A1.g58.t1
scaffold00001	AUGUSTUS	exon	163750	164498	2.91022634968	+	2	ID=A1.g58.t1.cds;Name=A1.g58.t1;Parent=A1.g58.t1
###
scaffold00001	AUGUSTUS	gene	164905	167218	149.36937114	+	.	ID=A2.g62.t1g;Name=A2.g62.t1;depth=511;status=Matches RNA-Seq data
scaffold00001	AUGUSTUS	mRNA	164905	167218	149.36937114	+	.	ID=A2.g62.t1;Name=A2.g62.t1;Parent=A2.g62.t1g
scaffold00001	AUGUSTUS	exon	164905	165081	1.8231685775	+	0	ID=A2.g62.t1.cds;Name=A2.g62.t1;Parent=A2.g62.t1
scaffold00001	AUGUSTUS	exon	165231	166894	5.15892450368	+	0	ID=A2.g62.t1.cds;Name=A2.g62.t1;Parent=A2.g62.t1
scaffold00001	AUGUSTUS	exon	166959	167125	5.69774006881	+	1	ID=A2.g62.t1.cds;Name=A2.g62.t1;Parent=A2.g62.t1
scaffold00001	AUGUSTUS	exon	167184	167218	2.78723072139	+	2	ID=A2.g62.t1.cds;Name=A2.g62.t1;Parent=A2.g62.t1
###
scaffold00001	fixgff	gene	169615	170651	3.59388038943	-	.	ID=G.mRNA55_gg;Name=G.55_g;depth=3456;status=Matches RNA-Seq data
scaffold00001	fixgff	mRNA	169615	170651	3.59388038943	-	.	ID=G.mRNA55_g;Name=G.55_g;Parent=G.mRNA55_gg
scaffold00001	GeneMark.hmm	exon	169615	169663	1.8957532512	-	2	ID=G.mRNA55_g.cds;Name=G.55_g;Parent=G.mRNA55_g;gene_id=G.55_g;transcript_id=G.55_t
scaffold00001	GeneMark.hmm	exon	169717	170651	1.8957532512	-	0	ID=G.mRNA55_g.cds;Name=G.55_g;Parent=G.mRNA55_g;gene_id=G.55_g;transcript_id=G.55_t
###
scaffold00001	AUGUSTUS	gene	174984	177298	22568.1894781	+	.	ID=A1.g62.t1g;Name=A1.g62.t1;depth=11263;status=Matches RNA-Seq data
scaffold00001	AUGUSTUS	mRNA	174984	177298	22568.1894781	+	.	ID=A1.g62.t1;Name=A1.g62.t1;Parent=A1.g62.t1g
scaffold00001	AUGUSTUS	exon	174984	175177	3.10217775717	+	0	ID=A1.g62.t1.cds;Name=A1.g62.t1;Parent=A1.g62.t1
scaffold00001	AUGUSTUS	exon	175240	175315	6.93111700667	+	1	ID=A1.g62.t1.cds;Name=A1.g62.t1;Parent=A1.g62.t1
scaffold00001	AUGUSTUS	exon	175365	175565	6.76389351062	+	0	ID=A1.g62.t1.cds;Name=A1.g62.t1;Parent=A1.g62.t1
scaffold00001	AUGUSTUS	exon	175853	176407	6.71843188047	+	0	ID=A1.g62.t1.cds;Name=A1.g62.t1;Parent=A1.g62.t1
scaffold00001	AUGUSTUS	exon	176462	176613	6.67155900181	+	0	ID=A1.g62.t1.cds;Name=A1.g62.t1;Parent=A1.g62.t1
scaffold00001	AUGUSTUS	exon	176665	177298	3.46206166085	+	1	ID=A1.g62.t1.cds;Name=A1.g62.t1;Parent=A1.g62.t1
###
scaffold00001	AUGUSTUS	gene	178461	179343	67.5354113919	-	.	ID=A3.g72.t1g;Name=A3.g72.t1;depth=1351;status=Matches RNA-Seq data
scaffold00001	AUGUSTUS	mRNA	178461	179343	67.5354113919	-	.	ID=A3.g72.t1;Name=A3.g72.t1;Parent=A3.g72.t1g
scaffold00001	AUGUSTUS	exon	178461	178623	3.41645233548	-	1	ID=A3.g72.t1.cds;Name=A3.g72.t1;Parent=A3.g72.t1
scaffold00001	AUGUSTUS	exon	178673	179159	6.19237171027	-	2	ID=A3.g72.t1.cds;Name=A3.g72.t1;Parent=A3.g72.t1
scaffold00001	AUGUSTUS	exon	179277	179343	3.19226668633	-	0	ID=A3.g72.t1.cds;Name=A3.g72.t1;Parent=A3.g72.t1
###
scaffold00001	AUGUSTUS	gene	179775	181530	2898.31081543	-	.	ID=A2.g67.t1g;Name=A2.g67.t1;depth=769;status=Matches RNA-Seq data
scaffold00001	AUGUSTUS	mRNA	179775	181530	2898.31081543	-	.	ID=A2.g67.t1;Name=A2.g67.t1;Parent=A2.g67.t1g
scaffold00001	AUGUSTUS	exon	179775	179885	2.9000109116	-	0	ID=A2.g67.t1.cds;Name=A2.g67.t1;Parent=A2.g67.t1
scaffold00001	AUGUSTUS	exon	179940	180210	6.81911588735	-	1	ID=A2.g67.t1.cds;Name=A2.g67.t1;Parent=A2.g67.t1
scaffold00001	AUGUSTUS	exon	180262	180572	6.75433193199	-	0	ID=A2.g67.t1.cds;Name=A2.g67.t1;Parent=A2.g67.t1
scaffold00001	AUGUSTUS	exon	180631	181248	6.75966166932	-	0	ID=A2.g67.t1.cds;Name=A2.g67.t1;Parent=A2.g67.t1
scaffold00001	AUGUSTUS	exon	181336	181530	3.2100359435	-	0	ID=A2.g67.t1.cds;Name=A2.g67.t1;Parent=A2.g67.t1
###
scaffold00001	AUGUSTUS	gene	183752	185355	75.2267488421	+	.	ID=A1.g64.t1g;Name=A1.g64.t1;depth=1267;status=Matches RNA-Seq data
scaffold00001	AUGUSTUS	mRNA	183752	185355	75.2267488421	+	.	ID=A1.g64.t1;Name=A1.g64.t1;Parent=A1.g64.t1g
scaffold00001	AUGUSTUS	exon	183752	184210	3.25061933622	+	0	ID=A1.g64.t1.cds;Name=A1.g64.t1;Parent=A1.g64.t1
scaffold00001	AUGUSTUS	exon	184284	185113	6.69396858135	+	0	ID=A1.g64.t1.cds;Name=A1.g64.t1;Parent=A1.g64.t1
scaffold00001	AUGUSTUS	exon	185163	185355	3.45718411454	+	1	ID=A1.g64.t1.cds;Name=A1.g64.t1;Parent=A1.g64.t1
###
scaffold00001	AUGUSTUS	gene	185822	187744	42.4819993835	+	.	ID=A1.g65.t1g;Name=A1.g65.t1;depth=1170;status=Matches RNA-Seq data
scaffold00001	AUGUSTUS	mRNA	185822	187744	42.4819993835	+	.	ID=A1.g65.t1;Name=A1.g65.t1;Parent=A1.g65.t1g
scaffold00001	AUGUSTUS	exon	185822	185918	2.18192266132	+	0	ID=A1.g65.t1.cds;Name=A1.g65.t1;Parent=A1.g65.t1
scaffold00001	AUGUSTUS	exon	186190	187424	5.79090037119	+	2	ID=A1.g65.t1.cds;Name=A1.g65.t1;Parent=A1.g65.t1
scaffold00001	AUGUSTUS	exon	187490	187744	3.3621687109	+	0	ID=A1.g65.t1.cds;Name=A1.g65.t1;Parent=A1.g65.t1
###
scaffold00001	fixgff	gene	211545	212044	11.206947193	+	.	Alias=gm_000066;ID=Thela2p4_000082.t1g;Name=Thela2p4_000082;depth=689;locus=L000075;status=Matches RNA-Seq data
scaffold00001	fixgff	mRNA	211545	212044	11.206947193	+	.	ID=Thela2p4_000082.t1;Name=Thela2p4_000082;Parent=Thela2p4_000082.t1g
scaffold00001	GeneMark.hmm	exon	211545	211599	3.42457536925	+	0	ID=Thela2p4_000082.t1.cds;Name=Thela2p4_000082;Parent=Thela2p4_000082.t1;gene_id=66_g;transcript_id=66_t
scaffold00001	GeneMark.hmm	exon	211650	212044	3.27250709494	+	1	ID=Thela2p4_000082.t1.cds;Name=Thela2p4_000082;Parent=Thela2p4_000082.t1;gene_id=66_g;transcript_id=66_t
###
scaffold00002	AUGUSTUS	gene	23736	24262	44.8090523338	-	.	Alias=Thela2_pvr_000833;ID=Thela2p4_000097.t1g;Name=Thela2p4_000097;depth=101;locus=L000090;status=Matches RNA-Seq data
scaffold00002	AUGUSTUS	mRNA	23736	24262	44.8090523338	-	.	ID=Thela2p4_000097.t1;Name=Thela2p4_000097;Parent=Thela2p4_000097.t1g
scaffold00002	AUGUSTUS	exon	23736	23796	1.82420697631	-	.	ID=Thela2p4_000097.t1.cds;Name=Thela2p4_000097;Parent=Thela2p4_000097.t1
scaffold00002	AUGUSTUS	exon	23861	23996	3.53838612751	-	.	ID=Thela2p4_000097.t1.cds;Name=Thela2p4_000097;Parent=Thela2p4_000097.t1
scaffold00002	AUGUSTUS	exon	24077	24163	3.66951584472	-	.	ID=Thela2p4_000097.t1.cds;Name=Thela2p4_000097;Parent=Thela2p4_000097.t1
scaffold00002	AUGUSTUS	exon	24244	24262	1.89181060585	-	.	ID=Thela2p4_000097.t1.cds;Name=Thela2p4_000097;Parent=Thela2p4_000097.t1
###
scaffold00002	AUGUSTUS	gene	40503	40878	14.907648414	+	.	Alias=Thela2_pvr_001249;ID=Thela2p4_000103.t1g;Name=Thela2p4_000103;depth=2369;locus=L000094;status=Matches RNA-Seq data
scaffold00002	AUGUSTUS	mRNA	40503	40878	14.907648414	+	.	ID=Thela2p4_000103.t1;Name=Thela2p4_000103;Parent=Thela2p4_000103.t1g
scaffold00002	AUGUSTUS	exon	40503	40525	1.97517359162	+	.	ID=Thela2p4_000103.t1.cds;Name=Thela2p4_000103;Parent=Thela2p4_000103.t1
scaffold00002	AUGUSTUS	exon	40581	40763	3.86104239992	+	.	ID=Thela2p4_000103.t1.cds;Name=Thela2p4_000103;Parent=Thela2p4_000103.t1
scaffold00002	AUGUSTUS	exon	40815	40878	1.95478636222	+	.	ID=Thela2p4_000103.t1.cds;Name=Thela2p4_000103;Parent=Thela2p4_000103.t1
###
scaffold00002	AUGUSTUS	gene	110939	111371	13.6787394682	-	.	Alias=Thela2_pvr_003139;ID=Thela2p4_000135.t1g;Name=Thela2p4_000135;depth=635;locus=L000125;status=Matches RNA-Seq data
scaffold00002	AUGUSTUS	mRNA	110939	111371	13.6787394682	-	.	ID=Thela2p4_000135.t1;Name=Thela2p4_000135;Parent=Thela2p4_000135.t1g
scaffold00002	AUGUSTUS	exon	110939	110997	1.93623032056	-	.	ID=Thela2p4_000135.t1.cds;Name=Thela2p4_000135;Parent=Thela2p4_000135.t1
scaffold00002	AUGUSTUS	exon	111058	111208	3.69847799347	-	.	ID=Thela2p4_000135.t1.cds;Name=Thela2p4_000135;Parent=Thela2p4_000135.t1
scaffold00002	AUGUSTUS	exon	111285	111371	1.9101436199	-	.	ID=Thela2p4_000135.t1.cds;Name=Thela2p4_000135;Parent=Thela2p4_000135.t1
###
scaffold00002	AUGUSTUS	gene	126386	127255	1.0	-	.	ID=A1.g128.t1g;Name=A1.g128.t1;depth=255;status=Matches RNA-Seq data
scaffold00002	AUGUSTUS	mRNA	126386	127255	1.0	-	.	ID=A1.g128.t1;Name=A1.g128.t1;Parent=A1.g128.t1g
scaffold00002	AUGUSTUS	exon	126386	127255	1.0	-	0	ID=A1.g128.t1.cds;Name=A1.g128.t1;Parent=A1.g128.t1
###
scaffold00002	AUGUSTUS	gene	128724	129572	10.3201774359	-	.	ID=A1.g129.t1g;Name=A1.g129.t1;depth=727;status=Matches RNA-Seq data
scaffold00002	AUGUSTUS	mRNA	128724	129572	10.3201774359	-	.	ID=A1.g129.t1;Name=A1.g129.t1;Parent=A1.g129.t1g
scaffold00002	AUGUSTUS	exon	128724	129261	3.35125704915	-	1	ID=A1.g129.t1.cds;Name=A1.g129.t1;Parent=A1.g129.t1
scaffold00002	AUGUSTUS	exon	129313	129572	3.07949443583	-	0	ID=A1.g129.t1.cds;Name=A1.g129.t1;Parent=A1.g129.t1
###
scaffold00002	AUGUSTUS	gene	133886	135546	253.183597112	-	.	ID=A4.g142.t1g;Name=A4.g142.t1;depth=391;status=Matches RNA-Seq data
scaffold00002	AUGUSTUS	mRNA	133886	135546	253.183597112	-	.	ID=A4.g142.t1;Name=A4.g142.t1;Parent=A4.g142.t1g
scaffold00002	AUGUSTUS	exon	133886	134600	2.2947804065	-	1	ID=A4.g142.t1.cds;Name=A4.g142.t1;Parent=A4.g142.t1
scaffold00002	AUGUSTUS	exon	134659	134789	5.36091221744	-	0	ID=A4.g142.t1.cds;Name=A4.g142.t1;Parent=A4.g142.t1
scaffold00002	AUGUSTUS	exon	134851	135164	6.13656290567	-	2	ID=A4.g142.t1.cds;Name=A4.g142.t1;Parent=A4.g142.t1
scaffold00002	AUGUSTUS	exon	135219	135546	3.35374892375	-	0	ID=A4.g142.t1.cds;Name=A4.g142.t1;Parent=A4.g142.t1
###
scaffold00002	AUGUSTUS	gene	173754	177924	47.9796567552	-	.	ID=A2.g139.t1g;Name=A2.g139.t1;depth=134;status=Matches RNA-Seq data
scaffold00002	AUGUSTUS	mRNA	173754	177924	47.9796567552	-	.	ID=A2.g139.t1;Name=A2.g139.t1;Parent=A2.g139.t1g
scaffold00002	AUGUSTUS	exon	173754	176794	3.25174858268	-	2	ID=A2.g139.t1.cds;Name=A2.g139.t1;Parent=A2.g139.t1
scaffold00002	AUGUSTUS	exon	176844	177804	5.45481252158	-	0	ID=A2.g139.t1.cds;Name=A2.g139.t1;Parent=A2.g139.t1
scaffold00002	AUGUSTUS	exon	177859	177924	2.70495689227	-	0	ID=A2.g139.t1.cds;Name=A2.g139.t1;Parent=A2.g139.t1
###
scaffold00002	AUGUSTUS	gene	192597	196875	71.2181545544	+	.	ID=A4.g154.t1g;Name=A4.g154.t1;depth=685;status=Matches RNA-Seq data
scaffold00002	AUGUSTUS	mRNA	192597	196875	71.2181545544	+	.	ID=A4.g154.t1;Name=A4.g154.t1;Parent=A4.g154.t1g
scaffold00002	AUGUSTUS	exon	192597	193262	1.87117575372	+	0	ID=A4.g154.t1.cds;Name=A4.g154.t1;Parent=A4.g154.t1
scaffold00002	AUGUSTUS	exon	193326	194218	3.6276027114	+	0	ID=A4.g154.t1.cds;Name=A4.g154.t1;Parent=A4.g154.t1
scaffold00002	AUGUSTUS	exon	194270	196682	5.05365961397	+	1	ID=A4.g154.t1.cds;Name=A4.g154.t1;Parent=A4.g154.t1
scaffold00002	AUGUSTUS	exon	196741	196875	2.07611033157	+	0	ID=A4.g154.t1.cds;Name=A4.g154.t1;Parent=A4.g154.t1
###
scaffold00003	AUGUSTUS	gene	1445	2941	11.3574180418	+	.	ID=A2.g143.t1g;Name=A2.g143.t1;depth=891;status=Matches RNA-Seq data
scaffold00003	AUGUSTUS	mRNA	1445	2941	11.3574180418	+	.	ID=A2.g143.t1;Name=A2.g143.t1;Parent=A2.g143.t1g
scaffold00003	AUGUSTUS	exon	1445	2456	3.39437882577	+	0	ID=A2.g143.t1.cds;Name=A2.g143.t1;Parent=A2.g143.t1
scaffold00003	AUGUSTUS	exon	2520	2941	3.34594888337	+	2	ID=A2.g143.t1.cds;Name=A2.g143.t1;Parent=A2.g143.t1
###
scaffold00003	AUGUSTUS	gene	3205	7816	148.700705836	-	.	ID=A4.g156.t1g;Name=A4.g156.t1;depth=189;status=Matches RNA-Seq data
scaffold00003	AUGUSTUS	mRNA	3205	7816	148.700705836	-	.	ID=A4.g156.t1;Name=A4.g156.t1;Parent=A4.g156.t1g
scaffold00003	AUGUSTUS	exon	3205	4002	3.11040905419	-	0	ID=A4.g156.t1.cds;Name=A4.g156.t1;Parent=A4.g156.t1
scaffold00003	AUGUSTUS	exon	4068	5147	5.96470660452	-	0	ID=A4.g156.t1.cds;Name=A4.g156.t1;Parent=A4.g156.t1
scaffold00003	AUGUSTUS	exon	5200	7718	4.86908818515	-	2	ID=A4.g156.t1.cds;Name=A4.g156.t1;Parent=A4.g156.t1
scaffold00003	AUGUSTUS	exon	7777	7816	1.64610978351	-	0	ID=A4.g156.t1.cds;Name=A4.g156.t1;Parent=A4.g156.t1
###
scaffold00003	AUGUSTUS	gene	8033	9559	5.18942130901	-	.	ID=A4.g157.t1g;Name=A4.g157.t1;depth=114;status=Matches RNA-Seq data
scaffold00003	AUGUSTUS	mRNA	8033	9559	5.18942130901	-	.	ID=A4.g157.t1;Name=A4.g157.t1;Parent=A4.g157.t1g
scaffold00003	AUGUSTUS	exon	8033	9146	2.72681244285	-	1	ID=A4.g157.t1.cds;Name=A4.g157.t1;Parent=A4.g157.t1
scaffold00003	AUGUSTUS	exon	9201	9559	1.90310900283	-	0	ID=A4.g157.t1.cds;Name=A4.g157.t1;Parent=A4.g157.t1
###
scaffold00003	AUGUSTUS	gene	13985	15644	7.84514113016	+	.	ID=A1.g154.t1g;Name=A1.g154.t1;depth=1248;status=Matches RNA-Seq data
scaffold00003	AUGUSTUS	mRNA	13985	15644	7.84514113016	+	.	ID=A1.g154.t1;Name=A1.g154.t1;Parent=A1.g154.t1g
scaffold00003	AUGUSTUS	exon	13985	14132	2.98551825487	+	0	ID=A1.g154.t1.cds;Name=A1.g154.t1;Parent=A1.g154.t1
scaffold00003	AUGUSTUS	exon	14191	15644	2.62773175725	+	2	ID=A1.g154.t1.cds;Name=A1.g154.t1;Parent=A1.g154.t1
###
scaffold00003	AUGUSTUS	gene	16710	18128	1.0	+	.	ID=A1.g155.t1g;Name=A1.g155.t1;depth=183;status=Matches RNA-Seq data
scaffold00003	AUGUSTUS	mRNA	16710	18128	1.0	+	.	ID=A1.g155.t1;Name=A1.g155.t1;Parent=A1.g155.t1g
scaffold00003	AUGUSTUS	exon	16710	18128	1.0	+	0	ID=A1.g155.t1.cds;Name=A1.g155.t1;Parent=A1.g155.t1
###
scaffold00003	AUGUSTUS	gene	19104	23872	21.8381159466	-	.	ID=A2.g147.t1g;Name=A2.g147.t1;depth=323;status=Matches RNA-Seq data
scaffold00003	AUGUSTUS	mRNA	19104	23872	21.8381159466	-	.	ID=A2.g147.t1;Name=A2.g147.t1;Parent=A2.g147.t1g
scaffold00003	AUGUSTUS	exon	19104	23193	2.87707990893	-	1	ID=A2.g147.t1.cds;Name=A2.g147.t1;Parent=A2.g147.t1
scaffold00003	AUGUSTUS	exon	23254	23351	3.84119154611	-	0	ID=A2.g147.t1.cds;Name=A2.g147.t1;Parent=A2.g147.t1
scaffold00003	AUGUSTUS	exon	23411	23872	1.97604704012	-	0	ID=A2.g147.t1.cds;Name=A2.g147.t1;Parent=A2.g147.t1
###
scaffold00003	AUGUSTUS	gene	24993	27618	292.63102528	-	.	ID=A1.g157.t1g;Name=A1.g157.t1;depth=909;status=Matches RNA-Seq data
scaffold00003	AUGUSTUS	mRNA	24993	27618	292.63102528	-	.	ID=A1.g157.t1;Name=A1.g157.t1;Parent=A1.g157.t1g
scaffold00003	AUGUSTUS	exon	24993	25117	2.82113496414	-	2	ID=A1.g157.t1.cds;Name=A1.g157.t1;Parent=A1.g157.t1
scaffold00003	AUGUSTUS	exon	25173	27098	5.87709426611	-	2	ID=A1.g157.t1.cds;Name=A1.g157.t1;Parent=A1.g157.t1
scaffold00003	AUGUSTUS	exon	27148	27177	5.60398847598	-	2	ID=A1.g157.t1.cds;Name=A1.g157.t1;Parent=A1.g157.t1
scaffold00003	AUGUSTUS	exon	27231	27618	3.14946375897	-	0	ID=A1.g157.t1.cds;Name=A1.g157.t1;Parent=A1.g157.t1
###
scaffold00003	AUGUSTUS	gene	37627	39471	954969.077948	+	.	ID=A1.g162.t1g;Name=A1.g162.t1;depth=497;status=Matches RNA-Seq data
scaffold00003	AUGUSTUS	mRNA	37627	39471	954969.077948	+	.	ID=A1.g162.t1;Name=A1.g162.t1;Parent=A1.g162.t1g
scaffold00003	AUGUSTUS	exon	37627	37675	3.34517444948	+	0	ID=A1.g162.t1.cds;Name=A1.g162.t1;Parent=A1.g162.t1
scaffold00003	AUGUSTUS	exon	37744	37950	6.29117501167	+	2	ID=A1.g162.t1.cds;Name=A1.g162.t1;Parent=A1.g162.t1
scaffold00003	AUGUSTUS	exon	38000	38073	6.55608044928	+	2	ID=A1.g162.t1.cds;Name=A1.g162.t1;Parent=A1.g162.t1
scaffold00003	AUGUSTUS	exon	38122	38252	6.89024170249	+	0	ID=A1.g162.t1.cds;Name=A1.g162.t1;Parent=A1.g162.t1
scaffold00003	AUGUSTUS	exon	38305	38632	6.72427812425	+	1	ID=A1.g162.t1.cds;Name=A1.g162.t1;Parent=A1.g162.t1
scaffold00003	AUGUSTUS	exon	38687	38784	6.4764435444	+	0	ID=A1.g162.t1.cds;Name=A1.g162.t1;Parent=A1.g162.t1
scaffold00003	AUGUSTUS	exon	38846	39245	6.6524089933	+	1	ID=A1.g162.t1.cds;Name=A1.g162.t1;Parent=A1.g162.t1
scaffold00003	AUGUSTUS	exon	39304	39471	3.46735929431	+	0	ID=A1.g162.t1.cds;Name=A1.g162.t1;Parent=A1.g162.t1
###
scaffold00003	AUGUSTUS	gene	39754	42199	403.694243747	-	.	ID=A1.g163.t1g;Name=A1.g163.t1;depth=144;status=Matches RNA-Seq data
scaffold00003	AUGUSTUS	mRNA	39754	42199	403.694243747	-	.	ID=A1.g163.t1;Name=A1.g163.t1;Parent=A1.g163.t1g
scaffold00003	AUGUSTUS	exon	39754	40210	3.1252659031	-	1	ID=A1.g163.t1.cds;Name=A1.g163.t1;Parent=A1.g163.t1
scaffold00003	AUGUSTUS	exon	40266	41035	6.39014969642	-	0	ID=A1.g163.t1.cds;Name=A1.g163.t1;Parent=A1.g163.t1
scaffold00003	AUGUSTUS	exon	41088	41518	6.24785707902	-	2	ID=A1.g163.t1.cds;Name=A1.g163.t1;Parent=A1.g163.t1
scaffold00003	AUGUSTUS	exon	41566	42199	3.23536635253	-	0	ID=A1.g163.t1.cds;Name=A1.g163.t1;Parent=A1.g163.t1
###
scaffold00003	AUGUSTUS	gene	43160	44333	12.067999914	-	.	ID=A1.g164.t1g;Name=A1.g164.t1;depth=429;status=Matches RNA-Seq data
scaffold00003	AUGUSTUS	mRNA	43160	44333	12.067999914	-	.	ID=A1.g164.t1;Name=A1.g164.t1;Parent=A1.g164.t1g
scaffold00003	AUGUSTUS	exon	43160	44171	3.51283403534	-	1	ID=A1.g164.t1.cds;Name=A1.g164.t1;Parent=A1.g164.t1
scaffold00003	AUGUSTUS	exon	44245	44333	3.43540280942	-	0	ID=A1.g164.t1.cds;Name=A1.g164.t1;Parent=A1.g164.t1
###
scaffold00003	AUGUSTUS	gene	44967	45844	5968.76000071	-	.	ID=A1.g165.t1g;Name=A1.g165.t1;depth=2765;status=Matches RNA-Seq data
scaffold00003	AUGUSTUS	mRNA	44967	45844	5968.76000071	-	.	ID=A1.g165.t1;Name=A1.g165.t1;Parent=A1.g165.t1g
scaffold00003	AUGUSTUS	exon	44967	45097	3.87394604057	-	2	ID=A1.g165.t1.cds;Name=A1.g165.t1;Parent=A1.g165.t1
scaffold00003	AUGUSTUS	exon	45145	45225	7.53479718714	-	2	ID=A1.g165.t1.cds;Name=A1.g165.t1;Parent=A1.g165.t1
scaffold00003	AUGUSTUS	exon	45279	45668	7.40918563153	-	2	ID=A1.g165.t1.cds;Name=A1.g165.t1;Parent=A1.g165.t1
scaffold00003	AUGUSTUS	exon	45748	45760	7.56128932425	-	0	ID=A1.g165.t1.cds;Name=A1.g165.t1;Parent=A1.g165.t1
scaffold00003	AUGUSTUS	exon	45824	45844	3.64999820084	-	0	ID=A1.g165.t1.cds;Name=A1.g165.t1;Parent=A1.g165.t1
###
scaffold00003	AUGUSTUS	gene	46710	47714	1.40248756219	+	.	ID=A1.g166.t1g;Name=A1.g166.t1;depth=291;status=Matches RNA-Seq data
scaffold00003	AUGUSTUS	mRNA	46710	47714	1.40248756219	+	.	ID=A1.g166.t1;Name=A1.g166.t1;Parent=A1.g166.t1g
scaffold00003	AUGUSTUS	exon	46710	47714	1.40248756219	+	0	ID=A1.g166.t1.cds;Name=A1.g166.t1;Parent=A1.g166.t1
###
scaffold00003	AUGUSTUS	gene	48770	52374	600.240875365	+	.	ID=A1.g168.t1g;Name=A1.g168.t1;depth=152;status=Matches RNA-Seq data
scaffold00003	AUGUSTUS	mRNA	48770	52374	600.240875365	+	.	ID=A1.g168.t1;Name=A1.g168.t1;Parent=A1.g168.t1g
scaffold00003	AUGUSTUS	exon	48770	50281	2.13735677834	+	0	ID=A1.g168.t1.cds;Name=A1.g168.t1;Parent=A1.g168.t1
scaffold00003	AUGUSTUS	exon	50339	51430	4.79673704817	+	0	ID=A1.g168.t1.cds;Name=A1.g168.t1;Parent=A1.g168.t1
scaffold00003	AUGUSTUS	exon	51486	51805	5.47274190693	+	0	ID=A1.g168.t1.cds;Name=A1.g168.t1;Parent=A1.g168.t1
scaffold00003	AUGUSTUS	exon	51873	52215	4.68803311877	+	1	ID=A1.g168.t1.cds;Name=A1.g168.t1;Parent=A1.g168.t1
scaffold00003	AUGUSTUS	exon	52288	52374	2.28195456894	+	0	ID=A1.g168.t1.cds;Name=A1.g168.t1;Parent=A1.g168.t1
###
scaffold00003	AUGUSTUS	gene	52621	54488	8.99650982124	-	.	ID=A1.g169.t1g;Name=A1.g169.t1;depth=355;status=Matches RNA-Seq data
scaffold00003	AUGUSTUS	mRNA	52621	54488	8.99650982124	-	.	ID=A1.g169.t1;Name=A1.g169.t1;Parent=A1.g169.t1g
scaffold00003	AUGUSTUS	exon	52621	53993	3.04221336128	-	2	ID=A1.g169.t1.cds;Name=A1.g169.t1;Parent=A1.g169.t1
scaffold00003	AUGUSTUS	exon	54041	54488	2.95722513606	-	0	ID=A1.g169.t1.cds;Name=A1.g169.t1;Parent=A1.g169.t1
###
scaffold00003	AUGUSTUS	gene	54994	56472	6.39036725461	-	.	ID=A1.g170.t1g;Name=A1.g170.t1;depth=818;status=Matches RNA-Seq data
scaffold00003	AUGUSTUS	mRNA	54994	56472	6.39036725461	-	.	ID=A1.g170.t1;Name=A1.g170.t1;Parent=A1.g170.t1g
scaffold00003	AUGUSTUS	exon	54994	55806	2.68274555453	-	0	ID=A1.g170.t1.cds;Name=A1.g170.t1;Parent=A1.g170.t1
scaffold00003	AUGUSTUS	exon	55867	56472	2.38202510253	-	0	ID=A1.g170.t1.cds;Name=A1.g170.t1;Parent=A1.g170.t1
###
scaffold00003	AUGUSTUS	gene	59279	60565	10.742359231	+	.	ID=A1.g172.t1g;Name=A1.g172.t1;depth=241;status=Matches RNA-Seq data
scaffold00003	AUGUSTUS	mRNA	59279	60565	10.742359231	+	.	ID=A1.g172.t1;Name=A1.g172.t1;Parent=A1.g172.t1g
scaffold00003	AUGUSTUS	exon	59279	59464	3.30119205396	+	0	ID=A1.g172.t1.cds;Name=A1.g172.t1;Parent=A1.g172.t1
scaffold00003	AUGUSTUS	exon	59528	60565	3.2540849049	+	0	ID=A1.g172.t1.cds;Name=A1.g172.t1;Parent=A1.g172.t1
###
scaffold00003	AUGUSTUS	gene	61142	62776	48.2901482752	+	.	ID=A1.g173.t1g;Name=A1.g173.t1;depth=379;status=Matches RNA-Seq data
scaffold00003	AUGUSTUS	mRNA	61142	62776	48.2901482752	+	.	ID=A1.g173.t1;Name=A1.g173.t1;Parent=A1.g173.t1g
scaffold00003	AUGUSTUS	exon	61142	61209	1.83235175481	+	0	ID=A1.g173.t1.cds;Name=A1.g173.t1;Parent=A1.g173.t1
scaffold00003	AUGUSTUS	exon	61272	61518	3.55015310747	+	1	ID=A1.g173.t1.cds;Name=A1.g173.t1;Parent=A1.g173.t1
scaffold00003	AUGUSTUS	exon	61582	61767	3.79245486661	+	0	ID=A1.g173.t1.cds;Name=A1.g173.t1;Parent=A1.g173.t1
scaffold00003	AUGUSTUS	exon	61820	62776	1.95741172832	+	0	ID=A1.g173.t1.cds;Name=A1.g173.t1;Parent=A1.g173.t1
###
scaffold00003	AUGUSTUS	gene	63185	64307	8.36728450629	+	.	ID=A1.g174.t1g;Name=A1.g174.t1;depth=444;status=Matches RNA-Seq data
scaffold00003	AUGUSTUS	mRNA	63185	64307	8.36728450629	+	.	ID=A1.g174.t1;Name=A1.g174.t1;Parent=A1.g174.t1g
scaffold00003	AUGUSTUS	exon	63185	63402	2.36348537765	+	0	ID=A1.g174.t1.cds;Name=A1.g174.t1;Parent=A1.g174.t1
scaffold00003	AUGUSTUS	exon	63467	64307	3.54023112874	+	1	ID=A1.g174.t1.cds;Name=A1.g174.t1;Parent=A1.g174.t1
###
scaffold00003	AUGUSTUS	gene	65320	66420	1.6421435059	+	.	ID=A1.g175.t1g;Name=A1.g175.t1;depth=464;status=Matches RNA-Seq data
scaffold00003	AUGUSTUS	mRNA	65320	66420	1.6421435059	+	.	ID=A1.g175.t1;Name=A1.g175.t1;Parent=A1.g175.t1g
scaffold00003	AUGUSTUS	exon	65320	66420	1.6421435059	+	0	ID=A1.g175.t1.cds;Name=A1.g175.t1;Parent=A1.g175.t1
###
scaffold00003	AUGUSTUS	gene	66876	68945	1.46352657005	-	.	ID=A2.g165.t1g;Name=A2.g165.t1;depth=274;status=Matches RNA-Seq data
scaffold00003	AUGUSTUS	mRNA	66876	68945	1.46352657005	-	.	ID=A2.g165.t1;Name=A2.g165.t1;Parent=A2.g165.t1g
scaffold00003	AUGUSTUS	exon	66876	68945	1.46352657005	-	0	ID=A2.g165.t1.cds;Name=A2.g165.t1;Parent=A2.g165.t1
###
scaffold00003	AUGUSTUS	gene	69625	71949	0.506907300845	+	.	ID=A1.g177.t1g;Name=A1.g177.t1;depth=174;status=Matches RNA-Seq data
scaffold00003	AUGUSTUS	mRNA	69625	71949	0.506907300845	+	.	ID=A1.g177.t1;Name=A1.g177.t1;Parent=A1.g177.t1g
scaffold00003	AUGUSTUS	exon	69625	71949	0.506907300845	+	0	ID=A1.g177.t1.cds;Name=A1.g177.t1;Parent=A1.g177.t1;status=Retained intron
###
scaffold00003	AUGUSTUS	gene	76666	77328	0.6	+	.	ID=A2.g168.t1g;Name=A2.g168.t1;depth=0;status=Low expression
scaffold00003	AUGUSTUS	mRNA	76666	77328	0.6	+	.	ID=A2.g168.t1;Name=A2.g168.t1;Parent=A2.g168.t1g
scaffold00003	AUGUSTUS	exon	76666	76728	1.0	+	0	ID=A2.g168.t1.cds;Name=A2.g168.t1;Parent=A2.g168.t1
scaffold00003	AUGUSTUS	exon	76796	76848	1.0	+	0	ID=A2.g168.t1.cds;Name=A2.g168.t1;Parent=A2.g168.t1
scaffold00003	AUGUSTUS	exon	76908	77328	1.0	+	1	ID=A2.g168.t1.cds;Name=A2.g168.t1;Parent=A2.g168.t1
###
scaffold00003	AUGUSTUS	gene	85564	88420	105708.652279	+	.	ID=A5.scaffold00003.g26.t1g;Name=A5.scaffold00003.g26.t1;depth=67;status=Matches RNA-Seq data
scaffold00003	AUGUSTUS	mRNA	85564	88420	105708.652279	+	.	ID=A5.scaffold00003.g26.t1;Name=A5.scaffold00003.g26.t1;Parent=A5.scaffold00003.g26.t1g
scaffold00003	AUGUSTUS	exon	85564	86076	3.3049783474	+	0	ID=A5.scaffold00003.g26.t1.cds;Name=A5.scaffold00003.g26.t1;Parent=A5.scaffold00003.g26.t1
scaffold00003	AUGUSTUS	exon	86128	86696	6.33415495508	+	0	ID=A5.scaffold00003.g26.t1.cds;Name=A5.scaffold00003.g26.t1;Parent=A5.scaffold00003.g26.t1
scaffold00003	AUGUSTUS	exon	86744	87174	6.27112696972	+	1	ID=A5.scaffold00003.g26.t1.cds;Name=A5.scaffold00003.g26.t1;Parent=A5.scaffold00003.g26.t1
scaffold00003	AUGUSTUS	exon	87222	87423	6.5662645397	+	2	ID=A5.scaffold00003.g26.t1.cds;Name=A5.scaffold00003.g26.t1;Parent=A5.scaffold00003.g26.t1
scaffold00003	AUGUSTUS	exon	87473	87664	6.46847405026	+	1	ID=A5.scaffold00003.g26.t1.cds;Name=A5.scaffold00003.g26.t1;Parent=A5.scaffold00003.g26.t1
scaffold00003	AUGUSTUS	exon	87711	88124	6.22635052085	+	1	ID=A5.scaffold00003.g26.t1.cds;Name=A5.scaffold00003.g26.t1;Parent=A5.scaffold00003.g26.t1
scaffold00003	AUGUSTUS	exon	88186	88420	3.04476555606	+	1	ID=A5.scaffold00003.g26.t1.cds;Name=A5.scaffold00003.g26.t1;Parent=A5.scaffold00003.g26.t1
###
scaffold00003	AUGUSTUS	gene	91133	92811	41.2789478553	-	.	ID=A1.g184.t1g;Name=A1.g184.t1;depth=150;status=Matches RNA-Seq data
scaffold00003	AUGUSTUS	mRNA	91133	92811	41.2789478553	-	.	ID=A1.g184.t1;Name=A1.g184.t1;Parent=A1.g184.t1g
scaffold00003	AUGUSTUS	exon	91133	92206	3.07217703235	-	0	ID=A1.g184.t1.cds;Name=A1.g184.t1;Parent=A1.g184.t1
scaffold00003	AUGUSTUS	exon	92266	92643	5.40102309828	-	0	ID=A1.g184.t1.cds;Name=A1.g184.t1;Parent=A1.g184.t1
scaffold00003	AUGUSTUS	exon	92719	92811	2.48774777526	-	0	ID=A1.g184.t1.cds;Name=A1.g184.t1;Parent=A1.g184.t1
###
scaffold00003	AUGUSTUS	gene	94046	97774	7542.59140235	-	.	ID=A1.g185.t1g;Name=A1.g185.t1;depth=1182;status=Matches RNA-Seq data
scaffold00003	AUGUSTUS	mRNA	94046	97774	7542.59140235	-	.	ID=A1.g185.t1;Name=A1.g185.t1;Parent=A1.g185.t1g
scaffold00003	AUGUSTUS	exon	94046	95190	2.94258509759	-	2	ID=A1.g185.t1.cds;Name=A1.g185.t1;Parent=A1.g185.t1
scaffold00003	AUGUSTUS	exon	95250	96213	6.19318037318	-	0	ID=A1.g185.t1.cds;Name=A1.g185.t1;Parent=A1.g185.t1
scaffold00003	AUGUSTUS	exon	96272	96518	6.30621004508	-	1	ID=A1.g185.t1.cds;Name=A1.g185.t1;Parent=A1.g185.t1
scaffold00003	AUGUSTUS	exon	96857	97299	6.29236692193	-	0	ID=A1.g185.t1.cds;Name=A1.g185.t1;Parent=A1.g185.t1
scaffold00003	AUGUSTUS	exon	97361	97387	4.8609032884	-	0	ID=A1.g185.t1.cds;Name=A1.g185.t1;Parent=A1.g185.t1
scaffold00003	AUGUSTUS	exon	97514	97774	2.14574628781	-	0	ID=A1.g185.t1.cds;Name=A1.g185.t1;Parent=A1.g185.t1
###
scaffold00003	AUGUSTUS	gene	100476	104175	10.5638744926	+	.	ID=A1.g187.t1g;Name=A1.g187.t1;depth=310;status=Matches RNA-Seq data
scaffold00003	AUGUSTUS	mRNA	100476	104175	10.5638744926	+	.	ID=A1.g187.t1;Name=A1.g187.t1;Parent=A1.g187.t1g
scaffold00003	AUGUSTUS	exon	100476	100541	2.90891834946	+	0	ID=A1.g187.t1.cds;Name=A1.g187.t1;Parent=A1.g187.t1
scaffold00003	AUGUSTUS	exon	100606	104175	3.63154727067	+	0	ID=A1.g187.t1.cds;Name=A1.g187.t1;Parent=A1.g187.t1
###
scaffold00003	AUGUSTUS	gene	106896	108141	31.6374854546	-	.	Alias=Thela2_pvr_003037;ID=Thela2p4_000197.t1g;Name=Thela2p4_000197;depth=487;locus=L000179;status=Matches RNA-Seq data
scaffold00003	AUGUSTUS	mRNA	106896	108141	31.6374854546	-	.	ID=Thela2p4_000197.t1;Name=Thela2p4_000197;Parent=Thela2p4_000197.t1g
scaffold00003	AUGUSTUS	exon	106896	107708	3.189257501	-	.	ID=Thela2p4_000197.t1.cds;Name=Thela2p4_000197;Parent=Thela2p4_000197.t1
scaffold00003	AUGUSTUS	exon	107765	108088	5.51013578644	-	.	ID=Thela2p4_000197.t1.cds;Name=Thela2p4_000197;Parent=Thela2p4_000197.t1
scaffold00003	AUGUSTUS	exon	108139	108141	1.80032151469	-	.	ID=Thela2p4_000197.t1.cds;Name=Thela2p4_000197;Parent=Thela2p4_000197.t1
###
scaffold00003	AUGUSTUS	gene	108420	109817	1.51037195994	+	.	ID=A1.g190.t1g;Name=A1.g190.t1;depth=265;status=Matches RNA-Seq data
scaffold00003	AUGUSTUS	mRNA	108420	109817	1.51037195994	+	.	ID=A1.g190.t1;Name=A1.g190.t1;Parent=A1.g190.t1g
scaffold00003	AUGUSTUS	exon	108420	109817	1.51037195994	+	0	ID=A1.g190.t1.cds;Name=A1.g190.t1;Parent=A1.g190.t1
###
scaffold00003	AUGUSTUS	gene	110073	111584	71.5756433119	-	.	ID=A2.g180.t1g;Name=A2.g180.t1;depth=697;status=Matches RNA-Seq data
scaffold00003	AUGUSTUS	mRNA	110073	111584	71.5756433119	-	.	ID=A2.g180.t1;Name=A2.g180.t1;Parent=A2.g180.t1g
scaffold00003	AUGUSTUS	exon	110073	111023	3.37939531843	-	0	ID=A2.g180.t1.cds;Name=A2.g180.t1;Parent=A2.g180.t1
scaffold00003	AUGUSTUS	exon	111077	111523	6.69944979875	-	0	ID=A2.g180.t1.cds;Name=A2.g180.t1;Parent=A2.g180.t1
scaffold00003	AUGUSTUS	exon	111576	111584	3.16145587624	-	0	ID=A2.g180.t1.cds;Name=A2.g180.t1;Parent=A2.g180.t1
###
scaffold00003	AUGUSTUS	gene	112120	114564	1.0	+	.	ID=A1.g192.t1g;Name=A1.g192.t1;depth=200;status=Matches RNA-Seq data
scaffold00003	AUGUSTUS	mRNA	112120	114564	1.0	+	.	ID=A1.g192.t1;Name=A1.g192.t1;Parent=A1.g192.t1g
scaffold00003	AUGUSTUS	exon	112120	114564	1.0	+	0	ID=A1.g192.t1.cds;Name=A1.g192.t1;Parent=A1.g192.t1
###
scaffold00003	AUGUSTUS	gene	124692	125454	3.54871794872	-	.	ID=A1.g195.t1g;Name=A1.g195.t1;depth=409;status=Matches RNA-Seq data
scaffold00003	AUGUSTUS	mRNA	124692	125454	3.54871794872	-	.	ID=A1.g195.t1;Name=A1.g195.t1;Parent=A1.g195.t1g
scaffold00003	AUGUSTUS	exon	124692	125088	1.88380411633	-	1	ID=A1.g195.t1.cds;Name=A1.g195.t1;Parent=A1.g195.t1
scaffold00003	AUGUSTUS	exon	125159	125454	1.88380411633	-	0	ID=A1.g195.t1.cds;Name=A1.g195.t1;Parent=A1.g195.t1
###
scaffold00003	AUGUSTUS	gene	126424	127875	31.7079504247	-	.	ID=A1.g196.t1g;Name=A1.g196.t1;depth=310;status=Matches RNA-Seq data
scaffold00003	AUGUSTUS	mRNA	126424	127875	31.7079504247	-	.	ID=A1.g196.t1;Name=A1.g196.t1;Parent=A1.g196.t1g
scaffold00003	AUGUSTUS	exon	126424	127162	3.08879546298	-	1	ID=A1.g196.t1.cds;Name=A1.g196.t1;Parent=A1.g196.t1
scaffold00003	AUGUSTUS	exon	127239	127574	4.29125847578	-	1	ID=A1.g196.t1.cds;Name=A1.g196.t1;Parent=A1.g196.t1
scaffold00003	AUGUSTUS	exon	127658	127875	2.39218270164	-	0	ID=A1.g196.t1.cds;Name=A1.g196.t1;Parent=A1.g196.t1
###
scaffold00003	AUGUSTUS	gene	128127	131583	2023018392.69	+	.	ID=A3.g211.t1g;Name=A3.g211.t1;depth=991;status=Matches RNA-Seq data
scaffold00003	AUGUSTUS	mRNA	128127	131583	2023018392.69	+	.	ID=A3.g211.t1;Name=A3.g211.t1;Parent=A3.g211.t1g
scaffold00003	AUGUSTUS	exon	128127	128401	2.24372201847	+	0	ID=A3.g211.t1.cds;Name=A3.g211.t1;Parent=A3.g211.t1
scaffold00003	AUGUSTUS	exon	128463	128632	6.9851215609	+	1	ID=A3.g211.t1.cds;Name=A3.g211.t1;Parent=A3.g211.t1
scaffold00003	AUGUSTUS	exon	128685	129109	6.97099168283	+	2	ID=A3.g211.t1.cds;Name=A3.g211.t1;Parent=A3.g211.t1
scaffold00003	AUGUSTUS	exon	129165	129386	7.04565713164	+	0	ID=A3.g211.t1.cds;Name=A3.g211.t1;Parent=A3.g211.t1
scaffold00003	AUGUSTUS	exon	129440	129557	7.02849769471	+	0	ID=A3.g211.t1.cds;Name=A3.g211.t1;Parent=A3.g211.t1
scaffold00003	AUGUSTUS	exon	129606	129722	6.95711448198	+	2	ID=A3.g211.t1.cds;Name=A3.g211.t1;Parent=A3.g211.t1
scaffold00003	AUGUSTUS	exon	129777	129802	6.78002480222	+	2	ID=A3.g211.t1.cds;Name=A3.g211.t1;Parent=A3.g211.t1
scaffold00003	AUGUSTUS	exon	129861	130071	6.79407917971	+	0	ID=A3.g211.t1.cds;Name=A3.g211.t1;Parent=A3.g211.t1
scaffold00003	AUGUSTUS	exon	130119	130189	6.97154952349	+	2	ID=A3.g211.t1.cds;Name=A3.g211.t1;Parent=A3.g211.t1
scaffold00003	AUGUSTUS	exon	130239	130675	6.96275929557	+	0	ID=A3.g211.t1.cds;Name=A3.g211.t1;Parent=A3.g211.t1
scaffold00003	AUGUSTUS	exon	130729	130941	6.89734046335	+	1	ID=A3.g211.t1.cds;Name=A3.g211.t1;Parent=A3.g211.t1
scaffold00003	AUGUSTUS	exon	130992	131583	3.48493624862	+	1	ID=A3.g211.t1.cds;Name=A3.g211.t1;Parent=A3.g211.t1
###
scaffold00003	AUGUSTUS	gene	133706	135405	63.83009547	+	.	ID=A1.g199.t1g;Name=A1.g199.t1;depth=1507;status=Matches RNA-Seq data
scaffold00003	AUGUSTUS	mRNA	133706	135405	63.83009547	+	.	ID=A1.g199.t1;Name=A1.g199.t1;Parent=A1.g199.t1g
scaffold00003	AUGUSTUS	exon	133706	133830	3.07346626023	+	0	ID=A1.g199.t1.cds;Name=A1.g199.t1;Parent=A1.g199.t1
scaffold00003	AUGUSTUS	exon	133915	134657	6.09972249119	+	1	ID=A1.g199.t1.cds;Name=A1.g199.t1;Parent=A1.g199.t1
scaffold00003	AUGUSTUS	exon	135290	135405	3.404763629	+	2	ID=A1.g199.t1.cds;Name=A1.g199.t1;Parent=A1.g199.t1
###
scaffold00003	AUGUSTUS	gene	135727	138597	1.36868686869	+	.	ID=A1.g200.t1g;Name=A1.g200.t1;depth=179;status=Matches RNA-Seq data
scaffold00003	AUGUSTUS	mRNA	135727	138597	1.36868686869	+	.	ID=A1.g200.t1;Name=A1.g200.t1;Parent=A1.g200.t1g
scaffold00003	AUGUSTUS	exon	135727	138597	1.36868686869	+	0	ID=A1.g200.t1.cds;Name=A1.g200.t1;Parent=A1.g200.t1
###
scaffold00003	AUGUSTUS	gene	140087	141183	3.62886597938	+	.	ID=A2.g190.t1g;Name=A2.g190.t1;depth=793;status=Matches RNA-Seq data
scaffold00003	AUGUSTUS	mRNA	140087	141183	3.62886597938	+	.	ID=A2.g190.t1;Name=A2.g190.t1;Parent=A2.g190.t1g
scaffold00003	AUGUSTUS	exon	140087	140172	1.90495826185	+	0	ID=A2.g190.t1.cds;Name=A2.g190.t1;Parent=A2.g190.t1
scaffold00003	AUGUSTUS	exon	140226	141183	1.90495826185	+	1	ID=A2.g190.t1.cds;Name=A2.g190.t1;Parent=A2.g190.t1
###
scaffold00003	AUGUSTUS	gene	146680	148974	468.237927998	-	.	ID=A1.g203.t1g;Name=A1.g203.t1;depth=1058;status=Matches RNA-Seq data
scaffold00003	AUGUSTUS	mRNA	146680	148974	468.237927998	-	.	ID=A1.g203.t1;Name=A1.g203.t1;Parent=A1.g203.t1g
scaffold00003	AUGUSTUS	exon	146680	146785	3.36311114139	-	1	ID=A1.g203.t1.cds;Name=A1.g203.t1;Parent=A1.g203.t1
scaffold00003	AUGUSTUS	exon	146848	148438	6.47765317353	-	2	ID=A1.g203.t1.cds;Name=A1.g203.t1;Parent=A1.g203.t1
scaffold00003	AUGUSTUS	exon	148490	148708	6.44135662919	-	2	ID=A1.g203.t1.cds;Name=A1.g203.t1;Parent=A1.g203.t1
scaffold00003	AUGUSTUS	exon	148770	148974	3.33680120345	-	0	ID=A1.g203.t1.cds;Name=A1.g203.t1;Parent=A1.g203.t1
###
scaffold00003	AUGUSTUS	gene	149908	151703	6.98003653855	-	.	ID=A1.g204.t1g;Name=A1.g204.t1;depth=119;status=Matches RNA-Seq data
scaffold00003	AUGUSTUS	mRNA	149908	151703	6.98003653855	-	.	ID=A1.g204.t1;Name=A1.g204.t1;Parent=A1.g204.t1g
scaffold00003	AUGUSTUS	exon	149908	151388	2.6434810652	-	2	ID=A1.g204.t1.cds;Name=A1.g204.t1;Parent=A1.g204.t1
scaffold00003	AUGUSTUS	exon	151457	151703	2.64047154732	-	0	ID=A1.g204.t1.cds;Name=A1.g204.t1;Parent=A1.g204.t1
###
scaffold00003	AUGUSTUS	gene	152273	153069	13.0174683313	-	.	ID=A1.g205.t1g;Name=A1.g205.t1;depth=650;status=Matches RNA-Seq data
scaffold00003	AUGUSTUS	mRNA	152273	153069	13.0174683313	-	.	ID=A1.g205.t1;Name=A1.g205.t1;Parent=A1.g205.t1g
scaffold00003	AUGUSTUS	exon	152273	152369	1.92524980882	-	1	ID=A1.g205.t1.cds;Name=A1.g205.t1;Parent=A1.g205.t1
scaffold00003	AUGUSTUS	exon	152434	152914	3.60797288395	-	2	ID=A1.g205.t1.cds;Name=A1.g205.t1;Parent=A1.g205.t1
scaffold00003	AUGUSTUS	exon	152973	153069	1.87402843383	-	0	ID=A1.g205.t1.cds;Name=A1.g205.t1;Parent=A1.g205.t1
###
scaffold00003	AUGUSTUS	gene	153933	155576	17927.6361775	-	.	ID=A4.g215.t1g;Name=A4.g215.t1;depth=1485;status=Matches RNA-Seq data
scaffold00003	AUGUSTUS	mRNA	153933	155576	17927.6361775	-	.	ID=A4.g215.t1;Name=A4.g215.t1;Parent=A4.g215.t1g
scaffold00003	AUGUSTUS	exon	153933	154155	3.27821310083	-	1	ID=A4.g215.t1.cds;Name=A4.g215.t1;Parent=A4.g215.t1
scaffold00003	AUGUSTUS	exon	154217	154785	6.51454822365	-	0	ID=A4.g215.t1.cds;Name=A4.g215.t1;Parent=A4.g215.t1
scaffold00003	AUGUSTUS	exon	154849	155208	6.70577658544	-	0	ID=A4.g215.t1.cds;Name=A4.g215.t1;Parent=A4.g215.t1
scaffold00003	AUGUSTUS	exon	155263	155346	6.71355996932	-	0	ID=A4.g215.t1.cds;Name=A4.g215.t1;Parent=A4.g215.t1
scaffold00003	AUGUSTUS	exon	155402	155456	6.44503982678	-	1	ID=A4.g215.t1.cds;Name=A4.g215.t1;Parent=A4.g215.t1
scaffold00003	AUGUSTUS	exon	155524	155576	2.89317022659	-	0	ID=A4.g215.t1.cds;Name=A4.g215.t1;Parent=A4.g215.t1
###
scaffold00003	AUGUSTUS	gene	156178	158983	9104.51898774	-	.	ID=A1.g207.t1g;Name=A1.g207.t1;depth=520;status=Matches RNA-Seq data
scaffold00003	AUGUSTUS	mRNA	156178	158983	9104.51898774	-	.	ID=A1.g207.t1;Name=A1.g207.t1;Parent=A1.g207.t1g
scaffold00003	AUGUSTUS	exon	156178	156479	1.93995024165	-	2	ID=A1.g207.t1.cds;Name=A1.g207.t1;Parent=A1.g207.t1
scaffold00003	AUGUSTUS	exon	156547	156751	3.6733428716	-	0	ID=A1.g207.t1.cds;Name=A1.g207.t1;Parent=A1.g207.t1
scaffold00003	AUGUSTUS	exon	156803	156971	3.68744900079	-	1	ID=A1.g207.t1.cds;Name=A1.g207.t1;Parent=A1.g207.t1
scaffold00003	AUGUSTUS	exon	157033	158164	5.18309376965	-	2	ID=A1.g207.t1.cds;Name=A1.g207.t1;Parent=A1.g207.t1
scaffold00003	AUGUSTUS	exon	158251	158347	6.48520504252	-	0	ID=A1.g207.t1.cds;Name=A1.g207.t1;Parent=A1.g207.t1
scaffold00003	AUGUSTUS	exon	158559	158804	5.25024490176	-	0	ID=A1.g207.t1.cds;Name=A1.g207.t1;Parent=A1.g207.t1
scaffold00003	AUGUSTUS	exon	158864	158983	1.96329963443	-	0	ID=A1.g207.t1.cds;Name=A1.g207.t1;Parent=A1.g207.t1
###
scaffold00003	AUGUSTUS	gene	160473	162256	167379.788265	+	.	ID=A2.g198.t1g;Name=A2.g198.t1;depth=3408;status=Matches RNA-Seq data
scaffold00003	AUGUSTUS	mRNA	160473	162256	167379.788265	+	.	ID=A2.g198.t1;Name=A2.g198.t1;Parent=A2.g198.t1g
scaffold00003	AUGUSTUS	exon	160473	160586	2.9707977883	+	0	ID=A2.g198.t1.cds;Name=A2.g198.t1;Parent=A2.g198.t1
scaffold00003	AUGUSTUS	exon	160653	160717	7.27890191991	+	0	ID=A2.g198.t1.cds;Name=A2.g198.t1;Parent=A2.g198.t1
scaffold00003	AUGUSTUS	exon	160786	160870	7.03996849934	+	1	ID=A2.g198.t1.cds;Name=A2.g198.t1;Parent=A2.g198.t1
scaffold00003	AUGUSTUS	exon	160935	160982	7.19748063017	+	0	ID=A2.g198.t1.cds;Name=A2.g198.t1;Parent=A2.g198.t1
scaffold00003	AUGUSTUS	exon	161042	161102	6.36575870818	+	0	ID=A2.g198.t1.cds;Name=A2.g198.t1;Parent=A2.g198.t1
scaffold00003	AUGUSTUS	exon	161156	162012	6.37490238386	+	2	ID=A2.g198.t1.cds;Name=A2.g198.t1;Parent=A2.g198.t1
scaffold00003	AUGUSTUS	exon	162068	162256	3.76434242443	+	0	ID=A2.g198.t1.cds;Name=A2.g198.t1;Parent=A2.g198.t1
###
scaffold00003	AUGUSTUS	gene	163565	164819	22095.4187569	+	.	ID=A1.g209.t1g;Name=A1.g209.t1;depth=1651;status=Matches RNA-Seq data
scaffold00003	AUGUSTUS	mRNA	163565	164819	22095.4187569	+	.	ID=A1.g209.t1;Name=A1.g209.t1;Parent=A1.g209.t1g
scaffold00003	AUGUSTUS	exon	163565	163640	3.22278772591	+	0	ID=A1.g209.t1.cds;Name=A1.g209.t1;Parent=A1.g209.t1
scaffold00003	AUGUSTUS	exon	163713	163737	6.48938540821	+	2	ID=A1.g209.t1.cds;Name=A1.g209.t1;Parent=A1.g209.t1
scaffold00003	AUGUSTUS	exon	163796	163814	6.66988087356	+	1	ID=A1.g209.t1.cds;Name=A1.g209.t1;Parent=A1.g209.t1
scaffold00003	AUGUSTUS	exon	163878	163974	6.47118726241	+	0	ID=A1.g209.t1.cds;Name=A1.g209.t1;Parent=A1.g209.t1
scaffold00003	AUGUSTUS	exon	164033	164705	6.89605546066	+	2	ID=A1.g209.t1.cds;Name=A1.g209.t1;Parent=A1.g209.t1
scaffold00003	AUGUSTUS	exon	164765	164819	3.54947545609	+	1	ID=A1.g209.t1.cds;Name=A1.g209.t1;Parent=A1.g209.t1
###
scaffold00003	AUGUSTUS	gene	165162	167246	289.733250125	-	.	Alias=Thela2_pvr_004726;ID=Thela2p4_000222.t1g;Name=Thela2p4_000222;depth=282;locus=L000202;status=Matches RNA-Seq data
scaffold00003	AUGUSTUS	mRNA	165162	167246	289.733250125	-	.	ID=Thela2p4_000222.t1;Name=Thela2p4_000222;Parent=Thela2p4_000222.t1g
scaffold00003	AUGUSTUS	exon	165162	166169	3.0912597799	-	.	ID=Thela2p4_000222.t1.cds;Name=Thela2p4_000222;Parent=Thela2p4_000222.t1
scaffold00003	AUGUSTUS	exon	166219	167061	5.90333638019	-	.	ID=Thela2p4_000222.t1.cds;Name=Thela2p4_000222;Parent=Thela2p4_000222.t1
scaffold00003	AUGUSTUS	exon	167129	167185	5.90043333778	-	.	ID=Thela2p4_000222.t1.cds;Name=Thela2p4_000222;Parent=Thela2p4_000222.t1
scaffold00003	AUGUSTUS	exon	167238	167246	2.69079985799	-	.	ID=Thela2p4_000222.t1.cds;Name=Thela2p4_000222;Parent=Thela2p4_000222.t1
###
scaffold00003	AUGUSTUS	gene	167672	169228	455.435214749	+	.	ID=A1.g211.t1g;Name=A1.g211.t1;depth=2079;status=Matches RNA-Seq data
scaffold00003	AUGUSTUS	mRNA	167672	169228	455.435214749	+	.	ID=A1.g211.t1;Name=A1.g211.t1;Parent=A1.g211.t1g
scaffold00003	AUGUSTUS	exon	167672	167917	3.33040059349	+	0	ID=A1.g211.t1.cds;Name=A1.g211.t1;Parent=A1.g211.t1
scaffold00003	AUGUSTUS	exon	167984	168158	6.5428406839	+	0	ID=A1.g211.t1.cds;Name=A1.g211.t1;Parent=A1.g211.t1
scaffold00003	AUGUSTUS	exon	168212	169071	6.51883412928	+	2	ID=A1.g211.t1.cds;Name=A1.g211.t1;Parent=A1.g211.t1
scaffold00003	AUGUSTUS	exon	169133	169228	3.20622396776	+	0	ID=A1.g211.t1.cds;Name=A1.g211.t1;Parent=A1.g211.t1
###
scaffold00003	AUGUSTUS	gene	169477	170267	3.76271186441	-	.	ID=A1.g212.t1g;Name=A1.g212.t1;depth=323;status=Matches RNA-Seq data
scaffold00003	AUGUSTUS	mRNA	169477	170267	3.76271186441	-	.	ID=A1.g212.t1;Name=A1.g212.t1;Parent=A1.g212.t1g
scaffold00003	AUGUSTUS	exon	169477	169908	1.93977108557	-	0	ID=A1.g212.t1.cds;Name=A1.g212.t1;Parent=A1.g212.t1
scaffold00003	AUGUSTUS	exon	169977	170267	1.93977108557	-	0	ID=A1.g212.t1.cds;Name=A1.g212.t1;Parent=A1.g212.t1
###
scaffold00003	AUGUSTUS	gene	170948	172646	187097.551884	+	.	ID=A5.scaffold00003.g60.t1g;Name=A5.scaffold00003.g60.t1;depth=1562;status=Matches RNA-Seq data
scaffold00003	AUGUSTUS	mRNA	170948	172646	187097.551884	+	.	ID=A5.scaffold00003.g60.t1;Name=A5.scaffold00003.g60.t1;Parent=A5.scaffold00003.g60.t1g
scaffold00003	AUGUSTUS	exon	170948	170972	3.22493089168	+	0	ID=A5.scaffold00003.g60.t1.cds;Name=A5.scaffold00003.g60.t1;Parent=A5.scaffold00003.g60.t1
scaffold00003	AUGUSTUS	exon	171049	171089	5.9714116798	+	2	ID=A5.scaffold00003.g60.t1.cds;Name=A5.scaffold00003.g60.t1;Parent=A5.scaffold00003.g60.t1
scaffold00003	AUGUSTUS	exon	171148	171174	6.76155736184	+	0	ID=A5.scaffold00003.g60.t1.cds;Name=A5.scaffold00003.g60.t1;Parent=A5.scaffold00003.g60.t1
scaffold00003	AUGUSTUS	exon	171225	171300	7.19400734438	+	0	ID=A5.scaffold00003.g60.t1.cds;Name=A5.scaffold00003.g60.t1;Parent=A5.scaffold00003.g60.t1
scaffold00003	AUGUSTUS	exon	171363	171893	7.36042286747	+	2	ID=A5.scaffold00003.g60.t1.cds;Name=A5.scaffold00003.g60.t1;Parent=A5.scaffold00003.g60.t1
scaffold00003	AUGUSTUS	exon	171943	172366	7.32631469427	+	2	ID=A5.scaffold00003.g60.t1.cds;Name=A5.scaffold00003.g60.t1;Parent=A5.scaffold00003.g60.t1
scaffold00003	AUGUSTUS	exon	172418	172646	3.70394671548	+	1	ID=A5.scaffold00003.g60.t1.cds;Name=A5.scaffold00003.g60.t1;Parent=A5.scaffold00003.g60.t1
###
scaffold00003	AUGUSTUS	gene	174525	178396	4111.73829045	+	.	ID=A3.g232.t1g;Name=A3.g232.t1;depth=670;status=Matches RNA-Seq data
scaffold00003	AUGUSTUS	mRNA	174525	178396	4111.73829045	+	.	ID=A3.g232.t1;Name=A3.g232.t1;Parent=A3.g232.t1g
scaffold00003	AUGUSTUS	exon	174525	174537	2.2525661283	+	0	ID=A3.g232.t1.cds;Name=A3.g232.t1;Parent=A3.g232.t1
scaffold00003	AUGUSTUS	exon	174708	174859	5.99197904704	+	2	ID=A3.g232.t1.cds;Name=A3.g232.t1;Parent=A3.g232.t1
scaffold00003	AUGUSTUS	exon	174920	175043	6.26106695574	+	0	ID=A3.g232.t1.cds;Name=A3.g232.t1;Parent=A3.g232.t1
scaffold00003	AUGUSTUS	exon	175097	175273	6.28150711838	+	2	ID=A3.g232.t1.cds;Name=A3.g232.t1;Parent=A3.g232.t1
scaffold00003	AUGUSTUS	exon	175341	178312	4.59405762906	+	2	ID=A3.g232.t1.cds;Name=A3.g232.t1;Parent=A3.g232.t1
scaffold00003	AUGUSTUS	exon	178367	178396	1.68604431696	+	0	ID=A3.g232.t1.cds;Name=A3.g232.t1;Parent=A3.g232.t1
###
scaffold00003	AUGUSTUS	gene	179383	180906	50.4463682118	+	.	ID=A2.g205.t1g;Name=A2.g205.t1;depth=1228;status=Matches RNA-Seq data
scaffold00003	AUGUSTUS	mRNA	179383	180906	50.4463682118	+	.	ID=A2.g205.t1;Name=A2.g205.t1;Parent=A2.g205.t1g
scaffold00003	AUGUSTUS	exon	179383	179718	2.79667761151	+	0	ID=A2.g205.t1.cds;Name=A2.g205.t1;Parent=A2.g205.t1
scaffold00003	AUGUSTUS	exon	179794	180249	5.91868408899	+	0	ID=A2.g205.t1.cds;Name=A2.g205.t1;Parent=A2.g205.t1
scaffold00003	AUGUSTUS	exon	180304	180906	3.04763070003	+	0	ID=A2.g205.t1.cds;Name=A2.g205.t1;Parent=A2.g205.t1
###
scaffold00003	AUGUSTUS	gene	181756	183518	10.9410286135	+	.	ID=A2.g206.t1g;Name=A2.g206.t1;depth=342;status=Matches RNA-Seq data
scaffold00003	AUGUSTUS	mRNA	181756	183518	10.9410286135	+	.	ID=A2.g206.t1;Name=A2.g206.t1;Parent=A2.g206.t1g
scaffold00003	AUGUSTUS	exon	181756	182172	3.32102794808	+	0	ID=A2.g206.t1.cds;Name=A2.g206.t1;Parent=A2.g206.t1
scaffold00003	AUGUSTUS	exon	182244	183518	3.29447050268	+	0	ID=A2.g206.t1.cds;Name=A2.g206.t1;Parent=A2.g206.t1
###
scaffold00003	AUGUSTUS	gene	184387	186690	1.06271701389	+	.	ID=A1.g217.t1g;Name=A1.g217.t1;depth=277;status=Matches RNA-Seq data
scaffold00003	AUGUSTUS	mRNA	184387	186690	1.06271701389	+	.	ID=A1.g217.t1;Name=A1.g217.t1;Parent=A1.g217.t1g
scaffold00003	AUGUSTUS	exon	184387	186690	1.06271701389	+	0	ID=A1.g217.t1.cds;Name=A1.g217.t1;Parent=A1.g217.t1
###
scaffold00003	AUGUSTUS	gene	187055	189329	5.30865559518	-	.	ID=A1.g218.t1g;Name=A1.g218.t1;depth=572;status=Matches RNA-Seq data
scaffold00003	AUGUSTUS	mRNA	187055	189329	5.30865559518	-	.	ID=A1.g218.t1;Name=A1.g218.t1;Parent=A1.g218.t1g
scaffold00003	AUGUSTUS	exon	187055	189261	2.87047054531	-	2	ID=A1.g218.t1.cds;Name=A1.g218.t1;Parent=A1.g218.t1
scaffold00003	AUGUSTUS	exon	189317	189329	1.84940256707	-	0	ID=A1.g218.t1.cds;Name=A1.g218.t1;Parent=A1.g218.t1
###
scaffold00003	AUGUSTUS	gene	189958	190865	5.83027998616	+	.	ID=A1.g219.t1g;Name=A1.g219.t1;depth=755;status=Matches RNA-Seq data
scaffold00003	AUGUSTUS	mRNA	189958	190865	5.83027998616	+	.	ID=A1.g219.t1;Name=A1.g219.t1;Parent=A1.g219.t1g
scaffold00003	AUGUSTUS	exon	189958	190026	1.95189290986	+	0	ID=A1.g219.t1.cds;Name=A1.g219.t1;Parent=A1.g219.t1
scaffold00003	AUGUSTUS	exon	190074	190865	2.98698763478	+	0	ID=A1.g219.t1.cds;Name=A1.g219.t1;Parent=A1.g219.t1
###
scaffold00003	AUGUSTUS	gene	191095	193429	78.3717985921	-	.	ID=A1.g220.t1g;Name=A1.g220.t1;depth=907;status=Matches RNA-Seq data
scaffold00003	AUGUSTUS	mRNA	191095	193429	78.3717985921	-	.	ID=A1.g220.t1;Name=A1.g220.t1;Parent=A1.g220.t1g
scaffold00003	AUGUSTUS	exon	191095	193054	3.49798894862	-	1	ID=A1.g220.t1.cds;Name=A1.g220.t1;Parent=A1.g220.t1
scaffold00003	AUGUSTUS	exon	193112	193239	6.65210301976	-	0	ID=A1.g220.t1.cds;Name=A1.g220.t1;Parent=A1.g220.t1
scaffold00003	AUGUSTUS	exon	193298	193429	3.36808012208	-	0	ID=A1.g220.t1.cds;Name=A1.g220.t1;Parent=A1.g220.t1
###
scaffold00003	AUGUSTUS	gene	200028	203346	29529.5197867	+	.	ID=A1.g223.t1g;Name=A1.g223.t1;depth=755;status=Matches RNA-Seq data
scaffold00003	AUGUSTUS	mRNA	200028	203346	29529.5197867	+	.	ID=A1.g223.t1;Name=A1.g223.t1;Parent=A1.g223.t1g
scaffold00003	AUGUSTUS	exon	200028	200207	3.62911548178	+	0	ID=A1.g223.t1.cds;Name=A1.g223.t1;Parent=A1.g223.t1
scaffold00003	AUGUSTUS	exon	200260	200344	7.15996114895	+	0	ID=A1.g223.t1.cds;Name=A1.g223.t1;Parent=A1.g223.t1
scaffold00003	AUGUSTUS	exon	200408	200529	7.07137295739	+	2	ID=A1.g223.t1.cds;Name=A1.g223.t1;Parent=A1.g223.t1
scaffold00003	AUGUSTUS	exon	200579	200734	7.06597249302	+	0	ID=A1.g223.t1.cds;Name=A1.g223.t1;Parent=A1.g223.t1
scaffold00003	AUGUSTUS	exon	200792	202223	7.07543543082	+	0	ID=A1.g223.t1.cds;Name=A1.g223.t1;Parent=A1.g223.t1
scaffold00003	AUGUSTUS	exon	202274	203346	3.21451956052	+	2	ID=A1.g223.t1.cds;Name=A1.g223.t1;Parent=A1.g223.t1
###
scaffold00003	AUGUSTUS	gene	203458	204588	6.15005914466	-	.	ID=A1.g224.t1g;Name=A1.g224.t1;depth=1111;status=Matches RNA-Seq data
scaffold00003	AUGUSTUS	mRNA	203458	204588	6.15005914466	-	.	ID=A1.g224.t1;Name=A1.g224.t1;Parent=A1.g224.t1g
scaffold00003	AUGUSTUS	exon	203458	204156	2.20178867483	-	0	ID=A1.g224.t1.cds;Name=A1.g224.t1;Parent=A1.g224.t1
scaffold00003	AUGUSTUS	exon	204223	204588	2.79321045429	-	0	ID=A1.g224.t1.cds;Name=A1.g224.t1;Parent=A1.g224.t1
###
scaffold00003	AUGUSTUS	gene	205144	206579	7032.91140947	-	.	ID=A1.g225.t1g;Name=A1.g225.t1;depth=817;status=Matches RNA-Seq data
scaffold00003	AUGUSTUS	mRNA	205144	206579	7032.91140947	-	.	ID=A1.g225.t1;Name=A1.g225.t1;Parent=A1.g225.t1g
scaffold00003	AUGUSTUS	exon	205144	205225	2.8373249462	-	1	ID=A1.g225.t1.cds;Name=A1.g225.t1;Parent=A1.g225.t1
scaffold00003	AUGUSTUS	exon	205271	205433	5.51406684726	-	2	ID=A1.g225.t1.cds;Name=A1.g225.t1;Parent=A1.g225.t1
scaffold00003	AUGUSTUS	exon	205482	206211	5.7423059306	-	0	ID=A1.g225.t1.cds;Name=A1.g225.t1;Parent=A1.g225.t1
scaffold00003	AUGUSTUS	exon	206260	206356	5.04397814579	-	1	ID=A1.g225.t1.cds;Name=A1.g225.t1;Parent=A1.g225.t1
scaffold00003	AUGUSTUS	exon	206407	206443	5.04690892667	-	2	ID=A1.g225.t1.cds;Name=A1.g225.t1;Parent=A1.g225.t1
scaffold00003	AUGUSTUS	exon	206498	206579	3.0751694607	-	0	ID=A1.g225.t1.cds;Name=A1.g225.t1;Parent=A1.g225.t1
###
scaffold00003	AUGUSTUS	gene	207453	208622	1.68504273504	-	.	ID=A1.g226.t1g;Name=A1.g226.t1;depth=1918;status=Matches RNA-Seq data
scaffold00003	AUGUSTUS	mRNA	207453	208622	1.68504273504	-	.	ID=A1.g226.t1;Name=A1.g226.t1;Parent=A1.g226.t1g
scaffold00003	AUGUSTUS	exon	207453	208622	1.68504273504	-	0	ID=A1.g226.t1.cds;Name=A1.g226.t1;Parent=A1.g226.t1
###
scaffold00003	AUGUSTUS	gene	215251	215569	3.38461538462	+	.	Alias=Thela2_pvr_005756;ID=Thela2p4_000240.t1g;Name=Thela2p4_000240;depth=63;locus=L000219;status=Matches RNA-Seq data
scaffold00003	AUGUSTUS	mRNA	215251	215569	3.38461538462	+	.	ID=Thela2p4_000240.t1;Name=Thela2p4_000240;Parent=Thela2p4_000240.t1g
scaffold00003	AUGUSTUS	exon	215251	215493	1.83973242202	+	.	ID=Thela2p4_000240.t1.cds;Name=Thela2p4_000240;Parent=Thela2p4_000240.t1
scaffold00003	AUGUSTUS	exon	215558	215569	1.83973242202	+	.	ID=Thela2p4_000240.t1.cds;Name=Thela2p4_000240;Parent=Thela2p4_000240.t1
###
scaffold00004	AUGUSTUS	gene	2807	4286	8.52435463327	-	.	ID=A2.g223.t1g;Name=A2.g223.t1;depth=266;status=Matches RNA-Seq data
scaffold00004	AUGUSTUS	mRNA	2807	4286	8.52435463327	-	.	ID=A2.g223.t1;Name=A2.g223.t1;Parent=A2.g223.t1g
scaffold00004	AUGUSTUS	exon	2807	3302	2.89441536065	-	1	ID=A2.g223.t1.cds;Name=A2.g223.t1;Parent=A2.g223.t1
scaffold00004	AUGUSTUS	exon	3358	4286	2.94510413024	-	0	ID=A2.g223.t1.cds;Name=A2.g223.t1;Parent=A2.g223.t1
###
scaffold00004	AUGUSTUS	gene	5346	6751	645.032278221	-	.	ID=A5.scaffold00004.g2.t1g;Name=A5.scaffold00004.g2.t1;depth=14;status=Matches RNA-Seq data
scaffold00004	AUGUSTUS	mRNA	5346	6751	645.032278221	-	.	ID=A5.scaffold00004.g2.t1;Name=A5.scaffold00004.g2.t1;Parent=A5.scaffold00004.g2.t1g
scaffold00004	AUGUSTUS	exon	5346	5685	2.53764771976	-	1	ID=A5.scaffold00004.g2.t1.cds;Name=A5.scaffold00004.g2.t1;Parent=A5.scaffold00004.g2.t1
scaffold00004	AUGUSTUS	exon	5747	6228	4.63308966372	-	0	ID=A5.scaffold00004.g2.t1.cds;Name=A5.scaffold00004.g2.t1;Parent=A5.scaffold00004.g2.t1
scaffold00004	AUGUSTUS	exon	6303	6376	5.60113228119	-	2	ID=A5.scaffold00004.g2.t1.cds;Name=A5.scaffold00004.g2.t1;Parent=A5.scaffold00004.g2.t1
scaffold00004	AUGUSTUS	exon	6438	6491	4.51079015421	-	2	ID=A5.scaffold00004.g2.t1.cds;Name=A5.scaffold00004.g2.t1;Parent=A5.scaffold00004.g2.t1
scaffold00004	AUGUSTUS	exon	6556	6751	2.17145561585	-	0	ID=A5.scaffold00004.g2.t1.cds;Name=A5.scaffold00004.g2.t1;Parent=A5.scaffold00004.g2.t1
###
scaffold00004	AUGUSTUS	gene	14187	16087	27588.795141	+	.	ID=A4.g248.t1g;Name=A4.g248.t1;depth=1306;status=Matches RNA-Seq data
scaffold00004	AUGUSTUS	mRNA	14187	16087	27588.795141	+	.	ID=A4.g248.t1;Name=A4.g248.t1;Parent=A4.g248.t1g
scaffold00004	AUGUSTUS	exon	14187	14211	3.7436888602	+	0	ID=A4.g248.t1.cds;Name=A4.g248.t1;Parent=A4.g248.t1
scaffold00004	AUGUSTUS	exon	14267	14333	7.20428713293	+	2	ID=A4.g248.t1.cds;Name=A4.g248.t1;Parent=A4.g248.t1
scaffold00004	AUGUSTUS	exon	14386	14594	7.33684887491	+	1	ID=A4.g248.t1.cds;Name=A4.g248.t1;Parent=A4.g248.t1
scaffold00004	AUGUSTUS	exon	14647	15237	7.45429858542	+	2	ID=A4.g248.t1.cds;Name=A4.g248.t1;Parent=A4.g248.t1
scaffold00004	AUGUSTUS	exon	15294	15931	7.05256741369	+	2	ID=A4.g248.t1.cds;Name=A4.g248.t1;Parent=A4.g248.t1
scaffold00004	AUGUSTUS	exon	15983	16087	2.65202961347	+	0	ID=A4.g248.t1.cds;Name=A4.g248.t1;Parent=A4.g248.t1
###
scaffold00004	AUGUSTUS	gene	16269	16916	1.0	-	.	ID=A1.g242.t1g;Name=A1.g242.t1;depth=355;status=Matches RNA-Seq data
scaffold00004	AUGUSTUS	mRNA	16269	16916	1.0	-	.	ID=A1.g242.t1;Name=A1.g242.t1;Parent=A1.g242.t1g
scaffold00004	AUGUSTUS	exon	16269	16916	1.0	-	0	ID=A1.g242.t1.cds;Name=A1.g242.t1;Parent=A1.g242.t1
###
scaffold00004	AUGUSTUS	gene	17585	20928	26.0370376728	+	.	ID=A1.g243.t1g;Name=A1.g243.t1;depth=339;status=Matches RNA-Seq data
scaffold00004	AUGUSTUS	mRNA	17585	20928	26.0370376728	+	.	ID=A1.g243.t1;Name=A1.g243.t1;Parent=A1.g243.t1g
scaffold00004	AUGUSTUS	exon	17585	17803	1.8935062328	+	0	ID=A1.g243.t1.cds;Name=A1.g243.t1;Parent=A1.g243.t1
scaffold00004	AUGUSTUS	exon	17868	20478	4.23892042495	+	0	ID=A1.g243.t1.cds;Name=A1.g243.t1;Parent=A1.g243.t1
scaffold00004	AUGUSTUS	exon	20534	20928	3.24391576696	+	2	ID=A1.g243.t1.cds;Name=A1.g243.t1;Parent=A1.g243.t1
###
scaffold00005	AUGUSTUS	gene	622	1942	63.4812931973	+	.	ID=A1.g244.t1g;Name=A1.g244.t1;depth=198;status=Matches RNA-Seq data
scaffold00005	AUGUSTUS	mRNA	622	1942	63.4812931973	+	.	ID=A1.g244.t1;Name=A1.g244.t1;Parent=A1.g244.t1g
scaffold00005	AUGUSTUS	exon	622	823	3.09418843593	+	0	ID=A1.g244.t1.cds;Name=A1.g244.t1;Parent=A1.g244.t1
scaffold00005	AUGUSTUS	exon	878	1006	6.36608844646	+	2	ID=A1.g244.t1.cds;Name=A1.g244.t1;Parent=A1.g244.t1
scaffold00005	AUGUSTUS	exon	1068	1942	3.22274793276	+	2	ID=A1.g244.t1.cds;Name=A1.g244.t1;Parent=A1.g244.t1
###
scaffold00005	AUGUSTUS	gene	2249	3331	339.533029892	+	.	ID=A1.g245.t1g;Name=A1.g245.t1;depth=607;status=Matches RNA-Seq data
scaffold00005	AUGUSTUS	mRNA	2249	3331	339.533029892	+	.	ID=A1.g245.t1;Name=A1.g245.t1;Parent=A1.g245.t1g
scaffold00005	AUGUSTUS	exon	2249	2293	3.39773479545	+	0	ID=A1.g245.t1.cds;Name=A1.g245.t1;Parent=A1.g245.t1
scaffold00005	AUGUSTUS	exon	2370	2421	6.40897113463	+	0	ID=A1.g245.t1.cds;Name=A1.g245.t1;Parent=A1.g245.t1
scaffold00005	AUGUSTUS	exon	2481	3201	6.77656791331	+	2	ID=A1.g245.t1.cds;Name=A1.g245.t1;Parent=A1.g245.t1
scaffold00005	AUGUSTUS	exon	3262	3331	2.30088249813	+	1	ID=A1.g245.t1.cds;Name=A1.g245.t1;Parent=A1.g245.t1
###
scaffold00005	AUGUSTUS	gene	5379	7348	172366.892963	-	.	ID=A2.g232.t1g;Name=A2.g232.t1;depth=194;status=Matches RNA-Seq data
scaffold00005	AUGUSTUS	mRNA	5379	7348	172366.892963	-	.	ID=A2.g232.t1;Name=A2.g232.t1;Parent=A2.g232.t1g
scaffold00005	AUGUSTUS	exon	5379	5803	2.96102012163	-	2	ID=A2.g232.t1.cds;Name=A2.g232.t1;Parent=A2.g232.t1
scaffold00005	AUGUSTUS	exon	5857	6240	5.60168927024	-	2	ID=A2.g232.t1.cds;Name=A2.g232.t1;Parent=A2.g232.t1
scaffold00005	AUGUSTUS	exon	6288	6426	5.46596819935	-	0	ID=A2.g232.t1.cds;Name=A2.g232.t1;Parent=A2.g232.t1
scaffold00005	AUGUSTUS	exon	6475	6580	5.58261693599	-	1	ID=A2.g232.t1.cds;Name=A2.g232.t1;Parent=A2.g232.t1
scaffold00005	AUGUSTUS	exon	6627	6883	5.43455976178	-	0	ID=A2.g232.t1.cds;Name=A2.g232.t1;Parent=A2.g232.t1
scaffold00005	AUGUSTUS	exon	6931	7040	5.2096878307	-	2	ID=A2.g232.t1.cds;Name=A2.g232.t1;Parent=A2.g232.t1
scaffold00005	AUGUSTUS	exon	7095	7185	5.35918630391	-	0	ID=A2.g232.t1.cds;Name=A2.g232.t1;Parent=A2.g232.t1
scaffold00005	AUGUSTUS	exon	7244	7348	2.24446907581	-	0	ID=A2.g232.t1.cds;Name=A2.g232.t1;Parent=A2.g232.t1
###
scaffold00005	AUGUSTUS	gene	9431	11669	14949.0157297	+	.	ID=A1.g248.t1g;Name=A1.g248.t1;depth=268;status=Matches RNA-Seq data
scaffold00005	AUGUSTUS	mRNA	9431	11669	14949.0157297	+	.	ID=A1.g248.t1;Name=A1.g248.t1;Parent=A1.g248.t1g
scaffold00005	AUGUSTUS	exon	9431	9893	3.05434334464	+	0	ID=A1.g248.t1.cds;Name=A1.g248.t1;Parent=A1.g248.t1
scaffold00005	AUGUSTUS	exon	9944	9990	6.61370860447	+	2	ID=A1.g248.t1.cds;Name=A1.g248.t1;Parent=A1.g248.t1
scaffold00005	AUGUSTUS	exon	10043	10384	6.33645441442	+	0	ID=A1.g248.t1.cds;Name=A1.g248.t1;Parent=A1.g248.t1
scaffold00005	AUGUSTUS	exon	10432	10723	5.92771754142	+	0	ID=A1.g248.t1.cds;Name=A1.g248.t1;Parent=A1.g248.t1
scaffold00005	AUGUSTUS	exon	10772	11547	6.06086588701	+	2	ID=A1.g248.t1.cds;Name=A1.g248.t1;Parent=A1.g248.t1
scaffold00005	AUGUSTUS	exon	11595	11669	3.25073222954	+	0	ID=A1.g248.t1.cds;Name=A1.g248.t1;Parent=A1.g248.t1
###
scaffold00005	AUGUSTUS	gene	11927	13275	44.3427214438	+	.	ID=A1.g249.t1g;Name=A1.g249.t1;depth=144;status=Matches RNA-Seq data
scaffold00005	AUGUSTUS	mRNA	11927	13275	44.3427214438	+	.	ID=A1.g249.t1;Name=A1.g249.t1;Parent=A1.g249.t1g
scaffold00005	AUGUSTUS	exon	11927	12037	2.29211991945	+	0	ID=A1.g249.t1.cds;Name=A1.g249.t1;Parent=A1.g249.t1
scaffold00005	AUGUSTUS	exon	12114	12239	5.67696782087	+	0	ID=A1.g249.t1.cds;Name=A1.g249.t1;Parent=A1.g249.t1
scaffold00005	AUGUSTUS	exon	12301	13275	3.40775666337	+	0	ID=A1.g249.t1.cds;Name=A1.g249.t1;Parent=A1.g249.t1
###
scaffold00005	AUGUSTUS	gene	13393	14003	13.1651594941	-	.	ID=A3.g273.t1g;Name=A3.g273.t1;depth=804;status=Matches RNA-Seq data
scaffold00005	AUGUSTUS	mRNA	13393	14003	13.1651594941	-	.	ID=A3.g273.t1;Name=A3.g273.t1;Parent=A3.g273.t1g
scaffold00005	AUGUSTUS	exon	13393	13459	1.85315071525	-	1	ID=A3.g273.t1.cds;Name=A3.g273.t1;Parent=A3.g273.t1
scaffold00005	AUGUSTUS	exon	13528	13658	3.62838249004	-	0	ID=A3.g273.t1.cds;Name=A3.g273.t1;Parent=A3.g273.t1
scaffold00005	AUGUSTUS	exon	13737	14003	1.95795326315	-	0	ID=A3.g273.t1.cds;Name=A3.g273.t1;Parent=A3.g273.t1
###
scaffold00005	AUGUSTUS	gene	17635	18910	42918.4946515	-	.	ID=A4.g260.t1g;Name=A4.g260.t1;depth=115;status=Matches RNA-Seq data
scaffold00005	AUGUSTUS	mRNA	17635	18910	42918.4946515	-	.	ID=A4.g260.t1;Name=A4.g260.t1;Parent=A4.g260.t1g
scaffold00005	AUGUSTUS	exon	17635	17680	1.43178210633	-	1	ID=A4.g260.t1.cds;Name=A4.g260.t1;Parent=A4.g260.t1
scaffold00005	AUGUSTUS	exon	17730	17771	3.59413251974	-	1	ID=A4.g260.t1.cds;Name=A4.g260.t1;Parent=A4.g260.t1
scaffold00005	AUGUSTUS	exon	17835	17962	6.38445139148	-	0	ID=A4.g260.t1.cds;Name=A4.g260.t1;Parent=A4.g260.t1
scaffold00005	AUGUSTUS	exon	18021	18332	4.72569197326	-	0	ID=A4.g260.t1.cds;Name=A4.g260.t1;Parent=A4.g260.t1
scaffold00005	AUGUSTUS	exon	18395	18539	4.16526947776	-	1	ID=A4.g260.t1.cds;Name=A4.g260.t1;Parent=A4.g260.t1
scaffold00005	AUGUSTUS	exon	18587	18610	4.68014429836	-	1	ID=A4.g260.t1.cds;Name=A4.g260.t1;Parent=A4.g260.t1
scaffold00005	AUGUSTUS	exon	18683	18692	5.07698029974	-	2	ID=A4.g260.t1.cds;Name=A4.g260.t1;Parent=A4.g260.t1
scaffold00005	AUGUSTUS	exon	18754	18910	2.79303670854	-	0	ID=A4.g260.t1.cds;Name=A4.g260.t1;Parent=A4.g260.t1
###
scaffold00005	AUGUSTUS	gene	21897	24356	22.9714087716	+	.	ID=A3.g276.t1g;Name=A3.g276.t1;depth=315;status=Matches RNA-Seq data
scaffold00005	AUGUSTUS	mRNA	21897	24356	22.9714087716	+	.	ID=A3.g276.t1;Name=A3.g276.t1;Parent=A3.g276.t1g
scaffold00005	AUGUSTUS	exon	21897	22945	2.92064655341	+	0	ID=A3.g276.t1.cds;Name=A3.g276.t1;Parent=A3.g276.t1
scaffold00005	AUGUSTUS	exon	23005	23282	4.52842740311	+	1	ID=A3.g276.t1.cds;Name=A3.g276.t1;Parent=A3.g276.t1
scaffold00005	AUGUSTUS	exon	23341	24356	1.73684561663	+	2	ID=A3.g276.t1.cds;Name=A3.g276.t1;Parent=A3.g276.t1
###
scaffold00005	AUGUSTUS	gene	25545	32464	70.5917944231	+	.	ID=A2.g239.t1g;Name=A2.g239.t1;depth=424;status=Matches RNA-Seq data
scaffold00005	AUGUSTUS	mRNA	25545	32464	70.5917944231	+	.	ID=A2.g239.t1;Name=A2.g239.t1;Parent=A2.g239.t1g
scaffold00005	AUGUSTUS	exon	25545	26304	3.36256760401	+	0	ID=A2.g239.t1.cds;Name=A2.g239.t1;Parent=A2.g239.t1
scaffold00005	AUGUSTUS	exon	26354	32349	6.29002272059	+	2	ID=A2.g239.t1.cds;Name=A2.g239.t1;Parent=A2.g239.t1
scaffold00005	AUGUSTUS	exon	32408	32464	3.33757461007	+	0	ID=A2.g239.t1.cds;Name=A2.g239.t1;Parent=A2.g239.t1
###
scaffold00005	AUGUSTUS	gene	33322	35039	46.0959391276	-	.	ID=A1.g253.t1g;Name=A1.g253.t1;depth=339;status=Matches RNA-Seq data
scaffold00005	AUGUSTUS	mRNA	33322	35039	46.0959391276	-	.	ID=A1.g253.t1;Name=A1.g253.t1;Parent=A1.g253.t1g
scaffold00005	AUGUSTUS	exon	33322	33483	2.988849957	-	0	ID=A1.g253.t1.cds;Name=A1.g253.t1;Parent=A1.g253.t1
scaffold00005	AUGUSTUS	exon	33545	34686	5.24937551672	-	2	ID=A1.g253.t1.cds;Name=A1.g253.t1;Parent=A1.g253.t1
scaffold00005	AUGUSTUS	exon	34742	35039	2.93799405365	-	0	ID=A1.g253.t1.cds;Name=A1.g253.t1;Parent=A1.g253.t1
###
scaffold00005	AUGUSTUS	gene	35631	37894	8.31154886472	+	.	ID=A1.g254.t1g;Name=A1.g254.t1;depth=141;status=Matches RNA-Seq data
scaffold00005	AUGUSTUS	mRNA	35631	37894	8.31154886472	+	.	ID=A1.g254.t1;Name=A1.g254.t1;Parent=A1.g254.t1g
scaffold00005	AUGUSTUS	exon	35631	36339	2.95784766456	+	0	ID=A1.g254.t1.cds;Name=A1.g254.t1;Parent=A1.g254.t1
scaffold00005	AUGUSTUS	exon	36393	37894	2.80999896117	+	2	ID=A1.g254.t1.cds;Name=A1.g254.t1;Parent=A1.g254.t1
###
scaffold00005	AUGUSTUS	gene	38039	40135	51.3899156616	-	.	ID=A1.g255.t1g;Name=A1.g255.t1;depth=312;status=Matches RNA-Seq data
scaffold00005	AUGUSTUS	mRNA	38039	40135	51.3899156616	-	.	ID=A1.g255.t1;Name=A1.g255.t1;Parent=A1.g255.t1g
scaffold00005	AUGUSTUS	exon	38039	38411	2.89170651141	-	1	ID=A1.g255.t1.cds;Name=A1.g255.t1;Parent=A1.g255.t1
scaffold00005	AUGUSTUS	exon	38470	39733	6.00665501959	-	2	ID=A1.g255.t1.cds;Name=A1.g255.t1;Parent=A1.g255.t1
scaffold00005	AUGUSTUS	exon	39781	40135	2.95863235444	-	0	ID=A1.g255.t1.cds;Name=A1.g255.t1;Parent=A1.g255.t1
###
scaffold00005	AUGUSTUS	gene	44430	46757	1.45940721649	+	.	ID=A1.g257.t1g;Name=A1.g257.t1;depth=563;status=Matches RNA-Seq data
scaffold00005	AUGUSTUS	mRNA	44430	46757	1.45940721649	+	.	ID=A1.g257.t1;Name=A1.g257.t1;Parent=A1.g257.t1g
scaffold00005	AUGUSTUS	exon	44430	46757	1.45940721649	+	0	ID=A1.g257.t1.cds;Name=A1.g257.t1;Parent=A1.g257.t1
###
scaffold00005	AUGUSTUS	gene	46955	47816	5.48282388154	-	.	ID=A1.g258.t1g;Name=A1.g258.t1;depth=133;status=Matches RNA-Seq data
scaffold00005	AUGUSTUS	mRNA	46955	47816	5.48282388154	-	.	ID=A1.g258.t1;Name=A1.g258.t1;Parent=A1.g258.t1g
scaffold00005	AUGUSTUS	exon	46955	47447	1.83918277504	-	1	ID=A1.g258.t1.cds;Name=A1.g258.t1;Parent=A1.g258.t1
scaffold00005	AUGUSTUS	exon	47513	47616	1.95473112263	-	0	ID=A1.g258.t1.cds;Name=A1.g258.t1;Parent=A1.g258.t1
scaffold00005	AUGUSTUS	exon	47673	47816	1.52507912709	-	0	ID=A1.g258.t1.cds;Name=A1.g258.t1;Parent=A1.g258.t1
###
scaffold00005	AUGUSTUS	gene	48094	50394	6.22739953047	-	.	ID=A1.g259.t1g;Name=A1.g259.t1;depth=366;status=Matches RNA-Seq data
scaffold00005	AUGUSTUS	mRNA	48094	50394	6.22739953047	-	.	ID=A1.g259.t1;Name=A1.g259.t1;Parent=A1.g259.t1g
scaffold00005	AUGUSTUS	exon	48094	50321	3.18814134553	-	2	ID=A1.g259.t1.cds;Name=A1.g259.t1;Parent=A1.g259.t1
scaffold00005	AUGUSTUS	exon	50367	50394	1.95330095361	-	0	ID=A1.g259.t1.cds;Name=A1.g259.t1;Parent=A1.g259.t1
###
scaffold00005	AUGUSTUS	gene	50759	52252	48.5117825419	+	.	ID=A1.g260.t1g;Name=A1.g260.t1;depth=1081;status=Matches RNA-Seq data
scaffold00005	AUGUSTUS	mRNA	50759	52252	48.5117825419	+	.	ID=A1.g260.t1;Name=A1.g260.t1;Parent=A1.g260.t1g
scaffold00005	AUGUSTUS	exon	50759	51002	2.28582980351	+	0	ID=A1.g260.t1.cds;Name=A1.g260.t1;Parent=A1.g260.t1
scaffold00005	AUGUSTUS	exon	51052	51264	6.44421137418	+	2	ID=A1.g260.t1.cds;Name=A1.g260.t1;Parent=A1.g260.t1
scaffold00005	AUGUSTUS	exon	51315	52252	3.29331721887	+	2	ID=A1.g260.t1.cds;Name=A1.g260.t1;Parent=A1.g260.t1
###
scaffold00005	AUGUSTUS	gene	53749	55167	1.41966173362	-	.	ID=A1.g261.t1g;Name=A1.g261.t1;depth=366;status=Matches RNA-Seq data
scaffold00005	AUGUSTUS	mRNA	53749	55167	1.41966173362	-	.	ID=A1.g261.t1;Name=A1.g261.t1;Parent=A1.g261.t1g
scaffold00005	AUGUSTUS	exon	53749	55167	1.41966173362	-	0	ID=A1.g261.t1.cds;Name=A1.g261.t1;Parent=A1.g261.t1
###
scaffold00005	AUGUSTUS	gene	56571	58198	4.98565731828	-	.	ID=A1.g262.t1g;Name=A1.g262.t1;depth=272;status=Matches RNA-Seq data
scaffold00005	AUGUSTUS	mRNA	56571	58198	4.98565731828	-	.	ID=A1.g262.t1;Name=A1.g262.t1;Parent=A1.g262.t1g
scaffold00005	AUGUSTUS	exon	56571	57888	2.5618473405	-	1	ID=A1.g262.t1.cds;Name=A1.g262.t1;Parent=A1.g262.t1
scaffold00005	AUGUSTUS	exon	57939	58198	1.94611803735	-	0	ID=A1.g262.t1.cds;Name=A1.g262.t1;Parent=A1.g262.t1
###
scaffold00005	AUGUSTUS	gene	58629	59956	416.068661404	+	.	ID=A1.g263.t1g;Name=A1.g263.t1;depth=532;status=Matches RNA-Seq data
scaffold00005	AUGUSTUS	mRNA	58629	59956	416.068661404	+	.	ID=A1.g263.t1;Name=A1.g263.t1;Parent=A1.g263.t1g
scaffold00005	AUGUSTUS	exon	58629	58779	3.51090550588	+	0	ID=A1.g263.t1.cds;Name=A1.g263.t1;Parent=A1.g263.t1
scaffold00005	AUGUSTUS	exon	58837	59224	6.28440326802	+	2	ID=A1.g263.t1.cds;Name=A1.g263.t1;Parent=A1.g263.t1
scaffold00005	AUGUSTUS	exon	59277	59608	5.82358738259	+	1	ID=A1.g263.t1.cds;Name=A1.g263.t1;Parent=A1.g263.t1
scaffold00005	AUGUSTUS	exon	59667	59956	3.23810720231	+	2	ID=A1.g263.t1.cds;Name=A1.g263.t1;Parent=A1.g263.t1
###
scaffold00005	AUGUSTUS	gene	60442	61487	2.86738351254	+	.	ID=A1.g264.t1g;Name=A1.g264.t1;depth=331;status=Matches RNA-Seq data
scaffold00005	AUGUSTUS	mRNA	60442	61487	2.86738351254	+	.	ID=A1.g264.t1;Name=A1.g264.t1;Parent=A1.g264.t1g
scaffold00005	AUGUSTUS	exon	60442	60529	1.69333502667	+	0	ID=A1.g264.t1.cds;Name=A1.g264.t1;Parent=A1.g264.t1
scaffold00005	AUGUSTUS	exon	60592	61487	1.69333502667	+	2	ID=A1.g264.t1.cds;Name=A1.g264.t1;Parent=A1.g264.t1
###
scaffold00005	AUGUSTUS	gene	65009	67361	5.99568112616	-	.	ID=A1.g266.t1g;Name=A1.g266.t1;depth=169;status=Matches RNA-Seq data
scaffold00005	AUGUSTUS	mRNA	65009	67361	5.99568112616	-	.	ID=A1.g266.t1;Name=A1.g266.t1;Parent=A1.g266.t1g
scaffold00005	AUGUSTUS	exon	65009	67290	3.12967611499	-	2	ID=A1.g266.t1.cds;Name=A1.g266.t1;Parent=A1.g266.t1
scaffold00005	AUGUSTUS	exon	67346	67361	1.91575131288	-	0	ID=A1.g266.t1.cds;Name=A1.g266.t1;Parent=A1.g266.t1
###
scaffold00005	AUGUSTUS	gene	73200	74189	1.16313131313	-	.	ID=A1.g268.t1g;Name=A1.g268.t1;depth=212;status=Matches RNA-Seq data
scaffold00005	AUGUSTUS	mRNA	73200	74189	1.16313131313	-	.	ID=A1.g268.t1;Name=A1.g268.t1;Parent=A1.g268.t1g
scaffold00005	AUGUSTUS	exon	73200	74189	1.16313131313	-	0	ID=A1.g268.t1.cds;Name=A1.g268.t1;Parent=A1.g268.t1
###
scaffold00006	AUGUSTUS	gene	2765	4218	3.18789808917	+	.	ID=A3.g298.t1g;Name=A3.g298.t1;depth=1271;status=Matches RNA-Seq data
scaffold00006	AUGUSTUS	mRNA	2765	4218	3.18789808917	+	.	ID=A3.g298.t1;Name=A3.g298.t1;Parent=A3.g298.t1g
scaffold00006	AUGUSTUS	exon	2765	3124	1.78546859092	+	0	ID=A3.g298.t1.cds;Name=A3.g298.t1;Parent=A3.g298.t1
scaffold00006	AUGUSTUS	exon	3190	4218	1.78546859092	+	0	ID=A3.g298.t1.cds;Name=A3.g298.t1;Parent=A3.g298.t1
###
scaffold00006	AUGUSTUS	gene	4439	6078	7.45795978953	-	.	ID=A1.g271.t1g;Name=A1.g271.t1;depth=464;status=Matches RNA-Seq data
scaffold00006	AUGUSTUS	mRNA	4439	6078	7.45795978953	-	.	ID=A1.g271.t1;Name=A1.g271.t1;Parent=A1.g271.t1g
scaffold00006	AUGUSTUS	exon	4439	5613	2.54253402777	-	2	ID=A1.g271.t1.cds;Name=A1.g271.t1;Parent=A1.g271.t1
scaffold00006	AUGUSTUS	exon	5676	6078	2.93327826023	-	0	ID=A1.g271.t1.cds;Name=A1.g271.t1;Parent=A1.g271.t1
###
scaffold00006	AUGUSTUS	gene	12361	14295	2026.72869741	-	.	ID=A1.g273.t1g;Name=A1.g273.t1;depth=1658;status=Matches RNA-Seq data
scaffold00006	AUGUSTUS	mRNA	12361	14295	2026.72869741	-	.	ID=A1.g273.t1;Name=A1.g273.t1;Parent=A1.g273.t1g
scaffold00006	AUGUSTUS	exon	12361	13675	3.16633242806	-	1	ID=A1.g273.t1.cds;Name=A1.g273.t1;Parent=A1.g273.t1
scaffold00006	AUGUSTUS	exon	13741	13901	5.93155163249	-	0	ID=A1.g273.t1.cds;Name=A1.g273.t1;Parent=A1.g273.t1
scaffold00006	AUGUSTUS	exon	13962	13968	5.94860388667	-	1	ID=A1.g273.t1.cds;Name=A1.g273.t1;Parent=A1.g273.t1
scaffold00006	AUGUSTUS	exon	14037	14094	5.94130591097	-	2	ID=A1.g273.t1.cds;Name=A1.g273.t1;Parent=A1.g273.t1
scaffold00006	AUGUSTUS	exon	14151	14295	3.05333058594	-	0	ID=A1.g273.t1.cds;Name=A1.g273.t1;Parent=A1.g273.t1
###
scaffold00006	AUGUSTUS	gene	17078	20319	7025.8209358	+	.	ID=A4.g290.t1g;Name=A4.g290.t1;depth=405;status=Matches RNA-Seq data
scaffold00006	AUGUSTUS	mRNA	17078	20319	7025.8209358	+	.	ID=A4.g290.t1;Name=A4.g290.t1;Parent=A4.g290.t1g
scaffold00006	AUGUSTUS	exon	17078	17091	1.97378654705	+	0	ID=A4.g290.t1.cds;Name=A4.g290.t1;Parent=A4.g290.t1
scaffold00006	AUGUSTUS	exon	17166	17220	2.9167510299	+	1	ID=A4.g290.t1.cds;Name=A4.g290.t1;Parent=A4.g290.t1
scaffold00006	AUGUSTUS	exon	17285	18634	3.65476649402	+	0	ID=A4.g290.t1.cds;Name=A4.g290.t1;Parent=A4.g290.t1
scaffold00006	AUGUSTUS	exon	18705	18848	4.50118430568	+	0	ID=A4.g290.t1.cds;Name=A4.g290.t1;Parent=A4.g290.t1
scaffold00006	AUGUSTUS	exon	18903	19076	4.74796332659	+	0	ID=A4.g290.t1.cds;Name=A4.g290.t1;Parent=A4.g290.t1
scaffold00006	AUGUSTUS	exon	19142	19231	5.47531138819	+	0	ID=A4.g290.t1.cds;Name=A4.g290.t1;Parent=A4.g290.t1
scaffold00006	AUGUSTUS	exon	19285	20319	2.85361200139	+	0	ID=A4.g290.t1.cds;Name=A4.g290.t1;Parent=A4.g290.t1
###
scaffold00006	AUGUSTUS	gene	20674	21613	58.0254905168	+	.	ID=A4.g291.t1g;Name=A4.g291.t1;depth=1121;status=Matches RNA-Seq data
scaffold00006	AUGUSTUS	mRNA	20674	21613	58.0254905168	+	.	ID=A4.g291.t1;Name=A4.g291.t1;Parent=A4.g291.t1g
scaffold00006	AUGUSTUS	exon	20674	20826	3.1626508269	+	0	ID=A4.g291.t1.cds;Name=A4.g291.t1;Parent=A4.g291.t1
scaffold00006	AUGUSTUS	exon	20886	20956	5.73650901198	+	0	ID=A4.g291.t1.cds;Name=A4.g291.t1;Parent=A4.g291.t1
scaffold00006	AUGUSTUS	exon	21019	21613	3.19830512548	+	1	ID=A4.g291.t1.cds;Name=A4.g291.t1;Parent=A4.g291.t1
###
scaffold00006	AUGUSTUS	gene	21905	23676	846.586016124	-	.	ID=A4.g292.t1g;Name=A4.g292.t1;depth=584;status=Matches RNA-Seq data
scaffold00006	AUGUSTUS	mRNA	21905	23676	846.586016124	-	.	ID=A4.g292.t1;Name=A4.g292.t1;Parent=A4.g292.t1g
scaffold00006	AUGUSTUS	exon	21905	22729	3.48761574728	-	0	ID=A4.g292.t1.cds;Name=A4.g292.t1;Parent=A4.g292.t1
scaffold00006	AUGUSTUS	exon	22782	23010	6.97543223129	-	1	ID=A4.g292.t1.cds;Name=A4.g292.t1;Parent=A4.g292.t1
scaffold00006	AUGUSTUS	exon	23063	23417	5.51709091156	-	2	ID=A4.g292.t1.cds;Name=A4.g292.t1;Parent=A4.g292.t1
scaffold00006	AUGUSTUS	exon	23474	23547	3.38603240871	-	1	ID=A4.g292.t1.cds;Name=A4.g292.t1;Parent=A4.g292.t1
scaffold00006	AUGUSTUS	exon	23612	23676	1.86281654225	-	0	ID=A4.g292.t1.cds;Name=A4.g292.t1;Parent=A4.g292.t1
###
scaffold00006	AUGUSTUS	gene	24084	25169	76.3969150626	-	.	ID=A4.g293.t1g;Name=A4.g293.t1;depth=869;status=Matches RNA-Seq data
scaffold00006	AUGUSTUS	mRNA	24084	25169	76.3969150626	-	.	ID=A4.g293.t1;Name=A4.g293.t1;Parent=A4.g293.t1g
scaffold00006	AUGUSTUS	exon	24084	24740	3.35130285068	-	0	ID=A4.g293.t1.cds;Name=A4.g293.t1;Parent=A4.g293.t1
scaffold00006	AUGUSTUS	exon	24812	25056	6.56972643431	-	2	ID=A4.g293.t1.cds;Name=A4.g293.t1;Parent=A4.g293.t1
scaffold00006	AUGUSTUS	exon	25112	25169	3.46988323209	-	0	ID=A4.g293.t1.cds;Name=A4.g293.t1;Parent=A4.g293.t1
###
scaffold00006	AUGUSTUS	gene	31994	33394	1.49250535332	+	.	ID=A2.g268.t1g;Name=A2.g268.t1;depth=75;status=Matches RNA-Seq data
scaffold00006	AUGUSTUS	mRNA	31994	33394	1.49250535332	+	.	ID=A2.g268.t1;Name=A2.g268.t1;Parent=A2.g268.t1g
scaffold00006	AUGUSTUS	exon	31994	33394	1.49250535332	+	0	ID=A2.g268.t1.cds;Name=A2.g268.t1;Parent=A2.g268.t1
###
scaffold00006	AUGUSTUS	gene	33739	37371	1.65854665566	-	.	ID=A1.g282.t1g;Name=A1.g282.t1;depth=192;status=Matches RNA-Seq data
scaffold00006	AUGUSTUS	mRNA	33739	37371	1.65854665566	-	.	ID=A1.g282.t1;Name=A1.g282.t1;Parent=A1.g282.t1g
scaffold00006	AUGUSTUS	exon	33739	37371	1.65854665566	-	0	ID=A1.g282.t1.cds;Name=A1.g282.t1;Parent=A1.g282.t1
###
scaffold00006	AUGUSTUS	gene	47062	49086	63076.0015883	-	.	ID=A1.g285.t1g;Name=A1.g285.t1;depth=2184;status=Matches RNA-Seq data
scaffold00006	AUGUSTUS	mRNA	47062	49086	63076.0015883	-	.	ID=A1.g285.t1;Name=A1.g285.t1;Parent=A1.g285.t1g
scaffold00006	AUGUSTUS	exon	47062	48163	3.03236474544	-	1	ID=A1.g285.t1.cds;Name=A1.g285.t1;Parent=A1.g285.t1
scaffold00006	AUGUSTUS	exon	48226	48348	5.87254717767	-	1	ID=A1.g285.t1.cds;Name=A1.g285.t1;Parent=A1.g285.t1
scaffold00006	AUGUSTUS	exon	48404	48574	6.27754860526	-	1	ID=A1.g285.t1.cds;Name=A1.g285.t1;Parent=A1.g285.t1
scaffold00006	AUGUSTUS	exon	48636	48695	6.27783574248	-	1	ID=A1.g285.t1.cds;Name=A1.g285.t1;Parent=A1.g285.t1
scaffold00006	AUGUSTUS	exon	48749	48859	6.16671187192	-	1	ID=A1.g285.t1.cds;Name=A1.g285.t1;Parent=A1.g285.t1
scaffold00006	AUGUSTUS	exon	48912	48967	6.11996651692	-	0	ID=A1.g285.t1.cds;Name=A1.g285.t1;Parent=A1.g285.t1
scaffold00006	AUGUSTUS	exon	49021	49086	2.38151579612	-	0	ID=A1.g285.t1.cds;Name=A1.g285.t1;Parent=A1.g285.t1
###
scaffold00006	AUGUSTUS	gene	51457	52449	1.35901309164	-	.	Alias=Thela2_pvr_001549;ID=Thela2p4_000305.t1g;Name=Thela2p4_000305;depth=1891;locus=L000281;status=Matches RNA-Seq data
scaffold00006	AUGUSTUS	mRNA	51457	52449	1.35901309164	-	.	ID=Thela2p4_000305.t1;Name=Thela2p4_000305;Parent=Thela2p4_000305.t1g
scaffold00006	AUGUSTUS	exon	51457	52449	1.35901309164	-	.	ID=Thela2p4_000305.t1.cds;Name=Thela2p4_000305;Parent=Thela2p4_000305.t1
###
scaffold00006	AUGUSTUS	gene	52805	53677	390.577740118	-	.	ID=A3.g315.t1g;Name=A3.g315.t1;depth=1012;status=Matches RNA-Seq data
scaffold00006	AUGUSTUS	mRNA	52805	53677	390.577740118	-	.	ID=A3.g315.t1;Name=A3.g315.t1;Parent=A3.g315.t1g
scaffold00006	AUGUSTUS	exon	52805	53176	2.7562545682	-	0	ID=A3.g315.t1.cds;Name=A3.g315.t1;Parent=A3.g315.t1
scaffold00006	AUGUSTUS	exon	53229	53270	6.4344966601	-	0	ID=A3.g315.t1.cds;Name=A3.g315.t1;Parent=A3.g315.t1
scaffold00006	AUGUSTUS	exon	53324	53379	6.4987085311	-	2	ID=A3.g315.t1.cds;Name=A3.g315.t1;Parent=A3.g315.t1
scaffold00006	AUGUSTUS	exon	53434	53677	3.388804559	-	0	ID=A3.g315.t1.cds;Name=A3.g315.t1;Parent=A3.g315.t1
###
scaffold00006	AUGUSTUS	gene	57611	59448	422.170030347	-	.	ID=A3.g318.t1g;Name=A3.g318.t1;depth=1456;status=Matches RNA-Seq data
scaffold00006	AUGUSTUS	mRNA	57611	59448	422.170030347	-	.	ID=A3.g318.t1;Name=A3.g318.t1;Parent=A3.g318.t1g
scaffold00006	AUGUSTUS	exon	57611	57641	3.14814177869	-	1	ID=A3.g318.t1.cds;Name=A3.g318.t1;Parent=A3.g318.t1
scaffold00006	AUGUSTUS	exon	57696	57912	6.20238144225	-	2	ID=A3.g318.t1.cds;Name=A3.g318.t1;Parent=A3.g318.t1
scaffold00006	AUGUSTUS	exon	57968	59054	6.41152353985	-	0	ID=A3.g318.t1.cds;Name=A3.g318.t1;Parent=A3.g318.t1
scaffold00006	AUGUSTUS	exon	59119	59448	3.37220062213	-	0	ID=A3.g318.t1.cds;Name=A3.g318.t1;Parent=A3.g318.t1
###
scaffold00006	AUGUSTUS	gene	60546	61722	507.175585429	+	.	ID=A1.g290.t1g;Name=A1.g290.t1;depth=316;status=Matches RNA-Seq data
scaffold00006	AUGUSTUS	mRNA	60546	61722	507.175585429	+	.	ID=A1.g290.t1;Name=A1.g290.t1;Parent=A1.g290.t1g
scaffold00006	AUGUSTUS	exon	60546	60873	3.44672334787	+	0	ID=A1.g290.t1.cds;Name=A1.g290.t1;Parent=A1.g290.t1
scaffold00006	AUGUSTUS	exon	60949	61026	6.72222185947	+	2	ID=A1.g290.t1.cds;Name=A1.g290.t1;Parent=A1.g290.t1
scaffold00006	AUGUSTUS	exon	61091	61605	6.61214978715	+	2	ID=A1.g290.t1.cds;Name=A1.g290.t1;Parent=A1.g290.t1
scaffold00006	AUGUSTUS	exon	61675	61722	3.31052131248	+	0	ID=A1.g290.t1.cds;Name=A1.g290.t1;Parent=A1.g290.t1
###
scaffold00006	AUGUSTUS	gene	61951	64856	2678.39427599	-	.	ID=A4.g306.t1g;Name=A4.g306.t1;depth=165;status=Matches RNA-Seq data
scaffold00006	AUGUSTUS	mRNA	61951	64856	2678.39427599	-	.	ID=A4.g306.t1;Name=A4.g306.t1;Parent=A4.g306.t1g
scaffold00006	AUGUSTUS	exon	61951	63784	3.5307873727	-	1	ID=A4.g306.t1.cds;Name=A4.g306.t1;Parent=A4.g306.t1
scaffold00006	AUGUSTUS	exon	63838	64076	6.85073377847	-	0	ID=A4.g306.t1.cds;Name=A4.g306.t1;Parent=A4.g306.t1
scaffold00006	AUGUSTUS	exon	64129	64624	6.92041666378	-	1	ID=A4.g306.t1.cds;Name=A4.g306.t1;Parent=A4.g306.t1
scaffold00006	AUGUSTUS	exon	64675	64787	6.5758913858	-	0	ID=A4.g306.t1.cds;Name=A4.g306.t1;Parent=A4.g306.t1
scaffold00006	AUGUSTUS	exon	64839	64856	2.43320655556	-	0	ID=A4.g306.t1.cds;Name=A4.g306.t1;Parent=A4.g306.t1
###
scaffold00006	fixgff	gene	65279	66760	3279.96264239	+	.	ID=G.mRNA255_gg;Name=G.255_g;depth=3227;status=Matches RNA-Seq data
scaffold00006	fixgff	mRNA	65279	66760	3279.96264239	+	.	ID=G.mRNA255_g;Name=G.255_g;Parent=G.mRNA255_gg
scaffold00006	GeneMark.hmm	exon	65279	65323	1.98863314656	+	0	ID=G.mRNA255_g.cds;Name=G.255_g;Parent=G.mRNA255_g;gene_id=G.255_g;transcript_id=G.255_t
scaffold00006	GeneMark.hmm	exon	65386	65399	3.84235012953	+	0	ID=G.mRNA255_g.cds;Name=G.255_g;Parent=G.mRNA255_g;gene_id=G.255_g;transcript_id=G.255_t
scaffold00006	GeneMark.hmm	exon	65461	65503	3.77800628049	+	2	ID=G.mRNA255_g.cds;Name=G.255_g;Parent=G.mRNA255_g;gene_id=G.255_g;transcript_id=G.255_t
scaffold00006	GeneMark.hmm	exon	65556	65718	3.88244957365	+	0	ID=G.mRNA255_g.cds;Name=G.255_g;Parent=G.mRNA255_g;gene_id=G.255_g;transcript_id=G.255_t
scaffold00006	GeneMark.hmm	exon	65779	66089	3.85790793254	+	1	ID=G.mRNA255_g.cds;Name=G.255_g;Parent=G.mRNA255_g;gene_id=G.255_g;transcript_id=G.255_t
scaffold00006	GeneMark.hmm	exon	66136	66644	3.83912000802	+	0	ID=G.mRNA255_g.cds;Name=G.255_g;Parent=G.mRNA255_g;gene_id=G.255_g;transcript_id=G.255_t
scaffold00006	GeneMark.hmm	exon	66694	66760	1.97590126814	+	2	ID=G.mRNA255_g.cds;Name=G.255_g;Parent=G.mRNA255_g;gene_id=G.255_g;transcript_id=G.255_t
###
scaffold00006	fixgff	gene	67230	68448	47.0977210991	+	.	ID=G.mRNA256_gg;Name=G.256_g;depth=112;status=Matches RNA-Seq data
scaffold00006	fixgff	mRNA	67230	68448	47.0977210991	+	.	ID=G.mRNA256_g;Name=G.256_g;Parent=G.mRNA256_gg
scaffold00006	GeneMark.hmm	exon	67230	67287	1.90692517849	+	0	ID=G.mRNA256_g.cds;Name=G.256_g;Parent=G.mRNA256_g;gene_id=G.256_g;transcript_id=G.256_t
scaffold00006	GeneMark.hmm	exon	67350	67688	3.47960757377	+	1	ID=G.mRNA256_g.cds;Name=G.256_g;Parent=G.mRNA256_g;gene_id=G.256_g;transcript_id=G.256_t
scaffold00006	GeneMark.hmm	exon	67760	68353	3.59887111498	+	1	ID=G.mRNA256_g.cds;Name=G.256_g;Parent=G.mRNA256_g;gene_id=G.256_g;transcript_id=G.256_t
scaffold00006	GeneMark.hmm	exon	68426	68448	1.97228503439	+	1	ID=G.mRNA256_g.cds;Name=G.256_g;Parent=G.mRNA256_g;gene_id=G.256_g;transcript_id=G.256_t
###
scaffold00006	AUGUSTUS	gene	68826	69902	1.5278551532	+	.	ID=A1.g293.t1g;Name=A1.g293.t1;depth=232;status=Matches RNA-Seq data
scaffold00006	AUGUSTUS	mRNA	68826	69902	1.5278551532	+	.	ID=A1.g293.t1;Name=A1.g293.t1;Parent=A1.g293.t1g
scaffold00006	AUGUSTUS	exon	68826	69902	1.5278551532	+	0	ID=A1.g293.t1.cds;Name=A1.g293.t1;Parent=A1.g293.t1
###
scaffold00006	AUGUSTUS	gene	70202	70641	1.56093179173	-	.	Alias=Thela2_pvr_002064;ID=Thela2p4_000315.t1g;Name=Thela2p4_000315;depth=7190;locus=L000291;status=Matches RNA-Seq data
scaffold00006	AUGUSTUS	mRNA	70202	70641	1.56093179173	-	.	ID=Thela2p4_000315.t1;Name=Thela2p4_000315;Parent=Thela2p4_000315.t1g
scaffold00006	AUGUSTUS	exon	70202	70225	1.95439193934	-	.	ID=Thela2p4_000315.t1.cds;Name=Thela2p4_000315;Parent=Thela2p4_000315.t1
scaffold00006	AUGUSTUS	exon	70309	70413	3.6828727885	-	.	ID=Thela2p4_000315.t1.cds;Name=Thela2p4_000315;Parent=Thela2p4_000315.t1
scaffold00006	AUGUSTUS	exon	70473	70525	0.111954284598	-	.	ID=Thela2p4_000315.t1.cds;Name=Thela2p4_000315;Parent=Thela2p4_000315.t1;status=Start mismatch
scaffold00006	AUGUSTUS	exon	70608	70641	1.9370678192	-	.	ID=Thela2p4_000315.t1.cds;Name=Thela2p4_000315;Parent=Thela2p4_000315.t1
###
scaffold00006	fixgff	gene	70946	72996	3.70149253731	-	.	ID=G.mRNA259_gg;Name=G.259_g;depth=247;status=Matches RNA-Seq data
scaffold00006	fixgff	mRNA	70946	72996	3.70149253731	-	.	ID=G.mRNA259_g;Name=G.259_g;Parent=G.mRNA259_gg
scaffold00006	GeneMark.hmm	exon	70946	72578	1.92392633365	-	2	ID=G.mRNA259_g.cds;Name=G.259_g;Parent=G.mRNA259_g;gene_id=G.259_g;transcript_id=G.259_t
scaffold00006	GeneMark.hmm	exon	72650	72996	1.92392633365	-	0	ID=G.mRNA259_g.cds;Name=G.259_g;Parent=G.mRNA259_g;gene_id=G.259_g;transcript_id=G.259_t
###
scaffold00006	AUGUSTUS	gene	81226	82524	528.138736363	-	.	ID=A1.g296.t1g;Name=A1.g296.t1;depth=5437;status=Matches RNA-Seq data
scaffold00006	AUGUSTUS	mRNA	81226	82524	528.138736363	-	.	ID=A1.g296.t1;Name=A1.g296.t1;Parent=A1.g296.t1g
scaffold00006	AUGUSTUS	exon	81226	81988	3.42510032937	-	1	ID=A1.g296.t1.cds;Name=A1.g296.t1;Parent=A1.g296.t1
scaffold00006	AUGUSTUS	exon	82046	82196	6.68415555571	-	2	ID=A1.g296.t1.cds;Name=A1.g296.t1;Parent=A1.g296.t1
scaffold00006	AUGUSTUS	exon	82253	82347	6.79038664255	-	1	ID=A1.g296.t1.cds;Name=A1.g296.t1;Parent=A1.g296.t1
scaffold00006	AUGUSTUS	exon	82415	82524	3.39729822739	-	0	ID=A1.g296.t1.cds;Name=A1.g296.t1;Parent=A1.g296.t1
###
scaffold00006	AUGUSTUS	gene	87580	88854	1.38352941176	-	.	ID=A1.g298.t1g;Name=A1.g298.t1;depth=761;status=Matches RNA-Seq data
scaffold00006	AUGUSTUS	mRNA	87580	88854	1.38352941176	-	.	ID=A1.g298.t1;Name=A1.g298.t1;Parent=A1.g298.t1g
scaffold00006	AUGUSTUS	exon	87580	88854	1.38352941176	-	0	ID=A1.g298.t1.cds;Name=A1.g298.t1;Parent=A1.g298.t1
###
scaffold00006	AUGUSTUS	gene	97781	98596	1.6881127451	+	.	ID=A1.g303.t1g;Name=A1.g303.t1;depth=1477;status=Matches RNA-Seq data
scaffold00006	AUGUSTUS	mRNA	97781	98596	1.6881127451	+	.	ID=A1.g303.t1;Name=A1.g303.t1;Parent=A1.g303.t1g
scaffold00006	AUGUSTUS	exon	97781	98596	1.6881127451	+	0	ID=A1.g303.t1.cds;Name=A1.g303.t1;Parent=A1.g303.t1
###
scaffold00006	AUGUSTUS	gene	99050	100934	54.1810013773	+	.	ID=A1.g304.t1g;Name=A1.g304.t1;depth=667;status=Matches RNA-Seq data
scaffold00006	AUGUSTUS	mRNA	99050	100934	54.1810013773	+	.	ID=A1.g304.t1;Name=A1.g304.t1;Parent=A1.g304.t1g
scaffold00006	AUGUSTUS	exon	99050	99193	3.23309707125	+	0	ID=A1.g304.t1.cds;Name=A1.g304.t1;Parent=A1.g304.t1
scaffold00006	AUGUSTUS	exon	99274	100692	6.1369713477	+	0	ID=A1.g304.t1.cds;Name=A1.g304.t1;Parent=A1.g304.t1
scaffold00006	AUGUSTUS	exon	100758	100934	2.73070124049	+	0	ID=A1.g304.t1.cds;Name=A1.g304.t1;Parent=A1.g304.t1
###
scaffold00006	AUGUSTUS	gene	103054	104702	26.0187391702	+	.	ID=A3.g335.t1g;Name=A3.g335.t1;depth=223;status=Matches RNA-Seq data
scaffold00006	AUGUSTUS	mRNA	103054	104702	26.0187391702	+	.	ID=A3.g335.t1;Name=A3.g335.t1;Parent=A3.g335.t1g
scaffold00006	AUGUSTUS	exon	103054	103089	2.36328194496	+	0	ID=A3.g335.t1.cds;Name=A3.g335.t1;Parent=A3.g335.t1
scaffold00006	AUGUSTUS	exon	103156	103538	4.75847424178	+	0	ID=A3.g335.t1.cds;Name=A3.g335.t1;Parent=A3.g335.t1
scaffold00006	AUGUSTUS	exon	103604	104702	2.31367837618	+	1	ID=A3.g335.t1.cds;Name=A3.g335.t1;Parent=A3.g335.t1
###
scaffold00006	AUGUSTUS	gene	105304	106682	27.8096991832	-	.	Alias=Thela2_pvr_002995;ID=Thela2p4_000328.t1g;Name=Thela2p4_000328;depth=182;locus=L000304;status=Matches RNA-Seq data
scaffold00006	AUGUSTUS	mRNA	105304	106682	27.8096991832	-	.	ID=Thela2p4_000328.t1;Name=Thela2p4_000328;Parent=Thela2p4_000328.t1g
scaffold00006	AUGUSTUS	exon	105304	106001	2.96611852529	-	.	ID=Thela2p4_000328.t1.cds;Name=Thela2p4_000328;Parent=Thela2p4_000328.t1
scaffold00006	AUGUSTUS	exon	106049	106595	4.3799765028	-	.	ID=Thela2p4_000328.t1.cds;Name=Thela2p4_000328;Parent=Thela2p4_000328.t1
scaffold00006	AUGUSTUS	exon	106656	106682	2.14060240562	-	.	ID=Thela2p4_000328.t1.cds;Name=Thela2p4_000328;Parent=Thela2p4_000328.t1
###
scaffold00006	AUGUSTUS	gene	107046	108572	1.36509495743	+	.	ID=A1.g307.t1g;Name=A1.g307.t1;depth=473;status=Matches RNA-Seq data
scaffold00006	AUGUSTUS	mRNA	107046	108572	1.36509495743	+	.	ID=A1.g307.t1;Name=A1.g307.t1;Parent=A1.g307.t1g
scaffold00006	AUGUSTUS	exon	107046	108572	1.36509495743	+	0	ID=A1.g307.t1.cds;Name=A1.g307.t1;Parent=A1.g307.t1
###
scaffold00006	AUGUSTUS	gene	110838	111798	9.55892159635	-	.	ID=A4.g322.t1g;Name=A4.g322.t1;depth=672;status=Matches RNA-Seq data
scaffold00006	AUGUSTUS	mRNA	110838	111798	9.55892159635	-	.	ID=A4.g322.t1;Name=A4.g322.t1;Parent=A4.g322.t1g
scaffold00006	AUGUSTUS	exon	110838	111286	3.04023870652	-	2	ID=A4.g322.t1.cds;Name=A4.g322.t1;Parent=A4.g322.t1
scaffold00006	AUGUSTUS	exon	111339	111798	3.14413522064	-	0	ID=A4.g322.t1.cds;Name=A4.g322.t1;Parent=A4.g322.t1
###
scaffold00006	AUGUSTUS	gene	112233	113467	241.442434814	-	.	ID=A4.g323.t1g;Name=A4.g323.t1;depth=688;status=Matches RNA-Seq data
scaffold00006	AUGUSTUS	mRNA	112233	113467	241.442434814	-	.	ID=A4.g323.t1;Name=A4.g323.t1;Parent=A4.g323.t1g
scaffold00006	AUGUSTUS	exon	112233	113030	3.07171798084	-	0	ID=A4.g323.t1.cds;Name=A4.g323.t1;Parent=A4.g323.t1
scaffold00006	AUGUSTUS	exon	113078	113151	5.95988180839	-	2	ID=A4.g323.t1.cds;Name=A4.g323.t1;Parent=A4.g323.t1
scaffold00006	AUGUSTUS	exon	113202	113238	5.55525209859	-	0	ID=A4.g323.t1.cds;Name=A4.g323.t1;Parent=A4.g323.t1
scaffold00006	AUGUSTUS	exon	113300	113467	2.37405536459	-	0	ID=A4.g323.t1.cds;Name=A4.g323.t1;Parent=A4.g323.t1
###
scaffold00006	AUGUSTUS	gene	114806	116552	1101.32675782	-	.	ID=A3.g341.t1g;Name=A3.g341.t1;depth=1941;status=Matches RNA-Seq data
scaffold00006	AUGUSTUS	mRNA	114806	116552	1101.32675782	-	.	ID=A3.g341.t1;Name=A3.g341.t1;Parent=A3.g341.t1g
scaffold00006	AUGUSTUS	exon	114806	115460	3.09603301654	-	1	ID=A3.g341.t1.cds;Name=A3.g341.t1;Parent=A3.g341.t1
scaffold00006	AUGUSTUS	exon	115515	115727	4.94917648382	-	1	ID=A3.g341.t1.cds;Name=A3.g341.t1;Parent=A3.g341.t1
scaffold00006	AUGUSTUS	exon	115780	115939	5.02684056408	-	2	ID=A3.g341.t1.cds;Name=A3.g341.t1;Parent=A3.g341.t1
scaffold00006	AUGUSTUS	exon	115996	116091	5.18855136478	-	2	ID=A3.g341.t1.cds;Name=A3.g341.t1;Parent=A3.g341.t1
scaffold00006	AUGUSTUS	exon	116150	116552	2.75572854875	-	0	ID=A3.g341.t1.cds;Name=A3.g341.t1;Parent=A3.g341.t1
###
scaffold00006	AUGUSTUS	gene	119315	123162	5.44081218447	-	.	ID=A3.g343.t1g;Name=A3.g343.t1;depth=249;status=Matches RNA-Seq data
scaffold00006	AUGUSTUS	mRNA	119315	123162	5.44081218447	-	.	ID=A3.g343.t1;Name=A3.g343.t1;Parent=A3.g343.t1g
scaffold00006	AUGUSTUS	exon	119315	120421	1.48132567459	-	0	ID=A3.g343.t1.cds;Name=A3.g343.t1;Parent=A3.g343.t1
scaffold00006	AUGUSTUS	exon	120482	120658	1.94659413946	-	0	ID=A3.g343.t1.cds;Name=A3.g343.t1;Parent=A3.g343.t1
scaffold00006	AUGUSTUS	exon	120718	123162	1.88685172287	-	0	ID=A3.g343.t1.cds;Name=A3.g343.t1;Parent=A3.g343.t1
###
scaffold00006	AUGUSTUS	gene	129596	131317	1.0	+	.	ID=A1.g314.t1g;Name=A1.g314.t1;depth=656;status=Matches RNA-Seq data
scaffold00006	AUGUSTUS	mRNA	129596	131317	1.0	+	.	ID=A1.g314.t1;Name=A1.g314.t1;Parent=A1.g314.t1g
scaffold00006	AUGUSTUS	exon	129596	131317	1.0	+	0	ID=A1.g314.t1.cds;Name=A1.g314.t1;Parent=A1.g314.t1
###
scaffold00006	AUGUSTUS	gene	132677	133370	54.9473763015	-	.	ID=A1.g315.t1g;Name=A1.g315.t1;depth=269;status=Matches RNA-Seq data
scaffold00006	AUGUSTUS	mRNA	132677	133370	54.9473763015	-	.	ID=A1.g315.t1;Name=A1.g315.t1;Parent=A1.g315.t1g
scaffold00006	AUGUSTUS	exon	132677	133041	3.26751153903	-	2	ID=A1.g315.t1.cds;Name=A1.g315.t1;Parent=A1.g315.t1
scaffold00006	AUGUSTUS	exon	133116	133232	5.81514820071	-	2	ID=A1.g315.t1.cds;Name=A1.g315.t1;Parent=A1.g315.t1
scaffold00006	AUGUSTUS	exon	133298	133370	2.89180525595	-	0	ID=A1.g315.t1.cds;Name=A1.g315.t1;Parent=A1.g315.t1
###
scaffold00006	AUGUSTUS	gene	133750	135656	5.2987010177	+	.	ID=A1.g316.t1g;Name=A1.g316.t1;depth=501;status=Matches RNA-Seq data
scaffold00006	AUGUSTUS	mRNA	133750	135656	5.2987010177	+	.	ID=A1.g316.t1;Name=A1.g316.t1;Parent=A1.g316.t1g
scaffold00006	AUGUSTUS	exon	133750	133934	2.8873637082	+	0	ID=A1.g316.t1.cds;Name=A1.g316.t1;Parent=A1.g316.t1
scaffold00006	AUGUSTUS	exon	133997	135656	1.83513459099	+	1	ID=A1.g316.t1.cds;Name=A1.g316.t1;Parent=A1.g316.t1
###
scaffold00006	AUGUSTUS	gene	135786	137582	5.27205901736	-	.	ID=A2.g303.t1g;Name=A2.g303.t1;depth=94;status=Matches RNA-Seq data
scaffold00006	AUGUSTUS	mRNA	135786	137582	5.27205901736	-	.	ID=A2.g303.t1;Name=A2.g303.t1;Parent=A2.g303.t1g
scaffold00006	AUGUSTUS	exon	135786	137410	2.59817305473	-	2	ID=A2.g303.t1.cds;Name=A2.g303.t1;Parent=A2.g303.t1
scaffold00006	AUGUSTUS	exon	137480	137582	2.02914082562	-	0	ID=A2.g303.t1.cds;Name=A2.g303.t1;Parent=A2.g303.t1
###
scaffold00006	AUGUSTUS	gene	138197	138863	62.2159046016	-	.	ID=A2.g304.t1g;Name=A2.g304.t1;depth=2257;status=Matches RNA-Seq data
scaffold00006	AUGUSTUS	mRNA	138197	138863	62.2159046016	-	.	ID=A2.g304.t1;Name=A2.g304.t1;Parent=A2.g304.t1g
scaffold00006	AUGUSTUS	exon	138197	138259	2.43273012611	-	0	ID=A2.g304.t1.cds;Name=A2.g304.t1;Parent=A2.g304.t1
scaffold00006	AUGUSTUS	exon	138309	138667	7.2247047467	-	2	ID=A2.g304.t1.cds;Name=A2.g304.t1;Parent=A2.g304.t1
scaffold00006	AUGUSTUS	exon	138728	138863	3.53987057243	-	0	ID=A2.g304.t1.cds;Name=A2.g304.t1;Parent=A2.g304.t1
###
scaffold00006	AUGUSTUS	gene	149818	150924	1054.63163446	-	.	ID=A3.g358.t1g;Name=A3.g358.t1;depth=339;status=Matches RNA-Seq data
scaffold00006	AUGUSTUS	mRNA	149818	150924	1054.63163446	-	.	ID=A3.g358.t1;Name=A3.g358.t1;Parent=A3.g358.t1g
scaffold00006	AUGUSTUS	exon	149818	150027	2.70695652055	-	0	ID=A3.g358.t1.cds;Name=A3.g358.t1;Parent=A3.g358.t1
scaffold00006	AUGUSTUS	exon	150085	150247	6.08507431184	-	1	ID=A3.g358.t1.cds;Name=A3.g358.t1;Parent=A3.g358.t1
scaffold00006	AUGUSTUS	exon	150312	150521	4.20947063245	-	1	ID=A3.g358.t1.cds;Name=A3.g358.t1;Parent=A3.g358.t1
scaffold00006	AUGUSTUS	exon	150626	150658	4.55518817099	-	1	ID=A3.g358.t1.cds;Name=A3.g358.t1;Parent=A3.g358.t1
scaffold00006	AUGUSTUS	exon	150725	150924	3.33902616122	-	0	ID=A3.g358.t1.cds;Name=A3.g358.t1;Parent=A3.g358.t1
###
scaffold00006	AUGUSTUS	gene	151114	152127	51.5305498843	-	.	ID=A3.g359.t1g;Name=A3.g359.t1;depth=1202;status=Matches RNA-Seq data
scaffold00006	AUGUSTUS	mRNA	151114	152127	51.5305498843	-	.	ID=A3.g359.t1;Name=A3.g359.t1;Parent=A3.g359.t1g
scaffold00006	AUGUSTUS	exon	151114	151305	2.8498473901	-	0	ID=A3.g359.t1.cds;Name=A3.g359.t1;Parent=A3.g359.t1
scaffold00006	AUGUSTUS	exon	151359	151947	6.05780974608	-	1	ID=A3.g359.t1.cds;Name=A3.g359.t1;Parent=A3.g359.t1
scaffold00006	AUGUSTUS	exon	152003	152127	2.98488458531	-	0	ID=A3.g359.t1.cds;Name=A3.g359.t1;Parent=A3.g359.t1
###
scaffold00006	AUGUSTUS	gene	152491	157188	4.80027313492	-	.	ID=A1.g323.t1g;Name=A1.g323.t1;depth=896;status=Matches RNA-Seq data
scaffold00006	AUGUSTUS	mRNA	152491	157188	4.80027313492	-	.	ID=A1.g323.t1;Name=A1.g323.t1;Parent=A1.g323.t1g
scaffold00006	AUGUSTUS	exon	152491	154041	1.90703076389	-	0	ID=A1.g323.t1.cds;Name=A1.g323.t1;Parent=A1.g323.t1
scaffold00006	AUGUSTUS	exon	154093	157188	2.51714509582	-	0	ID=A1.g323.t1.cds;Name=A1.g323.t1;Parent=A1.g323.t1
###
scaffold00006	AUGUSTUS	gene	158760	160743	331.595009292	-	.	ID=A1.g324.t1g;Name=A1.g324.t1;depth=369;status=Matches RNA-Seq data
scaffold00006	AUGUSTUS	mRNA	158760	160743	331.595009292	-	.	ID=A1.g324.t1;Name=A1.g324.t1;Parent=A1.g324.t1g
scaffold00006	AUGUSTUS	exon	158760	159014	2.7776200108	-	0	ID=A1.g324.t1.cds;Name=A1.g324.t1;Parent=A1.g324.t1
scaffold00006	AUGUSTUS	exon	159075	159335	5.70963221261	-	0	ID=A1.g324.t1.cds;Name=A1.g324.t1;Parent=A1.g324.t1
scaffold00006	AUGUSTUS	exon	159389	160110	6.11303400133	-	2	ID=A1.g324.t1.cds;Name=A1.g324.t1;Parent=A1.g324.t1
scaffold00006	AUGUSTUS	exon	160164	160743	3.42034731255	-	0	ID=A1.g324.t1.cds;Name=A1.g324.t1;Parent=A1.g324.t1
###
scaffold00006	AUGUSTUS	gene	162670	164898	1.61507402423	+	.	Alias=Thela2_pvr_004670;ID=Thela2p4_000357.t1g;Name=Thela2p4_000357;depth=864;locus=L000332;status=Matches RNA-Seq data
scaffold00006	AUGUSTUS	mRNA	162670	164898	1.61507402423	+	.	ID=Thela2p4_000357.t1;Name=Thela2p4_000357;Parent=Thela2p4_000357.t1g
scaffold00006	AUGUSTUS	exon	162670	164898	1.61507402423	+	.	ID=Thela2p4_000357.t1.cds;Name=Thela2p4_000357;Parent=Thela2p4_000357.t1
###
scaffold00006	AUGUSTUS	gene	170620	171168	1.0	+	.	Alias=Thela2_pvr_004876;ID=Thela2p4_000360.t1g;Name=Thela2p4_000360;depth=4659;locus=L000334;status=Matches RNA-Seq data
scaffold00006	AUGUSTUS	mRNA	170620	171168	1.0	+	.	ID=Thela2p4_000360.t1;Name=Thela2p4_000360;Parent=Thela2p4_000360.t1g
scaffold00006	AUGUSTUS	exon	170620	171168	1.0	+	.	ID=Thela2p4_000360.t1.cds;Name=Thela2p4_000360;Parent=Thela2p4_000360.t1
###
scaffold00006	AUGUSTUS	gene	174281	176478	30.1688615086	-	.	ID=A2.g318.t1g;Name=A2.g318.t1;depth=466;status=Matches RNA-Seq data
scaffold00006	AUGUSTUS	mRNA	174281	176478	30.1688615086	-	.	ID=A2.g318.t1;Name=A2.g318.t1;Parent=A2.g318.t1g
scaffold00006	AUGUSTUS	exon	174281	174839	1.94296880271	-	1	ID=A2.g318.t1.cds;Name=A2.g318.t1;Parent=A2.g318.t1
scaffold00006	AUGUSTUS	exon	174895	175527	5.04224514261	-	1	ID=A2.g318.t1.cds;Name=A2.g318.t1;Parent=A2.g318.t1
scaffold00006	AUGUSTUS	exon	175574	176478	3.07942150061	-	0	ID=A2.g318.t1.cds;Name=A2.g318.t1;Parent=A2.g318.t1
###
scaffold00006	AUGUSTUS	gene	177503	178851	49.2692531793	+	.	ID=A1.g333.t1g;Name=A1.g333.t1;depth=739;status=Matches RNA-Seq data
scaffold00006	AUGUSTUS	mRNA	177503	178851	49.2692531793	+	.	ID=A1.g333.t1;Name=A1.g333.t1;Parent=A1.g333.t1g
scaffold00006	AUGUSTUS	exon	177503	177996	3.0240344325	+	0	ID=A1.g333.t1.cds;Name=A1.g333.t1;Parent=A1.g333.t1
scaffold00006	AUGUSTUS	exon	178047	178466	5.5668478675	+	1	ID=A1.g333.t1.cds;Name=A1.g333.t1;Parent=A1.g333.t1
scaffold00006	AUGUSTUS	exon	178518	178851	2.92671136836	+	1	ID=A1.g333.t1.cds;Name=A1.g333.t1;Parent=A1.g333.t1
###
scaffold00006	AUGUSTUS	gene	179940	180692	75.4140872496	+	.	ID=A1.g335.t1g;Name=A1.g335.t1;depth=1385;status=Matches RNA-Seq data
scaffold00006	AUGUSTUS	mRNA	179940	180692	75.4140872496	+	.	ID=A1.g335.t1;Name=A1.g335.t1;Parent=A1.g335.t1g
scaffold00006	AUGUSTUS	exon	179940	180284	3.12565331123	+	0	ID=A1.g335.t1.cds;Name=A1.g335.t1;Parent=A1.g335.t1
scaffold00006	AUGUSTUS	exon	180345	180512	6.83493606221	+	0	ID=A1.g335.t1.cds;Name=A1.g335.t1;Parent=A1.g335.t1
scaffold00006	AUGUSTUS	exon	180564	180692	3.53002041607	+	0	ID=A1.g335.t1.cds;Name=A1.g335.t1;Parent=A1.g335.t1
###
scaffold00006	AUGUSTUS	gene	181573	183858	1.33333333333	-	.	ID=A1.g337.t1g;Name=A1.g337.t1;depth=294;status=Matches RNA-Seq data
scaffold00006	AUGUSTUS	mRNA	181573	183858	1.33333333333	-	.	ID=A1.g337.t1;Name=A1.g337.t1;Parent=A1.g337.t1g
scaffold00006	AUGUSTUS	exon	181573	183858	1.33333333333	-	0	ID=A1.g337.t1.cds;Name=A1.g337.t1;Parent=A1.g337.t1
###
scaffold00007	AUGUSTUS	gene	2258	3132	426.668457693	+	.	ID=A1.g341.t1g;Name=A1.g341.t1;depth=3292;status=Matches RNA-Seq data
scaffold00007	AUGUSTUS	mRNA	2258	3132	426.668457693	+	.	ID=A1.g341.t1;Name=A1.g341.t1;Parent=A1.g341.t1g
scaffold00007	AUGUSTUS	exon	2258	2396	2.63556221218	+	0	ID=A1.g341.t1.cds;Name=A1.g341.t1;Parent=A1.g341.t1
scaffold00007	AUGUSTUS	exon	2454	2860	7.00065798493	+	2	ID=A1.g341.t1.cds;Name=A1.g341.t1;Parent=A1.g341.t1
scaffold00007	AUGUSTUS	exon	2918	2985	6.77002871667	+	0	ID=A1.g341.t1.cds;Name=A1.g341.t1;Parent=A1.g341.t1
scaffold00007	AUGUSTUS	exon	3042	3132	3.41576429179	+	1	ID=A1.g341.t1.cds;Name=A1.g341.t1;Parent=A1.g341.t1
###
scaffold00007	AUGUSTUS	gene	3662	6424	4.64357322798	-	.	ID=A2.g329.t1g;Name=A2.g329.t1;depth=279;status=Matches RNA-Seq data
scaffold00007	AUGUSTUS	mRNA	3662	6424	4.64357322798	-	.	ID=A2.g329.t1;Name=A2.g329.t1;Parent=A2.g329.t1g
scaffold00007	AUGUSTUS	exon	3662	5863	2.3735319454	-	0	ID=A2.g329.t1.cds;Name=A2.g329.t1;Parent=A2.g329.t1
scaffold00007	AUGUSTUS	exon	5918	6424	1.95639803247	-	0	ID=A2.g329.t1.cds;Name=A2.g329.t1;Parent=A2.g329.t1
###
scaffold00007	AUGUSTUS	gene	7255	8072	12836.1785657	-	.	ID=A4.g366.t1g;Name=A4.g366.t1;depth=551;status=Matches RNA-Seq data
scaffold00007	AUGUSTUS	mRNA	7255	8072	12836.1785657	-	.	ID=A4.g366.t1;Name=A4.g366.t1;Parent=A4.g366.t1g
scaffold00007	AUGUSTUS	exon	7255	7325	3.69176684958	-	2	ID=A4.g366.t1.cds;Name=A4.g366.t1;Parent=A4.g366.t1
scaffold00007	AUGUSTUS	exon	7388	7496	6.74601130255	-	0	ID=A4.g366.t1.cds;Name=A4.g366.t1;Parent=A4.g366.t1
scaffold00007	AUGUSTUS	exon	7551	7740	5.80910789546	-	1	ID=A4.g366.t1.cds;Name=A4.g366.t1;Parent=A4.g366.t1
scaffold00007	AUGUSTUS	exon	7798	7856	5.33190174603	-	0	ID=A4.g366.t1.cds;Name=A4.g366.t1;Parent=A4.g366.t1
scaffold00007	AUGUSTUS	exon	7908	7976	5.50522978289	-	0	ID=A4.g366.t1.cds;Name=A4.g366.t1;Parent=A4.g366.t1
scaffold00007	AUGUSTUS	exon	8031	8072	3.02264670276	-	0	ID=A4.g366.t1.cds;Name=A4.g366.t1;Parent=A4.g366.t1
###
scaffold00007	AUGUSTUS	gene	9255	11975	1.28206541713	+	.	ID=A1.g343.t1g;Name=A1.g343.t1;depth=619;status=Matches RNA-Seq data
scaffold00007	AUGUSTUS	mRNA	9255	11975	1.28206541713	+	.	ID=A1.g343.t1;Name=A1.g343.t1;Parent=A1.g343.t1g
scaffold00007	AUGUSTUS	exon	9255	11975	1.28206541713	+	0	ID=A1.g343.t1.cds;Name=A1.g343.t1;Parent=A1.g343.t1
###
scaffold00007	AUGUSTUS	gene	12658	15813	1.1102661597	+	.	ID=A1.g344.t1g;Name=A1.g344.t1;depth=242;status=Matches RNA-Seq data
scaffold00007	AUGUSTUS	mRNA	12658	15813	1.1102661597	+	.	ID=A1.g344.t1;Name=A1.g344.t1;Parent=A1.g344.t1g
scaffold00007	AUGUSTUS	exon	12658	15813	1.1102661597	+	0	ID=A1.g344.t1.cds;Name=A1.g344.t1;Parent=A1.g344.t1
###
scaffold00007	AUGUSTUS	gene	16744	20101	580.924832608	+	.	Alias=Thela2_pvr_000634;ID=Thela2p4_000378.t1g;Name=Thela2p4_000378;depth=2986;locus=L000352;status=Matches RNA-Seq data
scaffold00007	AUGUSTUS	mRNA	16744	20101	580.924832608	+	.	ID=Thela2p4_000378.t1;Name=Thela2p4_000378;Parent=Thela2p4_000378.t1g
scaffold00007	AUGUSTUS	exon	16744	16974	3.533661296	+	.	ID=Thela2p4_000378.t1.cds;Name=Thela2p4_000378;Parent=Thela2p4_000378.t1
scaffold00007	AUGUSTUS	exon	17047	19073	6.79083771798	+	.	ID=Thela2p4_000378.t1.cds;Name=Thela2p4_000378;Parent=Thela2p4_000378.t1
scaffold00007	AUGUSTUS	exon	19128	19501	6.76726267404	+	.	ID=Thela2p4_000378.t1.cds;Name=Thela2p4_000378;Parent=Thela2p4_000378.t1
scaffold00007	AUGUSTUS	exon	19557	20101	3.57732695963	+	.	ID=Thela2p4_000378.t1.cds;Name=Thela2p4_000378;Parent=Thela2p4_000378.t1
###
scaffold00007	AUGUSTUS	gene	21045	23046	45.4879505079	-	.	ID=A1.g346.t1g;Name=A1.g346.t1;depth=896;status=Matches RNA-Seq data
scaffold00007	AUGUSTUS	mRNA	21045	23046	45.4879505079	-	.	ID=A1.g346.t1;Name=A1.g346.t1;Parent=A1.g346.t1g
scaffold00007	AUGUSTUS	exon	21045	22444	2.84513732833	-	2	ID=A1.g346.t1.cds;Name=A1.g346.t1;Parent=A1.g346.t1
scaffold00007	AUGUSTUS	exon	22498	22830	5.40139885904	-	2	ID=A1.g346.t1.cds;Name=A1.g346.t1;Parent=A1.g346.t1
scaffold00007	AUGUSTUS	exon	22887	23046	2.95996712665	-	0	ID=A1.g346.t1.cds;Name=A1.g346.t1;Parent=A1.g346.t1
###
scaffold00007	AUGUSTUS	gene	24621	26702	414.414627008	-	.	ID=A2.g336.t1g;Name=A2.g336.t1;depth=410;status=Matches RNA-Seq data
scaffold00007	AUGUSTUS	mRNA	24621	26702	414.414627008	-	.	ID=A2.g336.t1;Name=A2.g336.t1;Parent=A2.g336.t1g
scaffold00007	AUGUSTUS	exon	24621	24679	2.06501057061	-	2	ID=A2.g336.t1.cds;Name=A2.g336.t1;Parent=A2.g336.t1
scaffold00007	AUGUSTUS	exon	24742	25263	4.55911213815	-	2	ID=A2.g336.t1.cds;Name=A2.g336.t1;Parent=A2.g336.t1
scaffold00007	AUGUSTUS	exon	25326	25510	4.53233306879	-	1	ID=A2.g336.t1.cds;Name=A2.g336.t1;Parent=A2.g336.t1
scaffold00007	AUGUSTUS	exon	25569	26197	4.92283791869	-	0	ID=A2.g336.t1.cds;Name=A2.g336.t1;Parent=A2.g336.t1
scaffold00007	AUGUSTUS	exon	26268	26702	1.97285500297	-	0	ID=A2.g336.t1.cds;Name=A2.g336.t1;Parent=A2.g336.t1
###
scaffold00007	AUGUSTUS	gene	27164	29106	10.6277450221	+	.	ID=A1.g348.t1g;Name=A1.g348.t1;depth=245;status=Matches RNA-Seq data
scaffold00007	AUGUSTUS	mRNA	27164	29106	10.6277450221	+	.	ID=A1.g348.t1;Name=A1.g348.t1;Parent=A1.g348.t1g
scaffold00007	AUGUSTUS	exon	27164	27308	3.23078932843	+	0	ID=A1.g348.t1.cds;Name=A1.g348.t1;Parent=A1.g348.t1
scaffold00007	AUGUSTUS	exon	27362	29106	3.28951966274	+	2	ID=A1.g348.t1.cds;Name=A1.g348.t1;Parent=A1.g348.t1
###
scaffold00007	AUGUSTUS	gene	29347	30322	9.01879929497	+	.	ID=A1.g349.t1g;Name=A1.g349.t1;depth=216;status=Matches RNA-Seq data
scaffold00007	AUGUSTUS	mRNA	29347	30322	9.01879929497	+	.	ID=A1.g349.t1;Name=A1.g349.t1;Parent=A1.g349.t1g
scaffold00007	AUGUSTUS	exon	29347	29613	3.03989652952	+	0	ID=A1.g349.t1.cds;Name=A1.g349.t1;Parent=A1.g349.t1
scaffold00007	AUGUSTUS	exon	29675	30322	2.9668112738	+	0	ID=A1.g349.t1.cds;Name=A1.g349.t1;Parent=A1.g349.t1
###
scaffold00007	AUGUSTUS	gene	30415	31188	9.14322129487	-	.	ID=A1.g350.t1g;Name=A1.g350.t1;depth=390;status=Matches RNA-Seq data
scaffold00007	AUGUSTUS	mRNA	30415	31188	9.14322129487	-	.	ID=A1.g350.t1;Name=A1.g350.t1;Parent=A1.g350.t1g
scaffold00007	AUGUSTUS	exon	30415	31122	3.78408429354	-	0	ID=A1.g350.t1.cds;Name=A1.g350.t1;Parent=A1.g350.t1
scaffold00007	AUGUSTUS	exon	31177	31188	2.41623087268	-	0	ID=A1.g350.t1.cds;Name=A1.g350.t1;Parent=A1.g350.t1
###
scaffold00007	AUGUSTUS	gene	31386	33373	394.859738293	+	.	ID=A3.g396.t1g;Name=A3.g396.t1;depth=207;status=Matches RNA-Seq data
scaffold00007	AUGUSTUS	mRNA	31386	33373	394.859738293	+	.	ID=A3.g396.t1;Name=A3.g396.t1;Parent=A3.g396.t1g
scaffold00007	AUGUSTUS	exon	31386	31557	3.18412021948	+	0	ID=A3.g396.t1.cds;Name=A3.g396.t1;Parent=A3.g396.t1
scaffold00007	AUGUSTUS	exon	31612	32074	6.40460809584	+	2	ID=A3.g396.t1.cds;Name=A3.g396.t1;Parent=A3.g396.t1
scaffold00007	AUGUSTUS	exon	32127	32217	6.28107380879	+	1	ID=A3.g396.t1.cds;Name=A3.g396.t1;Parent=A3.g396.t1
scaffold00007	AUGUSTUS	exon	32270	33373	3.08266931847	+	0	ID=A3.g396.t1.cds;Name=A3.g396.t1;Parent=A3.g396.t1
###
scaffold00007	AUGUSTUS	gene	33756	34701	3.85714285714	+	.	ID=A4.g379.t1g;Name=A4.g379.t1;depth=258;status=Matches RNA-Seq data
scaffold00007	AUGUSTUS	mRNA	33756	34701	3.85714285714	+	.	ID=A4.g379.t1;Name=A4.g379.t1;Parent=A4.g379.t1g
scaffold00007	AUGUSTUS	exon	33756	33779	1.96396101212	+	0	ID=A4.g379.t1.cds;Name=A4.g379.t1;Parent=A4.g379.t1
scaffold00007	AUGUSTUS	exon	33829	34701	1.96396101212	+	0	ID=A4.g379.t1.cds;Name=A4.g379.t1;Parent=A4.g379.t1
###
scaffold00007	AUGUSTUS	gene	38031	39219	462.877671891	-	.	ID=A1.g354.t1g;Name=A1.g354.t1;depth=221;status=Matches RNA-Seq data
scaffold00007	AUGUSTUS	mRNA	38031	39219	462.877671891	-	.	ID=A1.g354.t1;Name=A1.g354.t1;Parent=A1.g354.t1g
scaffold00007	AUGUSTUS	exon	38031	38132	3.31714679122	-	0	ID=A1.g354.t1.cds;Name=A1.g354.t1;Parent=A1.g354.t1
scaffold00007	AUGUSTUS	exon	38187	38842	6.42221040713	-	2	ID=A1.g354.t1.cds;Name=A1.g354.t1;Parent=A1.g354.t1
scaffold00007	AUGUSTUS	exon	38905	39119	6.67556713421	-	1	ID=A1.g354.t1.cds;Name=A1.g354.t1;Parent=A1.g354.t1
scaffold00007	AUGUSTUS	exon	39179	39219	3.25483399767	-	0	ID=A1.g354.t1.cds;Name=A1.g354.t1;Parent=A1.g354.t1
###
scaffold00007	AUGUSTUS	gene	42219	43499	6.35379673886	+	.	ID=A1.g356.t1g;Name=A1.g356.t1;depth=237;status=Matches RNA-Seq data
scaffold00007	AUGUSTUS	mRNA	42219	43499	6.35379673886	+	.	ID=A1.g356.t1;Name=A1.g356.t1;Parent=A1.g356.t1g
scaffold00007	AUGUSTUS	exon	42219	42273	2.1173803619	+	0	ID=A1.g356.t1.cds;Name=A1.g356.t1;Parent=A1.g356.t1
scaffold00007	AUGUSTUS	exon	42331	43499	3.00078193469	+	2	ID=A1.g356.t1.cds;Name=A1.g356.t1;Parent=A1.g356.t1
###
scaffold00007	AUGUSTUS	gene	47454	48215	13.1075597964	+	.	ID=A2.g345.t1g;Name=A2.g345.t1;depth=1499;status=Matches RNA-Seq data
scaffold00007	AUGUSTUS	mRNA	47454	48215	13.1075597964	+	.	ID=A2.g345.t1;Name=A2.g345.t1;Parent=A2.g345.t1g
scaffold00007	AUGUSTUS	exon	47454	47459	1.97442889833	+	0	ID=A2.g345.t1.cds;Name=A2.g345.t1;Parent=A2.g345.t1
scaffold00007	AUGUSTUS	exon	47534	47654	3.28878854724	+	0	ID=A2.g345.t1.cds;Name=A2.g345.t1;Parent=A2.g345.t1
scaffold00007	AUGUSTUS	exon	47803	48215	2.01857270921	+	2	ID=A2.g345.t1.cds;Name=A2.g345.t1;Parent=A2.g345.t1
###
scaffold00007	AUGUSTUS	gene	50989	52041	6.8899521531	-	.	ID=A1.g359.t1g;Name=A1.g359.t1;depth=120;status=Matches RNA-Seq data
scaffold00007	AUGUSTUS	mRNA	50989	52041	6.8899521531	-	.	ID=A1.g359.t1;Name=A1.g359.t1;Parent=A1.g359.t1g
scaffold00007	AUGUSTUS	exon	50989	51754	1.58943882848	-	1	ID=A1.g359.t1.cds;Name=A1.g359.t1;Parent=A1.g359.t1
scaffold00007	AUGUSTUS	exon	51820	51932	2.62487183556	-	0	ID=A1.g359.t1.cds;Name=A1.g359.t1;Parent=A1.g359.t1
scaffold00007	AUGUSTUS	exon	51985	52041	1.65144564769	-	0	ID=A1.g359.t1.cds;Name=A1.g359.t1;Parent=A1.g359.t1
###
scaffold00007	AUGUSTUS	gene	52323	52775	12.5167033251	+	.	Alias=Thela2_pvr_001565;ID=Thela2p4_000394.t1g;Name=Thela2p4_000394;depth=426;locus=L000367;status=Matches RNA-Seq data
scaffold00007	AUGUSTUS	mRNA	52323	52775	12.5167033251	+	.	ID=Thela2p4_000394.t1;Name=Thela2p4_000394;Parent=Thela2p4_000394.t1g
scaffold00007	AUGUSTUS	exon	52323	52329	1.886067843	+	.	ID=Thela2p4_000394.t1.cds;Name=Thela2p4_000394;Parent=Thela2p4_000394.t1
scaffold00007	AUGUSTUS	exon	52379	52681	3.53789532422	+	.	ID=Thela2p4_000394.t1.cds;Name=Thela2p4_000394;Parent=Thela2p4_000394.t1
scaffold00007	AUGUSTUS	exon	52735	52775	1.87580491198	+	.	ID=Thela2p4_000394.t1.cds;Name=Thela2p4_000394;Parent=Thela2p4_000394.t1
###
scaffold00007	AUGUSTUS	gene	52934	54523	502.872806497	-	.	ID=A1.g361.t1g;Name=A1.g361.t1;depth=725;status=Matches RNA-Seq data
scaffold00007	AUGUSTUS	mRNA	52934	54523	502.872806497	-	.	ID=A1.g361.t1;Name=A1.g361.t1;Parent=A1.g361.t1g
scaffold00007	AUGUSTUS	exon	52934	54022	3.41236233731	-	0	ID=A1.g361.t1.cds;Name=A1.g361.t1;Parent=A1.g361.t1
scaffold00007	AUGUSTUS	exon	54074	54145	6.52942057189	-	0	ID=A1.g361.t1.cds;Name=A1.g361.t1;Parent=A1.g361.t1
scaffold00007	AUGUSTUS	exon	54195	54298	6.56890499039	-	2	ID=A1.g361.t1.cds;Name=A1.g361.t1;Parent=A1.g361.t1
scaffold00007	AUGUSTUS	exon	54361	54523	3.43585943149	-	0	ID=A1.g361.t1.cds;Name=A1.g361.t1;Parent=A1.g361.t1
###
scaffold00007	AUGUSTUS	gene	55292	56734	1.73111573112	+	.	ID=A1.g362.t1g;Name=A1.g362.t1;depth=335;status=Matches RNA-Seq data
scaffold00007	AUGUSTUS	mRNA	55292	56734	1.73111573112	+	.	ID=A1.g362.t1;Name=A1.g362.t1;Parent=A1.g362.t1g
scaffold00007	AUGUSTUS	exon	55292	56734	1.73111573112	+	0	ID=A1.g362.t1.cds;Name=A1.g362.t1;Parent=A1.g362.t1
###
scaffold00007	AUGUSTUS	gene	56864	57847	1.49949186992	-	.	ID=A1.g363.t1g;Name=A1.g363.t1;depth=353;status=Matches RNA-Seq data
scaffold00007	AUGUSTUS	mRNA	56864	57847	1.49949186992	-	.	ID=A1.g363.t1;Name=A1.g363.t1;Parent=A1.g363.t1g
scaffold00007	AUGUSTUS	exon	56864	57847	1.49949186992	-	0	ID=A1.g363.t1.cds;Name=A1.g363.t1;Parent=A1.g363.t1
###
scaffold00007	AUGUSTUS	gene	58182	59559	11.4013129093	+	.	ID=A1.g364.t1g;Name=A1.g364.t1;depth=398;status=Matches RNA-Seq data
scaffold00007	AUGUSTUS	mRNA	58182	59559	11.4013129093	+	.	ID=A1.g364.t1;Name=A1.g364.t1;Parent=A1.g364.t1g
scaffold00007	AUGUSTUS	exon	58182	58505	3.4581095883	+	0	ID=A1.g364.t1.cds;Name=A1.g364.t1;Parent=A1.g364.t1
scaffold00007	AUGUSTUS	exon	58558	59559	3.29697848438	+	0	ID=A1.g364.t1.cds;Name=A1.g364.t1;Parent=A1.g364.t1
###
scaffold00007	AUGUSTUS	gene	59778	60088	3.83269961977	-	.	Alias=Thela2_pvr_001808;ID=Thela2p4_000399.t1g;Name=Thela2p4_000399;depth=412;locus=L000372;status=Matches RNA-Seq data
scaffold00007	AUGUSTUS	mRNA	59778	60088	3.83269961977	-	.	ID=Thela2p4_000399.t1;Name=Thela2p4_000399;Parent=Thela2p4_000399.t1g
scaffold00007	AUGUSTUS	exon	59778	59802	1.95772817821	-	.	ID=Thela2p4_000399.t1.cds;Name=Thela2p4_000399;Parent=Thela2p4_000399.t1
scaffold00007	AUGUSTUS	exon	59874	60088	1.95772817821	-	.	ID=Thela2p4_000399.t1.cds;Name=Thela2p4_000399;Parent=Thela2p4_000399.t1
###
scaffold00007	AUGUSTUS	gene	60657	62515	10.466874878	-	.	ID=A5.scaffold00007.g30.t1g;Name=A5.scaffold00007.g30.t1;depth=265;status=Matches RNA-Seq data
scaffold00007	AUGUSTUS	mRNA	60657	62515	10.466874878	-	.	ID=A5.scaffold00007.g30.t1;Name=A5.scaffold00007.g30.t1;Parent=A5.scaffold00007.g30.t1g
scaffold00007	AUGUSTUS	exon	60657	62348	3.40700918067	-	0	ID=A5.scaffold00007.g30.t1.cds;Name=A5.scaffold00007.g30.t1;Parent=A5.scaffold00007.g30.t1
scaffold00007	AUGUSTUS	exon	62414	62515	3.07215928192	-	0	ID=A5.scaffold00007.g30.t1.cds;Name=A5.scaffold00007.g30.t1;Parent=A5.scaffold00007.g30.t1
###
scaffold00007	AUGUSTUS	gene	63313	64479	11.3736654748	-	.	ID=A1.g366.t1g;Name=A1.g366.t1;depth=337;status=Matches RNA-Seq data
scaffold00007	AUGUSTUS	mRNA	63313	64479	11.3736654748	-	.	ID=A1.g366.t1;Name=A1.g366.t1;Parent=A1.g366.t1g
scaffold00007	AUGUSTUS	exon	63313	63838	3.6623291613	-	1	ID=A1.g366.t1.cds;Name=A1.g366.t1;Parent=A1.g366.t1
scaffold00007	AUGUSTUS	exon	63887	64479	3.10558253338	-	0	ID=A1.g366.t1.cds;Name=A1.g366.t1;Parent=A1.g366.t1
###
scaffold00007	AUGUSTUS	gene	64789	65542	9.47022562135	+	.	ID=A1.g367.t1g;Name=A1.g367.t1;depth=292;status=Matches RNA-Seq data
scaffold00007	AUGUSTUS	mRNA	64789	65542	9.47022562135	+	.	ID=A1.g367.t1;Name=A1.g367.t1;Parent=A1.g367.t1g
scaffold00007	AUGUSTUS	exon	64789	64951	3.00425743076	+	0	ID=A1.g367.t1.cds;Name=A1.g367.t1;Parent=A1.g367.t1
scaffold00007	AUGUSTUS	exon	65025	65542	3.15226835237	+	2	ID=A1.g367.t1.cds;Name=A1.g367.t1;Parent=A1.g367.t1
###
scaffold00007	AUGUSTUS	gene	65982	68616	76.3747691486	+	.	ID=A1.g368.t1g;Name=A1.g368.t1;depth=593;status=Matches RNA-Seq data
scaffold00007	AUGUSTUS	mRNA	65982	68616	76.3747691486	+	.	ID=A1.g368.t1;Name=A1.g368.t1;Parent=A1.g368.t1g
scaffold00007	AUGUSTUS	exon	65982	66063	3.4033686288	+	0	ID=A1.g368.t1.cds;Name=A1.g368.t1;Parent=A1.g368.t1
scaffold00007	AUGUSTUS	exon	66135	68099	6.60691512186	+	2	ID=A1.g368.t1.cds;Name=A1.g368.t1;Parent=A1.g368.t1
scaffold00007	AUGUSTUS	exon	68150	68616	3.39658268764	+	2	ID=A1.g368.t1.cds;Name=A1.g368.t1;Parent=A1.g368.t1
###
scaffold00007	AUGUSTUS	gene	68877	70493	5.25972467443	-	.	ID=A1.g369.t1g;Name=A1.g369.t1;depth=508;status=Matches RNA-Seq data
scaffold00007	AUGUSTUS	mRNA	68877	70493	5.25972467443	-	.	ID=A1.g369.t1;Name=A1.g369.t1;Parent=A1.g369.t1g
scaffold00007	AUGUSTUS	exon	68877	70339	2.80948076617	-	2	ID=A1.g369.t1.cds;Name=A1.g369.t1;Parent=A1.g369.t1
scaffold00007	AUGUSTUS	exon	70394	70493	1.87213407465	-	0	ID=A1.g369.t1.cds;Name=A1.g369.t1;Parent=A1.g369.t1
###
scaffold00007	AUGUSTUS	gene	71085	73162	543.564226228	+	.	ID=A1.g370.t1g;Name=A1.g370.t1;depth=611;status=Matches RNA-Seq data
scaffold00007	AUGUSTUS	mRNA	71085	73162	543.564226228	+	.	ID=A1.g370.t1;Name=A1.g370.t1;Parent=A1.g370.t1g
scaffold00007	AUGUSTUS	exon	71085	71683	3.37169418045	+	0	ID=A1.g370.t1.cds;Name=A1.g370.t1;Parent=A1.g370.t1
scaffold00007	AUGUSTUS	exon	71742	72245	6.66760337494	+	1	ID=A1.g370.t1.cds;Name=A1.g370.t1;Parent=A1.g370.t1
scaffold00007	AUGUSTUS	exon	72305	72781	6.85099899072	+	1	ID=A1.g370.t1.cds;Name=A1.g370.t1;Parent=A1.g370.t1
scaffold00007	AUGUSTUS	exon	72850	73162	3.52922241606	+	1	ID=A1.g370.t1.cds;Name=A1.g370.t1;Parent=A1.g370.t1
###
scaffold00007	AUGUSTUS	gene	73769	75226	1.76851851852	-	.	ID=A1.g371.t1g;Name=A1.g371.t1;depth=518;status=Matches RNA-Seq data
scaffold00007	AUGUSTUS	mRNA	73769	75226	1.76851851852	-	.	ID=A1.g371.t1;Name=A1.g371.t1;Parent=A1.g371.t1g
scaffold00007	AUGUSTUS	exon	73769	75226	1.76851851852	-	0	ID=A1.g371.t1.cds;Name=A1.g371.t1;Parent=A1.g371.t1
###
scaffold00007	AUGUSTUS	gene	82530	83347	4.95337543727	-	.	ID=A1.g374.t1g;Name=A1.g374.t1;depth=383;status=Matches RNA-Seq data
scaffold00007	AUGUSTUS	mRNA	82530	83347	4.95337543727	-	.	ID=A1.g374.t1;Name=A1.g374.t1;Parent=A1.g374.t1g
scaffold00007	AUGUSTUS	exon	82530	83000	2.09155883141	-	0	ID=A1.g374.t1.cds;Name=A1.g374.t1;Parent=A1.g374.t1
scaffold00007	AUGUSTUS	exon	83066	83347	2.36826971486	-	0	ID=A1.g374.t1.cds;Name=A1.g374.t1;Parent=A1.g374.t1
###
scaffold00007	AUGUSTUS	gene	85061	86912	2517.73588106	-	.	ID=A1.g376.t1g;Name=A1.g376.t1;depth=258;status=Matches RNA-Seq data
scaffold00007	AUGUSTUS	mRNA	85061	86912	2517.73588106	-	.	ID=A1.g376.t1;Name=A1.g376.t1;Parent=A1.g376.t1g
scaffold00007	AUGUSTUS	exon	85061	85182	2.99054579221	-	2	ID=A1.g376.t1.cds;Name=A1.g376.t1;Parent=A1.g376.t1
scaffold00007	AUGUSTUS	exon	85239	85379	6.28286468833	-	2	ID=A1.g376.t1.cds;Name=A1.g376.t1;Parent=A1.g376.t1
scaffold00007	AUGUSTUS	exon	85435	86091	6.39877962494	-	2	ID=A1.g376.t1.cds;Name=A1.g376.t1;Parent=A1.g376.t1
scaffold00007	AUGUSTUS	exon	86149	86560	6.47591188157	-	0	ID=A1.g376.t1.cds;Name=A1.g376.t1;Parent=A1.g376.t1
scaffold00007	AUGUSTUS	exon	86619	86912	3.23373123743	-	0	ID=A1.g376.t1.cds;Name=A1.g376.t1;Parent=A1.g376.t1
###
scaffold00007	AUGUSTUS	gene	87674	89038	1.38534798535	-	.	Alias=Thela2_pvr_002495;ID=Thela2p4_000412.t1g;Name=Thela2p4_000412;depth=581;locus=L000385;status=Matches RNA-Seq data
scaffold00007	AUGUSTUS	mRNA	87674	89038	1.38534798535	-	.	ID=Thela2p4_000412.t1;Name=Thela2p4_000412;Parent=Thela2p4_000412.t1g
scaffold00007	AUGUSTUS	exon	87674	89038	1.38534798535	-	.	ID=Thela2p4_000412.t1.cds;Name=Thela2p4_000412;Parent=Thela2p4_000412.t1
###
scaffold00007	AUGUSTUS	gene	89545	91172	349.110421844	+	.	ID=A1.g378.t1g;Name=A1.g378.t1;depth=624;status=Matches RNA-Seq data
scaffold00007	AUGUSTUS	mRNA	89545	91172	349.110421844	+	.	ID=A1.g378.t1;Name=A1.g378.t1;Parent=A1.g378.t1g
scaffold00007	AUGUSTUS	exon	89545	89670	3.10082591683	+	0	ID=A1.g378.t1.cds;Name=A1.g378.t1;Parent=A1.g378.t1
scaffold00007	AUGUSTUS	exon	89724	89827	6.56755043749	+	0	ID=A1.g378.t1.cds;Name=A1.g378.t1;Parent=A1.g378.t1
scaffold00007	AUGUSTUS	exon	89881	90931	6.46751172729	+	1	ID=A1.g378.t1.cds;Name=A1.g378.t1;Parent=A1.g378.t1
scaffold00007	AUGUSTUS	exon	90990	91172	2.65060362105	+	0	ID=A1.g378.t1.cds;Name=A1.g378.t1;Parent=A1.g378.t1
###
scaffold00007	AUGUSTUS	gene	93450	94877	3528.8916689	+	.	ID=A1.g379.t1g;Name=A1.g379.t1;depth=597;status=Matches RNA-Seq data
scaffold00007	AUGUSTUS	mRNA	93450	94877	3528.8916689	+	.	ID=A1.g379.t1;Name=A1.g379.t1;Parent=A1.g379.t1g
scaffold00007	AUGUSTUS	exon	93450	93669	3.81741337266	+	0	ID=A1.g379.t1.cds;Name=A1.g379.t1;Parent=A1.g379.t1
scaffold00007	AUGUSTUS	exon	93747	94219	7.49539962937	+	2	ID=A1.g379.t1.cds;Name=A1.g379.t1;Parent=A1.g379.t1
scaffold00007	AUGUSTUS	exon	94276	94300	7.36823509254	+	0	ID=A1.g379.t1.cds;Name=A1.g379.t1;Parent=A1.g379.t1
scaffold00007	AUGUSTUS	exon	94354	94470	7.12129281385	+	2	ID=A1.g379.t1.cds;Name=A1.g379.t1;Parent=A1.g379.t1
scaffold00007	AUGUSTUS	exon	94663	94877	2.35045545714	+	2	ID=A1.g379.t1.cds;Name=A1.g379.t1;Parent=A1.g379.t1
###
scaffold00007	AUGUSTUS	gene	95246	100678	8863.47630798	-	.	ID=A3.g427.t1g;Name=A3.g427.t1;depth=302;status=Matches RNA-Seq data
scaffold00007	AUGUSTUS	mRNA	95246	100678	8863.47630798	-	.	ID=A3.g427.t1;Name=A3.g427.t1;Parent=A3.g427.t1g
scaffold00007	AUGUSTUS	exon	95246	99775	2.92139567271	-	0	ID=A3.g427.t1.cds;Name=A3.g427.t1;Parent=A3.g427.t1
scaffold00007	AUGUSTUS	exon	99832	99920	5.65273077556	-	2	ID=A3.g427.t1.cds;Name=A3.g427.t1;Parent=A3.g427.t1
scaffold00007	AUGUSTUS	exon	99977	100183	5.62185839972	-	2	ID=A3.g427.t1.cds;Name=A3.g427.t1;Parent=A3.g427.t1
scaffold00007	AUGUSTUS	exon	100242	100415	5.72349430786	-	2	ID=A3.g427.t1.cds;Name=A3.g427.t1;Parent=A3.g427.t1
scaffold00007	AUGUSTUS	exon	100484	100550	6.11376564432	-	0	ID=A3.g427.t1.cds;Name=A3.g427.t1;Parent=A3.g427.t1
scaffold00007	AUGUSTUS	exon	100601	100678	2.72838378522	-	0	ID=A3.g427.t1.cds;Name=A3.g427.t1;Parent=A3.g427.t1
###
scaffold00007	AUGUSTUS	gene	103488	104265	3.66386554622	-	.	ID=A1.g383.t1g;Name=A1.g383.t1;depth=405;status=Matches RNA-Seq data
scaffold00007	AUGUSTUS	mRNA	103488	104265	3.66386554622	-	.	ID=A1.g383.t1;Name=A1.g383.t1;Parent=A1.g383.t1g
scaffold00007	AUGUSTUS	exon	103488	104140	1.91412265705	-	2	ID=A1.g383.t1.cds;Name=A1.g383.t1;Parent=A1.g383.t1
scaffold00007	AUGUSTUS	exon	104199	104265	1.91412265705	-	0	ID=A1.g383.t1.cds;Name=A1.g383.t1;Parent=A1.g383.t1
###
scaffold00007	AUGUSTUS	gene	104596	105893	9.52084933435	+	.	ID=A1.g384.t1g;Name=A1.g384.t1;depth=252;status=Matches RNA-Seq data
scaffold00007	AUGUSTUS	mRNA	104596	105893	9.52084933435	+	.	ID=A1.g384.t1;Name=A1.g384.t1;Parent=A1.g384.t1g
scaffold00007	AUGUSTUS	exon	104596	105152	3.15781938076	+	0	ID=A1.g384.t1.cds;Name=A1.g384.t1;Parent=A1.g384.t1
scaffold00007	AUGUSTUS	exon	105209	105893	3.01500756894	+	1	ID=A1.g384.t1.cds;Name=A1.g384.t1;Parent=A1.g384.t1
###
scaffold00007	AUGUSTUS	gene	106222	107946	351.339021808	+	.	ID=A1.g385.t1g;Name=A1.g385.t1;depth=300;status=Matches RNA-Seq data
scaffold00007	AUGUSTUS	mRNA	106222	107946	351.339021808	+	.	ID=A1.g385.t1;Name=A1.g385.t1;Parent=A1.g385.t1g
scaffold00007	AUGUSTUS	exon	106222	106543	2.20031419975	+	0	ID=A1.g385.t1.cds;Name=A1.g385.t1;Parent=A1.g385.t1
scaffold00007	AUGUSTUS	exon	106604	107460	6.93077546664	+	2	ID=A1.g385.t1.cds;Name=A1.g385.t1;Parent=A1.g385.t1
scaffold00007	AUGUSTUS	exon	107515	107694	6.89816829854	+	0	ID=A1.g385.t1.cds;Name=A1.g385.t1;Parent=A1.g385.t1
scaffold00007	AUGUSTUS	exon	107749	107946	3.33984314698	+	0	ID=A1.g385.t1.cds;Name=A1.g385.t1;Parent=A1.g385.t1
###
scaffold00007	AUGUSTUS	gene	108259	110006	1601.6028802	+	.	ID=A4.g415.t1g;Name=A4.g415.t1;depth=188;status=Matches RNA-Seq data
scaffold00007	AUGUSTUS	mRNA	108259	110006	1601.6028802	+	.	ID=A4.g415.t1;Name=A4.g415.t1;Parent=A4.g415.t1g
scaffold00007	AUGUSTUS	exon	108259	108372	3.27664180934	+	0	ID=A4.g415.t1.cds;Name=A4.g415.t1;Parent=A4.g415.t1
scaffold00007	AUGUSTUS	exon	108459	109345	6.21516299606	+	0	ID=A4.g415.t1.cds;Name=A4.g415.t1;Parent=A4.g415.t1
scaffold00007	AUGUSTUS	exon	109396	109601	6.21336540731	+	1	ID=A4.g415.t1.cds;Name=A4.g415.t1;Parent=A4.g415.t1
scaffold00007	AUGUSTUS	exon	109657	109784	6.30105068188	+	2	ID=A4.g415.t1.cds;Name=A4.g415.t1;Parent=A4.g415.t1
scaffold00007	AUGUSTUS	exon	109842	110006	2.00878511641	+	0	ID=A4.g415.t1.cds;Name=A4.g415.t1;Parent=A4.g415.t1
###
scaffold00007	AUGUSTUS	gene	110946	112578	203.806347286	-	.	ID=A2.g374.t1g;Name=A2.g374.t1;depth=787;status=Matches RNA-Seq data
scaffold00007	AUGUSTUS	mRNA	110946	112578	203.806347286	-	.	ID=A2.g374.t1;Name=A2.g374.t1;Parent=A2.g374.t1g
scaffold00007	AUGUSTUS	exon	110946	111019	3.0856540818	-	2	ID=A2.g374.t1.cds;Name=A2.g374.t1;Parent=A2.g374.t1
scaffold00007	AUGUSTUS	exon	111070	111208	5.9013745059	-	0	ID=A2.g374.t1.cds;Name=A2.g374.t1;Parent=A2.g374.t1
scaffold00007	AUGUSTUS	exon	111263	112477	5.92156379911	-	0	ID=A2.g374.t1.cds;Name=A2.g374.t1;Parent=A2.g374.t1
scaffold00007	AUGUSTUS	exon	112570	112578	1.89008301223	-	0	ID=A2.g374.t1.cds;Name=A2.g374.t1;Parent=A2.g374.t1
###
scaffold00007	AUGUSTUS	gene	113740	115002	11.4304595077	+	.	ID=A1.g388.t1g;Name=A1.g388.t1;depth=842;status=Matches RNA-Seq data
scaffold00007	AUGUSTUS	mRNA	113740	115002	11.4304595077	+	.	ID=A1.g388.t1;Name=A1.g388.t1;Parent=A1.g388.t1g
scaffold00007	AUGUSTUS	exon	113740	114843	3.40158451119	+	0	ID=A1.g388.t1.cds;Name=A1.g388.t1;Parent=A1.g388.t1
scaffold00007	AUGUSTUS	exon	114901	115002	3.36033382975	+	0	ID=A1.g388.t1.cds;Name=A1.g388.t1;Parent=A1.g388.t1
###
scaffold00007	AUGUSTUS	gene	119187	120437	71.1072518546	+	.	ID=A1.g391.t1g;Name=A1.g391.t1;depth=200;status=Matches RNA-Seq data
scaffold00007	AUGUSTUS	mRNA	119187	120437	71.1072518546	+	.	ID=A1.g391.t1;Name=A1.g391.t1;Parent=A1.g391.t1g
scaffold00007	AUGUSTUS	exon	119187	119320	3.17839088381	+	0	ID=A1.g391.t1.cds;Name=A1.g391.t1;Parent=A1.g391.t1
scaffold00007	AUGUSTUS	exon	119391	119703	6.75439262061	+	1	ID=A1.g391.t1.cds;Name=A1.g391.t1;Parent=A1.g391.t1
scaffold00007	AUGUSTUS	exon	119769	120437	3.31222847309	+	0	ID=A1.g391.t1.cds;Name=A1.g391.t1;Parent=A1.g391.t1
###
scaffold00007	AUGUSTUS	gene	124297	129466	1960.91810979	-	.	ID=A3.g441.t1g;Name=A3.g441.t1;depth=97;status=Matches RNA-Seq data
scaffold00007	AUGUSTUS	mRNA	124297	129466	1960.91810979	-	.	ID=A3.g441.t1;Name=A3.g441.t1;Parent=A3.g441.t1g
scaffold00007	AUGUSTUS	exon	124297	126836	2.88841895174	-	2	ID=A3.g441.t1.cds;Name=A3.g441.t1;Parent=A3.g441.t1
scaffold00007	AUGUSTUS	exon	126895	127156	6.27109102102	-	0	ID=A3.g441.t1.cds;Name=A3.g441.t1;Parent=A3.g441.t1
scaffold00007	AUGUSTUS	exon	127215	127709	6.52773619237	-	0	ID=A3.g441.t1.cds;Name=A3.g441.t1;Parent=A3.g441.t1
scaffold00007	AUGUSTUS	exon	127762	127857	5.84487293831	-	0	ID=A3.g441.t1.cds;Name=A3.g441.t1;Parent=A3.g441.t1
scaffold00007	AUGUSTUS	exon	127928	129466	2.83738649903	-	0	ID=A3.g441.t1.cds;Name=A3.g441.t1;Parent=A3.g441.t1
###
scaffold00007	AUGUSTUS	gene	130832	131959	2846.26987043	-	.	Alias=Thela2_pvr_003729;ID=Thela2p4_000432.t1g;Name=Thela2p4_000432;depth=82;locus=L000401;status=Matches RNA-Seq data
scaffold00007	AUGUSTUS	mRNA	130832	131959	2846.26987043	-	.	ID=Thela2p4_000432.t1;Name=Thela2p4_000432;Parent=Thela2p4_000432.t1g
scaffold00007	AUGUSTUS	exon	130832	131188	2.88351846226	-	.	ID=Thela2p4_000432.t1.cds;Name=Thela2p4_000432;Parent=Thela2p4_000432.t1
scaffold00007	AUGUSTUS	exon	131246	131324	5.89077474137	-	.	ID=Thela2p4_000432.t1.cds;Name=Thela2p4_000432;Parent=Thela2p4_000432.t1
scaffold00007	AUGUSTUS	exon	131381	131667	6.16313518424	-	.	ID=Thela2p4_000432.t1.cds;Name=Thela2p4_000432;Parent=Thela2p4_000432.t1
scaffold00007	AUGUSTUS	exon	131721	131813	5.46548834077	-	.	ID=Thela2p4_000432.t1.cds;Name=Thela2p4_000432;Parent=Thela2p4_000432.t1
scaffold00007	AUGUSTUS	exon	131864	131959	4.97450941517	-	.	ID=Thela2p4_000432.t1.cds;Name=Thela2p4_000432;Parent=Thela2p4_000432.t1
###
scaffold00007	AUGUSTUS	gene	134496	137637	12.2371511622	+	.	ID=A1.g397.t1g;Name=A1.g397.t1;depth=245;status=Matches RNA-Seq data
scaffold00007	AUGUSTUS	mRNA	134496	137637	12.2371511622	+	.	ID=A1.g397.t1;Name=A1.g397.t1;Parent=A1.g397.t1g
scaffold00007	AUGUSTUS	exon	134496	134691	3.50835187385	+	0	ID=A1.g397.t1.cds;Name=A1.g397.t1;Parent=A1.g397.t1
scaffold00007	AUGUSTUS	exon	134756	137637	3.48800565114	+	2	ID=A1.g397.t1.cds;Name=A1.g397.t1;Parent=A1.g397.t1
###
scaffold00007	AUGUSTUS	gene	139440	141780	25.2428032211	+	.	ID=A2.g384.t1g;Name=A2.g384.t1;depth=359;status=Matches RNA-Seq data
scaffold00007	AUGUSTUS	mRNA	139440	141780	25.2428032211	+	.	ID=A2.g384.t1;Name=A2.g384.t1;Parent=A2.g384.t1g
scaffold00007	AUGUSTUS	exon	139440	139524	1.92999163855	+	0	ID=A2.g384.t1.cds;Name=A2.g384.t1;Parent=A2.g384.t1
scaffold00007	AUGUSTUS	exon	139582	141395	4.68425206114	+	2	ID=A2.g384.t1.cds;Name=A2.g384.t1;Parent=A2.g384.t1
scaffold00007	AUGUSTUS	exon	141466	141780	2.79217026467	+	0	ID=A2.g384.t1.cds;Name=A2.g384.t1;Parent=A2.g384.t1
###
scaffold00007	AUGUSTUS	gene	141993	143213	40.9006998994	-	.	ID=A3.g449.t1g;Name=A3.g449.t1;depth=147;status=Matches RNA-Seq data
scaffold00007	AUGUSTUS	mRNA	141993	143213	40.9006998994	-	.	ID=A3.g449.t1;Name=A3.g449.t1;Parent=A3.g449.t1g
scaffold00007	AUGUSTUS	exon	141993	142729	2.95695031506	-	2	ID=A3.g449.t1.cds;Name=A3.g449.t1;Parent=A3.g449.t1
scaffold00007	AUGUSTUS	exon	142790	142977	5.16646371478	-	1	ID=A3.g449.t1.cds;Name=A3.g449.t1;Parent=A3.g449.t1
scaffold00007	AUGUSTUS	exon	143059	143213	2.67727713497	-	0	ID=A3.g449.t1.cds;Name=A3.g449.t1;Parent=A3.g449.t1
###
scaffold00007	AUGUSTUS	gene	144024	145225	59.3822910941	-	.	ID=A1.g400.t1g;Name=A1.g400.t1;depth=256;status=Matches RNA-Seq data
scaffold00007	AUGUSTUS	mRNA	144024	145225	59.3822910941	-	.	ID=A1.g400.t1;Name=A1.g400.t1;Parent=A1.g400.t1g
scaffold00007	AUGUSTUS	exon	144024	144521	3.14829761951	-	0	ID=A1.g400.t1.cds;Name=A1.g400.t1;Parent=A1.g400.t1
scaffold00007	AUGUSTUS	exon	144604	144993	5.97097062363	-	0	ID=A1.g400.t1.cds;Name=A1.g400.t1;Parent=A1.g400.t1
scaffold00007	AUGUSTUS	exon	145067	145225	3.15890259109	-	0	ID=A1.g400.t1.cds;Name=A1.g400.t1;Parent=A1.g400.t1
###
scaffold00007	AUGUSTUS	gene	500083	500957	8.54865156555	-	.	Alias=Thela2_pvr_010089;ID=Thela2p4_000584.t1g;Name=Thela2p4_000584;depth=82;locus=L000546;status=Matches RNA-Seq data
scaffold00007	AUGUSTUS	mRNA	500083	500957	8.54865156555	-	.	ID=Thela2p4_000584.t1;Name=Thela2p4_000584;Parent=Thela2p4_000584.t1g
scaffold00007	AUGUSTUS	exon	500083	500318	2.87090737805	-	.	ID=Thela2p4_000584.t1.cds;Name=Thela2p4_000584;Parent=Thela2p4_000584.t1
scaffold00007	AUGUSTUS	exon	500393	500957	2.97768281586	-	.	ID=Thela2p4_000584.t1.cds;Name=Thela2p4_000584;Parent=Thela2p4_000584.t1
###
scaffold00007	AUGUSTUS	gene	501196	504546	792.906437471	-	.	Alias=Thela2_pvr_010113;ID=Thela2p4_000585.t1g;Name=Thela2p4_000585;depth=349;locus=L000547;status=Matches RNA-Seq data
scaffold00007	AUGUSTUS	mRNA	501196	504546	792.906437471	-	.	ID=Thela2p4_000585.t1;Name=Thela2p4_000585;Parent=Thela2p4_000585.t1g
scaffold00007	AUGUSTUS	exon	501196	501533	2.06527644051	-	.	ID=Thela2p4_000585.t1.cds;Name=Thela2p4_000585;Parent=Thela2p4_000585.t1
scaffold00007	AUGUSTUS	exon	501590	501735	5.52285240213	-	.	ID=Thela2p4_000585.t1.cds;Name=Thela2p4_000585;Parent=Thela2p4_000585.t1
scaffold00007	AUGUSTUS	exon	501789	504120	5.52745146491	-	.	ID=Thela2p4_000585.t1.cds;Name=Thela2p4_000585;Parent=Thela2p4_000585.t1
scaffold00007	AUGUSTUS	exon	504176	504431	5.45612997259	-	.	ID=Thela2p4_000585.t1.cds;Name=Thela2p4_000585;Parent=Thela2p4_000585.t1
scaffold00007	AUGUSTUS	exon	504484	504546	2.30499862653	-	.	ID=Thela2p4_000585.t1.cds;Name=Thela2p4_000585;Parent=Thela2p4_000585.t1
###
scaffold00007	AUGUSTUS	gene	505045	505461	21.3488122501	-	.	ID=Thela2_pvr_010152.t1g;Name=Thela2_pvr_010152;depth=205;locus=L000508;status=Matches RNA-Seq data
scaffold00007	AUGUSTUS	mRNA	505045	505461	21.3488122501	-	.	ID=Thela2_pvr_010152.t1;Name=Thela2_pvr_010152;Parent=Thela2_pvr_010152.t1g
scaffold00007	AUGUSTUS	exon	505045	505226	1.52435279784	-	.	ID=Thela2_pvr_010152.t1.cds;Name=Thela2_pvr_010152;Parent=Thela2_pvr_010152.t1
scaffold00007	AUGUSTUS	exon	505281	505293	2.59090155393	-	.	ID=Thela2_pvr_010152.t1.cds;Name=Thela2_pvr_010152;Parent=Thela2_pvr_010152.t1
scaffold00007	AUGUSTUS	exon	505344	505394	3.03110769247	-	.	ID=Thela2_pvr_010152.t1.cds;Name=Thela2_pvr_010152;Parent=Thela2_pvr_010152.t1
scaffold00007	AUGUSTUS	exon	505459	505461	1.7833473775	-	.	ID=Thela2_pvr_010152.t1.cds;Name=Thela2_pvr_010152;Parent=Thela2_pvr_010152.t1
###
scaffold00007	fixgff	gene	505884	506239	3.71146245059	+	.	Alias=gm_000489;ID=Thela2p4_000588.t1g;Name=Thela2p4_000588;depth=1284;locus=L000549;status=Matches RNA-Seq data
scaffold00007	fixgff	mRNA	505884	506239	3.71146245059	+	.	ID=Thela2p4_000588.t1;Name=Thela2p4_000588;Parent=Thela2p4_000588.t1g
scaffold00007	GeneMark.hmm	exon	505884	506105	1.92651562428	+	0	ID=Thela2p4_000588.t1.cds;Name=Thela2p4_000588;Parent=Thela2p4_000588.t1;gene_id=489_g;transcript_id=489_t
scaffold00007	GeneMark.hmm	exon	506183	506239	1.92651562428	+	0	ID=Thela2p4_000588.t1.cds;Name=Thela2p4_000588;Parent=Thela2p4_000588.t1;gene_id=489_g;transcript_id=489_t
###
scaffold00007	AUGUSTUS	gene	506561	507207	3.53036437247	-	.	Alias=Thela2_pvr_010176;ID=Thela2p4_000590.t1g;Name=Thela2p4_000590;depth=386;locus=L000551;status=Matches RNA-Seq data
scaffold00007	AUGUSTUS	mRNA	506561	507207	3.53036437247	-	.	ID=Thela2p4_000590.t1;Name=Thela2p4_000590;Parent=Thela2p4_000590.t1g
scaffold00007	AUGUSTUS	exon	506561	507111	1.87892638825	-	.	ID=Thela2p4_000590.t1.cds;Name=Thela2p4_000590;Parent=Thela2p4_000590.t1
scaffold00007	AUGUSTUS	exon	507177	507207	1.87892638825	-	.	ID=Thela2p4_000590.t1.cds;Name=Thela2p4_000590;Parent=Thela2p4_000590.t1
###
scaffold00007	fixgff	gene	507802	510397	15801325.6409	+	.	ID=gm_000491.t1g;Name=gm_000491;depth=52;status=Matches RNA-Seq data
scaffold00007	fixgff	mRNA	507802	510397	15801325.6409	+	.	ID=gm_000491.t1;Name=gm_000491;Parent=gm_000491.t1g
scaffold00007	GeneMark.hmm	exon	507802	507985	2.99373587386	+	0	ID=gm_000491.t1.cds;Name=gm_000491;Parent=gm_000491.t1;gene_id=491_g;transcript_id=491_t
scaffold00007	GeneMark.hmm	exon	508042	508049	6.13612190366	+	1	ID=gm_000491.t1.cds;Name=gm_000491;Parent=gm_000491.t1;gene_id=491_g;transcript_id=491_t
scaffold00007	GeneMark.hmm	exon	508101	508214	6.15076660683	+	0	ID=gm_000491.t1.cds;Name=gm_000491;Parent=gm_000491.t1;gene_id=491_g;transcript_id=491_t
scaffold00007	GeneMark.hmm	exon	508281	508424	6.30134761528	+	0	ID=gm_000491.t1.cds;Name=gm_000491;Parent=gm_000491.t1;gene_id=491_g;transcript_id=491_t
scaffold00007	GeneMark.hmm	exon	508485	508867	6.46139057543	+	0	ID=gm_000491.t1.cds;Name=gm_000491;Parent=gm_000491.t1;gene_id=491_g;transcript_id=491_t
scaffold00007	GeneMark.hmm	exon	508921	509131	6.67033681426	+	2	ID=gm_000491.t1.cds;Name=gm_000491;Parent=gm_000491.t1;gene_id=491_g;transcript_id=491_t
scaffold00007	GeneMark.hmm	exon	509188	509792	6.45655562755	+	0	ID=gm_000491.t1.cds;Name=gm_000491;Parent=gm_000491.t1;gene_id=491_g;transcript_id=491_t
scaffold00007	GeneMark.hmm	exon	509844	509875	6.13519655307	+	2	ID=gm_000491.t1.cds;Name=gm_000491;Parent=gm_000491.t1;gene_id=491_g;transcript_id=491_t
scaffold00007	GeneMark.hmm	exon	509925	510217	5.27459384243	+	1	ID=gm_000491.t1.cds;Name=gm_000491;Parent=gm_000491.t1;gene_id=491_g;transcript_id=491_t
scaffold00007	GeneMark.hmm	exon	510293	510397	2.46451359184	+	0	ID=gm_000491.t1.cds;Name=gm_000491;Parent=gm_000491.t1;gene_id=491_g;transcript_id=491_t
###
scaffold00007	AUGUSTUS	gene	510868	511915	19.1680146525	+	.	Alias=Thela2_pvr_010227;ID=Thela2p4_000592.t1g;Name=Thela2p4_000592;depth=654;locus=L000552;status=Matches RNA-Seq data
scaffold00007	AUGUSTUS	mRNA	510868	511915	19.1680146525	+	.	ID=Thela2p4_000592.t1;Name=Thela2p4_000592;Parent=Thela2p4_000592.t1g
scaffold00007	AUGUSTUS	exon	510868	511027	1.50973300287	+	.	ID=Thela2p4_000592.t1.cds;Name=Thela2p4_000592;Parent=Thela2p4_000592.t1
scaffold00007	AUGUSTUS	exon	511095	511825	4.41718138503	+	.	ID=Thela2p4_000592.t1.cds;Name=Thela2p4_000592;Parent=Thela2p4_000592.t1
scaffold00007	AUGUSTUS	exon	511892	511915	2.87429772106	+	.	ID=Thela2p4_000592.t1.cds;Name=Thela2p4_000592;Parent=Thela2p4_000592.t1
###
scaffold00007	AUGUSTUS	gene	512326	513726	3570.18064206	+	.	Alias=Thela2_pvr_010250;ID=Thela2p4_000593.t1g;Name=Thela2p4_000593;depth=649;locus=L000553;status=Matches RNA-Seq data
scaffold00007	AUGUSTUS	mRNA	512326	513726	3570.18064206	+	.	ID=Thela2p4_000593.t1;Name=Thela2p4_000593;Parent=Thela2p4_000593.t1g
scaffold00007	AUGUSTUS	exon	512326	512632	3.42029348059	+	.	ID=Thela2p4_000593.t1.cds;Name=Thela2p4_000593;Parent=Thela2p4_000593.t1
scaffold00007	AUGUSTUS	exon	512689	512783	6.9436793531	+	.	ID=Thela2p4_000593.t1.cds;Name=Thela2p4_000593;Parent=Thela2p4_000593.t1
scaffold00007	AUGUSTUS	exon	512844	512935	6.90622189041	+	.	ID=Thela2p4_000593.t1.cds;Name=Thela2p4_000593;Parent=Thela2p4_000593.t1
scaffold00007	AUGUSTUS	exon	512991	513483	6.51735239251	+	.	ID=Thela2p4_000593.t1.cds;Name=Thela2p4_000593;Parent=Thela2p4_000593.t1
scaffold00007	AUGUSTUS	exon	513538	513726	3.33983820986	+	.	ID=Thela2p4_000593.t1.cds;Name=Thela2p4_000593;Parent=Thela2p4_000593.t1
###
scaffold00007	AUGUSTUS	gene	513825	514536	7.17588866361	-	.	Alias=Thela2_pvr_010269;ID=Thela2p4_000594.t1g;Name=Thela2p4_000594;depth=525;locus=L000554;status=Matches RNA-Seq data
scaffold00007	AUGUSTUS	mRNA	513825	514536	7.17588866361	-	.	ID=Thela2p4_000594.t1;Name=Thela2p4_000594;Parent=Thela2p4_000594.t1g
scaffold00007	AUGUSTUS	exon	513825	514458	3.29611015974	-	.	ID=Thela2p4_000594.t1.cds;Name=Thela2p4_000594;Parent=Thela2p4_000594.t1
scaffold00007	AUGUSTUS	exon	514529	514536	2.17707792393	-	.	ID=Thela2p4_000594.t1.cds;Name=Thela2p4_000594;Parent=Thela2p4_000594.t1
###
scaffold00007	AUGUSTUS	gene	521413	523280	7.82072857358	+	.	Alias=Thela2_pvr_010351;ID=Thela2p4_000596.t1g;Name=Thela2p4_000596;depth=1372;locus=L000556;status=Matches RNA-Seq data
scaffold00007	AUGUSTUS	mRNA	521413	523280	7.82072857358	+	.	ID=Thela2p4_000596.t1;Name=Thela2p4_000596;Parent=Thela2p4_000596.t1g
scaffold00007	AUGUSTUS	exon	521413	522895	2.80361755884	+	.	ID=Thela2p4_000596.t1.cds;Name=Thela2p4_000596;Parent=Thela2p4_000596.t1
scaffold00007	AUGUSTUS	exon	522958	523280	2.78951333748	+	.	ID=Thela2p4_000596.t1.cds;Name=Thela2p4_000596;Parent=Thela2p4_000596.t1
###
scaffold00007	AUGUSTUS	gene	523978	525534	10.8320654728	-	.	Alias=Thela2_pvr_010384;ID=Thela2p4_000597.t1g;Name=Thela2p4_000597;depth=578;locus=L000557;status=Matches RNA-Seq data
scaffold00007	AUGUSTUS	mRNA	523978	525534	10.8320654728	-	.	ID=Thela2p4_000597.t1;Name=Thela2p4_000597;Parent=Thela2p4_000597.t1g
scaffold00007	AUGUSTUS	exon	523978	525064	3.18014398636	-	.	ID=Thela2p4_000597.t1.cds;Name=Thela2p4_000597;Parent=Thela2p4_000597.t1
scaffold00007	AUGUSTUS	exon	525116	525534	3.40615567071	-	.	ID=Thela2p4_000597.t1.cds;Name=Thela2p4_000597;Parent=Thela2p4_000597.t1
###
scaffold00007	AUGUSTUS	gene	525845	527557	2601.25720893	-	.	Alias=Thela2_pvr_010412;ID=Thela2p4_000598.t1g;Name=Thela2p4_000598;depth=1343;locus=L000558;status=Matches RNA-Seq data
scaffold00007	AUGUSTUS	mRNA	525845	527557	2601.25720893	-	.	ID=Thela2p4_000598.t1;Name=Thela2p4_000598;Parent=Thela2p4_000598.t1g
scaffold00007	AUGUSTUS	exon	525845	525925	2.59707104159	-	.	ID=Thela2p4_000598.t1.cds;Name=Thela2p4_000598;Parent=Thela2p4_000598.t1
scaffold00007	AUGUSTUS	exon	525980	526918	6.33434747693	-	.	ID=Thela2p4_000598.t1.cds;Name=Thela2p4_000598;Parent=Thela2p4_000598.t1
scaffold00007	AUGUSTUS	exon	526972	527098	6.80099336987	-	.	ID=Thela2p4_000598.t1.cds;Name=Thela2p4_000598;Parent=Thela2p4_000598.t1
scaffold00007	AUGUSTUS	exon	527148	527290	6.7346913732	-	.	ID=Thela2p4_000598.t1.cds;Name=Thela2p4_000598;Parent=Thela2p4_000598.t1
scaffold00007	AUGUSTUS	exon	527345	527557	3.45229209585	-	.	ID=Thela2p4_000598.t1.cds;Name=Thela2p4_000598;Parent=Thela2p4_000598.t1
###
scaffold00007	AUGUSTUS	gene	529390	532834	27.2889821897	-	.	Alias=Thela2_pvr_010453;ID=Thela2p4_000599.t1g;Name=Thela2p4_000599;depth=311;locus=L000559;status=Matches RNA-Seq data
scaffold00007	AUGUSTUS	mRNA	529390	532834	27.2889821897	-	.	ID=Thela2p4_000599.t1;Name=Thela2p4_000599;Parent=Thela2p4_000599.t1g
scaffold00007	AUGUSTUS	exon	529390	530289	1.85588183547	-	.	ID=Thela2p4_000599.t1.cds;Name=Thela2p4_000599;Parent=Thela2p4_000599.t1
scaffold00007	AUGUSTUS	exon	530343	532019	4.65777031529	-	.	ID=Thela2p4_000599.t1.cds;Name=Thela2p4_000599;Parent=Thela2p4_000599.t1
scaffold00007	AUGUSTUS	exon	532070	532834	3.15688635553	-	.	ID=Thela2p4_000599.t1.cds;Name=Thela2p4_000599;Parent=Thela2p4_000599.t1
###
scaffold00007	AUGUSTUS	gene	533069	535226	7820.21345746	+	.	Alias=Thela2_pvr_010490;ID=Thela2p4_000600.t1g;Name=Thela2p4_000600;depth=164;locus=L000560;status=Matches RNA-Seq data
scaffold00007	AUGUSTUS	mRNA	533069	535226	7820.21345746	+	.	ID=Thela2p4_000600.t1;Name=Thela2p4_000600;Parent=Thela2p4_000600.t1g
scaffold00007	AUGUSTUS	exon	533069	533176	2.65027095653	+	.	ID=Thela2p4_000600.t1.cds;Name=Thela2p4_000600;Parent=Thela2p4_000600.t1
scaffold00007	AUGUSTUS	exon	533237	533306	5.2249958842	+	.	ID=Thela2p4_000600.t1.cds;Name=Thela2p4_000600;Parent=Thela2p4_000600.t1
scaffold00007	AUGUSTUS	exon	533361	533495	6.01403107223	+	.	ID=Thela2p4_000600.t1.cds;Name=Thela2p4_000600;Parent=Thela2p4_000600.t1
scaffold00007	AUGUSTUS	exon	533547	533626	6.27159475008	+	.	ID=Thela2p4_000600.t1.cds;Name=Thela2p4_000600;Parent=Thela2p4_000600.t1
scaffold00007	AUGUSTUS	exon	533674	533803	5.37196011687	+	.	ID=Thela2p4_000600.t1.cds;Name=Thela2p4_000600;Parent=Thela2p4_000600.t1
scaffold00007	AUGUSTUS	exon	533869	535226	2.78718593917	+	.	ID=Thela2p4_000600.t1.cds;Name=Thela2p4_000600;Parent=Thela2p4_000600.t1
###
scaffold00007	AUGUSTUS	gene	535587	536328	40.2561710923	+	.	Alias=Thela2_pvr_010519;ID=Thela2p4_000601.t1g;Name=Thela2p4_000601;depth=352;locus=L000561;status=Matches RNA-Seq data
scaffold00007	AUGUSTUS	mRNA	535587	536328	40.2561710923	+	.	ID=Thela2p4_000601.t1;Name=Thela2p4_000601;Parent=Thela2p4_000601.t1g
scaffold00007	AUGUSTUS	exon	535587	535665	1.7176047604	+	.	ID=Thela2p4_000601.t1.cds;Name=Thela2p4_000601;Parent=Thela2p4_000601.t1
scaffold00007	AUGUSTUS	exon	535751	536052	3.33190230287	+	.	ID=Thela2p4_000601.t1.cds;Name=Thela2p4_000601;Parent=Thela2p4_000601.t1
scaffold00007	AUGUSTUS	exon	536111	536228	3.69396688229	+	.	ID=Thela2p4_000601.t1.cds;Name=Thela2p4_000601;Parent=Thela2p4_000601.t1
scaffold00007	AUGUSTUS	exon	536276	536328	1.90425004248	+	.	ID=Thela2p4_000601.t1.cds;Name=Thela2p4_000601;Parent=Thela2p4_000601.t1
###
scaffold00007	AUGUSTUS	gene	539600	542077	71.4689923176	+	.	Alias=Thela2_pvr_010567;ID=Thela2p4_000603.t1g;Name=Thela2p4_000603;depth=113;locus=L000563;status=Matches RNA-Seq data
scaffold00007	AUGUSTUS	mRNA	539600	542077	71.4689923176	+	.	ID=Thela2p4_000603.t1;Name=Thela2p4_000603;Parent=Thela2p4_000603.t1g
scaffold00007	AUGUSTUS	exon	539600	540388	3.40745406409	+	.	ID=Thela2p4_000603.t1.cds;Name=Thela2p4_000603;Parent=Thela2p4_000603.t1
scaffold00007	AUGUSTUS	exon	540441	540559	6.40989004237	+	.	ID=Thela2p4_000603.t1.cds;Name=Thela2p4_000603;Parent=Thela2p4_000603.t1
scaffold00007	AUGUSTUS	exon	540619	542077	3.27217912281	+	.	ID=Thela2p4_000603.t1.cds;Name=Thela2p4_000603;Parent=Thela2p4_000603.t1
###
scaffold00007	AUGUSTUS	gene	542255	543622	1.80226608187	-	.	Alias=Thela2_pvr_010603;ID=Thela2p4_000604.t1g;Name=Thela2p4_000604;depth=218;locus=L000564;status=Matches RNA-Seq data
scaffold00007	AUGUSTUS	mRNA	542255	543622	1.80226608187	-	.	ID=Thela2p4_000604.t1;Name=Thela2p4_000604;Parent=Thela2p4_000604.t1g
scaffold00007	AUGUSTUS	exon	542255	543622	1.80226608187	-	.	ID=Thela2p4_000604.t1.cds;Name=Thela2p4_000604;Parent=Thela2p4_000604.t1
###
scaffold00007	AUGUSTUS	gene	544003	545009	23060.1044496	+	.	Alias=Thela2_pvr_010618;ID=Thela2p4_000605.t1g;Name=Thela2p4_000605;depth=206;locus=L000565;status=Matches RNA-Seq data
scaffold00007	AUGUSTUS	mRNA	544003	545009	23060.1044496	+	.	ID=Thela2p4_000605.t1;Name=Thela2p4_000605;Parent=Thela2p4_000605.t1g
scaffold00007	AUGUSTUS	exon	544003	544060	3.16378875271	+	.	ID=Thela2p4_000605.t1.cds;Name=Thela2p4_000605;Parent=Thela2p4_000605.t1
scaffold00007	AUGUSTUS	exon	544117	544142	6.55968480082	+	.	ID=Thela2p4_000605.t1.cds;Name=Thela2p4_000605;Parent=Thela2p4_000605.t1
scaffold00007	AUGUSTUS	exon	544199	544327	6.58616121885	+	.	ID=Thela2p4_000605.t1.cds;Name=Thela2p4_000605;Parent=Thela2p4_000605.t1
scaffold00007	AUGUSTUS	exon	544391	544513	6.87766943554	+	.	ID=Thela2p4_000605.t1.cds;Name=Thela2p4_000605;Parent=Thela2p4_000605.t1
scaffold00007	AUGUSTUS	exon	544568	544897	6.98225784451	+	.	ID=Thela2p4_000605.t1.cds;Name=Thela2p4_000605;Parent=Thela2p4_000605.t1
scaffold00007	AUGUSTUS	exon	544956	545009	3.51318712415	+	.	ID=Thela2p4_000605.t1.cds;Name=Thela2p4_000605;Parent=Thela2p4_000605.t1
###
scaffold00007	AUGUSTUS	gene	545132	547742	43.5526674796	-	.	Alias=Thela2_pvr_010622;ID=Thela2p4_000606.t1g;Name=Thela2p4_000606;depth=270;locus=L000566;status=Matches RNA-Seq data
scaffold00007	AUGUSTUS	mRNA	545132	547742	43.5526674796	-	.	ID=Thela2p4_000606.t1;Name=Thela2p4_000606;Parent=Thela2p4_000606.t1g
scaffold00007	AUGUSTUS	exon	545132	546073	2.48725849682	-	.	ID=Thela2p4_000606.t1.cds;Name=Thela2p4_000606;Parent=Thela2p4_000606.t1
scaffold00007	AUGUSTUS	exon	546127	547532	5.736614291	-	.	ID=Thela2p4_000606.t1.cds;Name=Thela2p4_000606;Parent=Thela2p4_000606.t1
scaffold00007	AUGUSTUS	exon	547592	547742	3.05237709424	-	.	ID=Thela2p4_000606.t1.cds;Name=Thela2p4_000606;Parent=Thela2p4_000606.t1
###
scaffold00007	AUGUSTUS	gene	548096	549642	70.2809460985	+	.	Alias=Thela2_pvr_010645;ID=Thela2p4_000607.t1g;Name=Thela2p4_000607;depth=592;locus=L000567;status=Matches RNA-Seq data
scaffold00007	AUGUSTUS	mRNA	548096	549642	70.2809460985	+	.	ID=Thela2p4_000607.t1;Name=Thela2p4_000607;Parent=Thela2p4_000607.t1g
scaffold00007	AUGUSTUS	exon	548096	548390	3.34630270012	+	.	ID=Thela2p4_000607.t1.cds;Name=Thela2p4_000607;Parent=Thela2p4_000607.t1
scaffold00007	AUGUSTUS	exon	548450	548975	6.39922316772	+	.	ID=Thela2p4_000607.t1.cds;Name=Thela2p4_000607;Parent=Thela2p4_000607.t1
scaffold00007	AUGUSTUS	exon	549030	549642	3.28204944276	+	.	ID=Thela2p4_000607.t1.cds;Name=Thela2p4_000607;Parent=Thela2p4_000607.t1
###
scaffold00007	AUGUSTUS	gene	550041	551716	75.2119792316	+	.	Alias=Thela2_pvr_010677;ID=Thela2p4_000608.t1g;Name=Thela2p4_000608;depth=261;locus=L000568;status=Matches RNA-Seq data
scaffold00007	AUGUSTUS	mRNA	550041	551716	75.2119792316	+	.	ID=Thela2p4_000608.t1;Name=Thela2p4_000608;Parent=Thela2p4_000608.t1g
scaffold00007	AUGUSTUS	exon	550041	550113	1.89935440869	+	.	ID=Thela2p4_000608.t1.cds;Name=Thela2p4_000608;Parent=Thela2p4_000608.t1
scaffold00007	AUGUSTUS	exon	550170	550286	3.47705566126	+	.	ID=Thela2p4_000608.t1.cds;Name=Thela2p4_000608;Parent=Thela2p4_000608.t1
scaffold00007	AUGUSTUS	exon	550342	551634	5.20579238497	+	.	ID=Thela2p4_000608.t1.cds;Name=Thela2p4_000608;Parent=Thela2p4_000608.t1
scaffold00007	AUGUSTUS	exon	551685	551716	2.18767357766	+	.	ID=Thela2p4_000608.t1.cds;Name=Thela2p4_000608;Parent=Thela2p4_000608.t1
###
scaffold00007	AUGUSTUS	gene	554708	557603	83.1292117895	+	.	Alias=Thela2_pvr_010740;ID=Thela2p4_000610.t1g;Name=Thela2p4_000610;depth=198;locus=L000570;status=Matches RNA-Seq data
scaffold00007	AUGUSTUS	mRNA	554708	557603	83.1292117895	+	.	ID=Thela2p4_000610.t1;Name=Thela2p4_000610;Parent=Thela2p4_000610.t1g
scaffold00007	AUGUSTUS	exon	554708	554979	2.02632069237	+	.	ID=Thela2p4_000610.t1.cds;Name=Thela2p4_000610;Parent=Thela2p4_000610.t1
scaffold00007	AUGUSTUS	exon	555133	556009	5.1175252937	+	.	ID=Thela2p4_000610.t1.cds;Name=Thela2p4_000610;Parent=Thela2p4_000610.t1
scaffold00007	AUGUSTUS	exon	556067	557424	4.35167101367	+	.	ID=Thela2p4_000610.t1.cds;Name=Thela2p4_000610;Parent=Thela2p4_000610.t1
scaffold00007	AUGUSTUS	exon	557480	557603	1.84216883207	+	.	ID=Thela2p4_000610.t1.cds;Name=Thela2p4_000610;Parent=Thela2p4_000610.t1
###
scaffold00007	AUGUSTUS	gene	562373	564987	24.1971098391	+	.	Alias=Thela2_pvr_010829;ID=Thela2p4_000615.t1g;Name=Thela2p4_000615;depth=123;locus=L000574;status=Matches RNA-Seq data
scaffold00007	AUGUSTUS	mRNA	562373	564987	24.1971098391	+	.	ID=Thela2p4_000615.t1;Name=Thela2p4_000615;Parent=Thela2p4_000615.t1g
scaffold00007	AUGUSTUS	exon	562373	562561	1.99240983979	+	.	ID=Thela2p4_000615.t1.cds;Name=Thela2p4_000615;Parent=Thela2p4_000615.t1
scaffold00007	AUGUSTUS	exon	562621	563280	4.34931827954	+	.	ID=Thela2p4_000615.t1.cds;Name=Thela2p4_000615;Parent=Thela2p4_000615.t1
scaffold00007	AUGUSTUS	exon	563335	564987	2.79230997571	+	.	ID=Thela2p4_000615.t1.cds;Name=Thela2p4_000615;Parent=Thela2p4_000615.t1
###
scaffold00007	fixgff	gene	566875	569106	31.8638094047	+	.	Alias=gm_000513;ID=Thela2p4_000617.t1g;Name=Thela2p4_000617;depth=454;locus=L000576;status=Matches RNA-Seq data
scaffold00007	fixgff	mRNA	566875	569106	31.8638094047	+	.	ID=Thela2p4_000617.t1;Name=Thela2p4_000617;Parent=Thela2p4_000617.t1g
scaffold00007	GeneMark.hmm	exon	566875	566986	2.62111198405	+	0	ID=Thela2p4_000617.t1.cds;Name=Thela2p4_000617;Parent=Thela2p4_000617.t1;gene_id=513_g;transcript_id=513_t
scaffold00007	GeneMark.hmm	exon	567066	567176	4.77800739028	+	1	ID=Thela2p4_000617.t1.cds;Name=Thela2p4_000617;Parent=Thela2p4_000617.t1;gene_id=513_g;transcript_id=513_t
scaffold00007	GeneMark.hmm	exon	567224	569106	2.54428233378	+	1	ID=Thela2p4_000617.t1.cds;Name=Thela2p4_000617;Parent=Thela2p4_000617.t1;gene_id=513_g;transcript_id=513_t
###
scaffold00007	AUGUSTUS	gene	569733	571492	9.31409371436	-	.	Alias=Thela2_pvr_010929;ID=Thela2p4_000618.t1g;Name=Thela2p4_000618;depth=94;locus=L000577;status=Matches RNA-Seq data
scaffold00007	AUGUSTUS	mRNA	569733	571492	9.31409371436	-	.	ID=Thela2p4_000618.t1;Name=Thela2p4_000618;Parent=Thela2p4_000618.t1g
scaffold00007	AUGUSTUS	exon	569733	570600	1.79070141851	-	.	ID=Thela2p4_000618.t1.cds;Name=Thela2p4_000618;Parent=Thela2p4_000618.t1
scaffold00007	AUGUSTUS	exon	570672	571078	1.77492400595	-	.	ID=Thela2p4_000618.t1.cds;Name=Thela2p4_000618;Parent=Thela2p4_000618.t1
scaffold00007	AUGUSTUS	exon	571158	571326	1.7043042383	-	.	ID=Thela2p4_000618.t1.cds;Name=Thela2p4_000618;Parent=Thela2p4_000618.t1
scaffold00007	AUGUSTUS	exon	571395	571492	1.71945390724	-	.	ID=Thela2p4_000618.t1.cds;Name=Thela2p4_000618;Parent=Thela2p4_000618.t1
###
scaffold00007	AUGUSTUS	gene	577384	578951	7.50120999538	-	.	Alias=Thela2_pvr_011023;ID=Thela2p4_000620.t1g;Name=Thela2p4_000620;depth=551;locus=L000579;status=Matches RNA-Seq data
scaffold00007	AUGUSTUS	mRNA	577384	578951	7.50120999538	-	.	ID=Thela2p4_000620.t1;Name=Thela2p4_000620;Parent=Thela2p4_000620.t1g
scaffold00007	AUGUSTUS	exon	577384	578254	1.8700763998	-	.	ID=Thela2p4_000620.t1.cds;Name=Thela2p4_000620;Parent=Thela2p4_000620.t1
scaffold00007	AUGUSTUS	exon	578318	578748	2.73883369254	-	.	ID=Thela2p4_000620.t1.cds;Name=Thela2p4_000620;Parent=Thela2p4_000620.t1
scaffold00007	AUGUSTUS	exon	578817	578951	1.46455711266	-	.	ID=Thela2p4_000620.t1.cds;Name=Thela2p4_000620;Parent=Thela2p4_000620.t1
###
scaffold00007	AUGUSTUS	gene	583645	585866	3.76654632972	-	.	Alias=Thela2_pvr_011096;ID=Thela2p4_000622.t1g;Name=Thela2p4_000622;depth=1551;locus=L000581;status=Matches RNA-Seq data
scaffold00007	AUGUSTUS	mRNA	583645	585866	3.76654632972	-	.	ID=Thela2p4_000622.t1;Name=Thela2p4_000622;Parent=Thela2p4_000622.t1g
scaffold00007	AUGUSTUS	exon	583645	585468	1.94075921477	-	.	ID=Thela2p4_000622.t1.cds;Name=Thela2p4_000622;Parent=Thela2p4_000622.t1
scaffold00007	AUGUSTUS	exon	585525	585866	1.94075921477	-	.	ID=Thela2p4_000622.t1.cds;Name=Thela2p4_000622;Parent=Thela2p4_000622.t1
###
scaffold00007	AUGUSTUS	gene	588008	588925	406.734928944	-	.	Alias=Thela2_pvr_011142;ID=Thela2p4_000623.t1g;Name=Thela2p4_000623;depth=328;locus=L000582;status=Matches RNA-Seq data
scaffold00007	AUGUSTUS	mRNA	588008	588925	406.734928944	-	.	ID=Thela2p4_000623.t1;Name=Thela2p4_000623;Parent=Thela2p4_000623.t1g
scaffold00007	AUGUSTUS	exon	588008	588489	3.11843499618	-	.	ID=Thela2p4_000623.t1.cds;Name=Thela2p4_000623;Parent=Thela2p4_000623.t1
scaffold00007	AUGUSTUS	exon	588589	588698	6.00813707232	-	.	ID=Thela2p4_000623.t1.cds;Name=Thela2p4_000623;Parent=Thela2p4_000623.t1
scaffold00007	AUGUSTUS	exon	588749	588770	6.54532195719	-	.	ID=Thela2p4_000623.t1.cds;Name=Thela2p4_000623;Parent=Thela2p4_000623.t1
scaffold00007	AUGUSTUS	exon	588829	588925	3.31668271838	-	.	ID=Thela2p4_000623.t1.cds;Name=Thela2p4_000623;Parent=Thela2p4_000623.t1
###
scaffold00007	AUGUSTUS	gene	589287	591079	48.0905308451	+	.	Alias=Thela2_pvr_011158;ID=Thela2p4_000624.t1g;Name=Thela2p4_000624;depth=421;locus=L000583;status=Matches RNA-Seq data
scaffold00007	AUGUSTUS	mRNA	589287	591079	48.0905308451	+	.	ID=Thela2p4_000624.t1;Name=Thela2p4_000624;Parent=Thela2p4_000624.t1g
scaffold00007	AUGUSTUS	exon	589287	589299	2.7808311047	+	.	ID=Thela2p4_000624.t1.cds;Name=Thela2p4_000624;Parent=Thela2p4_000624.t1
scaffold00007	AUGUSTUS	exon	589376	589470	5.50447136114	+	.	ID=Thela2p4_000624.t1.cds;Name=Thela2p4_000624;Parent=Thela2p4_000624.t1
scaffold00007	AUGUSTUS	exon	589529	591079	3.1417334934	+	.	ID=Thela2p4_000624.t1.cds;Name=Thela2p4_000624;Parent=Thela2p4_000624.t1
###
scaffold00007	AUGUSTUS	gene	591238	592224	12.7757575758	-	.	Alias=Thela2_pvr_011187;ID=Thela2p4_000625.t1g;Name=Thela2p4_000625;depth=255;locus=L000584;status=Matches RNA-Seq data
scaffold00007	AUGUSTUS	mRNA	591238	592224	12.7757575758	-	.	ID=Thela2p4_000625.t1;Name=Thela2p4_000625;Parent=Thela2p4_000625.t1g
scaffold00007	AUGUSTUS	exon	591238	591850	1.84390889146	-	.	ID=Thela2p4_000625.t1.cds;Name=Thela2p4_000625;Parent=Thela2p4_000625.t1
scaffold00007	AUGUSTUS	exon	591907	592040	3.57431917654	-	.	ID=Thela2p4_000625.t1.cds;Name=Thela2p4_000625;Parent=Thela2p4_000625.t1
scaffold00007	AUGUSTUS	exon	592102	592224	1.93844673839	-	.	ID=Thela2p4_000625.t1.cds;Name=Thela2p4_000625;Parent=Thela2p4_000625.t1
###
scaffold00007	AUGUSTUS	gene	592908	594865	8.02791340141	-	.	Alias=Thela2_pvr_011207;ID=Thela2p4_000626.t1g;Name=Thela2p4_000626;depth=293;locus=L000585;status=Matches RNA-Seq data
scaffold00007	AUGUSTUS	mRNA	592908	594865	8.02791340141	-	.	ID=Thela2p4_000626.t1;Name=Thela2p4_000626;Parent=Thela2p4_000626.t1g
scaffold00007	AUGUSTUS	exon	592908	594256	2.752831022	-	.	ID=Thela2p4_000626.t1.cds;Name=Thela2p4_000626;Parent=Thela2p4_000626.t1
scaffold00007	AUGUSTUS	exon	594310	594865	2.91623907798	-	.	ID=Thela2p4_000626.t1.cds;Name=Thela2p4_000626;Parent=Thela2p4_000626.t1
###
scaffold00007	AUGUSTUS	gene	600440	601241	68.3721655847	+	.	Alias=Thela2_pvr_011299;ID=Thela2p4_000629.t1g;Name=Thela2p4_000629;depth=282;locus=L000588;status=Matches RNA-Seq data
scaffold00007	AUGUSTUS	mRNA	600440	601241	68.3721655847	+	.	ID=Thela2p4_000629.t1;Name=Thela2p4_000629;Parent=Thela2p4_000629.t1g
scaffold00007	AUGUSTUS	exon	600440	600505	3.15732573974	+	.	ID=Thela2p4_000629.t1.cds;Name=Thela2p4_000629;Parent=Thela2p4_000629.t1
scaffold00007	AUGUSTUS	exon	600559	600672	6.04581850249	+	.	ID=Thela2p4_000629.t1.cds;Name=Thela2p4_000629;Parent=Thela2p4_000629.t1
scaffold00007	AUGUSTUS	exon	600735	601241	3.58182893276	+	.	ID=Thela2p4_000629.t1.cds;Name=Thela2p4_000629;Parent=Thela2p4_000629.t1
###
scaffold00007	AUGUSTUS	gene	601393	602494	9.0197959403	-	.	Alias=Thela2_pvr_011308;ID=Thela2p4_000630.t1g;Name=Thela2p4_000630;depth=217;locus=L000589;status=Matches RNA-Seq data
scaffold00007	AUGUSTUS	mRNA	601393	602494	9.0197959403	-	.	ID=Thela2p4_000630.t1;Name=Thela2p4_000630;Parent=Thela2p4_000630.t1g
scaffold00007	AUGUSTUS	exon	601393	602056	3.13658400781	-	.	ID=Thela2p4_000630.t1.cds;Name=Thela2p4_000630;Parent=Thela2p4_000630.t1
scaffold00007	AUGUSTUS	exon	602118	602494	2.87567491189	-	.	ID=Thela2p4_000630.t1.cds;Name=Thela2p4_000630;Parent=Thela2p4_000630.t1
###
scaffold00007	AUGUSTUS	gene	604375	605205	1.70397111913	-	.	Alias=Thela2_pvr_011345;ID=Thela2p4_000631.t1g;Name=Thela2p4_000631;depth=236;locus=L000590;status=Matches RNA-Seq data
scaffold00007	AUGUSTUS	mRNA	604375	605205	1.70397111913	-	.	ID=Thela2p4_000631.t1;Name=Thela2p4_000631;Parent=Thela2p4_000631.t1g
scaffold00007	AUGUSTUS	exon	604375	605205	1.70397111913	-	.	ID=Thela2p4_000631.t1.cds;Name=Thela2p4_000631;Parent=Thela2p4_000631.t1
###
scaffold00007	AUGUSTUS	gene	605657	607807	43.2511598304	+	.	Alias=Thela2_pvr_011357;ID=Thela2p4_000632.t1g;Name=Thela2p4_000632;depth=76;locus=L000591;status=Matches RNA-Seq data
scaffold00007	AUGUSTUS	mRNA	605657	607807	43.2511598304	+	.	ID=Thela2p4_000632.t1;Name=Thela2p4_000632;Parent=Thela2p4_000632.t1g
scaffold00007	AUGUSTUS	exon	605657	606220	2.4638415744	+	.	ID=Thela2p4_000632.t1.cds;Name=Thela2p4_000632;Parent=Thela2p4_000632.t1
scaffold00007	AUGUSTUS	exon	606273	606626	5.55821260828	+	.	ID=Thela2p4_000632.t1.cds;Name=Thela2p4_000632;Parent=Thela2p4_000632.t1
scaffold00007	AUGUSTUS	exon	606677	607807	3.1582741368	+	.	ID=Thela2p4_000632.t1.cds;Name=Thela2p4_000632;Parent=Thela2p4_000632.t1
###
scaffold00007	AUGUSTUS	gene	608422	610877	11279.2586068	+	.	Alias=Thela2_pvr_011379;ID=Thela2p4_000633.t1g;Name=Thela2p4_000633;depth=177;locus=L000592;status=Matches RNA-Seq data
scaffold00007	AUGUSTUS	mRNA	608422	610877	11279.2586068	+	.	ID=Thela2p4_000633.t1;Name=Thela2p4_000633;Parent=Thela2p4_000633.t1g
scaffold00007	AUGUSTUS	exon	608422	608923	3.14150011268	+	.	ID=Thela2p4_000633.t1.cds;Name=Thela2p4_000633;Parent=Thela2p4_000633.t1
scaffold00007	AUGUSTUS	exon	608985	609487	6.17798446928	+	.	ID=Thela2p4_000633.t1.cds;Name=Thela2p4_000633;Parent=Thela2p4_000633.t1
scaffold00007	AUGUSTUS	exon	609536	609647	6.0677988462	+	.	ID=Thela2p4_000633.t1.cds;Name=Thela2p4_000633;Parent=Thela2p4_000633.t1
scaffold00007	AUGUSTUS	exon	609709	610085	5.67243896953	+	.	ID=Thela2p4_000633.t1.cds;Name=Thela2p4_000633;Parent=Thela2p4_000633.t1
scaffold00007	AUGUSTUS	exon	610144	610723	5.63720940395	+	.	ID=Thela2p4_000633.t1.cds;Name=Thela2p4_000633;Parent=Thela2p4_000633.t1
scaffold00007	AUGUSTUS	exon	610780	610877	2.99523903897	+	.	ID=Thela2p4_000633.t1.cds;Name=Thela2p4_000633;Parent=Thela2p4_000633.t1
###
scaffold00007	AUGUSTUS	gene	611757	612375	2.66992665037	-	.	Alias=Thela2_pvr_011421;ID=Thela2p4_000634.t1g;Name=Thela2p4_000634;depth=452;locus=L000593;status=Matches RNA-Seq data
scaffold00007	AUGUSTUS	mRNA	611757	612375	2.66992665037	-	.	ID=Thela2p4_000634.t1;Name=Thela2p4_000634;Parent=Thela2p4_000634.t1g
scaffold00007	AUGUSTUS	exon	611757	611862	1.63399101906	-	.	ID=Thela2p4_000634.t1.cds;Name=Thela2p4_000634;Parent=Thela2p4_000634.t1
scaffold00007	AUGUSTUS	exon	611963	612375	1.63399101906	-	.	ID=Thela2p4_000634.t1.cds;Name=Thela2p4_000634;Parent=Thela2p4_000634.t1
###
scaffold00007	AUGUSTUS	gene	613880	616575	3.87096774194	-	.	Alias=Thela2_pvr_011443;ID=Thela2p4_000635.t1g;Name=Thela2p4_000635;depth=132;locus=L000594;status=Matches RNA-Seq data
scaffold00007	AUGUSTUS	mRNA	613880	616575	3.87096774194	-	.	ID=Thela2p4_000635.t1;Name=Thela2p4_000635;Parent=Thela2p4_000635.t1g
scaffold00007	AUGUSTUS	exon	613880	615703	1.96747750735	-	.	ID=Thela2p4_000635.t1.cds;Name=Thela2p4_000635;Parent=Thela2p4_000635.t1
scaffold00007	AUGUSTUS	exon	615757	616575	1.96747750735	-	.	ID=Thela2p4_000635.t1.cds;Name=Thela2p4_000635;Parent=Thela2p4_000635.t1
###
scaffold00007	AUGUSTUS	gene	617808	620082	10.4757809403	-	.	Alias=Thela2_pvr_011474;ID=Thela2p4_000636.t1g;Name=Thela2p4_000636;depth=249;locus=L000595;status=Matches RNA-Seq data
scaffold00007	AUGUSTUS	mRNA	617808	620082	10.4757809403	-	.	ID=Thela2p4_000636.t1;Name=Thela2p4_000636;Parent=Thela2p4_000636.t1g
scaffold00007	AUGUSTUS	exon	617808	619522	3.05069807796	-	.	ID=Thela2p4_000636.t1.cds;Name=Thela2p4_000636;Parent=Thela2p4_000636.t1
scaffold00007	AUGUSTUS	exon	619584	620082	3.43389633211	-	.	ID=Thela2p4_000636.t1.cds;Name=Thela2p4_000636;Parent=Thela2p4_000636.t1
###
scaffold00007	AUGUSTUS	gene	624330	625824	5.94461538461	+	.	Alias=Thela2_pvr_011562;ID=Thela2p4_000638.t1g;Name=Thela2p4_000638;depth=42;locus=L000597;status=Matches RNA-Seq data
scaffold00007	AUGUSTUS	mRNA	624330	625824	5.94461538461	+	.	ID=Thela2p4_000638.t1;Name=Thela2p4_000638;Parent=Thela2p4_000638.t1g
scaffold00007	AUGUSTUS	exon	624330	624458	1.88107988625	+	.	ID=Thela2p4_000638.t1.cds;Name=Thela2p4_000638;Parent=Thela2p4_000638.t1
scaffold00007	AUGUSTUS	exon	624523	624905	2.43815819516	+	.	ID=Thela2p4_000638.t1.cds;Name=Thela2p4_000638;Parent=Thela2p4_000638.t1
scaffold00007	AUGUSTUS	exon	624957	625824	1.29614813968	+	.	ID=Thela2p4_000638.t1.cds;Name=Thela2p4_000638;Parent=Thela2p4_000638.t1
###
scaffold00007	AUGUSTUS	gene	626574	627506	189.861798153	+	.	Alias=Thela2_pvr_011586;ID=Thela2p4_000639.t1g;Name=Thela2p4_000639;depth=205;locus=L000598;status=Matches RNA-Seq data
scaffold00007	AUGUSTUS	mRNA	626574	627506	189.861798153	+	.	ID=Thela2p4_000639.t1;Name=Thela2p4_000639;Parent=Thela2p4_000639.t1g
scaffold00007	AUGUSTUS	exon	626574	626760	2.39624375113	+	.	ID=Thela2p4_000639.t1.cds;Name=Thela2p4_000639;Parent=Thela2p4_000639.t1
scaffold00007	AUGUSTUS	exon	626826	626854	4.86544562987	+	.	ID=Thela2p4_000639.t1.cds;Name=Thela2p4_000639;Parent=Thela2p4_000639.t1
scaffold00007	AUGUSTUS	exon	626935	627078	5.34414907844	+	.	ID=Thela2p4_000639.t1.cds;Name=Thela2p4_000639;Parent=Thela2p4_000639.t1
scaffold00007	AUGUSTUS	exon	627138	627506	3.04723121175	+	.	ID=Thela2p4_000639.t1.cds;Name=Thela2p4_000639;Parent=Thela2p4_000639.t1
###
scaffold00007	AUGUSTUS	gene	627981	628522	4.21929824562	+	.	Alias=Thela2_pvr_011595;ID=Thela2p4_000640.t1g;Name=Thela2p4_000640;depth=86;locus=L000599;status=Matches RNA-Seq data
scaffold00007	AUGUSTUS	mRNA	627981	628522	4.21929824562	+	.	ID=Thela2p4_000640.t1;Name=Thela2p4_000640;Parent=Thela2p4_000640.t1g
scaffold00007	AUGUSTUS	exon	627981	628028	1.47196014439	+	.	ID=Thela2p4_000640.t1.cds;Name=Thela2p4_000640;Parent=Thela2p4_000640.t1
scaffold00007	AUGUSTUS	exon	628086	628103	2.05409304697	+	.	ID=Thela2p4_000640.t1.cds;Name=Thela2p4_000640;Parent=Thela2p4_000640.t1
scaffold00007	AUGUSTUS	exon	628160	628522	1.39548142985	+	.	ID=Thela2p4_000640.t1.cds;Name=Thela2p4_000640;Parent=Thela2p4_000640.t1
###
scaffold00007	AUGUSTUS	gene	629218	630456	624.480636135	+	.	Alias=Thela2_pvr_011638;ID=Thela2p4_000641.t1g;Name=Thela2p4_000641;depth=361;locus=L000600;status=Matches RNA-Seq data
scaffold00007	AUGUSTUS	mRNA	629218	630456	624.480636135	+	.	ID=Thela2p4_000641.t1;Name=Thela2p4_000641;Parent=Thela2p4_000641.t1g
scaffold00007	AUGUSTUS	exon	629218	629304	3.55609448508	+	.	ID=Thela2p4_000641.t1.cds;Name=Thela2p4_000641;Parent=Thela2p4_000641.t1
scaffold00007	AUGUSTUS	exon	629368	629447	6.71117456655	+	.	ID=Thela2p4_000641.t1.cds;Name=Thela2p4_000641;Parent=Thela2p4_000641.t1
scaffold00007	AUGUSTUS	exon	629515	629582	7.03359957407	+	.	ID=Thela2p4_000641.t1.cds;Name=Thela2p4_000641;Parent=Thela2p4_000641.t1
scaffold00007	AUGUSTUS	exon	629645	630456	3.72022758849	+	.	ID=Thela2p4_000641.t1.cds;Name=Thela2p4_000641;Parent=Thela2p4_000641.t1
###
scaffold00007	AUGUSTUS	gene	630995	635012	48.8026592354	+	.	Alias=Thela2_pvr_011664;ID=Thela2p4_000642.t1g;Name=Thela2p4_000642;depth=214;locus=L000601;status=Matches RNA-Seq data
scaffold00007	AUGUSTUS	mRNA	630995	635012	48.8026592354	+	.	ID=Thela2p4_000642.t1;Name=Thela2p4_000642;Parent=Thela2p4_000642.t1g
scaffold00007	AUGUSTUS	exon	630995	631646	3.17282597686	+	.	ID=Thela2p4_000642.t1.cds;Name=Thela2p4_000642;Parent=Thela2p4_000642.t1
scaffold00007	AUGUSTUS	exon	631708	633837	5.66633969909	+	.	ID=Thela2p4_000642.t1.cds;Name=Thela2p4_000642;Parent=Thela2p4_000642.t1
scaffold00007	AUGUSTUS	exon	633889	635012	2.71452988644	+	.	ID=Thela2p4_000642.t1.cds;Name=Thela2p4_000642;Parent=Thela2p4_000642.t1
###
scaffold00007	AUGUSTUS	gene	635776	638223	4431.54502776	-	.	Alias=Thela2_pvr_011727;ID=Thela2p4_000644.t1g;Name=Thela2p4_000644;depth=288;locus=L000603;status=Matches RNA-Seq data
scaffold00007	AUGUSTUS	mRNA	635776	638223	4431.54502776	-	.	ID=Thela2p4_000644.t1;Name=Thela2p4_000644;Parent=Thela2p4_000644.t1g
scaffold00007	AUGUSTUS	exon	635776	636627	3.14366351152	-	.	ID=Thela2p4_000644.t1.cds;Name=Thela2p4_000644;Parent=Thela2p4_000644.t1
scaffold00007	AUGUSTUS	exon	636680	637734	4.64118105169	-	.	ID=Thela2p4_000644.t1.cds;Name=Thela2p4_000644;Parent=Thela2p4_000644.t1
scaffold00007	AUGUSTUS	exon	637791	637857	4.46689529126	-	.	ID=Thela2p4_000644.t1.cds;Name=Thela2p4_000644;Parent=Thela2p4_000644.t1
scaffold00007	AUGUSTUS	exon	637921	637997	4.62169954427	-	.	ID=Thela2p4_000644.t1.cds;Name=Thela2p4_000644;Parent=Thela2p4_000644.t1
scaffold00007	AUGUSTUS	exon	638064	638081	4.89506467086	-	.	ID=Thela2p4_000644.t1.cds;Name=Thela2p4_000644;Parent=Thela2p4_000644.t1
scaffold00007	AUGUSTUS	exon	638136	638223	3.00555504955	-	.	ID=Thela2p4_000644.t1.cds;Name=Thela2p4_000644;Parent=Thela2p4_000644.t1
###
scaffold00007	AUGUSTUS	gene	638779	639183	14.4044709596	+	.	ID=Thela2_pvr_011785.t1g;Name=Thela2_pvr_011785;depth=929;locus=L000561;status=Matches RNA-Seq data
scaffold00007	AUGUSTUS	mRNA	638779	639183	14.4044709596	+	.	ID=Thela2_pvr_011785.t1;Name=Thela2_pvr_011785;Parent=Thela2_pvr_011785.t1g
scaffold00007	AUGUSTUS	exon	638779	638890	1.9446167901	+	.	ID=Thela2_pvr_011785.t1.cds;Name=Thela2_pvr_011785;Parent=Thela2_pvr_011785.t1
scaffold00007	AUGUSTUS	exon	638976	639087	3.79532224714	+	.	ID=Thela2_pvr_011785.t1.cds;Name=Thela2_pvr_011785;Parent=Thela2_pvr_011785.t1
scaffold00007	AUGUSTUS	exon	639150	639183	1.95170702344	+	.	ID=Thela2_pvr_011785.t1.cds;Name=Thela2_pvr_011785;Parent=Thela2_pvr_011785.t1
###
scaffold00007	AUGUSTUS	gene	639499	640883	67.8755501108	-	.	Alias=Thela2_pvr_011795;ID=Thela2p4_000646.t1g;Name=Thela2p4_000646;depth=3294;locus=L000605;status=Matches RNA-Seq data
scaffold00007	AUGUSTUS	mRNA	639499	640883	67.8755501108	-	.	ID=Thela2p4_000646.t1;Name=Thela2p4_000646;Parent=Thela2p4_000646.t1g
scaffold00007	AUGUSTUS	exon	639499	640265	3.39822459135	-	.	ID=Thela2p4_000646.t1.cds;Name=Thela2p4_000646;Parent=Thela2p4_000646.t1
scaffold00007	AUGUSTUS	exon	640318	640738	6.14589289175	-	.	ID=Thela2p4_000646.t1.cds;Name=Thela2p4_000646;Parent=Thela2p4_000646.t1
scaffold00007	AUGUSTUS	exon	640818	640883	3.24994713648	-	.	ID=Thela2p4_000646.t1.cds;Name=Thela2p4_000646;Parent=Thela2p4_000646.t1
###
scaffold00007	AUGUSTUS	gene	641444	642527	12927.3674091	-	.	Alias=Thela2_pvr_011829;ID=Thela2p4_000647.t1g;Name=Thela2p4_000647;depth=1251;locus=L000605;status=Matches RNA-Seq data
scaffold00007	AUGUSTUS	mRNA	641444	642527	12927.3674091	-	.	ID=Thela2p4_000647.t1;Name=Thela2p4_000647;Parent=Thela2p4_000647.t1g
scaffold00007	AUGUSTUS	exon	641444	641515	3.42683693991	-	.	ID=Thela2p4_000647.t1.cds;Name=Thela2p4_000647;Parent=Thela2p4_000647.t1
scaffold00007	AUGUSTUS	exon	641577	641743	6.20216489209	-	.	ID=Thela2p4_000647.t1.cds;Name=Thela2p4_000647;Parent=Thela2p4_000647.t1
scaffold00007	AUGUSTUS	exon	641796	642144	5.90017290897	-	.	ID=Thela2p4_000647.t1.cds;Name=Thela2p4_000647;Parent=Thela2p4_000647.t1
scaffold00007	AUGUSTUS	exon	642218	642243	5.90642139301	-	.	ID=Thela2p4_000647.t1.cds;Name=Thela2p4_000647;Parent=Thela2p4_000647.t1
scaffold00007	AUGUSTUS	exon	642306	642396	5.74168241744	-	.	ID=Thela2p4_000647.t1.cds;Name=Thela2p4_000647;Parent=Thela2p4_000647.t1
scaffold00007	AUGUSTUS	exon	642462	642527	3.03979998972	-	.	ID=Thela2p4_000647.t1.cds;Name=Thela2p4_000647;Parent=Thela2p4_000647.t1
###
scaffold00007	AUGUSTUS	gene	642957	644839	439.572329441	-	.	Alias=Thela2_pvr_011850;ID=Thela2p4_000648.t1g;Name=Thela2p4_000648;depth=358;locus=L000606;status=Matches RNA-Seq data
scaffold00007	AUGUSTUS	mRNA	642957	644839	439.572329441	-	.	ID=Thela2p4_000648.t1;Name=Thela2p4_000648;Parent=Thela2p4_000648.t1g
scaffold00007	AUGUSTUS	exon	642957	643134	3.26647429939	-	.	ID=Thela2p4_000648.t1.cds;Name=Thela2p4_000648;Parent=Thela2p4_000648.t1
scaffold00007	AUGUSTUS	exon	643194	644295	6.47836995995	-	.	ID=Thela2p4_000648.t1.cds;Name=Thela2p4_000648;Parent=Thela2p4_000648.t1
scaffold00007	AUGUSTUS	exon	644351	644608	6.6085600617	-	.	ID=Thela2p4_000648.t1.cds;Name=Thela2p4_000648;Parent=Thela2p4_000648.t1
scaffold00007	AUGUSTUS	exon	644665	644839	3.14324702903	-	.	ID=Thela2p4_000648.t1.cds;Name=Thela2p4_000648;Parent=Thela2p4_000648.t1
###
scaffold00007	AUGUSTUS	gene	645088	647637	370.349015239	+	.	Alias=Thela2_pvr_011876;ID=Thela2p4_000649.t1g;Name=Thela2p4_000649;depth=223;locus=L000607;status=Matches RNA-Seq data
scaffold00007	AUGUSTUS	mRNA	645088	647637	370.349015239	+	.	ID=Thela2p4_000649.t1;Name=Thela2p4_000649;Parent=Thela2p4_000649.t1g
scaffold00007	AUGUSTUS	exon	645088	645219	3.43784049725	+	.	ID=Thela2p4_000649.t1.cds;Name=Thela2p4_000649;Parent=Thela2p4_000649.t1
scaffold00007	AUGUSTUS	exon	645280	645440	6.53255006545	+	.	ID=Thela2p4_000649.t1.cds;Name=Thela2p4_000649;Parent=Thela2p4_000649.t1
scaffold00007	AUGUSTUS	exon	645493	646546	6.46393923545	+	.	ID=Thela2p4_000649.t1.cds;Name=Thela2p4_000649;Parent=Thela2p4_000649.t1
scaffold00007	AUGUSTUS	exon	646600	647637	2.5512055967	+	.	ID=Thela2p4_000649.t1.cds;Name=Thela2p4_000649;Parent=Thela2p4_000649.t1
###
scaffold00007	AUGUSTUS	gene	648369	650104	5754.30162827	-	.	Alias=Thela2_pvr_011913;ID=Thela2p4_000651.t1g;Name=Thela2p4_000651;depth=1201;locus=L000608;status=Matches RNA-Seq data
scaffold00007	AUGUSTUS	mRNA	648369	650104	5754.30162827	-	.	ID=Thela2p4_000651.t1;Name=Thela2p4_000651;Parent=Thela2p4_000651.t1g
scaffold00007	AUGUSTUS	exon	648369	648392	3.77050485112	-	.	ID=Thela2p4_000651.t1.cds;Name=Thela2p4_000651;Parent=Thela2p4_000651.t1
scaffold00007	AUGUSTUS	exon	648449	649520	7.3434594203	-	.	ID=Thela2p4_000651.t1.cds;Name=Thela2p4_000651;Parent=Thela2p4_000651.t1
scaffold00007	AUGUSTUS	exon	649570	649666	7.34611744376	-	.	ID=Thela2p4_000651.t1.cds;Name=Thela2p4_000651;Parent=Thela2p4_000651.t1
scaffold00007	AUGUSTUS	exon	649722	649883	7.46200616643	-	.	ID=Thela2p4_000651.t1.cds;Name=Thela2p4_000651;Parent=Thela2p4_000651.t1
scaffold00007	AUGUSTUS	exon	649939	650104	3.79121966986	-	.	ID=Thela2p4_000651.t1.cds;Name=Thela2p4_000651;Parent=Thela2p4_000651.t1
###
scaffold00007	AUGUSTUS	gene	651318	656301	148.554482144	+	.	Alias=Thela2_pvr_011936;ID=Thela2p4_000653.t1g;Name=Thela2p4_000653;depth=401;locus=L000609;status=Matches RNA-Seq data
scaffold00007	AUGUSTUS	mRNA	651318	656301	148.554482144	+	.	ID=Thela2p4_000653.t1;Name=Thela2p4_000653;Parent=Thela2p4_000653.t1g
scaffold00007	AUGUSTUS	exon	651318	651324	1.87253383914	+	.	ID=Thela2p4_000653.t1.cds;Name=Thela2p4_000653;Parent=Thela2p4_000653.t1
scaffold00007	AUGUSTUS	exon	651745	651981	4.99432988209	+	.	ID=Thela2p4_000653.t1.cds;Name=Thela2p4_000653;Parent=Thela2p4_000653.t1
scaffold00007	AUGUSTUS	exon	652045	656122	5.76503055367	+	.	ID=Thela2p4_000653.t1.cds;Name=Thela2p4_000653;Parent=Thela2p4_000653.t1
scaffold00007	AUGUSTUS	exon	656178	656301	2.75535300608	+	.	ID=Thela2p4_000653.t1.cds;Name=Thela2p4_000653;Parent=Thela2p4_000653.t1
###
scaffold00007	AUGUSTUS	gene	657102	658263	9.20290910955	-	.	Alias=Thela2_pvr_011980;ID=Thela2p4_000654.t1g;Name=Thela2p4_000654;depth=260;locus=L000610;status=Matches RNA-Seq data
scaffold00007	AUGUSTUS	mRNA	657102	658263	9.20290910955	-	.	ID=Thela2p4_000654.t1;Name=Thela2p4_000654;Parent=Thela2p4_000654.t1g
scaffold00007	AUGUSTUS	exon	657102	657664	3.12708551502	-	.	ID=Thela2p4_000654.t1.cds;Name=Thela2p4_000654;Parent=Thela2p4_000654.t1
scaffold00007	AUGUSTUS	exon	657735	658263	2.94296688254	-	.	ID=Thela2p4_000654.t1.cds;Name=Thela2p4_000654;Parent=Thela2p4_000654.t1
###
scaffold00007	AUGUSTUS	gene	661427	663018	5272.7747749	-	.	Alias=Thela2_pvr_012036;ID=Thela2p4_000656.t1g;Name=Thela2p4_000656;depth=3942;locus=L000612;status=Matches RNA-Seq data
scaffold00007	AUGUSTUS	mRNA	661427	663018	5272.7747749	-	.	ID=Thela2p4_000656.t1;Name=Thela2p4_000656;Parent=Thela2p4_000656.t1g
scaffold00007	AUGUSTUS	exon	661427	661439	3.73838534805	-	.	ID=Thela2p4_000656.t1.cds;Name=Thela2p4_000656;Parent=Thela2p4_000656.t1
scaffold00007	AUGUSTUS	exon	661503	662540	7.29395258842	-	.	ID=Thela2p4_000656.t1.cds;Name=Thela2p4_000656;Parent=Thela2p4_000656.t1
scaffold00007	AUGUSTUS	exon	662603	662729	7.33322578915	-	.	ID=Thela2p4_000656.t1.cds;Name=Thela2p4_000656;Parent=Thela2p4_000656.t1
scaffold00007	AUGUSTUS	exon	662785	662917	7.34092009285	-	.	ID=Thela2p4_000656.t1.cds;Name=Thela2p4_000656;Parent=Thela2p4_000656.t1
scaffold00007	AUGUSTUS	exon	662980	663018	3.59208549932	-	.	ID=Thela2p4_000656.t1.cds;Name=Thela2p4_000656;Parent=Thela2p4_000656.t1
###
scaffold00007	fixgff	gene	665844	667000	3.85499053459	+	.	Alias=gm_000548;ID=Thela2p4_000657.t1g;Name=Thela2p4_000657;depth=227;locus=L000613;status=Matches RNA-Seq data
scaffold00007	fixgff	mRNA	665844	667000	3.85499053459	+	.	ID=Thela2p4_000657.t1;Name=Thela2p4_000657;Parent=Thela2p4_000657.t1g
scaffold00007	GeneMark.hmm	exon	665844	665877	1.47758821472	+	0	ID=Thela2p4_000657.t1.cds;Name=Thela2p4_000657;Parent=Thela2p4_000657.t1;gene_id=548_g;transcript_id=548_t
scaffold00007	GeneMark.hmm	exon	665934	667000	2.6089748796	+	1	ID=Thela2p4_000657.t1.cds;Name=Thela2p4_000657;Parent=Thela2p4_000657.t1;gene_id=548_g;transcript_id=548_t
###
scaffold00007	AUGUSTUS	gene	667376	669781	1.6963840399	+	.	Alias=Thela2_pvr_012108;ID=Thela2p4_000658.t1g;Name=Thela2p4_000658;depth=135;locus=L000614;status=Matches RNA-Seq data
scaffold00007	AUGUSTUS	mRNA	667376	669781	1.6963840399	+	.	ID=Thela2p4_000658.t1;Name=Thela2p4_000658;Parent=Thela2p4_000658.t1g
scaffold00007	AUGUSTUS	exon	667376	669781	1.6963840399	+	.	ID=Thela2p4_000658.t1.cds;Name=Thela2p4_000658;Parent=Thela2p4_000658.t1
###
scaffold00007	AUGUSTUS	gene	669848	671227	8.88756838045	-	.	Alias=Thela2_pvr_012121;ID=Thela2p4_000659.t1g;Name=Thela2p4_000659;depth=24;locus=L000615;status=Matches RNA-Seq data
scaffold00007	AUGUSTUS	mRNA	669848	671227	8.88756838045	-	.	ID=Thela2p4_000659.t1;Name=Thela2p4_000659;Parent=Thela2p4_000659.t1g
scaffold00007	AUGUSTUS	exon	669848	670922	3.01063590604	-	.	ID=Thela2p4_000659.t1.cds;Name=Thela2p4_000659;Parent=Thela2p4_000659.t1
scaffold00007	AUGUSTUS	exon	670977	671227	2.95205686035	-	.	ID=Thela2p4_000659.t1.cds;Name=Thela2p4_000659;Parent=Thela2p4_000659.t1
###
scaffold00007	AUGUSTUS	gene	675175	677053	7.00136554431	-	.	Alias=Thela2_pvr_012178;ID=Thela2p4_000660.t1g;Name=Thela2p4_000660;depth=266;locus=L000616;status=Matches RNA-Seq data
scaffold00007	AUGUSTUS	mRNA	675175	677053	7.00136554431	-	.	ID=Thela2p4_000660.t1;Name=Thela2p4_000660;Parent=Thela2p4_000660.t1g
scaffold00007	AUGUSTUS	exon	675175	675314	2.31289021975	-	.	ID=Thela2p4_000660.t1.cds;Name=Thela2p4_000660;Parent=Thela2p4_000660.t1
scaffold00007	AUGUSTUS	exon	675373	677053	3.02710672756	-	.	ID=Thela2p4_000660.t1.cds;Name=Thela2p4_000660;Parent=Thela2p4_000660.t1
###
scaffold00007	AUGUSTUS	gene	677983	678879	56.5806435549	+	.	Alias=Thela2_pvr_012202;ID=Thela2p4_000661.t1g;Name=Thela2p4_000661;depth=398;locus=L000617;status=Matches RNA-Seq data
scaffold00007	AUGUSTUS	mRNA	677983	678879	56.5806435549	+	.	ID=Thela2p4_000661.t1;Name=Thela2p4_000661;Parent=Thela2p4_000661.t1g
scaffold00007	AUGUSTUS	exon	677983	678232	3.16923316848	+	.	ID=Thela2p4_000661.t1.cds;Name=Thela2p4_000661;Parent=Thela2p4_000661.t1
scaffold00007	AUGUSTUS	exon	678300	678526	5.72480509705	+	.	ID=Thela2p4_000661.t1.cds;Name=Thela2p4_000661;Parent=Thela2p4_000661.t1
scaffold00007	AUGUSTUS	exon	678589	678879	3.1185519623	+	.	ID=Thela2p4_000661.t1.cds;Name=Thela2p4_000661;Parent=Thela2p4_000661.t1
###
scaffold00007	AUGUSTUS	gene	680694	685219	37.4430187911	-	.	Alias=Thela2_pvr_012237;ID=Thela2p4_000663.t1g;Name=Thela2p4_000663;depth=1278;locus=L000619;status=Matches RNA-Seq data
scaffold00007	AUGUSTUS	mRNA	680694	685219	37.4430187911	-	.	ID=Thela2p4_000663.t1;Name=Thela2p4_000663;Parent=Thela2p4_000663.t1g
scaffold00007	AUGUSTUS	exon	680694	680723	1.8038020611	-	.	ID=Thela2p4_000663.t1.cds;Name=Thela2p4_000663;Parent=Thela2p4_000663.t1
scaffold00007	AUGUSTUS	exon	680779	684806	6.40292900843	-	.	ID=Thela2p4_000663.t1.cds;Name=Thela2p4_000663;Parent=Thela2p4_000663.t1
scaffold00007	AUGUSTUS	exon	684868	685219	3.24192744005	-	.	ID=Thela2p4_000663.t1.cds;Name=Thela2p4_000663;Parent=Thela2p4_000663.t1
###
scaffold00007	fixgff	gene	692351	693427	4644.66164037	+	.	Alias=gm_000559;ID=Thela2p4_000669.t1g;Name=Thela2p4_000669;depth=1191;locus=L000625;status=Matches RNA-Seq data
scaffold00007	fixgff	mRNA	692351	693427	4644.66164037	+	.	ID=Thela2p4_000669.t1;Name=Thela2p4_000669;Parent=Thela2p4_000669.t1g
scaffold00007	GeneMark.hmm	exon	692351	692658	3.63749406159	+	0	ID=Thela2p4_000669.t1.cds;Name=Thela2p4_000669;Parent=Thela2p4_000669.t1;gene_id=559_g;transcript_id=559_t
scaffold00007	GeneMark.hmm	exon	692739	693048	7.27395670684	+	2	ID=Thela2p4_000669.t1.cds;Name=Thela2p4_000669;Parent=Thela2p4_000669.t1;gene_id=559_g;transcript_id=559_t
scaffold00007	GeneMark.hmm	exon	693120	693175	7.26203751567	+	0	ID=Thela2p4_000669.t1.cds;Name=Thela2p4_000669;Parent=Thela2p4_000669.t1;gene_id=559_g;transcript_id=559_t
scaffold00007	GeneMark.hmm	exon	693226	693334	7.16215196415	+	2	ID=Thela2p4_000669.t1.cds;Name=Thela2p4_000669;Parent=Thela2p4_000669.t1;gene_id=559_g;transcript_id=559_t
scaffold00007	GeneMark.hmm	exon	693392	693427	3.37504103093	+	0	ID=Thela2p4_000669.t1.cds;Name=Thela2p4_000669;Parent=Thela2p4_000669.t1;gene_id=559_g;transcript_id=559_t
###
scaffold00007	AUGUSTUS	gene	695319	696250	299.067085272	+	.	Alias=Thela2_pvr_012394;ID=Thela2p4_000670.t1g;Name=Thela2p4_000670;depth=926;locus=L000626;status=Matches RNA-Seq data
scaffold00007	AUGUSTUS	mRNA	695319	696250	299.067085272	+	.	ID=Thela2p4_000670.t1;Name=Thela2p4_000670;Parent=Thela2p4_000670.t1g
scaffold00007	AUGUSTUS	exon	695319	695330	3.3718365523	+	.	ID=Thela2p4_000670.t1.cds;Name=Thela2p4_000670;Parent=Thela2p4_000670.t1
scaffold00007	AUGUSTUS	exon	695482	695596	5.69841234989	+	.	ID=Thela2p4_000670.t1.cds;Name=Thela2p4_000670;Parent=Thela2p4_000670.t1
scaffold00007	AUGUSTUS	exon	695661	695936	5.14401078004	+	.	ID=Thela2p4_000670.t1.cds;Name=Thela2p4_000670;Parent=Thela2p4_000670.t1
scaffold00007	AUGUSTUS	exon	696012	696250	3.02584279693	+	.	ID=Thela2p4_000670.t1.cds;Name=Thela2p4_000670;Parent=Thela2p4_000670.t1
###
scaffold00007	AUGUSTUS	gene	697304	698363	11.1714630751	-	.	Alias=Thela2_pvr_012404;ID=Thela2p4_000671.t1g;Name=Thela2p4_000671;depth=493;locus=L000627;status=Matches RNA-Seq data
scaffold00007	AUGUSTUS	mRNA	697304	698363	11.1714630751	-	.	ID=Thela2p4_000671.t1;Name=Thela2p4_000671;Parent=Thela2p4_000671.t1g
scaffold00007	AUGUSTUS	exon	697304	698080	3.39615659665	-	.	ID=Thela2p4_000671.t1.cds;Name=Thela2p4_000671;Parent=Thela2p4_000671.t1
scaffold00007	AUGUSTUS	exon	698160	698363	3.289442862	-	.	ID=Thela2p4_000671.t1.cds;Name=Thela2p4_000671;Parent=Thela2p4_000671.t1
###
scaffold00007	AUGUSTUS	gene	698641	699271	229.979484394	+	.	Alias=Thela2_pvr_012419;ID=Thela2p4_000672.t1g;Name=Thela2p4_000672;depth=913;locus=L000628;status=Matches RNA-Seq data
scaffold00007	AUGUSTUS	mRNA	698641	699271	229.979484394	+	.	ID=Thela2p4_000672.t1;Name=Thela2p4_000672;Parent=Thela2p4_000672.t1g
scaffold00007	AUGUSTUS	exon	698641	698643	2.82562706339	+	.	ID=Thela2p4_000672.t1.cds;Name=Thela2p4_000672;Parent=Thela2p4_000672.t1
scaffold00007	AUGUSTUS	exon	698699	698798	5.1632983606	+	.	ID=Thela2p4_000672.t1.cds;Name=Thela2p4_000672;Parent=Thela2p4_000672.t1
scaffold00007	AUGUSTUS	exon	698887	699017	4.96167498242	+	.	ID=Thela2p4_000672.t1.cds;Name=Thela2p4_000672;Parent=Thela2p4_000672.t1
scaffold00007	AUGUSTUS	exon	699080	699271	3.17701101725	+	.	ID=Thela2p4_000672.t1.cds;Name=Thela2p4_000672;Parent=Thela2p4_000672.t1
###
scaffold00007	AUGUSTUS	gene	905056	907500	11.6948960386	-	.	Alias=Thela2_pvr_014541;ID=Thela2p4_000761.t1g;Name=Thela2p4_000761;depth=253;locus=L000713;status=Matches RNA-Seq data
scaffold00007	AUGUSTUS	mRNA	905056	907500	11.6948960386	-	.	ID=Thela2p4_000761.t1;Name=Thela2p4_000761;Parent=Thela2p4_000761.t1g
scaffold00007	AUGUSTUS	exon	905056	907404	3.4820129244	-	.	ID=Thela2p4_000761.t1.cds;Name=Thela2p4_000761;Parent=Thela2p4_000761.t1
scaffold00007	AUGUSTUS	exon	907456	907500	3.35865957206	-	.	ID=Thela2p4_000761.t1.cds;Name=Thela2p4_000761;Parent=Thela2p4_000761.t1
###
scaffold00007	AUGUSTUS	gene	908539	910284	1206145.34219	-	.	Alias=Thela2_pvr_014568;ID=Thela2p4_000762.t1g;Name=Thela2p4_000762;depth=400;locus=L000714;status=Matches RNA-Seq data
scaffold00007	AUGUSTUS	mRNA	908539	910284	1206145.34219	-	.	ID=Thela2p4_000762.t1;Name=Thela2p4_000762;Parent=Thela2p4_000762.t1g
scaffold00007	AUGUSTUS	exon	908539	908694	3.56544577124	-	.	ID=Thela2p4_000762.t1.cds;Name=Thela2p4_000762;Parent=Thela2p4_000762.t1
scaffold00007	AUGUSTUS	exon	908753	908938	7.03726527254	-	.	ID=Thela2p4_000762.t1.cds;Name=Thela2p4_000762;Parent=Thela2p4_000762.t1
scaffold00007	AUGUSTUS	exon	908996	909209	6.97976562196	-	.	ID=Thela2p4_000762.t1.cds;Name=Thela2p4_000762;Parent=Thela2p4_000762.t1
scaffold00007	AUGUSTUS	exon	909265	909431	6.99340393418	-	.	ID=Thela2p4_000762.t1.cds;Name=Thela2p4_000762;Parent=Thela2p4_000762.t1
scaffold00007	AUGUSTUS	exon	909486	909764	6.79617894611	-	.	ID=Thela2p4_000762.t1.cds;Name=Thela2p4_000762;Parent=Thela2p4_000762.t1
scaffold00007	AUGUSTUS	exon	909832	909856	6.77087099838	-	.	ID=Thela2p4_000762.t1.cds;Name=Thela2p4_000762;Parent=Thela2p4_000762.t1
scaffold00007	AUGUSTUS	exon	909919	910000	6.54730952934	-	.	ID=Thela2p4_000762.t1.cds;Name=Thela2p4_000762;Parent=Thela2p4_000762.t1
scaffold00007	AUGUSTUS	exon	910065	910284	3.26873877952	-	.	ID=Thela2p4_000762.t1.cds;Name=Thela2p4_000762;Parent=Thela2p4_000762.t1
###
scaffold00007	AUGUSTUS	gene	912058	913257	1777.28658572	-	.	Alias=Thela2_pvr_014598;ID=Thela2p4_000765.t1g;Name=Thela2p4_000765;depth=312;locus=L000717;status=Matches RNA-Seq data
scaffold00007	AUGUSTUS	mRNA	912058	913257	1777.28658572	-	.	ID=Thela2p4_000765.t1;Name=Thela2p4_000765;Parent=Thela2p4_000765.t1g
scaffold00007	AUGUSTUS	exon	912058	912195	2.97603849968	-	.	ID=Thela2p4_000765.t1.cds;Name=Thela2p4_000765;Parent=Thela2p4_000765.t1
scaffold00007	AUGUSTUS	exon	912248	912306	5.84999818205	-	.	ID=Thela2p4_000765.t1.cds;Name=Thela2p4_000765;Parent=Thela2p4_000765.t1
scaffold00007	AUGUSTUS	exon	912367	912416	5.93603957076	-	.	ID=Thela2p4_000765.t1.cds;Name=Thela2p4_000765;Parent=Thela2p4_000765.t1
scaffold00007	AUGUSTUS	exon	912468	913075	5.79923678822	-	.	ID=Thela2p4_000765.t1.cds;Name=Thela2p4_000765;Parent=Thela2p4_000765.t1
scaffold00007	AUGUSTUS	exon	913129	913257	2.96548381155	-	.	ID=Thela2p4_000765.t1.cds;Name=Thela2p4_000765;Parent=Thela2p4_000765.t1
###
scaffold00007	AUGUSTUS	gene	916970	919192	9.69522270913	-	.	Alias=Thela2_pvr_014639;ID=Thela2p4_000767.t1g;Name=Thela2p4_000767;depth=290;locus=L000718;status=Matches RNA-Seq data
scaffold00007	AUGUSTUS	mRNA	916970	919192	9.69522270913	-	.	ID=Thela2p4_000767.t1;Name=Thela2p4_000767;Parent=Thela2p4_000767.t1g
scaffold00007	AUGUSTUS	exon	916970	918261	3.13588766551	-	.	ID=Thela2p4_000767.t1.cds;Name=Thela2p4_000767;Parent=Thela2p4_000767.t1
scaffold00007	AUGUSTUS	exon	918319	919192	3.09169962169	-	.	ID=Thela2p4_000767.t1.cds;Name=Thela2p4_000767;Parent=Thela2p4_000767.t1
###
scaffold00007	AUGUSTUS	gene	919518	921422	79.9867339428	+	.	Alias=Thela2_pvr_014660;ID=Thela2p4_000768.t1g;Name=Thela2p4_000768;depth=449;locus=L000719;status=Matches RNA-Seq data
scaffold00007	AUGUSTUS	mRNA	919518	921422	79.9867339428	+	.	ID=Thela2p4_000768.t1;Name=Thela2p4_000768;Parent=Thela2p4_000768.t1g
scaffold00007	AUGUSTUS	exon	919518	920191	3.52352555158	+	.	ID=Thela2p4_000768.t1.cds;Name=Thela2p4_000768;Parent=Thela2p4_000768.t1
scaffold00007	AUGUSTUS	exon	920249	921262	6.70625307531	+	.	ID=Thela2p4_000768.t1.cds;Name=Thela2p4_000768;Parent=Thela2p4_000768.t1
scaffold00007	AUGUSTUS	exon	921311	921422	3.38501502047	+	.	ID=Thela2p4_000768.t1.cds;Name=Thela2p4_000768;Parent=Thela2p4_000768.t1
###
scaffold00007	fixgff	gene	921652	922341	1.17173913043	-	.	Alias=gm_000646;ID=Thela2p4_000769.t1g;Name=Thela2p4_000769;depth=155;locus=L000720;status=Matches RNA-Seq data
scaffold00007	fixgff	mRNA	921652	922341	1.17173913043	-	.	ID=Thela2p4_000769.t1;Name=Thela2p4_000769;Parent=Thela2p4_000769.t1g
scaffold00007	GeneMark.hmm	exon	921652	922341	1.17173913043	-	0	ID=Thela2p4_000769.t1.cds;Name=Thela2p4_000769;Parent=Thela2p4_000769.t1;gene_id=646_g;transcript_id=646_t
###
scaffold00007	AUGUSTUS	gene	923120	924937	297.287124242	+	.	Alias=Thela2_pvr_014700;ID=Thela2p4_000770.t1g;Name=Thela2p4_000770;depth=497;locus=L000721;status=Matches RNA-Seq data
scaffold00007	AUGUSTUS	mRNA	923120	924937	297.287124242	+	.	ID=Thela2p4_000770.t1;Name=Thela2p4_000770;Parent=Thela2p4_000770.t1g
scaffold00007	AUGUSTUS	exon	923120	923448	2.96105607305	+	.	ID=Thela2p4_000770.t1.cds;Name=Thela2p4_000770;Parent=Thela2p4_000770.t1
scaffold00007	AUGUSTUS	exon	923499	923568	6.15428587917	+	.	ID=Thela2p4_000770.t1.cds;Name=Thela2p4_000770;Parent=Thela2p4_000770.t1
scaffold00007	AUGUSTUS	exon	923615	923677	5.58022079009	+	.	ID=Thela2p4_000770.t1.cds;Name=Thela2p4_000770;Parent=Thela2p4_000770.t1
scaffold00007	AUGUSTUS	exon	923741	924937	2.92348196664	+	.	ID=Thela2p4_000770.t1.cds;Name=Thela2p4_000770;Parent=Thela2p4_000770.t1
###
scaffold00007	AUGUSTUS	gene	925676	927813	5.5983792054	-	.	Alias=Thela2_pvr_014743;ID=Thela2p4_000771.t1g;Name=Thela2p4_000771;depth=344;locus=L000722;status=Matches RNA-Seq data
scaffold00007	AUGUSTUS	mRNA	925676	927813	5.5983792054	-	.	ID=Thela2p4_000771.t1;Name=Thela2p4_000771;Parent=Thela2p4_000771.t1g
scaffold00007	AUGUSTUS	exon	925676	926625	1.94081509416	-	.	ID=Thela2p4_000771.t1.cds;Name=Thela2p4_000771;Parent=Thela2p4_000771.t1
scaffold00007	AUGUSTUS	exon	926682	927813	2.88455052841	-	.	ID=Thela2p4_000771.t1.cds;Name=Thela2p4_000771;Parent=Thela2p4_000771.t1
###
scaffold00007	AUGUSTUS	gene	928992	930161	1.44914529915	-	.	Alias=Thela2_pvr_014762;ID=Thela2p4_000773.t1g;Name=Thela2p4_000773;depth=108;locus=L000724;status=Matches RNA-Seq data
scaffold00007	AUGUSTUS	mRNA	928992	930161	1.44914529915	-	.	ID=Thela2p4_000773.t1;Name=Thela2p4_000773;Parent=Thela2p4_000773.t1g
scaffold00007	AUGUSTUS	exon	928992	930161	1.44914529915	-	.	ID=Thela2p4_000773.t1.cds;Name=Thela2p4_000773;Parent=Thela2p4_000773.t1
###
scaffold00007	AUGUSTUS	gene	930694	934229	11.8457649969	-	.	Alias=Thela2_pvr_014786;ID=Thela2p4_000774.t1g;Name=Thela2p4_000774;depth=650;locus=L000725;status=Matches RNA-Seq data
scaffold00007	AUGUSTUS	mRNA	930694	934229	11.8457649969	-	.	ID=Thela2p4_000774.t1;Name=Thela2p4_000774;Parent=Thela2p4_000774.t1g
scaffold00007	AUGUSTUS	exon	930694	932814	1.24977965973	-	.	ID=Thela2p4_000774.t1.cds;Name=Thela2p4_000774;Parent=Thela2p4_000774.t1
scaffold00007	AUGUSTUS	exon	932878	932985	1.5319752181	-	.	ID=Thela2p4_000774.t1.cds;Name=Thela2p4_000774;Parent=Thela2p4_000774.t1
scaffold00007	AUGUSTUS	exon	933037	933484	3.02012341466	-	.	ID=Thela2p4_000774.t1.cds;Name=Thela2p4_000774;Parent=Thela2p4_000774.t1
scaffold00007	AUGUSTUS	exon	933541	934229	2.04858142246	-	.	ID=Thela2p4_000774.t1.cds;Name=Thela2p4_000774;Parent=Thela2p4_000774.t1
###
scaffold00007	AUGUSTUS	gene	935905	938667	1.33188563156	+	.	Alias=Thela2_pvr_014855;ID=Thela2p4_000776.t1g;Name=Thela2p4_000776;depth=153;locus=L000727;status=Matches RNA-Seq data
scaffold00007	AUGUSTUS	mRNA	935905	938667	1.33188563156	+	.	ID=Thela2p4_000776.t1;Name=Thela2p4_000776;Parent=Thela2p4_000776.t1g
scaffold00007	AUGUSTUS	exon	935905	938667	1.33188563156	+	.	ID=Thela2p4_000776.t1.cds;Name=Thela2p4_000776;Parent=Thela2p4_000776.t1
###
scaffold00007	AUGUSTUS	gene	938801	940292	57.5952604964	-	.	Alias=Thela2_pvr_014890;ID=Thela2p4_000777.t1g;Name=Thela2p4_000777;depth=164;locus=L000728;status=Matches RNA-Seq data
scaffold00007	AUGUSTUS	mRNA	938801	940292	57.5952604964	-	.	ID=Thela2p4_000777.t1;Name=Thela2p4_000777;Parent=Thela2p4_000777.t1g
scaffold00007	AUGUSTUS	exon	938801	939052	2.96490490401	-	.	ID=Thela2p4_000777.t1.cds;Name=Thela2p4_000777;Parent=Thela2p4_000777.t1
scaffold00007	AUGUSTUS	exon	939110	939217	6.23336720724	-	.	ID=Thela2p4_000777.t1.cds;Name=Thela2p4_000777;Parent=Thela2p4_000777.t1
scaffold00007	AUGUSTUS	exon	939270	940292	3.11640050863	-	.	ID=Thela2p4_000777.t1.cds;Name=Thela2p4_000777;Parent=Thela2p4_000777.t1
###
scaffold00007	AUGUSTUS	gene	940528	941822	64.3862789238	+	.	Alias=Thela2_pvr_014903;ID=Thela2p4_000778.t1g;Name=Thela2p4_000778;depth=360;locus=L000729;status=Matches RNA-Seq data
scaffold00007	AUGUSTUS	mRNA	940528	941822	64.3862789238	+	.	ID=Thela2p4_000778.t1;Name=Thela2p4_000778;Parent=Thela2p4_000778.t1g
scaffold00007	AUGUSTUS	exon	940528	940562	3.21407842217	+	.	ID=Thela2p4_000778.t1.cds;Name=Thela2p4_000778;Parent=Thela2p4_000778.t1
scaffold00007	AUGUSTUS	exon	940618	940979	6.19548147386	+	.	ID=Thela2p4_000778.t1.cds;Name=Thela2p4_000778;Parent=Thela2p4_000778.t1
scaffold00007	AUGUSTUS	exon	941032	941822	3.2334175769	+	.	ID=Thela2p4_000778.t1.cds;Name=Thela2p4_000778;Parent=Thela2p4_000778.t1
###
scaffold00007	AUGUSTUS	gene	942185	944936	20.848152188	-	.	Alias=Thela2_pvr_014934;ID=Thela2p4_000779.t1g;Name=Thela2p4_000779;depth=212;locus=L000730;status=Matches RNA-Seq data
scaffold00007	AUGUSTUS	mRNA	942185	944936	20.848152188	-	.	ID=Thela2p4_000779.t1;Name=Thela2p4_000779;Parent=Thela2p4_000779.t1g
scaffold00007	AUGUSTUS	exon	942185	943873	2.88236719271	-	.	ID=Thela2p4_000779.t1.cds;Name=Thela2p4_000779;Parent=Thela2p4_000779.t1
scaffold00007	AUGUSTUS	exon	943924	944754	3.8171365995	-	.	ID=Thela2p4_000779.t1.cds;Name=Thela2p4_000779;Parent=Thela2p4_000779.t1
scaffold00007	AUGUSTUS	exon	944811	944936	1.8948749777	-	.	ID=Thela2p4_000779.t1.cds;Name=Thela2p4_000779;Parent=Thela2p4_000779.t1
###
scaffold00007	AUGUSTUS	gene	946428	947676	125968.170812	+	.	Alias=Thela2_pvr_014970;ID=Thela2p4_000781.t1g;Name=Thela2p4_000781;depth=929;locus=L000732;status=Matches RNA-Seq data
scaffold00007	AUGUSTUS	mRNA	946428	947676	125968.170812	+	.	ID=Thela2p4_000781.t1;Name=Thela2p4_000781;Parent=Thela2p4_000781.t1g
scaffold00007	AUGUSTUS	exon	946428	946477	2.94250755952	+	.	ID=Thela2p4_000781.t1.cds;Name=Thela2p4_000781;Parent=Thela2p4_000781.t1
scaffold00007	AUGUSTUS	exon	946537	946684	5.84663417619	+	.	ID=Thela2p4_000781.t1.cds;Name=Thela2p4_000781;Parent=Thela2p4_000781.t1
scaffold00007	AUGUSTUS	exon	946741	946827	6.60528224686	+	.	ID=Thela2p4_000781.t1.cds;Name=Thela2p4_000781;Parent=Thela2p4_000781.t1
scaffold00007	AUGUSTUS	exon	946880	946942	6.30915778518	+	.	ID=Thela2p4_000781.t1.cds;Name=Thela2p4_000781;Parent=Thela2p4_000781.t1
scaffold00007	AUGUSTUS	exon	946997	947104	6.17341144376	+	.	ID=Thela2p4_000781.t1.cds;Name=Thela2p4_000781;Parent=Thela2p4_000781.t1
scaffold00007	AUGUSTUS	exon	947169	947220	6.4042007267	+	.	ID=Thela2p4_000781.t1.cds;Name=Thela2p4_000781;Parent=Thela2p4_000781.t1
scaffold00007	AUGUSTUS	exon	947288	947376	6.5021275898	+	.	ID=Thela2p4_000781.t1.cds;Name=Thela2p4_000781;Parent=Thela2p4_000781.t1
scaffold00007	AUGUSTUS	exon	947440	947502	6.51815744307	+	.	ID=Thela2p4_000781.t1.cds;Name=Thela2p4_000781;Parent=Thela2p4_000781.t1
scaffold00007	AUGUSTUS	exon	947575	947676	0.104858599797	+	.	ID=Thela2p4_000781.t1.cds;Name=Thela2p4_000781;Parent=Thela2p4_000781.t1;status=End mismatch
###
scaffold00007	AUGUSTUS	gene	947835	949210	304.177967453	-	.	Alias=Thela2_pvr_014984;ID=Thela2p4_000782.t1g;Name=Thela2p4_000782;depth=177;locus=L000733;status=Matches RNA-Seq data
scaffold00007	AUGUSTUS	mRNA	947835	949210	304.177967453	-	.	ID=Thela2p4_000782.t1;Name=Thela2p4_000782;Parent=Thela2p4_000782.t1g
scaffold00007	AUGUSTUS	exon	947835	948588	3.05277603404	-	.	ID=Thela2p4_000782.t1.cds;Name=Thela2p4_000782;Parent=Thela2p4_000782.t1
scaffold00007	AUGUSTUS	exon	948647	948765	5.29559243808	-	.	ID=Thela2p4_000782.t1.cds;Name=Thela2p4_000782;Parent=Thela2p4_000782.t1
scaffold00007	AUGUSTUS	exon	948832	948902	5.65723412866	-	.	ID=Thela2p4_000782.t1.cds;Name=Thela2p4_000782;Parent=Thela2p4_000782.t1
scaffold00007	AUGUSTUS	exon	948955	949210	3.32593765404	-	.	ID=Thela2p4_000782.t1.cds;Name=Thela2p4_000782;Parent=Thela2p4_000782.t1
###
scaffold00007	AUGUSTUS	gene	949393	951963	2329.65017154	+	.	Alias=Thela2_pvr_014999;ID=Thela2p4_000783.t1g;Name=Thela2p4_000783;depth=82;locus=L000734;status=Matches RNA-Seq data
scaffold00007	AUGUSTUS	mRNA	949393	951963	2329.65017154	+	.	ID=Thela2p4_000783.t1;Name=Thela2p4_000783;Parent=Thela2p4_000783.t1g
scaffold00007	AUGUSTUS	exon	949393	949640	3.04676869085	+	.	ID=Thela2p4_000783.t1.cds;Name=Thela2p4_000783;Parent=Thela2p4_000783.t1
scaffold00007	AUGUSTUS	exon	949700	949793	6.11177483728	+	.	ID=Thela2p4_000783.t1.cds;Name=Thela2p4_000783;Parent=Thela2p4_000783.t1
scaffold00007	AUGUSTUS	exon	949849	950828	5.45037670291	+	.	ID=Thela2p4_000783.t1.cds;Name=Thela2p4_000783;Parent=Thela2p4_000783.t1
scaffold00007	AUGUSTUS	exon	950878	951035	3.57859247619	+	.	ID=Thela2p4_000783.t1.cds;Name=Thela2p4_000783;Parent=Thela2p4_000783.t1
scaffold00007	AUGUSTUS	exon	951087	951136	3.45870160934	+	.	ID=Thela2p4_000783.t1.cds;Name=Thela2p4_000783;Parent=Thela2p4_000783.t1
scaffold00007	AUGUSTUS	exon	951196	951963	1.85452213156	+	.	ID=Thela2p4_000783.t1.cds;Name=Thela2p4_000783;Parent=Thela2p4_000783.t1
###
scaffold00007	AUGUSTUS	gene	952594	953451	4265.08154803	-	.	Alias=Thela2_pvr_015020;ID=Thela2p4_000785.t1g;Name=Thela2p4_000785;depth=14505;locus=L000736;status=Matches RNA-Seq data
scaffold00007	AUGUSTUS	mRNA	952594	953451	4265.08154803	-	.	ID=Thela2p4_000785.t1;Name=Thela2p4_000785;Parent=Thela2p4_000785.t1g
scaffold00007	AUGUSTUS	exon	952594	952749	3.83532959181	-	.	ID=Thela2p4_000785.t1.cds;Name=Thela2p4_000785;Parent=Thela2p4_000785.t1
scaffold00007	AUGUSTUS	exon	952807	952941	7.55658122136	-	.	ID=Thela2p4_000785.t1.cds;Name=Thela2p4_000785;Parent=Thela2p4_000785.t1
scaffold00007	AUGUSTUS	exon	952995	953192	7.5652796125	-	.	ID=Thela2p4_000785.t1.cds;Name=Thela2p4_000785;Parent=Thela2p4_000785.t1
scaffold00007	AUGUSTUS	exon	953294	953321	7.50432776506	-	.	ID=Thela2p4_000785.t1.cds;Name=Thela2p4_000785;Parent=Thela2p4_000785.t1
scaffold00007	AUGUSTUS	exon	953384	953451	2.59216423807	-	.	ID=Thela2p4_000785.t1.cds;Name=Thela2p4_000785;Parent=Thela2p4_000785.t1
###
scaffold00007	AUGUSTUS	gene	956602	957722	9.61302377526	+	.	Alias=Thela2_pvr_015063;ID=Thela2p4_000787.t1g;Name=Thela2p4_000787;depth=741;locus=L000737;status=Matches RNA-Seq data
scaffold00007	AUGUSTUS	mRNA	956602	957722	9.61302377526	+	.	ID=Thela2p4_000787.t1;Name=Thela2p4_000787;Parent=Thela2p4_000787.t1g
scaffold00007	AUGUSTUS	exon	956602	957018	3.12488948167	+	.	ID=Thela2p4_000787.t1.cds;Name=Thela2p4_000787;Parent=Thela2p4_000787.t1
scaffold00007	AUGUSTUS	exon	957087	957722	3.07627640326	+	.	ID=Thela2p4_000787.t1.cds;Name=Thela2p4_000787;Parent=Thela2p4_000787.t1
###
scaffold00007	AUGUSTUS	gene	957991	959574	231.247927074	+	.	Alias=Thela2_pvr_015073;ID=Thela2p4_000788.t1g;Name=Thela2p4_000788;depth=285;locus=L000738;status=Matches RNA-Seq data
scaffold00007	AUGUSTUS	mRNA	957991	959574	231.247927074	+	.	ID=Thela2p4_000788.t1;Name=Thela2p4_000788;Parent=Thela2p4_000788.t1g
scaffold00007	AUGUSTUS	exon	957991	958138	2.44903690022	+	.	ID=Thela2p4_000788.t1.cds;Name=Thela2p4_000788;Parent=Thela2p4_000788.t1
scaffold00007	AUGUSTUS	exon	958195	958563	6.15897400748	+	.	ID=Thela2p4_000788.t1.cds;Name=Thela2p4_000788;Parent=Thela2p4_000788.t1
scaffold00007	AUGUSTUS	exon	958637	958987	5.79998726007	+	.	ID=Thela2p4_000788.t1.cds;Name=Thela2p4_000788;Parent=Thela2p4_000788.t1
scaffold00007	AUGUSTUS	exon	959048	959574	2.64330397291	+	.	ID=Thela2p4_000788.t1.cds;Name=Thela2p4_000788;Parent=Thela2p4_000788.t1
###
scaffold00007	AUGUSTUS	gene	964206	965772	1519.98728957	+	.	Alias=Thela2_pvr_015133;ID=Thela2p4_000789.t1g;Name=Thela2p4_000789;depth=1451;locus=L000739;status=Matches RNA-Seq data
scaffold00007	AUGUSTUS	mRNA	964206	965772	1519.98728957	+	.	ID=Thela2p4_000789.t1;Name=Thela2p4_000789;Parent=Thela2p4_000789.t1g
scaffold00007	AUGUSTUS	exon	964206	964334	3.53607160134	+	.	ID=Thela2p4_000789.t1.cds;Name=Thela2p4_000789;Parent=Thela2p4_000789.t1
scaffold00007	AUGUSTUS	exon	964390	964459	6.74817496803	+	.	ID=Thela2p4_000789.t1.cds;Name=Thela2p4_000789;Parent=Thela2p4_000789.t1
scaffold00007	AUGUSTUS	exon	964510	964658	6.72992232192	+	.	ID=Thela2p4_000789.t1.cds;Name=Thela2p4_000789;Parent=Thela2p4_000789.t1
scaffold00007	AUGUSTUS	exon	964712	965117	6.81346599158	+	.	ID=Thela2p4_000789.t1.cds;Name=Thela2p4_000789;Parent=Thela2p4_000789.t1
scaffold00007	AUGUSTUS	exon	965171	965772	1.38916690181	+	.	ID=Thela2p4_000789.t1.cds;Name=Thela2p4_000789;Parent=Thela2p4_000789.t1;status=End mismatch
###
scaffold00007	AUGUSTUS	gene	986882	987318	5.10338055648	-	.	Alias=Thela2_pvr_015298;ID=Thela2p4_000795.t1g;Name=Thela2p4_000795;depth=873;locus=L000744;status=Matches RNA-Seq data
scaffold00007	AUGUSTUS	mRNA	986882	987318	5.10338055648	-	.	ID=Thela2p4_000795.t1;Name=Thela2p4_000795;Parent=Thela2p4_000795.t1g
scaffold00007	AUGUSTUS	exon	986882	987180	2.26860998969	-	.	ID=Thela2p4_000795.t1.cds;Name=Thela2p4_000795;Parent=Thela2p4_000795.t1
scaffold00007	AUGUSTUS	exon	987243	987318	2.24956276296	-	.	ID=Thela2p4_000795.t1.cds;Name=Thela2p4_000795;Parent=Thela2p4_000795.t1
###
scaffold00007	AUGUSTUS	gene	988282	989108	8.96029337277	+	.	Alias=Thela2_pvr_015305;ID=Thela2p4_000796.t1g;Name=Thela2p4_000796;depth=170;locus=L000745;status=Matches RNA-Seq data
scaffold00007	AUGUSTUS	mRNA	988282	989108	8.96029337277	+	.	ID=Thela2p4_000796.t1;Name=Thela2p4_000796;Parent=Thela2p4_000796.t1g
scaffold00007	AUGUSTUS	exon	988282	988724	2.84875510321	+	.	ID=Thela2p4_000796.t1.cds;Name=Thela2p4_000796;Parent=Thela2p4_000796.t1
scaffold00007	AUGUSTUS	exon	988790	989108	3.14533648844	+	.	ID=Thela2p4_000796.t1.cds;Name=Thela2p4_000796;Parent=Thela2p4_000796.t1
###
scaffold00007	AUGUSTUS	gene	989451	991228	3069891.48372	+	.	Alias=Thela2_pvr_015318;ID=Thela2p4_000797.t1g;Name=Thela2p4_000797;depth=207;locus=L000746;status=Matches RNA-Seq data
scaffold00007	AUGUSTUS	mRNA	989451	991228	3069891.48372	+	.	ID=Thela2p4_000797.t1;Name=Thela2p4_000797;Parent=Thela2p4_000797.t1g
scaffold00007	AUGUSTUS	exon	989451	989520	3.32221202494	+	.	ID=Thela2p4_000797.t1.cds;Name=Thela2p4_000797;Parent=Thela2p4_000797.t1
scaffold00007	AUGUSTUS	exon	989571	989749	6.37433361382	+	.	ID=Thela2p4_000797.t1.cds;Name=Thela2p4_000797;Parent=Thela2p4_000797.t1
scaffold00007	AUGUSTUS	exon	989806	989918	6.02991268577	+	.	ID=Thela2p4_000797.t1.cds;Name=Thela2p4_000797;Parent=Thela2p4_000797.t1
scaffold00007	AUGUSTUS	exon	989981	990289	5.74819042209	+	.	ID=Thela2p4_000797.t1.cds;Name=Thela2p4_000797;Parent=Thela2p4_000797.t1
scaffold00007	AUGUSTUS	exon	990342	990469	5.91483914711	+	.	ID=Thela2p4_000797.t1.cds;Name=Thela2p4_000797;Parent=Thela2p4_000797.t1
scaffold00007	AUGUSTUS	exon	990526	990665	6.0764145567	+	.	ID=Thela2p4_000797.t1.cds;Name=Thela2p4_000797;Parent=Thela2p4_000797.t1
scaffold00007	AUGUSTUS	exon	990724	990784	5.96625091578	+	.	ID=Thela2p4_000797.t1.cds;Name=Thela2p4_000797;Parent=Thela2p4_000797.t1
scaffold00007	AUGUSTUS	exon	990850	990995	6.02111458406	+	.	ID=Thela2p4_000797.t1.cds;Name=Thela2p4_000797;Parent=Thela2p4_000797.t1
scaffold00007	AUGUSTUS	exon	991064	991228	3.23929110463	+	.	ID=Thela2p4_000797.t1.cds;Name=Thela2p4_000797;Parent=Thela2p4_000797.t1
###
scaffold00007	AUGUSTUS	gene	991630	993215	6.54150067905	-	.	Alias=Thela2_pvr_015327;ID=Thela2p4_000798.t1g;Name=Thela2p4_000798;depth=342;locus=L000747;status=Matches RNA-Seq data
scaffold00007	AUGUSTUS	mRNA	991630	993215	6.54150067905	-	.	ID=Thela2p4_000798.t1;Name=Thela2p4_000798;Parent=Thela2p4_000798.t1g
scaffold00007	AUGUSTUS	exon	991630	992861	2.56305630912	-	.	ID=Thela2p4_000798.t1.cds;Name=Thela2p4_000798;Parent=Thela2p4_000798.t1
scaffold00007	AUGUSTUS	exon	992918	993215	2.55222667398	-	.	ID=Thela2p4_000798.t1.cds;Name=Thela2p4_000798;Parent=Thela2p4_000798.t1
###
scaffold00007	AUGUSTUS	gene	996747	997534	71.7699944869	-	.	Alias=Thela2_pvr_015363;ID=Thela2p4_000800.t1g;Name=Thela2p4_000800;depth=976;locus=L000749;status=Matches RNA-Seq data
scaffold00007	AUGUSTUS	mRNA	996747	997534	71.7699944869	-	.	ID=Thela2p4_000800.t1;Name=Thela2p4_000800;Parent=Thela2p4_000800.t1g
scaffold00007	AUGUSTUS	exon	996747	996896	3.3198644951	-	.	ID=Thela2p4_000800.t1.cds;Name=Thela2p4_000800;Parent=Thela2p4_000800.t1
scaffold00007	AUGUSTUS	exon	996959	997329	6.53078120605	-	.	ID=Thela2p4_000800.t1.cds;Name=Thela2p4_000800;Parent=Thela2p4_000800.t1
scaffold00007	AUGUSTUS	exon	997384	997534	3.31022428772	-	.	ID=Thela2p4_000800.t1.cds;Name=Thela2p4_000800;Parent=Thela2p4_000800.t1
###
scaffold00007	AUGUSTUS	gene	997770	999621	46.4925530296	+	.	Alias=Thela2_pvr_015366;ID=Thela2p4_000801.t1g;Name=Thela2p4_000801;depth=392;locus=L000750;status=Matches RNA-Seq data
scaffold00007	AUGUSTUS	mRNA	997770	999621	46.4925530296	+	.	ID=Thela2p4_000801.t1;Name=Thela2p4_000801;Parent=Thela2p4_000801.t1g
scaffold00007	AUGUSTUS	exon	997770	997863	2.74671185903	+	.	ID=Thela2p4_000801.t1.cds;Name=Thela2p4_000801;Parent=Thela2p4_000801.t1
scaffold00007	AUGUSTUS	exon	997915	998032	5.8792478353	+	.	ID=Thela2p4_000801.t1.cds;Name=Thela2p4_000801;Parent=Thela2p4_000801.t1
scaffold00007	AUGUSTUS	exon	998088	999621	2.87904547424	+	.	ID=Thela2p4_000801.t1.cds;Name=Thela2p4_000801;Parent=Thela2p4_000801.t1
###
scaffold00007	AUGUSTUS	gene	1001966	1004454	724.058755179	+	.	Alias=Thela2_pvr_015394;ID=Thela2p4_000803.t1g;Name=Thela2p4_000803;depth=5761;locus=L000752;status=Matches RNA-Seq data
scaffold00007	AUGUSTUS	mRNA	1001966	1004454	724.058755179	+	.	ID=Thela2p4_000803.t1;Name=Thela2p4_000803;Parent=Thela2p4_000803.t1g
scaffold00007	AUGUSTUS	exon	1001966	1001976	3.70313761307	+	.	ID=Thela2p4_000803.t1.cds;Name=Thela2p4_000803;Parent=Thela2p4_000803.t1
scaffold00007	AUGUSTUS	exon	1002035	1002254	7.29383156998	+	.	ID=Thela2p4_000803.t1.cds;Name=Thela2p4_000803;Parent=Thela2p4_000803.t1
scaffold00007	AUGUSTUS	exon	1002304	1002423	7.27152463807	+	.	ID=Thela2p4_000803.t1.cds;Name=Thela2p4_000803;Parent=Thela2p4_000803.t1
scaffold00007	AUGUSTUS	exon	1002478	1004454	3.68657223364	+	.	ID=Thela2p4_000803.t1.cds;Name=Thela2p4_000803;Parent=Thela2p4_000803.t1
###
scaffold00007	AUGUSTUS	gene	1006142	1009672	58166.5266837	-	.	Alias=Thela2_pvr_015423;ID=Thela2p4_000805.t1g;Name=Thela2p4_000805;depth=611;locus=L000754;status=Matches RNA-Seq data
scaffold00007	AUGUSTUS	mRNA	1006142	1009672	58166.5266837	-	.	ID=Thela2p4_000805.t1;Name=Thela2p4_000805;Parent=Thela2p4_000805.t1g
scaffold00007	AUGUSTUS	exon	1006142	1006251	3.43376511511	-	.	ID=Thela2p4_000805.t1.cds;Name=Thela2p4_000805;Parent=Thela2p4_000805.t1
scaffold00007	AUGUSTUS	exon	1006309	1006458	6.75008120305	-	.	ID=Thela2p4_000805.t1.cds;Name=Thela2p4_000805;Parent=Thela2p4_000805.t1
scaffold00007	AUGUSTUS	exon	1006509	1008096	6.83449755234	-	.	ID=Thela2p4_000805.t1.cds;Name=Thela2p4_000805;Parent=Thela2p4_000805.t1
scaffold00007	AUGUSTUS	exon	1008145	1008603	6.85316869551	-	.	ID=Thela2p4_000805.t1.cds;Name=Thela2p4_000805;Parent=Thela2p4_000805.t1
scaffold00007	AUGUSTUS	exon	1008660	1008870	6.53296561693	-	.	ID=Thela2p4_000805.t1.cds;Name=Thela2p4_000805;Parent=Thela2p4_000805.t1
scaffold00007	AUGUSTUS	exon	1008938	1009581	5.11268150632	-	.	ID=Thela2p4_000805.t1.cds;Name=Thela2p4_000805;Parent=Thela2p4_000805.t1
scaffold00007	AUGUSTUS	exon	1009643	1009672	1.60411841093	-	.	ID=Thela2p4_000805.t1.cds;Name=Thela2p4_000805;Parent=Thela2p4_000805.t1
###
scaffold00007	AUGUSTUS	gene	1011615	1012830	55.679218866	-	.	Alias=Thela2_pvr_015477;ID=Thela2p4_000807.t1g;Name=Thela2p4_000807;depth=611;locus=L000756;status=Matches RNA-Seq data
scaffold00007	AUGUSTUS	mRNA	1011615	1012830	55.679218866	-	.	ID=Thela2p4_000807.t1;Name=Thela2p4_000807;Parent=Thela2p4_000807.t1g
scaffold00007	AUGUSTUS	exon	1011615	1012162	2.95249366228	-	.	ID=Thela2p4_000807.t1.cds;Name=Thela2p4_000807;Parent=Thela2p4_000807.t1
scaffold00007	AUGUSTUS	exon	1012225	1012494	5.99049101219	-	.	ID=Thela2p4_000807.t1.cds;Name=Thela2p4_000807;Parent=Thela2p4_000807.t1
scaffold00007	AUGUSTUS	exon	1012566	1012830	3.14805085038	-	.	ID=Thela2p4_000807.t1.cds;Name=Thela2p4_000807;Parent=Thela2p4_000807.t1
###
scaffold00007	AUGUSTUS	gene	1013282	1013794	8.43902495476	+	.	Alias=Thela2_pvr_015494;ID=Thela2p4_000808.t1g;Name=Thela2p4_000808;depth=261;locus=L000757;status=Matches RNA-Seq data
scaffold00007	AUGUSTUS	mRNA	1013282	1013794	8.43902495476	+	.	ID=Thela2p4_000808.t1;Name=Thela2p4_000808;Parent=Thela2p4_000808.t1g
scaffold00007	AUGUSTUS	exon	1013282	1013348	2.9374545717	+	.	ID=Thela2p4_000808.t1.cds;Name=Thela2p4_000808;Parent=Thela2p4_000808.t1
scaffold00007	AUGUSTUS	exon	1013463	1013794	2.87290398839	+	.	ID=Thela2p4_000808.t1.cds;Name=Thela2p4_000808;Parent=Thela2p4_000808.t1
###
scaffold00007	AUGUSTUS	gene	1013978	1014808	1.67870036101	-	.	Alias=Thela2_pvr_015498;ID=Thela2p4_000809.t1g;Name=Thela2p4_000809;depth=128;locus=L000758;status=Matches RNA-Seq data
scaffold00007	AUGUSTUS	mRNA	1013978	1014808	1.67870036101	-	.	ID=Thela2p4_000809.t1;Name=Thela2p4_000809;Parent=Thela2p4_000809.t1g
scaffold00007	AUGUSTUS	exon	1013978	1014808	1.67870036101	-	.	ID=Thela2p4_000809.t1.cds;Name=Thela2p4_000809;Parent=Thela2p4_000809.t1
###
scaffold00007	AUGUSTUS	gene	1017068	1017939	11.8561479821	-	.	Alias=Thela2_pvr_015509;ID=Thela2p4_000810.t1g;Name=Thela2p4_000810;depth=382;locus=L000759;status=Matches RNA-Seq data
scaffold00007	AUGUSTUS	mRNA	1017068	1017939	11.8561479821	-	.	ID=Thela2p4_000810.t1;Name=Thela2p4_000810;Parent=Thela2p4_000810.t1g
scaffold00007	AUGUSTUS	exon	1017068	1017552	3.45194281788	-	.	ID=Thela2p4_000810.t1.cds;Name=Thela2p4_000810;Parent=Thela2p4_000810.t1
scaffold00007	AUGUSTUS	exon	1017606	1017939	3.43463046975	-	.	ID=Thela2p4_000810.t1.cds;Name=Thela2p4_000810;Parent=Thela2p4_000810.t1
###
scaffold00007	AUGUSTUS	gene	1020746	1021846	1.0	-	.	Alias=Thela2_pvr_015520;ID=Thela2p4_000811.t1g;Name=Thela2p4_000811;depth=49;locus=L000760;status=Matches RNA-Seq data
scaffold00007	AUGUSTUS	mRNA	1020746	1021846	1.0	-	.	ID=Thela2p4_000811.t1;Name=Thela2p4_000811;Parent=Thela2p4_000811.t1g
scaffold00007	AUGUSTUS	exon	1020746	1021846	1.0	-	.	ID=Thela2p4_000811.t1.cds;Name=Thela2p4_000811;Parent=Thela2p4_000811.t1
###
scaffold00007	AUGUSTUS	gene	1022159	1024029	5.19143874791	-	.	Alias=Thela2_pvr_015549;ID=Thela2p4_000812.t1g;Name=Thela2p4_000812;depth=133;locus=L000761;status=Matches RNA-Seq data
scaffold00007	AUGUSTUS	mRNA	1022159	1024029	5.19143874791	-	.	ID=Thela2p4_000812.t1;Name=Thela2p4_000812;Parent=Thela2p4_000812.t1g
scaffold00007	AUGUSTUS	exon	1022159	1023040	2.23864801832	-	.	ID=Thela2p4_000812.t1.cds;Name=Thela2p4_000812;Parent=Thela2p4_000812.t1
scaffold00007	AUGUSTUS	exon	1023103	1024029	2.31900625084	-	.	ID=Thela2p4_000812.t1.cds;Name=Thela2p4_000812;Parent=Thela2p4_000812.t1
###
scaffold00007	AUGUSTUS	gene	1025895	1028961	49.3927612592	-	.	Alias=Thela2_pvr_015582;ID=Thela2p4_000813.t1g;Name=Thela2p4_000813;depth=374;locus=L000762;status=Matches RNA-Seq data
scaffold00007	AUGUSTUS	mRNA	1025895	1028961	49.3927612592	-	.	ID=Thela2p4_000813.t1;Name=Thela2p4_000813;Parent=Thela2p4_000813.t1g
scaffold00007	AUGUSTUS	exon	1025895	1028294	2.94940192794	-	.	ID=Thela2p4_000813.t1.cds;Name=Thela2p4_000813;Parent=Thela2p4_000813.t1
scaffold00007	AUGUSTUS	exon	1028369	1028480	5.76086116474	-	.	ID=Thela2p4_000813.t1.cds;Name=Thela2p4_000813;Parent=Thela2p4_000813.t1
scaffold00007	AUGUSTUS	exon	1028540	1028961	2.90697928438	-	.	ID=Thela2p4_000813.t1.cds;Name=Thela2p4_000813;Parent=Thela2p4_000813.t1
###
scaffold00007	AUGUSTUS	gene	1029914	1030765	11.3882562027	-	.	Alias=Thela2_pvr_015627;ID=Thela2p4_000814.t1g;Name=Thela2p4_000814;depth=643;locus=L000763;status=Matches RNA-Seq data
scaffold00007	AUGUSTUS	mRNA	1029914	1030765	11.3882562027	-	.	ID=Thela2p4_000814.t1;Name=Thela2p4_000814;Parent=Thela2p4_000814.t1g
scaffold00007	AUGUSTUS	exon	1029914	1030268	3.41490412559	-	.	ID=Thela2p4_000814.t1.cds;Name=Thela2p4_000814;Parent=Thela2p4_000814.t1
scaffold00007	AUGUSTUS	exon	1030332	1030765	3.3348685011	-	.	ID=Thela2p4_000814.t1.cds;Name=Thela2p4_000814;Parent=Thela2p4_000814.t1
###
scaffold00007	AUGUSTUS	gene	1031275	1033596	1.37855297158	+	.	Alias=Thela2_pvr_015638;ID=Thela2p4_000815.t1g;Name=Thela2p4_000815;depth=129;locus=L000764;status=Matches RNA-Seq data
scaffold00007	AUGUSTUS	mRNA	1031275	1033596	1.37855297158	+	.	ID=Thela2p4_000815.t1;Name=Thela2p4_000815;Parent=Thela2p4_000815.t1g
scaffold00007	AUGUSTUS	exon	1031275	1033596	1.37855297158	+	.	ID=Thela2p4_000815.t1.cds;Name=Thela2p4_000815;Parent=Thela2p4_000815.t1
###
scaffold00007	AUGUSTUS	gene	1034386	1036316	96.6681117368	+	.	Alias=Thela2_pvr_015653;ID=Thela2p4_000816.t1g;Name=Thela2p4_000816;depth=232;locus=L000765;status=Matches RNA-Seq data
scaffold00007	AUGUSTUS	mRNA	1034386	1036316	96.6681117368	+	.	ID=Thela2p4_000816.t1;Name=Thela2p4_000816;Parent=Thela2p4_000816.t1g
scaffold00007	AUGUSTUS	exon	1034386	1034468	2.6538029603	+	.	ID=Thela2p4_000816.t1.cds;Name=Thela2p4_000816;Parent=Thela2p4_000816.t1
scaffold00007	AUGUSTUS	exon	1034526	1034644	3.35538404385	+	.	ID=Thela2p4_000816.t1.cds;Name=Thela2p4_000816;Parent=Thela2p4_000816.t1
scaffold00007	AUGUSTUS	exon	1034710	1034744	3.53303880216	+	.	ID=Thela2p4_000816.t1.cds;Name=Thela2p4_000816;Parent=Thela2p4_000816.t1
scaffold00007	AUGUSTUS	exon	1034805	1036316	3.0727265931	+	.	ID=Thela2p4_000816.t1.cds;Name=Thela2p4_000816;Parent=Thela2p4_000816.t1
###
scaffold00007	AUGUSTUS	gene	1037075	1039114	629585.488775	-	.	Alias=Thela2_pvr_015666;ID=Thela2p4_000817.t1g;Name=Thela2p4_000817;depth=510;locus=L000766;status=Matches RNA-Seq data
scaffold00007	AUGUSTUS	mRNA	1037075	1039114	629585.488775	-	.	ID=Thela2p4_000817.t1;Name=Thela2p4_000817;Parent=Thela2p4_000817.t1g
scaffold00007	AUGUSTUS	exon	1037075	1037098	3.25390913604	-	.	ID=Thela2p4_000817.t1.cds;Name=Thela2p4_000817;Parent=Thela2p4_000817.t1
scaffold00007	AUGUSTUS	exon	1037157	1037673	6.30458537539	-	.	ID=Thela2p4_000817.t1.cds;Name=Thela2p4_000817;Parent=Thela2p4_000817.t1
scaffold00007	AUGUSTUS	exon	1037727	1037935	6.3602777802	-	.	ID=Thela2p4_000817.t1.cds;Name=Thela2p4_000817;Parent=Thela2p4_000817.t1
scaffold00007	AUGUSTUS	exon	1037993	1038157	6.31339150572	-	.	ID=Thela2p4_000817.t1.cds;Name=Thela2p4_000817;Parent=Thela2p4_000817.t1
scaffold00007	AUGUSTUS	exon	1038217	1038269	6.27391298285	-	.	ID=Thela2p4_000817.t1.cds;Name=Thela2p4_000817;Parent=Thela2p4_000817.t1
scaffold00007	AUGUSTUS	exon	1038337	1038358	5.17259002263	-	.	ID=Thela2p4_000817.t1.cds;Name=Thela2p4_000817;Parent=Thela2p4_000817.t1
scaffold00007	AUGUSTUS	exon	1038558	1038710	3.61053787517	-	.	ID=Thela2p4_000817.t1.cds;Name=Thela2p4_000817;Parent=Thela2p4_000817.t1
scaffold00007	AUGUSTUS	exon	1038758	1038837	3.51636180958	-	.	ID=Thela2p4_000817.t1.cds;Name=Thela2p4_000817;Parent=Thela2p4_000817.t1
scaffold00007	AUGUSTUS	exon	1038901	1039114	1.85499158726	-	.	ID=Thela2p4_000817.t1.cds;Name=Thela2p4_000817;Parent=Thela2p4_000817.t1
###
scaffold00007	AUGUSTUS	gene	1040026	1041117	12.0403105264	+	.	Alias=Thela2_pvr_015687;ID=Thela2p4_000818.t1g;Name=Thela2p4_000818;depth=1536;locus=L000767;status=Matches RNA-Seq data
scaffold00007	AUGUSTUS	mRNA	1040026	1041117	12.0403105264	+	.	ID=Thela2p4_000818.t1;Name=Thela2p4_000818;Parent=Thela2p4_000818.t1g
scaffold00007	AUGUSTUS	exon	1040026	1040876	3.36478148294	+	.	ID=Thela2p4_000818.t1.cds;Name=Thela2p4_000818;Parent=Thela2p4_000818.t1
scaffold00007	AUGUSTUS	exon	1040940	1041117	3.57833356712	+	.	ID=Thela2p4_000818.t1.cds;Name=Thela2p4_000818;Parent=Thela2p4_000818.t1
###
scaffold00007	AUGUSTUS	gene	1041462	1044360	606.263040665	-	.	Alias=Thela2_pvr_015696;ID=Thela2p4_000819.t1g;Name=Thela2p4_000819;depth=285;locus=L000768;status=Matches RNA-Seq data
scaffold00007	AUGUSTUS	mRNA	1041462	1044360	606.263040665	-	.	ID=Thela2p4_000819.t1;Name=Thela2p4_000819;Parent=Thela2p4_000819.t1g
scaffold00007	AUGUSTUS	exon	1041462	1041803	1.77768400673	-	.	ID=Thela2p4_000819.t1.cds;Name=Thela2p4_000819;Parent=Thela2p4_000819.t1
scaffold00007	AUGUSTUS	exon	1041932	1042104	3.56748557977	-	.	ID=Thela2p4_000819.t1.cds;Name=Thela2p4_000819;Parent=Thela2p4_000819.t1
scaffold00007	AUGUSTUS	exon	1042155	1042472	5.40757169771	-	.	ID=Thela2p4_000819.t1.cds;Name=Thela2p4_000819;Parent=Thela2p4_000819.t1
scaffold00007	AUGUSTUS	exon	1042524	1043483	5.59218333216	-	.	ID=Thela2p4_000819.t1.cds;Name=Thela2p4_000819;Parent=Thela2p4_000819.t1
scaffold00007	AUGUSTUS	exon	1043535	1044360	3.16126290119	-	.	ID=Thela2p4_000819.t1.cds;Name=Thela2p4_000819;Parent=Thela2p4_000819.t1
###
scaffold00007	AUGUSTUS	gene	1044773	1045921	1.73977371628	+	.	Alias=Thela2_pvr_015714;ID=Thela2p4_000820.t1g;Name=Thela2p4_000820;depth=561;locus=L000769;status=Matches RNA-Seq data
scaffold00007	AUGUSTUS	mRNA	1044773	1045921	1.73977371628	+	.	ID=Thela2p4_000820.t1;Name=Thela2p4_000820;Parent=Thela2p4_000820.t1g
scaffold00007	AUGUSTUS	exon	1044773	1045921	1.73977371628	+	.	ID=Thela2p4_000820.t1.cds;Name=Thela2p4_000820;Parent=Thela2p4_000820.t1
###
scaffold00007	AUGUSTUS	gene	1048103	1049137	1.0	+	.	Alias=Thela2_pvr_015730;ID=Thela2p4_000823.t1g;Name=Thela2p4_000823;depth=553;locus=L000772;status=Matches RNA-Seq data
scaffold00007	AUGUSTUS	mRNA	1048103	1049137	1.0	+	.	ID=Thela2p4_000823.t1;Name=Thela2p4_000823;Parent=Thela2p4_000823.t1g
scaffold00007	AUGUSTUS	exon	1048103	1049137	1.0	+	.	ID=Thela2p4_000823.t1.cds;Name=Thela2p4_000823;Parent=Thela2p4_000823.t1
###
scaffold00007	AUGUSTUS	gene	1050991	1052652	7595731.97637	+	.	Alias=Thela2_pvr_015748;ID=Thela2p4_000824.t1g;Name=Thela2p4_000824;depth=1254;locus=L000773;status=Matches RNA-Seq data
scaffold00007	AUGUSTUS	mRNA	1050991	1052652	7595731.97637	+	.	ID=Thela2p4_000824.t1;Name=Thela2p4_000824;Parent=Thela2p4_000824.t1g
scaffold00007	AUGUSTUS	exon	1050991	1051050	2.18958390749	+	.	ID=Thela2p4_000824.t1.cds;Name=Thela2p4_000824;Parent=Thela2p4_000824.t1
scaffold00007	AUGUSTUS	exon	1051117	1051154	2.83585261859	+	.	ID=Thela2p4_000824.t1.cds;Name=Thela2p4_000824;Parent=Thela2p4_000824.t1
scaffold00007	AUGUSTUS	exon	1051248	1051301	3.70304151759	+	.	ID=Thela2p4_000824.t1.cds;Name=Thela2p4_000824;Parent=Thela2p4_000824.t1
scaffold00007	AUGUSTUS	exon	1051354	1051360	5.33156230638	+	.	ID=Thela2p4_000824.t1.cds;Name=Thela2p4_000824;Parent=Thela2p4_000824.t1
scaffold00007	AUGUSTUS	exon	1051420	1051464	5.46226020032	+	.	ID=Thela2p4_000824.t1.cds;Name=Thela2p4_000824;Parent=Thela2p4_000824.t1
scaffold00007	AUGUSTUS	exon	1051527	1051656	5.99540423014	+	.	ID=Thela2p4_000824.t1.cds;Name=Thela2p4_000824;Parent=Thela2p4_000824.t1
scaffold00007	AUGUSTUS	exon	1051713	1051737	5.49815338207	+	.	ID=Thela2p4_000824.t1.cds;Name=Thela2p4_000824;Parent=Thela2p4_000824.t1
scaffold00007	AUGUSTUS	exon	1051790	1051815	3.90487820532	+	.	ID=Thela2p4_000824.t1.cds;Name=Thela2p4_000824;Parent=Thela2p4_000824.t1
scaffold00007	AUGUSTUS	exon	1051876	1051906	4.47360125821	+	.	ID=Thela2p4_000824.t1.cds;Name=Thela2p4_000824;Parent=Thela2p4_000824.t1
scaffold00007	AUGUSTUS	exon	1051970	1052324	6.15662328523	+	.	ID=Thela2p4_000824.t1.cds;Name=Thela2p4_000824;Parent=Thela2p4_000824.t1
scaffold00007	AUGUSTUS	exon	1052413	1052652	3.19960422803	+	.	ID=Thela2p4_000824.t1.cds;Name=Thela2p4_000824;Parent=Thela2p4_000824.t1
###
scaffold00007	AUGUSTUS	gene	1052986	1053972	9.28015422159	-	.	Alias=Thela2_pvr_015769;ID=Thela2p4_000825.t1g;Name=Thela2p4_000825;depth=1151;locus=L000774;status=Matches RNA-Seq data
scaffold00007	AUGUSTUS	mRNA	1052986	1053972	9.28015422159	-	.	ID=Thela2p4_000825.t1;Name=Thela2p4_000825;Parent=Thela2p4_000825.t1g
scaffold00007	AUGUSTUS	exon	1052986	1053842	3.09868829722	-	.	ID=Thela2p4_000825.t1.cds;Name=Thela2p4_000825;Parent=Thela2p4_000825.t1
scaffold00007	AUGUSTUS	exon	1053897	1053972	2.99486535316	-	.	ID=Thela2p4_000825.t1.cds;Name=Thela2p4_000825;Parent=Thela2p4_000825.t1
###
scaffold00007	AUGUSTUS	gene	1061582	1065039	2621.50031236	-	.	ID=A1.g756.t1g;Name=A1.g756.t1;depth=492;status=Matches RNA-Seq data
scaffold00007	AUGUSTUS	mRNA	1061582	1065039	2621.50031236	-	.	ID=A1.g756.t1;Name=A1.g756.t1;Parent=A1.g756.t1g
scaffold00007	AUGUSTUS	exon	1061582	1062328	2.95163382177	-	0	ID=A1.g756.t1.cds;Name=A1.g756.t1;Parent=A1.g756.t1
scaffold00007	AUGUSTUS	exon	1062383	1062978	5.62273923474	-	2	ID=A1.g756.t1.cds;Name=A1.g756.t1;Parent=A1.g756.t1
scaffold00007	AUGUSTUS	exon	1063039	1064100	6.7219863897	-	2	ID=A1.g756.t1.cds;Name=A1.g756.t1;Parent=A1.g756.t1
scaffold00007	AUGUSTUS	exon	1064153	1064243	6.80501306984	-	0	ID=A1.g756.t1.cds;Name=A1.g756.t1;Parent=A1.g756.t1
scaffold00007	AUGUSTUS	exon	1064296	1065039	3.45312977676	-	0	ID=A1.g756.t1.cds;Name=A1.g756.t1;Parent=A1.g756.t1
###
scaffold00007	AUGUSTUS	gene	1072907	1074860	25.4512537793	+	.	ID=A1.g759.t1g;Name=A1.g759.t1;depth=2256;status=Matches RNA-Seq data
scaffold00007	AUGUSTUS	mRNA	1072907	1074860	25.4512537793	+	.	ID=A1.g759.t1;Name=A1.g759.t1;Parent=A1.g759.t1g
scaffold00007	AUGUSTUS	exon	1072907	1073317	2.28396220973	+	0	ID=A1.g759.t1.cds;Name=A1.g759.t1;Parent=A1.g759.t1
scaffold00007	AUGUSTUS	exon	1073384	1073657	4.20915737022	+	0	ID=A1.g759.t1.cds;Name=A1.g759.t1;Parent=A1.g759.t1
scaffold00007	AUGUSTUS	exon	1073716	1074860	2.64743376998	+	2	ID=A1.g759.t1.cds;Name=A1.g759.t1;Parent=A1.g759.t1
###
scaffold00007	AUGUSTUS	gene	1075423	1076497	6.88875543594	+	.	ID=A1.g760.t1g;Name=A1.g760.t1;depth=555;status=Matches RNA-Seq data
scaffold00007	AUGUSTUS	mRNA	1075423	1076497	6.88875543594	+	.	ID=A1.g760.t1;Name=A1.g760.t1;Parent=A1.g760.t1g
scaffold00007	AUGUSTUS	exon	1075423	1075787	2.44256779518	+	0	ID=A1.g760.t1.cds;Name=A1.g760.t1;Parent=A1.g760.t1
scaffold00007	AUGUSTUS	exon	1075852	1076497	2.82029241912	+	1	ID=A1.g760.t1.cds;Name=A1.g760.t1;Parent=A1.g760.t1
###
scaffold00007	AUGUSTUS	gene	1077000	1078952	1.47132616487	-	.	ID=A1.g761.t1g;Name=A1.g761.t1;depth=440;status=Matches RNA-Seq data
scaffold00007	AUGUSTUS	mRNA	1077000	1078952	1.47132616487	-	.	ID=A1.g761.t1;Name=A1.g761.t1;Parent=A1.g761.t1g
scaffold00007	AUGUSTUS	exon	1077000	1078952	1.47132616487	-	0	ID=A1.g761.t1.cds;Name=A1.g761.t1;Parent=A1.g761.t1
###
scaffold00007	AUGUSTUS	gene	1080096	1082527	1103.2845564	+	.	ID=A1.g764.t1g;Name=A1.g764.t1;depth=506;status=Matches RNA-Seq data
scaffold00007	AUGUSTUS	mRNA	1080096	1082527	1103.2845564	+	.	ID=A1.g764.t1;Name=A1.g764.t1;Parent=A1.g764.t1g
scaffold00007	AUGUSTUS	exon	1080096	1080504	1.94778640161	+	0	ID=A1.g764.t1.cds;Name=A1.g764.t1;Parent=A1.g764.t1
scaffold00007	AUGUSTUS	exon	1080554	1080706	5.96846536909	+	2	ID=A1.g764.t1.cds;Name=A1.g764.t1;Parent=A1.g764.t1
scaffold00007	AUGUSTUS	exon	1080756	1080829	6.19098572122	+	2	ID=A1.g764.t1.cds;Name=A1.g764.t1;Parent=A1.g764.t1
scaffold00007	AUGUSTUS	exon	1080885	1081251	5.92128098644	+	0	ID=A1.g764.t1.cds;Name=A1.g764.t1;Parent=A1.g764.t1
scaffold00007	AUGUSTUS	exon	1081302	1082527	2.58885697827	+	2	ID=A1.g764.t1.cds;Name=A1.g764.t1;Parent=A1.g764.t1
###
scaffold00007	AUGUSTUS	gene	1083058	1085197	12.0653805649	-	.	ID=A1.g765.t1g;Name=A1.g765.t1;depth=211;status=Matches RNA-Seq data
scaffold00007	AUGUSTUS	mRNA	1083058	1085197	12.0653805649	-	.	ID=A1.g765.t1;Name=A1.g765.t1;Parent=A1.g765.t1g
scaffold00007	AUGUSTUS	exon	1083058	1084914	3.49039741458	-	0	ID=A1.g765.t1.cds;Name=A1.g765.t1;Parent=A1.g765.t1
scaffold00007	AUGUSTUS	exon	1084973	1085197	3.45673547503	-	0	ID=A1.g765.t1.cds;Name=A1.g765.t1;Parent=A1.g765.t1
###
scaffold00007	AUGUSTUS	gene	1086435	1088471	1.77515954836	+	.	ID=A1.g766.t1g;Name=A1.g766.t1;depth=438;status=Matches RNA-Seq data
scaffold00007	AUGUSTUS	mRNA	1086435	1088471	1.77515954836	+	.	ID=A1.g766.t1;Name=A1.g766.t1;Parent=A1.g766.t1g
scaffold00007	AUGUSTUS	exon	1086435	1088471	1.77515954836	+	0	ID=A1.g766.t1.cds;Name=A1.g766.t1;Parent=A1.g766.t1
###
scaffold00007	AUGUSTUS	gene	1089033	1090364	1.53978978979	-	.	ID=A1.g767.t1g;Name=A1.g767.t1;depth=592;status=Matches RNA-Seq data
scaffold00007	AUGUSTUS	mRNA	1089033	1090364	1.53978978979	-	.	ID=A1.g767.t1;Name=A1.g767.t1;Parent=A1.g767.t1g
scaffold00007	AUGUSTUS	exon	1089033	1090364	1.53978978979	-	0	ID=A1.g767.t1.cds;Name=A1.g767.t1;Parent=A1.g767.t1
###
scaffold00007	AUGUSTUS	gene	1095194	1095881	3.83715766099	-	.	ID=A1.g770.t1g;Name=A1.g770.t1;depth=1698;status=Matches RNA-Seq data
scaffold00007	AUGUSTUS	mRNA	1095194	1095881	3.83715766099	-	.	ID=A1.g770.t1;Name=A1.g770.t1;Parent=A1.g770.t1g
scaffold00007	AUGUSTUS	exon	1095194	1095569	1.95886642245	-	1	ID=A1.g770.t1.cds;Name=A1.g770.t1;Parent=A1.g770.t1
scaffold00007	AUGUSTUS	exon	1095634	1095881	1.95886642245	-	0	ID=A1.g770.t1.cds;Name=A1.g770.t1;Parent=A1.g770.t1
###
scaffold00007	AUGUSTUS	gene	1096281	1097423	1.0	-	.	ID=A1.g771.t1g;Name=A1.g771.t1;depth=88;status=Matches RNA-Seq data
scaffold00007	AUGUSTUS	mRNA	1096281	1097423	1.0	-	.	ID=A1.g771.t1;Name=A1.g771.t1;Parent=A1.g771.t1g
scaffold00007	AUGUSTUS	exon	1096281	1097423	1.0	-	0	ID=A1.g771.t1.cds;Name=A1.g771.t1;Parent=A1.g771.t1
###
scaffold00007	AUGUSTUS	gene	1097956	1101097	19272727.5467	-	.	ID=A3.g881.t1g;Name=A3.g881.t1;depth=4056;status=Matches RNA-Seq data
scaffold00007	AUGUSTUS	mRNA	1097956	1101097	19272727.5467	-	.	ID=A3.g881.t1;Name=A3.g881.t1;Parent=A3.g881.t1g
scaffold00007	AUGUSTUS	exon	1097956	1098873	3.06574779257	-	0	ID=A3.g881.t1.cds;Name=A3.g881.t1;Parent=A3.g881.t1
scaffold00007	AUGUSTUS	exon	1098926	1099042	5.18221614968	-	0	ID=A3.g881.t1.cds;Name=A3.g881.t1;Parent=A3.g881.t1
scaffold00007	AUGUSTUS	exon	1099098	1099452	5.32917035744	-	1	ID=A3.g881.t1.cds;Name=A3.g881.t1;Parent=A3.g881.t1
scaffold00007	AUGUSTUS	exon	1099506	1099636	5.83077617169	-	0	ID=A3.g881.t1.cds;Name=A3.g881.t1;Parent=A3.g881.t1
scaffold00007	AUGUSTUS	exon	1099687	1099826	5.57376716787	-	2	ID=A3.g881.t1.cds;Name=A3.g881.t1;Parent=A3.g881.t1
scaffold00007	AUGUSTUS	exon	1099880	1100189	5.77281325352	-	0	ID=A3.g881.t1.cds;Name=A3.g881.t1;Parent=A3.g881.t1
scaffold00007	AUGUSTUS	exon	1100237	1100439	6.21816159591	-	2	ID=A3.g881.t1.cds;Name=A3.g881.t1;Parent=A3.g881.t1
scaffold00007	AUGUSTUS	exon	1100494	1100821	5.83866631186	-	0	ID=A3.g881.t1.cds;Name=A3.g881.t1;Parent=A3.g881.t1
scaffold00007	AUGUSTUS	exon	1100873	1100898	4.51934453332	-	2	ID=A3.g881.t1.cds;Name=A3.g881.t1;Parent=A3.g881.t1
scaffold00007	AUGUSTUS	exon	1100958	1100997	4.00983283956	-	0	ID=A3.g881.t1.cds;Name=A3.g881.t1;Parent=A3.g881.t1
scaffold00007	AUGUSTUS	exon	1101047	1101097	1.84413007165	-	0	ID=A3.g881.t1.cds;Name=A3.g881.t1;Parent=A3.g881.t1
###
scaffold00007	AUGUSTUS	gene	1103277	1105330	344.055405388	+	.	ID=A3.g883.t1g;Name=A3.g883.t1;depth=108;status=Matches RNA-Seq data
scaffold00007	AUGUSTUS	mRNA	1103277	1105330	344.055405388	+	.	ID=A3.g883.t1;Name=A3.g883.t1;Parent=A3.g883.t1g
scaffold00007	AUGUSTUS	exon	1103277	1103499	1.95443593393	+	0	ID=A3.g883.t1.cds;Name=A3.g883.t1;Parent=A3.g883.t1
scaffold00007	AUGUSTUS	exon	1103572	1104153	3.84088630136	+	2	ID=A3.g883.t1.cds;Name=A3.g883.t1;Parent=A3.g883.t1
scaffold00007	AUGUSTUS	exon	1104205	1104952	5.172716923	+	2	ID=A3.g883.t1.cds;Name=A3.g883.t1;Parent=A3.g883.t1
scaffold00007	AUGUSTUS	exon	1105009	1105268	4.91170386245	+	1	ID=A3.g883.t1.cds;Name=A3.g883.t1;Parent=A3.g883.t1
scaffold00007	AUGUSTUS	exon	1105326	1105330	1.80395046721	+	2	ID=A3.g883.t1.cds;Name=A3.g883.t1;Parent=A3.g883.t1
###
scaffold00007	AUGUSTUS	gene	1105689	1106304	13.4841662069	-	.	ID=A1.g775.t1g;Name=A1.g775.t1;depth=1252;status=Matches RNA-Seq data
scaffold00007	AUGUSTUS	mRNA	1105689	1106304	13.4841662069	-	.	ID=A1.g775.t1;Name=A1.g775.t1;Parent=A1.g775.t1g
scaffold00007	AUGUSTUS	exon	1105689	1105760	1.94178988184	-	0	ID=A1.g775.t1.cds;Name=A1.g775.t1;Parent=A1.g775.t1
scaffold00007	AUGUSTUS	exon	1105822	1106111	3.67207927568	-	2	ID=A1.g775.t1.cds;Name=A1.g775.t1;Parent=A1.g775.t1
scaffold00007	AUGUSTUS	exon	1106190	1106304	1.89107962196	-	0	ID=A1.g775.t1.cds;Name=A1.g775.t1;Parent=A1.g775.t1
###
scaffold00007	AUGUSTUS	gene	1106633	1108441	9.8104826036	-	.	ID=A1.g776.t1g;Name=A1.g776.t1;depth=544;status=Matches RNA-Seq data
scaffold00007	AUGUSTUS	mRNA	1106633	1108441	9.8104826036	-	.	ID=A1.g776.t1;Name=A1.g776.t1;Parent=A1.g776.t1g
scaffold00007	AUGUSTUS	exon	1106633	1108276	3.15882141034	-	0	ID=A1.g776.t1.cds;Name=A1.g776.t1;Parent=A1.g776.t1
scaffold00007	AUGUSTUS	exon	1108337	1108441	3.10574145518	-	0	ID=A1.g776.t1.cds;Name=A1.g776.t1;Parent=A1.g776.t1
###
scaffold00007	AUGUSTUS	gene	1108932	1109775	48.9798176353	+	.	ID=A1.g777.t1g;Name=A1.g777.t1;depth=630;status=Matches RNA-Seq data
scaffold00007	AUGUSTUS	mRNA	1108932	1109775	48.9798176353	+	.	ID=A1.g777.t1;Name=A1.g777.t1;Parent=A1.g777.t1g
scaffold00007	AUGUSTUS	exon	1108932	1109458	3.09184689981	+	0	ID=A1.g777.t1.cds;Name=A1.g777.t1;Parent=A1.g777.t1
scaffold00007	AUGUSTUS	exon	1109515	1109654	5.48713695706	+	1	ID=A1.g777.t1.cds;Name=A1.g777.t1;Parent=A1.g777.t1
scaffold00007	AUGUSTUS	exon	1109702	1109775	2.88704386824	+	2	ID=A1.g777.t1.cds;Name=A1.g777.t1;Parent=A1.g777.t1
###
scaffold00007	AUGUSTUS	gene	1109850	1111091	12.6706622715	-	.	ID=A1.g778.t1g;Name=A1.g778.t1;depth=167;status=Matches RNA-Seq data
scaffold00007	AUGUSTUS	mRNA	1109850	1111091	12.6706622715	-	.	ID=A1.g778.t1;Name=A1.g778.t1;Parent=A1.g778.t1g
scaffold00007	AUGUSTUS	exon	1109850	1109929	1.85655824327	-	2	ID=A1.g778.t1.cds;Name=A1.g778.t1;Parent=A1.g778.t1
scaffold00007	AUGUSTUS	exon	1109979	1110215	3.55958737377	-	2	ID=A1.g778.t1.cds;Name=A1.g778.t1;Parent=A1.g778.t1
scaffold00007	AUGUSTUS	exon	1110272	1111091	1.91730444584	-	0	ID=A1.g778.t1.cds;Name=A1.g778.t1;Parent=A1.g778.t1
###
scaffold00007	AUGUSTUS	gene	1112326	1113087	1.65354330709	+	.	ID=A1.g780.t1g;Name=A1.g780.t1;depth=252;status=Matches RNA-Seq data
scaffold00007	AUGUSTUS	mRNA	1112326	1113087	1.65354330709	+	.	ID=A1.g780.t1;Name=A1.g780.t1;Parent=A1.g780.t1g
scaffold00007	AUGUSTUS	exon	1112326	1113087	1.65354330709	+	0	ID=A1.g780.t1.cds;Name=A1.g780.t1;Parent=A1.g780.t1
###
scaffold00007	AUGUSTUS	gene	1113528	1115441	17.3838644548	-	.	ID=A1.g781.t1g;Name=A1.g781.t1;depth=1208;status=Matches RNA-Seq data
scaffold00007	AUGUSTUS	mRNA	1113528	1115441	17.3838644548	-	.	ID=A1.g781.t1;Name=A1.g781.t1;Parent=A1.g781.t1g
scaffold00007	AUGUSTUS	exon	1113528	1114789	2.59722127969	-	2	ID=A1.g781.t1.cds;Name=A1.g781.t1;Parent=A1.g781.t1
scaffold00007	AUGUSTUS	exon	1114842	1115032	3.44736281372	-	1	ID=A1.g781.t1.cds;Name=A1.g781.t1;Parent=A1.g781.t1
scaffold00007	AUGUSTUS	exon	1115086	1115441	1.941558059	-	0	ID=A1.g781.t1.cds;Name=A1.g781.t1;Parent=A1.g781.t1
###
scaffold00007	AUGUSTUS	gene	1119258	1124258	1.60027994401	-	.	Alias=Thela2_pvr_016239;ID=Thela2p4_000860.t1g;Name=Thela2p4_000860;depth=341;locus=L000807;status=Matches RNA-Seq data
scaffold00007	AUGUSTUS	mRNA	1119258	1124258	1.60027994401	-	.	ID=Thela2p4_000860.t1;Name=Thela2p4_000860;Parent=Thela2p4_000860.t1g
scaffold00007	AUGUSTUS	exon	1119258	1124258	1.60027994401	-	.	ID=Thela2p4_000860.t1.cds;Name=Thela2p4_000860;Parent=Thela2p4_000860.t1
###
scaffold00007	AUGUSTUS	gene	1128495	1130603	376.593876809	-	.	ID=A1.g784.t1g;Name=A1.g784.t1;depth=350;status=Matches RNA-Seq data
scaffold00007	AUGUSTUS	mRNA	1128495	1130603	376.593876809	-	.	ID=A1.g784.t1;Name=A1.g784.t1;Parent=A1.g784.t1g
scaffold00007	AUGUSTUS	exon	1128495	1129686	3.28286346201	-	1	ID=A1.g784.t1.cds;Name=A1.g784.t1;Parent=A1.g784.t1
scaffold00007	AUGUSTUS	exon	1129741	1129885	6.43441985318	-	2	ID=A1.g784.t1.cds;Name=A1.g784.t1;Parent=A1.g784.t1
scaffold00007	AUGUSTUS	exon	1129944	1130214	6.22929514337	-	0	ID=A1.g784.t1.cds;Name=A1.g784.t1;Parent=A1.g784.t1
scaffold00007	AUGUSTUS	exon	1130286	1130603	2.86201648	-	0	ID=A1.g784.t1.cds;Name=A1.g784.t1;Parent=A1.g784.t1
###
scaffold00007	AUGUSTUS	gene	1137774	1139889	1920.70178406	-	.	ID=A1.g787.t1g;Name=A1.g787.t1;depth=346;status=Matches RNA-Seq data
scaffold00007	AUGUSTUS	mRNA	1137774	1139889	1920.70178406	-	.	ID=A1.g787.t1;Name=A1.g787.t1;Parent=A1.g787.t1g
scaffold00007	AUGUSTUS	exon	1137774	1138367	3.11953624588	-	0	ID=A1.g787.t1.cds;Name=A1.g787.t1;Parent=A1.g787.t1
scaffold00007	AUGUSTUS	exon	1138425	1139062	6.21304489935	-	2	ID=A1.g787.t1.cds;Name=A1.g787.t1;Parent=A1.g787.t1
scaffold00007	AUGUSTUS	exon	1139143	1139239	5.60654368371	-	0	ID=A1.g787.t1.cds;Name=A1.g787.t1;Parent=A1.g787.t1
scaffold00007	AUGUSTUS	exon	1139301	1139584	5.61250643422	-	2	ID=A1.g787.t1.cds;Name=A1.g787.t1;Parent=A1.g787.t1
scaffold00007	AUGUSTUS	exon	1139649	1139889	3.14929504143	-	0	ID=A1.g787.t1.cds;Name=A1.g787.t1;Parent=A1.g787.t1
###
scaffold00007	AUGUSTUS	gene	1149208	1150701	13.1752396045	+	.	ID=A2.g775.t1g;Name=A2.g775.t1;depth=511;status=Matches RNA-Seq data
scaffold00007	AUGUSTUS	mRNA	1149208	1150701	13.1752396045	+	.	ID=A2.g775.t1;Name=A2.g775.t1;Parent=A2.g775.t1g
scaffold00007	AUGUSTUS	exon	1149208	1149321	1.8247626457	+	0	ID=A2.g775.t1.cds;Name=A2.g775.t1;Parent=A2.g775.t1
scaffold00007	AUGUSTUS	exon	1149380	1150105	3.62977128818	+	0	ID=A2.g775.t1.cds;Name=A2.g775.t1;Parent=A2.g775.t1
scaffold00007	AUGUSTUS	exon	1150534	1150701	1.98917448071	+	0	ID=A2.g775.t1.cds;Name=A2.g775.t1;Parent=A2.g775.t1
###
scaffold00007	AUGUSTUS	gene	1152719	1154677	4.4364979857	-	.	ID=A2.g776.t1g;Name=A2.g776.t1;depth=1705;status=Matches RNA-Seq data
scaffold00007	AUGUSTUS	mRNA	1152719	1154677	4.4364979857	-	.	ID=A2.g776.t1;Name=A2.g776.t1;Parent=A2.g776.t1g
scaffold00007	AUGUSTUS	exon	1152719	1152730	1.6033659755	-	0	ID=A2.g776.t1.cds;Name=A2.g776.t1;Parent=A2.g776.t1
scaffold00007	AUGUSTUS	exon	1152782	1154677	2.76699022775	-	0	ID=A2.g776.t1.cds;Name=A2.g776.t1;Parent=A2.g776.t1
###
scaffold00007	AUGUSTUS	gene	1156922	1158848	226.449428468	-	.	ID=A2.g777.t1g;Name=A2.g777.t1;depth=188;status=Matches RNA-Seq data
scaffold00007	AUGUSTUS	mRNA	1156922	1158848	226.449428468	-	.	ID=A2.g777.t1;Name=A2.g777.t1;Parent=A2.g777.t1g
scaffold00007	AUGUSTUS	exon	1156922	1156961	1.95763513693	-	1	ID=A2.g777.t1.cds;Name=A2.g777.t1;Parent=A2.g777.t1
scaffold00007	AUGUSTUS	exon	1157016	1157273	5.64584525876	-	1	ID=A2.g777.t1.cds;Name=A2.g777.t1;Parent=A2.g777.t1
scaffold00007	AUGUSTUS	exon	1157332	1158108	6.33638148982	-	1	ID=A2.g777.t1.cds;Name=A2.g777.t1;Parent=A2.g777.t1
scaffold00007	AUGUSTUS	exon	1158160	1158848	3.23347263644	-	0	ID=A2.g777.t1.cds;Name=A2.g777.t1;Parent=A2.g777.t1
###
scaffold00007	AUGUSTUS	gene	1162204	1163233	3.42424242424	+	.	ID=A1.g799.t1g;Name=A1.g799.t1;depth=111;status=Matches RNA-Seq data
scaffold00007	AUGUSTUS	mRNA	1162204	1163233	3.42424242424	+	.	ID=A1.g799.t1;Name=A1.g799.t1;Parent=A1.g799.t1g
scaffold00007	AUGUSTUS	exon	1162204	1162217	1.85047086555	+	0	ID=A1.g799.t1.cds;Name=A1.g799.t1;Parent=A1.g799.t1
scaffold00007	AUGUSTUS	exon	1162273	1163233	1.85047086555	+	1	ID=A1.g799.t1.cds;Name=A1.g799.t1;Parent=A1.g799.t1
###
scaffold00007	AUGUSTUS	gene	1165444	1166833	252.860985082	+	.	ID=A1.g801.t1g;Name=A1.g801.t1;depth=492;status=Matches RNA-Seq data
scaffold00007	AUGUSTUS	mRNA	1165444	1166833	252.860985082	+	.	ID=A1.g801.t1;Name=A1.g801.t1;Parent=A1.g801.t1g
scaffold00007	AUGUSTUS	exon	1165444	1165466	2.98095397424	+	0	ID=A1.g801.t1.cds;Name=A1.g801.t1;Parent=A1.g801.t1
scaffold00007	AUGUSTUS	exon	1165527	1166059	5.66960778045	+	1	ID=A1.g801.t1.cds;Name=A1.g801.t1;Parent=A1.g801.t1
scaffold00007	AUGUSTUS	exon	1166112	1166458	6.28712639782	+	2	ID=A1.g801.t1.cds;Name=A1.g801.t1;Parent=A1.g801.t1
scaffold00007	AUGUSTUS	exon	1166513	1166833	2.37969527104	+	0	ID=A1.g801.t1.cds;Name=A1.g801.t1;Parent=A1.g801.t1
###
scaffold00007	AUGUSTUS	gene	1167174	1168650	362.738237274	-	.	ID=A1.g802.t1g;Name=A1.g802.t1;depth=182;status=Matches RNA-Seq data
scaffold00007	AUGUSTUS	mRNA	1167174	1168650	362.738237274	-	.	ID=A1.g802.t1;Name=A1.g802.t1;Parent=A1.g802.t1g
scaffold00007	AUGUSTUS	exon	1167174	1168042	3.33276974412	-	2	ID=A1.g802.t1.cds;Name=A1.g802.t1;Parent=A1.g802.t1
scaffold00007	AUGUSTUS	exon	1168093	1168234	5.13780278879	-	0	ID=A1.g802.t1.cds;Name=A1.g802.t1;Parent=A1.g802.t1
scaffold00007	AUGUSTUS	exon	1168288	1168346	3.5786517126	-	2	ID=A1.g802.t1.cds;Name=A1.g802.t1;Parent=A1.g802.t1
scaffold00007	AUGUSTUS	exon	1168403	1168494	3.32290739131	-	1	ID=A1.g802.t1.cds;Name=A1.g802.t1;Parent=A1.g802.t1
scaffold00007	AUGUSTUS	exon	1168553	1168650	1.78144708566	-	0	ID=A1.g802.t1.cds;Name=A1.g802.t1;Parent=A1.g802.t1
###
scaffold00007	AUGUSTUS	gene	1169306	1170231	333.370295694	+	.	ID=A1.g803.t1g;Name=A1.g803.t1;depth=1533;status=Matches RNA-Seq data
scaffold00007	AUGUSTUS	mRNA	1169306	1170231	333.370295694	+	.	ID=A1.g803.t1;Name=A1.g803.t1;Parent=A1.g803.t1g
scaffold00007	AUGUSTUS	exon	1169306	1169345	2.99743198063	+	0	ID=A1.g803.t1.cds;Name=A1.g803.t1;Parent=A1.g803.t1
scaffold00007	AUGUSTUS	exon	1169405	1169640	5.82844666727	+	2	ID=A1.g803.t1.cds;Name=A1.g803.t1;Parent=A1.g803.t1
scaffold00007	AUGUSTUS	exon	1169710	1169813	6.10113763051	+	0	ID=A1.g803.t1.cds;Name=A1.g803.t1;Parent=A1.g803.t1
scaffold00007	AUGUSTUS	exon	1169880	1170231	3.12761951866	+	1	ID=A1.g803.t1.cds;Name=A1.g803.t1;Parent=A1.g803.t1
###
scaffold00007	AUGUSTUS	gene	1170638	1172153	11.0723004984	-	.	ID=A2.g784.t1g;Name=A2.g784.t1;depth=1171;status=Matches RNA-Seq data
scaffold00007	AUGUSTUS	mRNA	1170638	1172153	11.0723004984	-	.	ID=A2.g784.t1;Name=A2.g784.t1;Parent=A2.g784.t1g
scaffold00007	AUGUSTUS	exon	1170638	1171142	3.40896253352	-	1	ID=A2.g784.t1.cds;Name=A2.g784.t1;Parent=A2.g784.t1
scaffold00007	AUGUSTUS	exon	1171192	1172153	3.24799712215	-	0	ID=A2.g784.t1.cds;Name=A2.g784.t1;Parent=A2.g784.t1
###
scaffold00007	AUGUSTUS	gene	1172677	1175084	9.23182518486	+	.	ID=A1.g805.t1g;Name=A1.g805.t1;depth=390;status=Matches RNA-Seq data
scaffold00007	AUGUSTUS	mRNA	1172677	1175084	9.23182518486	+	.	ID=A1.g805.t1;Name=A1.g805.t1;Parent=A1.g805.t1g
scaffold00007	AUGUSTUS	exon	1172677	1173882	2.98930972116	+	0	ID=A1.g805.t1.cds;Name=A1.g805.t1;Parent=A1.g805.t1
scaffold00007	AUGUSTUS	exon	1173930	1175084	3.08827991944	+	0	ID=A1.g805.t1.cds;Name=A1.g805.t1;Parent=A1.g805.t1
###
scaffold00007	AUGUSTUS	gene	1175432	1176901	5.39894818274	+	.	ID=A1.g806.t1g;Name=A1.g806.t1;depth=356;status=Matches RNA-Seq data
scaffold00007	AUGUSTUS	mRNA	1175432	1176901	5.39894818274	+	.	ID=A1.g806.t1;Name=A1.g806.t1;Parent=A1.g806.t1g
scaffold00007	AUGUSTUS	exon	1175432	1175649	2.25903609144	+	0	ID=A1.g806.t1.cds;Name=A1.g806.t1;Parent=A1.g806.t1
scaffold00007	AUGUSTUS	exon	1175701	1176901	2.38993445177	+	1	ID=A1.g806.t1.cds;Name=A1.g806.t1;Parent=A1.g806.t1
###
scaffold00007	AUGUSTUS	gene	1177032	1179054	40.6672453643	-	.	ID=A3.g918.t1g;Name=A3.g918.t1;depth=103;status=Matches RNA-Seq data
scaffold00007	AUGUSTUS	mRNA	1177032	1179054	40.6672453643	-	.	ID=A3.g918.t1;Name=A3.g918.t1;Parent=A3.g918.t1g
scaffold00007	AUGUSTUS	exon	1177032	1177467	2.53173139832	-	1	ID=A3.g918.t1.cds;Name=A3.g918.t1;Parent=A3.g918.t1
scaffold00007	AUGUSTUS	exon	1177524	1177810	5.48400714328	-	0	ID=A3.g918.t1.cds;Name=A3.g918.t1;Parent=A3.g918.t1
scaffold00007	AUGUSTUS	exon	1177858	1179054	2.92906572245	-	0	ID=A3.g918.t1.cds;Name=A3.g918.t1;Parent=A3.g918.t1
###
scaffold00007	AUGUSTUS	gene	1179629	1181383	9.14443199685	+	.	ID=A1.g808.t1g;Name=A1.g808.t1;depth=678;status=Matches RNA-Seq data
scaffold00007	AUGUSTUS	mRNA	1179629	1181383	9.14443199685	+	.	ID=A1.g808.t1;Name=A1.g808.t1;Parent=A1.g808.t1g
scaffold00007	AUGUSTUS	exon	1179629	1179963	3.02576263332	+	0	ID=A1.g808.t1.cds;Name=A1.g808.t1;Parent=A1.g808.t1
scaffold00007	AUGUSTUS	exon	1180015	1181383	3.02219080113	+	1	ID=A1.g808.t1.cds;Name=A1.g808.t1;Parent=A1.g808.t1
###
scaffold00007	AUGUSTUS	gene	1181795	1184311	1.45629717918	-	.	ID=A1.g809.t1g;Name=A1.g809.t1;depth=166;status=Matches RNA-Seq data
scaffold00007	AUGUSTUS	mRNA	1181795	1184311	1.45629717918	-	.	ID=A1.g809.t1;Name=A1.g809.t1;Parent=A1.g809.t1g
scaffold00007	AUGUSTUS	exon	1181795	1184311	1.45629717918	-	0	ID=A1.g809.t1.cds;Name=A1.g809.t1;Parent=A1.g809.t1
###
scaffold00007	AUGUSTUS	gene	1185274	1186104	1.60348977136	-	.	ID=A2.g791.t1g;Name=A2.g791.t1;depth=210;status=Matches RNA-Seq data
scaffold00007	AUGUSTUS	mRNA	1185274	1186104	1.60348977136	-	.	ID=A2.g791.t1;Name=A2.g791.t1;Parent=A2.g791.t1g
scaffold00007	AUGUSTUS	exon	1185274	1186104	1.60348977136	-	0	ID=A2.g791.t1.cds;Name=A2.g791.t1;Parent=A2.g791.t1
###
scaffold00007	AUGUSTUS	gene	1186330	1187744	58.6270993044	-	.	ID=A2.g792.t1g;Name=A2.g792.t1;depth=915;status=Matches RNA-Seq data
scaffold00007	AUGUSTUS	mRNA	1186330	1187744	58.6270993044	-	.	ID=A2.g792.t1;Name=A2.g792.t1;Parent=A2.g792.t1g
scaffold00007	AUGUSTUS	exon	1186330	1186705	3.31113745142	-	1	ID=A2.g792.t1.cds;Name=A2.g792.t1;Parent=A2.g792.t1
scaffold00007	AUGUSTUS	exon	1186762	1187611	6.23670950111	-	2	ID=A2.g792.t1.cds;Name=A2.g792.t1;Parent=A2.g792.t1
scaffold00007	AUGUSTUS	exon	1187675	1187744	2.83900189258	-	0	ID=A2.g792.t1.cds;Name=A2.g792.t1;Parent=A2.g792.t1
###
scaffold00007	AUGUSTUS	gene	1188198	1189605	61.3781145143	-	.	ID=A2.g793.t1g;Name=A2.g793.t1;depth=217;status=Matches RNA-Seq data
scaffold00007	AUGUSTUS	mRNA	1188198	1189605	61.3781145143	-	.	ID=A2.g793.t1;Name=A2.g793.t1;Parent=A2.g793.t1g
scaffold00007	AUGUSTUS	exon	1188198	1188584	3.14477038824	-	0	ID=A2.g793.t1.cds;Name=A2.g793.t1;Parent=A2.g793.t1
scaffold00007	AUGUSTUS	exon	1188639	1189241	6.18348146633	-	0	ID=A2.g793.t1.cds;Name=A2.g793.t1;Parent=A2.g793.t1
scaffold00007	AUGUSTUS	exon	1189303	1189605	3.15639639198	-	0	ID=A2.g793.t1.cds;Name=A2.g793.t1;Parent=A2.g793.t1
###
scaffold00007	AUGUSTUS	gene	1190542	1192086	403.19477366	+	.	ID=A1.g813.t1g;Name=A1.g813.t1;depth=192;status=Matches RNA-Seq data
scaffold00007	AUGUSTUS	mRNA	1190542	1192086	403.19477366	+	.	ID=A1.g813.t1;Name=A1.g813.t1;Parent=A1.g813.t1g
scaffold00007	AUGUSTUS	exon	1190542	1190680	3.36187173578	+	0	ID=A1.g813.t1.cds;Name=A1.g813.t1;Parent=A1.g813.t1
scaffold00007	AUGUSTUS	exon	1190740	1191089	6.15742536729	+	2	ID=A1.g813.t1.cds;Name=A1.g813.t1;Parent=A1.g813.t1
scaffold00007	AUGUSTUS	exon	1191150	1191624	5.97290787325	+	0	ID=A1.g813.t1.cds;Name=A1.g813.t1;Parent=A1.g813.t1
scaffold00007	AUGUSTUS	exon	1191671	1192086	3.26098485118	+	2	ID=A1.g813.t1.cds;Name=A1.g813.t1;Parent=A1.g813.t1
###
scaffold00007	AUGUSTUS	gene	1192789	1193488	3.62612035851	+	.	ID=A1.g814.t1g;Name=A1.g814.t1;depth=907;status=Matches RNA-Seq data
scaffold00007	AUGUSTUS	mRNA	1192789	1193488	3.62612035851	+	.	ID=A1.g814.t1;Name=A1.g814.t1;Parent=A1.g814.t1g
scaffold00007	AUGUSTUS	exon	1192789	1193055	1.9042374743	+	0	ID=A1.g814.t1.cds;Name=A1.g814.t1;Parent=A1.g814.t1
scaffold00007	AUGUSTUS	exon	1193150	1193488	1.9042374743	+	0	ID=A1.g814.t1.cds;Name=A1.g814.t1;Parent=A1.g814.t1
###
scaffold00007	AUGUSTUS	gene	1193732	1194243	2.24390243902	-	.	ID=A6.g784.t1g;Name=A6.g784.t1;depth=70;status=Matches RNA-Seq data
scaffold00007	AUGUSTUS	mRNA	1193732	1194243	2.24390243902	-	.	ID=A6.g784.t1;Name=A6.g784.t1;Parent=A6.g784.t1g
scaffold00007	AUGUSTUS	exon	1193732	1193753	1.49796610076	-	1	ID=A6.g784.t1.cds;Name=A6.g784.t1;Parent=A6.g784.t1
scaffold00007	AUGUSTUS	exon	1193804	1194243	1.49796610076	-	0	ID=A6.g784.t1.cds;Name=A6.g784.t1;Parent=A6.g784.t1
###
scaffold00007	AUGUSTUS	gene	1194638	1196006	3.62162162162	+	.	ID=A1.g816.t1g;Name=A1.g816.t1;depth=170;status=Matches RNA-Seq data
scaffold00007	AUGUSTUS	mRNA	1194638	1196006	3.62162162162	+	.	ID=A1.g816.t1;Name=A1.g816.t1;Parent=A1.g816.t1g
scaffold00007	AUGUSTUS	exon	1194638	1195016	1.90305586403	+	0	ID=A1.g816.t1.cds;Name=A1.g816.t1;Parent=A1.g816.t1
scaffold00007	AUGUSTUS	exon	1195072	1196006	1.90305586403	+	2	ID=A1.g816.t1.cds;Name=A1.g816.t1;Parent=A1.g816.t1
###
scaffold00007	AUGUSTUS	gene	1196187	1197730	21.6529275396	-	.	ID=A3.g928.t1g;Name=A3.g928.t1;depth=977;status=Matches RNA-Seq data
scaffold00007	AUGUSTUS	mRNA	1196187	1197730	21.6529275396	-	.	ID=A3.g928.t1;Name=A3.g928.t1;Parent=A3.g928.t1g
scaffold00007	AUGUSTUS	exon	1196187	1197147	2.22782978947	-	1	ID=A3.g928.t1.cds;Name=A3.g928.t1;Parent=A3.g928.t1
scaffold00007	AUGUSTUS	exon	1197209	1197379	4.39222525815	-	1	ID=A3.g928.t1.cds;Name=A3.g928.t1;Parent=A3.g928.t1
scaffold00007	AUGUSTUS	exon	1197435	1197730	2.21283998652	-	0	ID=A3.g928.t1.cds;Name=A3.g928.t1;Parent=A3.g928.t1
###
scaffold00007	AUGUSTUS	gene	1199876	1200902	59.0956300247	+	.	ID=A2.g799.t1g;Name=A2.g799.t1;depth=371;status=Matches RNA-Seq data
scaffold00007	AUGUSTUS	mRNA	1199876	1200902	59.0956300247	+	.	ID=A2.g799.t1;Name=A2.g799.t1;Parent=A2.g799.t1g
scaffold00007	AUGUSTUS	exon	1199876	1200109	2.94825789533	+	0	ID=A2.g799.t1.cds;Name=A2.g799.t1;Parent=A2.g799.t1
scaffold00007	AUGUSTUS	exon	1200167	1200802	6.3493471106	+	0	ID=A2.g799.t1.cds;Name=A2.g799.t1;Parent=A2.g799.t1
scaffold00007	AUGUSTUS	exon	1200855	1200902	3.15690001215	+	0	ID=A2.g799.t1.cds;Name=A2.g799.t1;Parent=A2.g799.t1
###
scaffold00007	AUGUSTUS	gene	1200958	1202063	443.285780462	-	.	ID=A3.g930.t1g;Name=A3.g930.t1;depth=594;status=Matches RNA-Seq data
scaffold00007	AUGUSTUS	mRNA	1200958	1202063	443.285780462	-	.	ID=A3.g930.t1;Name=A3.g930.t1;Parent=A3.g930.t1g
scaffold00007	AUGUSTUS	exon	1200958	1201382	3.18211625783	-	2	ID=A3.g930.t1.cds;Name=A3.g930.t1;Parent=A3.g930.t1
scaffold00007	AUGUSTUS	exon	1201456	1201796	6.09643527801	-	1	ID=A3.g930.t1.cds;Name=A3.g930.t1;Parent=A3.g930.t1
scaffold00007	AUGUSTUS	exon	1201885	1201939	6.71680719558	-	2	ID=A3.g930.t1.cds;Name=A3.g930.t1;Parent=A3.g930.t1
scaffold00007	AUGUSTUS	exon	1202018	1202063	3.40195769209	-	0	ID=A3.g930.t1.cds;Name=A3.g930.t1;Parent=A3.g930.t1
###
scaffold00007	AUGUSTUS	gene	1202347	1203216	38.9596721956	+	.	ID=A1.g820.t1g;Name=A1.g820.t1;depth=408;status=Matches RNA-Seq data
scaffold00007	AUGUSTUS	mRNA	1202347	1203216	38.9596721956	+	.	ID=A1.g820.t1;Name=A1.g820.t1;Parent=A1.g820.t1g
scaffold00007	AUGUSTUS	exon	1202347	1202379	2.92699464734	+	0	ID=A1.g820.t1.cds;Name=A1.g820.t1;Parent=A1.g820.t1
scaffold00007	AUGUSTUS	exon	1202438	1202462	4.76480207498	+	0	ID=A1.g820.t1.cds;Name=A1.g820.t1;Parent=A1.g820.t1
scaffold00007	AUGUSTUS	exon	1202519	1203216	2.79349887415	+	2	ID=A1.g820.t1.cds;Name=A1.g820.t1;Parent=A1.g820.t1
###
scaffold00007	AUGUSTUS	gene	1204117	1205348	42.6301120362	+	.	ID=A1.g821.t1g;Name=A1.g821.t1;depth=1088;status=Matches RNA-Seq data
scaffold00007	AUGUSTUS	mRNA	1204117	1205348	42.6301120362	+	.	ID=A1.g821.t1;Name=A1.g821.t1;Parent=A1.g821.t1g
scaffold00007	AUGUSTUS	exon	1204117	1204316	2.6322726597	+	0	ID=A1.g821.t1.cds;Name=A1.g821.t1;Parent=A1.g821.t1
scaffold00007	AUGUSTUS	exon	1204376	1204551	5.30883042953	+	1	ID=A1.g821.t1.cds;Name=A1.g821.t1;Parent=A1.g821.t1
scaffold00007	AUGUSTUS	exon	1204603	1205348	3.05061040619	+	2	ID=A1.g821.t1.cds;Name=A1.g821.t1;Parent=A1.g821.t1
###
scaffold00007	AUGUSTUS	gene	1207565	1208675	8.70948580387	+	.	ID=A1.g823.t1g;Name=A1.g823.t1;depth=368;status=Matches RNA-Seq data
scaffold00007	AUGUSTUS	mRNA	1207565	1208675	8.70948580387	+	.	ID=A1.g823.t1;Name=A1.g823.t1;Parent=A1.g823.t1g
scaffold00007	AUGUSTUS	exon	1207565	1208407	3.04016175366	+	0	ID=A1.g823.t1.cds;Name=A1.g823.t1;Parent=A1.g823.t1
scaffold00007	AUGUSTUS	exon	1208463	1208675	2.86481000341	+	0	ID=A1.g823.t1.cds;Name=A1.g823.t1;Parent=A1.g823.t1
###
scaffold00007	AUGUSTUS	gene	1211369	1213757	689.408485734	+	.	ID=A3.g937.t1g;Name=A3.g937.t1;depth=103;status=Matches RNA-Seq data
scaffold00007	AUGUSTUS	mRNA	1211369	1213757	689.408485734	+	.	ID=A3.g937.t1;Name=A3.g937.t1;Parent=A3.g937.t1g
scaffold00007	AUGUSTUS	exon	1211369	1211421	1.81497042595	+	0	ID=A3.g937.t1.cds;Name=A3.g937.t1;Parent=A3.g937.t1
scaffold00007	AUGUSTUS	exon	1211505	1211697	3.23269303517	+	1	ID=A3.g937.t1.cds;Name=A3.g937.t1;Parent=A3.g937.t1
scaffold00007	AUGUSTUS	exon	1211752	1211804	2.67746794076	+	0	ID=A3.g937.t1.cds;Name=A3.g937.t1;Parent=A3.g937.t1
scaffold00007	AUGUSTUS	exon	1211877	1212304	3.41203097599	+	1	ID=A3.g937.t1.cds;Name=A3.g937.t1;Parent=A3.g937.t1
scaffold00007	AUGUSTUS	exon	1212353	1213245	4.81596243172	+	2	ID=A3.g937.t1.cds;Name=A3.g937.t1;Parent=A3.g937.t1
scaffold00007	AUGUSTUS	exon	1213293	1213757	2.67068255303	+	0	ID=A3.g937.t1.cds;Name=A3.g937.t1;Parent=A3.g937.t1
###
scaffold00007	AUGUSTUS	gene	1221390	1223075	462546.421803	+	.	ID=A3.g941.t1g;Name=A3.g941.t1;depth=383;status=Matches RNA-Seq data
scaffold00007	AUGUSTUS	mRNA	1221390	1223075	462546.421803	+	.	ID=A3.g941.t1;Name=A3.g941.t1;Parent=A3.g941.t1g
scaffold00007	AUGUSTUS	exon	1221390	1221878	1.56691821773	+	0	ID=A3.g941.t1.cds;Name=A3.g941.t1;Parent=A3.g941.t1
scaffold00007	AUGUSTUS	exon	1221950	1222191	4.63350599977	+	0	ID=A3.g941.t1.cds;Name=A3.g941.t1;Parent=A3.g941.t1
scaffold00007	AUGUSTUS	exon	1222242	1222482	5.57075057654	+	1	ID=A3.g941.t1.cds;Name=A3.g941.t1;Parent=A3.g941.t1
scaffold00007	AUGUSTUS	exon	1222539	1222563	5.56502058318	+	0	ID=A3.g941.t1.cds;Name=A3.g941.t1;Parent=A3.g941.t1
scaffold00007	AUGUSTUS	exon	1222617	1222662	5.6268648535	+	2	ID=A3.g941.t1.cds;Name=A3.g941.t1;Parent=A3.g941.t1
scaffold00007	AUGUSTUS	exon	1222717	1222789	5.17668087718	+	1	ID=A3.g941.t1.cds;Name=A3.g941.t1;Parent=A3.g941.t1
scaffold00007	AUGUSTUS	exon	1222843	1222874	4.97698592301	+	0	ID=A3.g941.t1.cds;Name=A3.g941.t1;Parent=A3.g941.t1
scaffold00007	AUGUSTUS	exon	1222933	1222991	5.25840508071	+	1	ID=A3.g941.t1.cds;Name=A3.g941.t1;Parent=A3.g941.t1
scaffold00007	AUGUSTUS	exon	1223047	1223075	2.69575517968	+	2	ID=A3.g941.t1.cds;Name=A3.g941.t1;Parent=A3.g941.t1
###
scaffold00007	AUGUSTUS	gene	1223438	1225316	94.0349198316	+	.	ID=A3.g942.t1g;Name=A3.g942.t1;depth=1161;status=Matches RNA-Seq data
scaffold00007	AUGUSTUS	mRNA	1223438	1225316	94.0349198316	+	.	ID=A3.g942.t1;Name=A3.g942.t1;Parent=A3.g942.t1g
scaffold00007	AUGUSTUS	exon	1223438	1223496	3.61547753157	+	0	ID=A3.g942.t1.cds;Name=A3.g942.t1;Parent=A3.g942.t1
scaffold00007	AUGUSTUS	exon	1223573	1223943	7.14993340151	+	1	ID=A3.g942.t1.cds;Name=A3.g942.t1;Parent=A3.g942.t1
scaffold00007	AUGUSTUS	exon	1223998	1225316	3.63765489543	+	2	ID=A3.g942.t1.cds;Name=A3.g942.t1;Parent=A3.g942.t1
###
scaffold00007	AUGUSTUS	gene	1240533	1241927	651.449850537	+	.	ID=A1.g836.t1g;Name=A1.g836.t1;depth=2300;status=Matches RNA-Seq data
scaffold00007	AUGUSTUS	mRNA	1240533	1241927	651.449850537	+	.	ID=A1.g836.t1;Name=A1.g836.t1;Parent=A1.g836.t1g
scaffold00007	AUGUSTUS	exon	1240533	1240655	3.64391978501	+	0	ID=A1.g836.t1.cds;Name=A1.g836.t1;Parent=A1.g836.t1
scaffold00007	AUGUSTUS	exon	1240715	1240848	7.08133000671	+	0	ID=A1.g836.t1.cds;Name=A1.g836.t1;Parent=A1.g836.t1
scaffold00007	AUGUSTUS	exon	1240908	1241362	7.01412392868	+	1	ID=A1.g836.t1.cds;Name=A1.g836.t1;Parent=A1.g836.t1
scaffold00007	AUGUSTUS	exon	1241422	1241927	3.59934861034	+	2	ID=A1.g836.t1.cds;Name=A1.g836.t1;Parent=A1.g836.t1
###
scaffold00007	AUGUSTUS	gene	1242189	1243673	1.0	-	.	ID=A1.g837.t1g;Name=A1.g837.t1;depth=357;status=Matches RNA-Seq data
scaffold00007	AUGUSTUS	mRNA	1242189	1243673	1.0	-	.	ID=A1.g837.t1;Name=A1.g837.t1;Parent=A1.g837.t1g
scaffold00007	AUGUSTUS	exon	1242189	1243673	1.0	-	0	ID=A1.g837.t1.cds;Name=A1.g837.t1;Parent=A1.g837.t1
###
scaffold00007	AUGUSTUS	gene	1245098	1246617	43.7568904578	-	.	ID=A3.g951.t1g;Name=A3.g951.t1;depth=617;status=Matches RNA-Seq data
scaffold00007	AUGUSTUS	mRNA	1245098	1246617	43.7568904578	-	.	ID=A3.g951.t1;Name=A3.g951.t1;Parent=A3.g951.t1g
scaffold00007	AUGUSTUS	exon	1245098	1246039	3.05498660404	-	0	ID=A3.g951.t1.cds;Name=A3.g951.t1;Parent=A3.g951.t1
scaffold00007	AUGUSTUS	exon	1246095	1246523	5.31638249303	-	0	ID=A3.g951.t1.cds;Name=A3.g951.t1;Parent=A3.g951.t1
scaffold00007	AUGUSTUS	exon	1246582	1246617	2.69414472924	-	0	ID=A3.g951.t1.cds;Name=A3.g951.t1;Parent=A3.g951.t1
###
scaffold00007	AUGUSTUS	gene	1247801	1250088	8.12953067683	-	.	ID=A1.g839.t1g;Name=A1.g839.t1;depth=505;status=Matches RNA-Seq data
scaffold00007	AUGUSTUS	mRNA	1247801	1250088	8.12953067683	-	.	ID=A1.g839.t1;Name=A1.g839.t1;Parent=A1.g839.t1g
scaffold00007	AUGUSTUS	exon	1247801	1249669	2.86982555573	-	0	ID=A1.g839.t1.cds;Name=A1.g839.t1;Parent=A1.g839.t1
scaffold00007	AUGUSTUS	exon	1249726	1250088	2.83276126683	-	0	ID=A1.g839.t1.cds;Name=A1.g839.t1;Parent=A1.g839.t1
###
scaffold00007	AUGUSTUS	gene	1250620	1252115	530.621969569	+	.	ID=A2.g820.t1g;Name=A2.g820.t1;depth=928;status=Matches RNA-Seq data
scaffold00007	AUGUSTUS	mRNA	1250620	1252115	530.621969569	+	.	ID=A2.g820.t1;Name=A2.g820.t1;Parent=A2.g820.t1g
scaffold00007	AUGUSTUS	exon	1250620	1250769	3.39893272356	+	0	ID=A2.g820.t1.cds;Name=A2.g820.t1;Parent=A2.g820.t1
scaffold00007	AUGUSTUS	exon	1250822	1251185	6.5794028193	+	0	ID=A2.g820.t1.cds;Name=A2.g820.t1;Parent=A2.g820.t1
scaffold00007	AUGUSTUS	exon	1251233	1252026	6.90224322664	+	2	ID=A2.g820.t1.cds;Name=A2.g820.t1;Parent=A2.g820.t1
scaffold00007	AUGUSTUS	exon	1252077	1252115	3.43768376381	+	0	ID=A2.g820.t1.cds;Name=A2.g820.t1;Parent=A2.g820.t1
###
scaffold00007	AUGUSTUS	gene	1252681	1254154	757.504049616	-	.	ID=A1.g841.t1g;Name=A1.g841.t1;depth=144;status=Matches RNA-Seq data
scaffold00007	AUGUSTUS	mRNA	1252681	1254154	757.504049616	-	.	ID=A1.g841.t1;Name=A1.g841.t1;Parent=A1.g841.t1g
scaffold00007	AUGUSTUS	exon	1252681	1253087	2.63768329012	-	2	ID=A1.g841.t1.cds;Name=A1.g841.t1;Parent=A1.g841.t1
scaffold00007	AUGUSTUS	exon	1253146	1253473	5.35970554355	-	0	ID=A1.g841.t1.cds;Name=A1.g841.t1;Parent=A1.g841.t1
scaffold00007	AUGUSTUS	exon	1253532	1253660	4.93395513865	-	0	ID=A1.g841.t1.cds;Name=A1.g841.t1;Parent=A1.g841.t1
scaffold00007	AUGUSTUS	exon	1253717	1253798	4.97511958529	-	1	ID=A1.g841.t1.cds;Name=A1.g841.t1;Parent=A1.g841.t1
scaffold00007	AUGUSTUS	exon	1253853	1254154	2.18284380003	-	0	ID=A1.g841.t1.cds;Name=A1.g841.t1;Parent=A1.g841.t1
###
scaffold00007	AUGUSTUS	gene	1255448	1256581	5.64909566924	-	.	ID=A1.g843.t1g;Name=A1.g843.t1;depth=426;status=Matches RNA-Seq data
scaffold00007	AUGUSTUS	mRNA	1255448	1256581	5.64909566924	-	.	ID=A1.g843.t1;Name=A1.g843.t1;Parent=A1.g843.t1g
scaffold00007	AUGUSTUS	exon	1255448	1255547	2.11061414106	-	1	ID=A1.g843.t1.cds;Name=A1.g843.t1;Parent=A1.g843.t1
scaffold00007	AUGUSTUS	exon	1255599	1256581	2.67651749286	-	0	ID=A1.g843.t1.cds;Name=A1.g843.t1;Parent=A1.g843.t1
###
scaffold00007	AUGUSTUS	gene	1256828	1259824	39.8181263452	-	.	ID=A1.g844.t1g;Name=A1.g844.t1;depth=412;status=Matches RNA-Seq data
scaffold00007	AUGUSTUS	mRNA	1256828	1259824	39.8181263452	-	.	ID=A1.g844.t1;Name=A1.g844.t1;Parent=A1.g844.t1g
scaffold00007	AUGUSTUS	exon	1256828	1257775	2.64476576836	-	0	ID=A1.g844.t1.cds;Name=A1.g844.t1;Parent=A1.g844.t1
scaffold00007	AUGUSTUS	exon	1257826	1259486	5.01836735379	-	2	ID=A1.g844.t1.cds;Name=A1.g844.t1;Parent=A1.g844.t1
scaffold00007	AUGUSTUS	exon	1259539	1259824	3.0000683956	-	0	ID=A1.g844.t1.cds;Name=A1.g844.t1;Parent=A1.g844.t1
###
scaffold00007	AUGUSTUS	gene	1260794	1261882	1.43939393939	+	.	ID=A1.g846.t1g;Name=A1.g846.t1;depth=316;status=Matches RNA-Seq data
scaffold00007	AUGUSTUS	mRNA	1260794	1261882	1.43939393939	+	.	ID=A1.g846.t1;Name=A1.g846.t1;Parent=A1.g846.t1g
scaffold00007	AUGUSTUS	exon	1260794	1261882	1.43939393939	+	0	ID=A1.g846.t1.cds;Name=A1.g846.t1;Parent=A1.g846.t1
###
scaffold00007	AUGUSTUS	gene	1262284	1263831	11.6734693878	+	.	ID=A3.g961.t1g;Name=A3.g961.t1;depth=123;status=Matches RNA-Seq data
scaffold00007	AUGUSTUS	mRNA	1262284	1263831	11.6734693878	+	.	ID=A3.g961.t1;Name=A3.g961.t1;Parent=A3.g961.t1g
scaffold00007	AUGUSTUS	exon	1262284	1262368	1.92724822332	+	0	ID=A3.g961.t1.cds;Name=A3.g961.t1;Parent=A3.g961.t1
scaffold00007	AUGUSTUS	exon	1262423	1262474	3.4166459266	+	2	ID=A3.g961.t1.cds;Name=A3.g961.t1;Parent=A3.g961.t1
scaffold00007	AUGUSTUS	exon	1262538	1263831	1.77281052086	+	1	ID=A3.g961.t1.cds;Name=A3.g961.t1;Parent=A3.g961.t1
###
scaffold00007	AUGUSTUS	gene	1263959	1268364	41.495118119	-	.	ID=A1.g848.t1g;Name=A1.g848.t1;depth=465;status=Matches RNA-Seq data
scaffold00007	AUGUSTUS	mRNA	1263959	1268364	41.495118119	-	.	ID=A1.g848.t1;Name=A1.g848.t1;Parent=A1.g848.t1g
scaffold00007	AUGUSTUS	exon	1263959	1264117	3.02159865054	-	0	ID=A1.g848.t1.cds;Name=A1.g848.t1;Parent=A1.g848.t1
scaffold00007	AUGUSTUS	exon	1264176	1264364	5.07560518602	-	0	ID=A1.g848.t1.cds;Name=A1.g848.t1;Parent=A1.g848.t1
scaffold00007	AUGUSTUS	exon	1264417	1268364	2.70565485216	-	0	ID=A1.g848.t1.cds;Name=A1.g848.t1;Parent=A1.g848.t1
###
scaffold00007	AUGUSTUS	gene	1269036	1269564	9.96584251317	+	.	ID=A1.g849.t1g;Name=A1.g849.t1;depth=394;status=Matches RNA-Seq data
scaffold00007	AUGUSTUS	mRNA	1269036	1269564	9.96584251317	+	.	ID=A1.g849.t1;Name=A1.g849.t1;Parent=A1.g849.t1g
scaffold00007	AUGUSTUS	exon	1269036	1269052	3.16125124161	+	0	ID=A1.g849.t1.cds;Name=A1.g849.t1;Parent=A1.g849.t1
scaffold00007	AUGUSTUS	exon	1269114	1269564	3.15249935911	+	1	ID=A1.g849.t1.cds;Name=A1.g849.t1;Parent=A1.g849.t1
###
scaffold00007	AUGUSTUS	gene	1286457	1287636	22242.3282684	+	.	ID=A3.g969.t1g;Name=A3.g969.t1;depth=1103;status=Matches RNA-Seq data
scaffold00007	AUGUSTUS	mRNA	1286457	1287636	22242.3282684	+	.	ID=A3.g969.t1;Name=A3.g969.t1;Parent=A3.g969.t1g
scaffold00007	AUGUSTUS	exon	1286457	1286486	3.48444142692	+	0	ID=A3.g969.t1.cds;Name=A3.g969.t1;Parent=A3.g969.t1
scaffold00007	AUGUSTUS	exon	1286562	1286597	6.67847429149	+	0	ID=A3.g969.t1.cds;Name=A3.g969.t1;Parent=A3.g969.t1
scaffold00007	AUGUSTUS	exon	1286652	1286748	6.61767227403	+	0	ID=A3.g969.t1.cds;Name=A3.g969.t1;Parent=A3.g969.t1
scaffold00007	AUGUSTUS	exon	1286800	1286887	6.53113889767	+	2	ID=A3.g969.t1.cds;Name=A3.g969.t1;Parent=A3.g969.t1
scaffold00007	AUGUSTUS	exon	1286953	1287380	6.57328520021	+	1	ID=A3.g969.t1.cds;Name=A3.g969.t1;Parent=A3.g969.t1
scaffold00007	AUGUSTUS	exon	1287431	1287636	3.36428800759	+	2	ID=A3.g969.t1.cds;Name=A3.g969.t1;Parent=A3.g969.t1
###
scaffold00007	fixgff	gene	1293705	1295529	49.1750161434	-	.	ID=G.mRNA784_gg;Name=G.784_g;depth=562;status=Matches RNA-Seq data
scaffold00007	fixgff	mRNA	1293705	1295529	49.1750161434	-	.	ID=G.mRNA784_g;Name=G.784_g;Parent=G.mRNA784_gg
scaffold00007	GeneMark.hmm	exon	1293705	1293716	1.84647522379	-	0	ID=G.mRNA784_g.cds;Name=G.784_g;Parent=G.mRNA784_g;gene_id=G.784_g;transcript_id=G.784_t
scaffold00007	GeneMark.hmm	exon	1293767	1294316	3.61597346124	-	2	ID=G.mRNA784_g.cds;Name=G.784_g;Parent=G.mRNA784_g;gene_id=G.784_g;transcript_id=G.784_t
scaffold00007	GeneMark.hmm	exon	1294373	1295410	3.79777097459	-	2	ID=G.mRNA784_g.cds;Name=G.784_g;Parent=G.mRNA784_g;gene_id=G.784_g;transcript_id=G.784_t
scaffold00007	GeneMark.hmm	exon	1295492	1295529	1.9393090368	-	0	ID=G.mRNA784_g.cds;Name=G.784_g;Parent=G.mRNA784_g;gene_id=G.784_g;transcript_id=G.784_t
###
scaffold00007	AUGUSTUS	gene	1301197	1303314	1.56279508971	-	.	ID=A2.g836.t1g;Name=A2.g836.t1;depth=569;status=Matches RNA-Seq data
scaffold00007	AUGUSTUS	mRNA	1301197	1303314	1.56279508971	-	.	ID=A2.g836.t1;Name=A2.g836.t1;Parent=A2.g836.t1g
scaffold00007	AUGUSTUS	exon	1301197	1303314	1.56279508971	-	0	ID=A2.g836.t1.cds;Name=A2.g836.t1;Parent=A2.g836.t1
###
scaffold00007	AUGUSTUS	gene	1308503	1309807	38.6980721801	+	.	ID=A2.g838.t1g;Name=A2.g838.t1;depth=301;status=Matches RNA-Seq data
scaffold00007	AUGUSTUS	mRNA	1308503	1309807	38.6980721801	+	.	ID=A2.g838.t1;Name=A2.g838.t1;Parent=A2.g838.t1g
scaffold00007	AUGUSTUS	exon	1308503	1308728	2.17441765106	+	0	ID=A2.g838.t1.cds;Name=A2.g838.t1;Parent=A2.g838.t1
scaffold00007	AUGUSTUS	exon	1308780	1309329	5.74442802133	+	2	ID=A2.g838.t1.cds;Name=A2.g838.t1;Parent=A2.g838.t1
scaffold00007	AUGUSTUS	exon	1309399	1309807	3.09812954578	+	1	ID=A2.g838.t1.cds;Name=A2.g838.t1;Parent=A2.g838.t1
###
scaffold00007	AUGUSTUS	gene	1334699	1336304	98.8130133378	-	.	ID=A1.g868.t1g;Name=A1.g868.t1;depth=418;status=Matches RNA-Seq data
scaffold00007	AUGUSTUS	mRNA	1334699	1336304	98.8130133378	-	.	ID=A1.g868.t1;Name=A1.g868.t1;Parent=A1.g868.t1g
scaffold00007	AUGUSTUS	exon	1334699	1335384	2.71165798824	-	2	ID=A1.g868.t1.cds;Name=A1.g868.t1;Parent=A1.g868.t1
scaffold00007	AUGUSTUS	exon	1335440	1335953	4.93714173356	-	0	ID=A1.g868.t1.cds;Name=A1.g868.t1;Parent=A1.g868.t1
scaffold00007	AUGUSTUS	exon	1336015	1336042	3.75036083438	-	1	ID=A1.g868.t1.cds;Name=A1.g868.t1;Parent=A1.g868.t1
scaffold00007	AUGUSTUS	exon	1336105	1336304	1.96802486513	-	0	ID=A1.g868.t1.cds;Name=A1.g868.t1;Parent=A1.g868.t1
###
scaffold00007	AUGUSTUS	gene	1337500	1338854	10.1086665285	-	.	ID=A1.g870.t1g;Name=A1.g870.t1;depth=306;status=Matches RNA-Seq data
scaffold00007	AUGUSTUS	mRNA	1337500	1338854	10.1086665285	-	.	ID=A1.g870.t1;Name=A1.g870.t1;Parent=A1.g870.t1g
scaffold00007	AUGUSTUS	exon	1337500	1338325	3.17895285529	-	1	ID=A1.g870.t1.cds;Name=A1.g870.t1;Parent=A1.g870.t1
scaffold00007	AUGUSTUS	exon	1338379	1338854	3.17987305526	-	0	ID=A1.g870.t1.cds;Name=A1.g870.t1;Parent=A1.g870.t1
###
scaffold00007	AUGUSTUS	gene	1339206	1341671	5.82579361924	+	.	ID=A2.g847.t1g;Name=A2.g847.t1;depth=324;status=Matches RNA-Seq data
scaffold00007	AUGUSTUS	mRNA	1339206	1341671	5.82579361924	+	.	ID=A2.g847.t1;Name=A2.g847.t1;Parent=A2.g847.t1g
scaffold00007	AUGUSTUS	exon	1339206	1341482	3.05170878132	+	0	ID=A2.g847.t1.cds;Name=A2.g847.t1;Parent=A2.g847.t1
scaffold00007	AUGUSTUS	exon	1341537	1341671	1.9090267246	+	0	ID=A2.g847.t1.cds;Name=A2.g847.t1;Parent=A2.g847.t1
###
scaffold00007	AUGUSTUS	gene	1345022	1346738	6536.37940673	+	.	ID=A4.g965.t1g;Name=A4.g965.t1;depth=132;status=Matches RNA-Seq data
scaffold00007	AUGUSTUS	mRNA	1345022	1346738	6536.37940673	+	.	ID=A4.g965.t1;Name=A4.g965.t1;Parent=A4.g965.t1g
scaffold00007	AUGUSTUS	exon	1345022	1345219	2.69215485863	+	0	ID=A4.g965.t1.cds;Name=A4.g965.t1;Parent=A4.g965.t1
scaffold00007	AUGUSTUS	exon	1345276	1345651	5.98740544016	+	0	ID=A4.g965.t1.cds;Name=A4.g965.t1;Parent=A4.g965.t1
scaffold00007	AUGUSTUS	exon	1345702	1345819	5.99924170876	+	2	ID=A4.g965.t1.cds;Name=A4.g965.t1;Parent=A4.g965.t1
scaffold00007	AUGUSTUS	exon	1345871	1345938	6.08496212958	+	1	ID=A4.g965.t1.cds;Name=A4.g965.t1;Parent=A4.g965.t1
scaffold00007	AUGUSTUS	exon	1345986	1346016	5.66876102603	+	2	ID=A4.g965.t1.cds;Name=A4.g965.t1;Parent=A4.g965.t1
scaffold00007	AUGUSTUS	exon	1346072	1346738	1.95954913987	+	1	ID=A4.g965.t1.cds;Name=A4.g965.t1;Parent=A4.g965.t1
###
scaffold00007	AUGUSTUS	gene	1347658	1349768	8.46737372134	-	.	ID=A1.g872.t1g;Name=A1.g872.t1;depth=559;status=Matches RNA-Seq data
scaffold00007	AUGUSTUS	mRNA	1347658	1349768	8.46737372134	-	.	ID=A1.g872.t1;Name=A1.g872.t1;Parent=A1.g872.t1g
scaffold00007	AUGUSTUS	exon	1347658	1349491	2.89028342043	-	1	ID=A1.g872.t1.cds;Name=A1.g872.t1;Parent=A1.g872.t1
scaffold00007	AUGUSTUS	exon	1349554	1349768	2.92959979686	-	0	ID=A1.g872.t1.cds;Name=A1.g872.t1;Parent=A1.g872.t1
###
scaffold00007	AUGUSTUS	gene	1351799	1353488	2570.58080289	+	.	ID=A1.g874.t1g;Name=A1.g874.t1;depth=300;status=Matches RNA-Seq data
scaffold00007	AUGUSTUS	mRNA	1351799	1353488	2570.58080289	+	.	ID=A1.g874.t1;Name=A1.g874.t1;Parent=A1.g874.t1g
scaffold00007	AUGUSTUS	exon	1351799	1351826	3.51954933903	+	0	ID=A1.g874.t1.cds;Name=A1.g874.t1;Parent=A1.g874.t1
scaffold00007	AUGUSTUS	exon	1351877	1351935	6.15041971132	+	2	ID=A1.g874.t1.cds;Name=A1.g874.t1;Parent=A1.g874.t1
scaffold00007	AUGUSTUS	exon	1351984	1353238	5.98641162223	+	0	ID=A1.g874.t1.cds;Name=A1.g874.t1;Parent=A1.g874.t1
scaffold00007	AUGUSTUS	exon	1353289	1353362	6.29524755867	+	2	ID=A1.g874.t1.cds;Name=A1.g874.t1;Parent=A1.g874.t1
scaffold00007	AUGUSTUS	exon	1353411	1353488	3.15108457644	+	0	ID=A1.g874.t1.cds;Name=A1.g874.t1;Parent=A1.g874.t1
###
scaffold00007	AUGUSTUS	gene	1354901	1357096	380008317.096	+	.	ID=A3.g994.t1g;Name=A3.g994.t1;depth=674;status=Matches RNA-Seq data
scaffold00007	AUGUSTUS	mRNA	1354901	1357096	380008317.096	+	.	ID=A3.g994.t1;Name=A3.g994.t1;Parent=A3.g994.t1g
scaffold00007	AUGUSTUS	exon	1354901	1355072	2.9323461222	+	0	ID=A3.g994.t1.cds;Name=A3.g994.t1;Parent=A3.g994.t1
scaffold00007	AUGUSTUS	exon	1355124	1355181	6.47258423641	+	2	ID=A3.g994.t1.cds;Name=A3.g994.t1;Parent=A3.g994.t1
scaffold00007	AUGUSTUS	exon	1355237	1355375	5.96373014143	+	1	ID=A3.g994.t1.cds;Name=A3.g994.t1;Parent=A3.g994.t1
scaffold00007	AUGUSTUS	exon	1355429	1355507	5.53319661919	+	0	ID=A3.g994.t1.cds;Name=A3.g994.t1;Parent=A3.g994.t1
scaffold00007	AUGUSTUS	exon	1355574	1355760	4.3098815864	+	2	ID=A3.g994.t1.cds;Name=A3.g994.t1;Parent=A3.g994.t1
scaffold00007	AUGUSTUS	exon	1355817	1355922	4.6970452882	+	1	ID=A3.g994.t1.cds;Name=A3.g994.t1;Parent=A3.g994.t1
scaffold00007	AUGUSTUS	exon	1355973	1356097	6.50302244659	+	0	ID=A3.g994.t1.cds;Name=A3.g994.t1;Parent=A3.g994.t1
scaffold00007	AUGUSTUS	exon	1356149	1356193	6.6710437337	+	1	ID=A3.g994.t1.cds;Name=A3.g994.t1;Parent=A3.g994.t1
scaffold00007	AUGUSTUS	exon	1356249	1356352	6.55306240452	+	1	ID=A3.g994.t1.cds;Name=A3.g994.t1;Parent=A3.g994.t1
scaffold00007	AUGUSTUS	exon	1356404	1356459	6.26200423927	+	2	ID=A3.g994.t1.cds;Name=A3.g994.t1;Parent=A3.g994.t1
scaffold00007	AUGUSTUS	exon	1356505	1356620	6.27311198751	+	0	ID=A3.g994.t1.cds;Name=A3.g994.t1;Parent=A3.g994.t1
scaffold00007	AUGUSTUS	exon	1356676	1357096	2.68389947165	+	1	ID=A3.g994.t1.cds;Name=A3.g994.t1;Parent=A3.g994.t1
###
scaffold00007	AUGUSTUS	gene	1357688	1360784	107729.980939	+	.	ID=A1.g876.t1g;Name=A1.g876.t1;depth=192;status=Matches RNA-Seq data
scaffold00007	AUGUSTUS	mRNA	1357688	1360784	107729.980939	+	.	ID=A1.g876.t1;Name=A1.g876.t1;Parent=A1.g876.t1g
scaffold00007	AUGUSTUS	exon	1357688	1359066	3.29051124867	+	0	ID=A1.g876.t1.cds;Name=A1.g876.t1;Parent=A1.g876.t1
scaffold00007	AUGUSTUS	exon	1359116	1359200	6.45800188361	+	1	ID=A1.g876.t1.cds;Name=A1.g876.t1;Parent=A1.g876.t1
scaffold00007	AUGUSTUS	exon	1359249	1359325	6.18892957167	+	0	ID=A1.g876.t1.cds;Name=A1.g876.t1;Parent=A1.g876.t1
scaffold00007	AUGUSTUS	exon	1359377	1359489	6.14038819812	+	1	ID=A1.g876.t1.cds;Name=A1.g876.t1;Parent=A1.g876.t1
scaffold00007	AUGUSTUS	exon	1359550	1359935	6.61080851954	+	2	ID=A1.g876.t1.cds;Name=A1.g876.t1;Parent=A1.g876.t1
scaffold00007	AUGUSTUS	exon	1360441	1360539	6.41594285469	+	0	ID=A1.g876.t1.cds;Name=A1.g876.t1;Parent=A1.g876.t1
scaffold00007	AUGUSTUS	exon	1360596	1360784	3.14520242437	+	0	ID=A1.g876.t1.cds;Name=A1.g876.t1;Parent=A1.g876.t1
###
scaffold00007	AUGUSTUS	gene	1361010	1362787	8.12517711868	-	.	ID=A1.g877.t1g;Name=A1.g877.t1;depth=324;status=Matches RNA-Seq data
scaffold00007	AUGUSTUS	mRNA	1361010	1362787	8.12517711868	-	.	ID=A1.g877.t1;Name=A1.g877.t1;Parent=A1.g877.t1g
scaffold00007	AUGUSTUS	exon	1361010	1362501	2.85479003401	-	1	ID=A1.g877.t1.cds;Name=A1.g877.t1;Parent=A1.g877.t1
scaffold00007	AUGUSTUS	exon	1362558	1362787	2.84615576694	-	0	ID=A1.g877.t1.cds;Name=A1.g877.t1;Parent=A1.g877.t1
###
scaffold00007	AUGUSTUS	gene	1366094	1368674	40.4123642732	-	.	ID=A1.g879.t1g;Name=A1.g879.t1;depth=174;status=Matches RNA-Seq data
scaffold00007	AUGUSTUS	mRNA	1366094	1368674	40.4123642732	-	.	ID=A1.g879.t1;Name=A1.g879.t1;Parent=A1.g879.t1g
scaffold00007	AUGUSTUS	exon	1366094	1366650	2.96461234393	-	2	ID=A1.g879.t1.cds;Name=A1.g879.t1;Parent=A1.g879.t1
scaffold00007	AUGUSTUS	exon	1366704	1368458	5.54466215546	-	2	ID=A1.g879.t1.cds;Name=A1.g879.t1;Parent=A1.g879.t1
scaffold00007	AUGUSTUS	exon	1368521	1368674	2.4585059142	-	0	ID=A1.g879.t1.cds;Name=A1.g879.t1;Parent=A1.g879.t1
###
scaffold00007	AUGUSTUS	gene	1368902	1369564	1.35143288084	+	.	ID=A1.g880.t1g;Name=A1.g880.t1;depth=323;status=Matches RNA-Seq data
scaffold00007	AUGUSTUS	mRNA	1368902	1369564	1.35143288084	+	.	ID=A1.g880.t1;Name=A1.g880.t1;Parent=A1.g880.t1g
scaffold00007	AUGUSTUS	exon	1368902	1369564	1.35143288084	+	0	ID=A1.g880.t1.cds;Name=A1.g880.t1;Parent=A1.g880.t1
###
scaffold00007	AUGUSTUS	gene	1369847	1376378	630.553660799	-	.	ID=A1.g881.t1g;Name=A1.g881.t1;depth=374;status=Matches RNA-Seq data
scaffold00007	AUGUSTUS	mRNA	1369847	1376378	630.553660799	-	.	ID=A1.g881.t1;Name=A1.g881.t1;Parent=A1.g881.t1g
scaffold00007	AUGUSTUS	exon	1369847	1372653	3.74132477953	-	2	ID=A1.g881.t1.cds;Name=A1.g881.t1;Parent=A1.g881.t1
scaffold00007	AUGUSTUS	exon	1372713	1376060	7.23024335885	-	2	ID=A1.g881.t1.cds;Name=A1.g881.t1;Parent=A1.g881.t1
scaffold00007	AUGUSTUS	exon	1376114	1376154	6.82602682982	-	1	ID=A1.g881.t1.cds;Name=A1.g881.t1;Parent=A1.g881.t1
scaffold00007	AUGUSTUS	exon	1376206	1376378	3.41488226324	-	0	ID=A1.g881.t1.cds;Name=A1.g881.t1;Parent=A1.g881.t1
###
scaffold00007	AUGUSTUS	gene	1378717	1379970	2.56	+	.	ID=A1.g883.t1g;Name=A1.g883.t1;depth=98;status=Matches RNA-Seq data
scaffold00007	AUGUSTUS	mRNA	1378717	1379970	2.56	+	.	ID=A1.g883.t1;Name=A1.g883.t1;Parent=A1.g883.t1g
scaffold00007	AUGUSTUS	exon	1378717	1378749	1.6	+	0	ID=A1.g883.t1.cds;Name=A1.g883.t1;Parent=A1.g883.t1
scaffold00007	AUGUSTUS	exon	1378801	1379970	1.6	+	0	ID=A1.g883.t1.cds;Name=A1.g883.t1;Parent=A1.g883.t1
###
scaffold00007	AUGUSTUS	gene	1384003	1385928	1.91744548287	+	.	ID=A1.g886.t1g;Name=A1.g886.t1;depth=7255;status=Matches RNA-Seq data
scaffold00007	AUGUSTUS	mRNA	1384003	1385928	1.91744548287	+	.	ID=A1.g886.t1;Name=A1.g886.t1;Parent=A1.g886.t1g
scaffold00007	AUGUSTUS	exon	1384003	1385928	1.91744548287	+	0	ID=A1.g886.t1.cds;Name=A1.g886.t1;Parent=A1.g886.t1
###
scaffold00007	AUGUSTUS	gene	1387233	1388443	25377.060619	-	.	ID=A2.g862.t1g;Name=A2.g862.t1;depth=1247;status=Matches RNA-Seq data
scaffold00007	AUGUSTUS	mRNA	1387233	1388443	25377.060619	-	.	ID=A2.g862.t1;Name=A2.g862.t1;Parent=A2.g862.t1g
scaffold00007	AUGUSTUS	exon	1387233	1387568	3.38924400667	-	0	ID=A2.g862.t1.cds;Name=A2.g862.t1;Parent=A2.g862.t1
scaffold00007	AUGUSTUS	exon	1387625	1387802	7.11828792125	-	1	ID=A2.g862.t1.cds;Name=A2.g862.t1;Parent=A2.g862.t1
scaffold00007	AUGUSTUS	exon	1387856	1388103	7.0701803022	-	0	ID=A2.g862.t1.cds;Name=A2.g862.t1;Parent=A2.g862.t1
scaffold00007	AUGUSTUS	exon	1388157	1388198	6.63367913953	-	0	ID=A2.g862.t1.cds;Name=A2.g862.t1;Parent=A2.g862.t1
scaffold00007	AUGUSTUS	exon	1388256	1388293	6.49237137591	-	2	ID=A2.g862.t1.cds;Name=A2.g862.t1;Parent=A2.g862.t1
scaffold00007	AUGUSTUS	exon	1388353	1388443	3.45441590684	-	0	ID=A2.g862.t1.cds;Name=A2.g862.t1;Parent=A2.g862.t1
###
scaffold00007	AUGUSTUS	gene	1390015	1394399	12.0472072813	-	.	ID=A1.g889.t1g;Name=A1.g889.t1;depth=234;status=Matches RNA-Seq data
scaffold00007	AUGUSTUS	mRNA	1390015	1394399	12.0472072813	-	.	ID=A1.g889.t1;Name=A1.g889.t1;Parent=A1.g889.t1g
scaffold00007	AUGUSTUS	exon	1390015	1394230	3.58807582101	-	1	ID=A1.g889.t1.cds;Name=A1.g889.t1;Parent=A1.g889.t1
scaffold00007	AUGUSTUS	exon	1394296	1394399	3.35756764413	-	0	ID=A1.g889.t1.cds;Name=A1.g889.t1;Parent=A1.g889.t1
###
scaffold00007	AUGUSTUS	gene	1394856	1396194	8.58835139427	+	.	ID=A1.g890.t1g;Name=A1.g890.t1;depth=1290;status=Matches RNA-Seq data
scaffold00007	AUGUSTUS	mRNA	1394856	1396194	8.58835139427	+	.	ID=A1.g890.t1;Name=A1.g890.t1;Parent=A1.g890.t1g
scaffold00007	AUGUSTUS	exon	1394856	1395053	2.64831811722	+	0	ID=A1.g890.t1.cds;Name=A1.g890.t1;Parent=A1.g890.t1
scaffold00007	AUGUSTUS	exon	1395100	1396194	3.24294552774	+	0	ID=A1.g890.t1.cds;Name=A1.g890.t1;Parent=A1.g890.t1
###
scaffold00007	AUGUSTUS	gene	1397315	1398133	1.56166056166	+	.	ID=A1.g891.t1g;Name=A1.g891.t1;depth=39;status=Matches RNA-Seq data
scaffold00007	AUGUSTUS	mRNA	1397315	1398133	1.56166056166	+	.	ID=A1.g891.t1;Name=A1.g891.t1;Parent=A1.g891.t1g
scaffold00007	AUGUSTUS	exon	1397315	1398133	1.56166056166	+	0	ID=A1.g891.t1.cds;Name=A1.g891.t1;Parent=A1.g891.t1
###
scaffold00007	AUGUSTUS	gene	1398881	1400234	311.680889138	+	.	ID=A1.g892.t1g;Name=A1.g892.t1;depth=529;status=Matches RNA-Seq data
scaffold00007	AUGUSTUS	mRNA	1398881	1400234	311.680889138	+	.	ID=A1.g892.t1;Name=A1.g892.t1;Parent=A1.g892.t1g
scaffold00007	AUGUSTUS	exon	1398881	1398911	2.91443705863	+	0	ID=A1.g892.t1.cds;Name=A1.g892.t1;Parent=A1.g892.t1
scaffold00007	AUGUSTUS	exon	1398968	1398988	5.94655285778	+	2	ID=A1.g892.t1.cds;Name=A1.g892.t1;Parent=A1.g892.t1
scaffold00007	AUGUSTUS	exon	1399051	1399581	5.69173648662	+	2	ID=A1.g892.t1.cds;Name=A1.g892.t1;Parent=A1.g892.t1
scaffold00007	AUGUSTUS	exon	1399639	1400234	3.1596969056	+	2	ID=A1.g892.t1.cds;Name=A1.g892.t1;Parent=A1.g892.t1
###
scaffold00007	AUGUSTUS	gene	1400360	1401335	570.855222489	-	.	ID=A1.g893.t1g;Name=A1.g893.t1;depth=945;status=Matches RNA-Seq data
scaffold00007	AUGUSTUS	mRNA	1400360	1401335	570.855222489	-	.	ID=A1.g893.t1;Name=A1.g893.t1;Parent=A1.g893.t1g
scaffold00007	AUGUSTUS	exon	1400360	1400804	3.67277117039	-	1	ID=A1.g893.t1.cds;Name=A1.g893.t1;Parent=A1.g893.t1
scaffold00007	AUGUSTUS	exon	1400860	1401014	7.06003669222	-	0	ID=A1.g893.t1.cds;Name=A1.g893.t1;Parent=A1.g893.t1
scaffold00007	AUGUSTUS	exon	1401065	1401117	6.8191360876	-	2	ID=A1.g893.t1.cds;Name=A1.g893.t1;Parent=A1.g893.t1
scaffold00007	AUGUSTUS	exon	1401173	1401335	3.22846284029	-	0	ID=A1.g893.t1.cds;Name=A1.g893.t1;Parent=A1.g893.t1
###
scaffold00007	AUGUSTUS	gene	1401839	1403048	71.8359295365	+	.	ID=A1.g894.t1g;Name=A1.g894.t1;depth=905;status=Matches RNA-Seq data
scaffold00007	AUGUSTUS	mRNA	1401839	1403048	71.8359295365	+	.	ID=A1.g894.t1;Name=A1.g894.t1;Parent=A1.g894.t1g
scaffold00007	AUGUSTUS	exon	1401839	1402022	3.49239241436	+	0	ID=A1.g894.t1.cds;Name=A1.g894.t1;Parent=A1.g894.t1
scaffold00007	AUGUSTUS	exon	1402088	1402359	6.67857191509	+	2	ID=A1.g894.t1.cds;Name=A1.g894.t1;Parent=A1.g894.t1
scaffold00007	AUGUSTUS	exon	1402425	1403048	3.07988905683	+	0	ID=A1.g894.t1.cds;Name=A1.g894.t1;Parent=A1.g894.t1
###
scaffold00007	AUGUSTUS	gene	1403127	1403804	1.0	-	.	ID=A1.g895.t1g;Name=A1.g895.t1;depth=168;status=Matches RNA-Seq data
scaffold00007	AUGUSTUS	mRNA	1403127	1403804	1.0	-	.	ID=A1.g895.t1;Name=A1.g895.t1;Parent=A1.g895.t1g
scaffold00007	AUGUSTUS	exon	1403127	1403804	1.0	-	0	ID=A1.g895.t1.cds;Name=A1.g895.t1;Parent=A1.g895.t1
###
scaffold00007	AUGUSTUS	gene	1412071	1413088	3.61061799583	+	.	ID=A2.g873.t1g;Name=A2.g873.t1;depth=973;status=Matches RNA-Seq data
scaffold00007	AUGUSTUS	mRNA	1412071	1413088	3.61061799583	+	.	ID=A2.g873.t1;Name=A2.g873.t1;Parent=A2.g873.t1g
scaffold00007	AUGUSTUS	exon	1412071	1412570	1.88290845797	+	0	ID=A2.g873.t1.cds;Name=A2.g873.t1;Parent=A2.g873.t1
scaffold00007	AUGUSTUS	exon	1412632	1413088	1.91757489884	+	1	ID=A2.g873.t1.cds;Name=A2.g873.t1;Parent=A2.g873.t1
###
scaffold00007	AUGUSTUS	gene	1413287	1414094	62.6223038682	-	.	ID=A1.g899.t1g;Name=A1.g899.t1;depth=222;status=Matches RNA-Seq data
scaffold00007	AUGUSTUS	mRNA	1413287	1414094	62.6223038682	-	.	ID=A1.g899.t1;Name=A1.g899.t1;Parent=A1.g899.t1g
scaffold00007	AUGUSTUS	exon	1413287	1413752	3.25061763132	-	1	ID=A1.g899.t1.cds;Name=A1.g899.t1;Parent=A1.g899.t1
scaffold00007	AUGUSTUS	exon	1413808	1413932	6.08102711597	-	0	ID=A1.g899.t1.cds;Name=A1.g899.t1;Parent=A1.g899.t1
scaffold00007	AUGUSTUS	exon	1413990	1414094	3.16800759868	-	0	ID=A1.g899.t1.cds;Name=A1.g899.t1;Parent=A1.g899.t1
###
scaffold00007	AUGUSTUS	gene	1414362	1415320	57.094076476	+	.	ID=A1.g900.t1g;Name=A1.g900.t1;depth=490;status=Matches RNA-Seq data
scaffold00007	AUGUSTUS	mRNA	1414362	1415320	57.094076476	+	.	ID=A1.g900.t1;Name=A1.g900.t1;Parent=A1.g900.t1g
scaffold00007	AUGUSTUS	exon	1414362	1414613	3.05227935569	+	0	ID=A1.g900.t1.cds;Name=A1.g900.t1;Parent=A1.g900.t1
scaffold00007	AUGUSTUS	exon	1414708	1414927	5.77238265432	+	0	ID=A1.g900.t1.cds;Name=A1.g900.t1;Parent=A1.g900.t1
scaffold00007	AUGUSTUS	exon	1414992	1415320	3.24049727162	+	2	ID=A1.g900.t1.cds;Name=A1.g900.t1;Parent=A1.g900.t1
###
scaffold00007	AUGUSTUS	gene	1417655	1419311	8.02918149106	-	.	ID=A1.g902.t1g;Name=A1.g902.t1;depth=203;status=Matches RNA-Seq data
scaffold00007	AUGUSTUS	mRNA	1417655	1419311	8.02918149106	-	.	ID=A1.g902.t1;Name=A1.g902.t1;Parent=A1.g902.t1g
scaffold00007	AUGUSTUS	exon	1417655	1419101	2.74369696094	-	1	ID=A1.g902.t1.cds;Name=A1.g902.t1;Parent=A1.g902.t1
scaffold00007	AUGUSTUS	exon	1419154	1419311	2.92640973306	-	0	ID=A1.g902.t1.cds;Name=A1.g902.t1;Parent=A1.g902.t1
###
scaffold00007	AUGUSTUS	gene	1422993	1425188	8547.02544877	+	.	ID=A1.g904.t1g;Name=A1.g904.t1;depth=893;status=Matches RNA-Seq data
scaffold00007	AUGUSTUS	mRNA	1422993	1425188	8547.02544877	+	.	ID=A1.g904.t1;Name=A1.g904.t1;Parent=A1.g904.t1g
scaffold00007	AUGUSTUS	exon	1422993	1423416	3.10785026884	+	0	ID=A1.g904.t1.cds;Name=A1.g904.t1;Parent=A1.g904.t1
scaffold00007	AUGUSTUS	exon	1423467	1423476	4.85035849643	+	2	ID=A1.g904.t1.cds;Name=A1.g904.t1;Parent=A1.g904.t1
scaffold00007	AUGUSTUS	exon	1423527	1423557	4.71119280629	+	1	ID=A1.g904.t1.cds;Name=A1.g904.t1;Parent=A1.g904.t1
scaffold00007	AUGUSTUS	exon	1423614	1423764	5.82769455631	+	0	ID=A1.g904.t1.cds;Name=A1.g904.t1;Parent=A1.g904.t1
scaffold00007	AUGUSTUS	exon	1423812	1424920	6.24489476134	+	2	ID=A1.g904.t1.cds;Name=A1.g904.t1;Parent=A1.g904.t1
scaffold00007	AUGUSTUS	exon	1424985	1425188	3.30695501724	+	0	ID=A1.g904.t1.cds;Name=A1.g904.t1;Parent=A1.g904.t1
###
scaffold00007	AUGUSTUS	gene	1428117	1429121	1.63432835821	+	.	ID=A1.g906.t1g;Name=A1.g906.t1;depth=263;status=Matches RNA-Seq data
scaffold00007	AUGUSTUS	mRNA	1428117	1429121	1.63432835821	+	.	ID=A1.g906.t1;Name=A1.g906.t1;Parent=A1.g906.t1g
scaffold00007	AUGUSTUS	exon	1428117	1429121	1.63432835821	+	0	ID=A1.g906.t1.cds;Name=A1.g906.t1;Parent=A1.g906.t1
###
scaffold00007	AUGUSTUS	gene	1429278	1430579	333.793487578	-	.	ID=A3.g1029.t1g;Name=A3.g1029.t1;depth=689;status=Matches RNA-Seq data
scaffold00007	AUGUSTUS	mRNA	1429278	1430579	333.793487578	-	.	ID=A3.g1029.t1;Name=A3.g1029.t1;Parent=A3.g1029.t1g
scaffold00007	AUGUSTUS	exon	1429278	1429401	3.28169015175	-	1	ID=A3.g1029.t1.cds;Name=A3.g1029.t1;Parent=A3.g1029.t1
scaffold00007	AUGUSTUS	exon	1429450	1430281	6.15847272495	-	2	ID=A3.g1029.t1.cds;Name=A3.g1029.t1;Parent=A3.g1029.t1
scaffold00007	AUGUSTUS	exon	1430334	1430369	5.5915475021	-	2	ID=A3.g1029.t1.cds;Name=A3.g1029.t1;Parent=A3.g1029.t1
scaffold00007	AUGUSTUS	exon	1430429	1430579	2.95376026818	-	0	ID=A3.g1029.t1.cds;Name=A3.g1029.t1;Parent=A3.g1029.t1
###
scaffold00007	AUGUSTUS	gene	1433720	1436278	177824.789244	+	.	ID=A3.g1030.t1g;Name=A3.g1030.t1;depth=1370;status=Matches RNA-Seq data
scaffold00007	AUGUSTUS	mRNA	1433720	1436278	177824.789244	+	.	ID=A3.g1030.t1;Name=A3.g1030.t1;Parent=A3.g1030.t1g
scaffold00007	AUGUSTUS	exon	1433720	1433834	3.65928648525	+	0	ID=A3.g1030.t1.cds;Name=A3.g1030.t1;Parent=A3.g1030.t1
scaffold00007	AUGUSTUS	exon	1433899	1433922	6.62261697438	+	2	ID=A3.g1030.t1.cds;Name=A3.g1030.t1;Parent=A3.g1030.t1
scaffold00007	AUGUSTUS	exon	1433987	1434038	6.62437247261	+	2	ID=A3.g1030.t1.cds;Name=A3.g1030.t1;Parent=A3.g1030.t1
scaffold00007	AUGUSTUS	exon	1434090	1434104	6.85901995869	+	1	ID=A3.g1030.t1.cds;Name=A3.g1030.t1;Parent=A3.g1030.t1
scaffold00007	AUGUSTUS	exon	1434160	1434182	6.73524055092	+	1	ID=A3.g1030.t1.cds;Name=A3.g1030.t1;Parent=A3.g1030.t1
scaffold00007	AUGUSTUS	exon	1434235	1436119	6.82351745686	+	2	ID=A3.g1030.t1.cds;Name=A3.g1030.t1;Parent=A3.g1030.t1
scaffold00007	AUGUSTUS	exon	1436176	1436278	3.51396979729	+	1	ID=A3.g1030.t1.cds;Name=A3.g1030.t1;Parent=A3.g1030.t1
###
scaffold00007	AUGUSTUS	gene	1436532	1437838	178.617467375	-	.	ID=A2.g883.t1g;Name=A2.g883.t1;depth=379;status=Matches RNA-Seq data
scaffold00007	AUGUSTUS	mRNA	1436532	1437838	178.617467375	-	.	ID=A2.g883.t1;Name=A2.g883.t1;Parent=A2.g883.t1g
scaffold00007	AUGUSTUS	exon	1436532	1437001	2.53594694221	-	2	ID=A2.g883.t1.cds;Name=A2.g883.t1;Parent=A2.g883.t1
scaffold00007	AUGUSTUS	exon	1437056	1437362	4.52405879751	-	0	ID=A2.g883.t1.cds;Name=A2.g883.t1;Parent=A2.g883.t1
scaffold00007	AUGUSTUS	exon	1437424	1437638	5.30753768189	-	2	ID=A2.g883.t1.cds;Name=A2.g883.t1;Parent=A2.g883.t1
scaffold00007	AUGUSTUS	exon	1437691	1437838	2.93334022287	-	0	ID=A2.g883.t1.cds;Name=A2.g883.t1;Parent=A2.g883.t1
###
scaffold00007	AUGUSTUS	gene	1457396	1458381	17102.8133254	-	.	ID=A3.g1036.t1g;Name=A3.g1036.t1;depth=661;status=Matches RNA-Seq data
scaffold00007	AUGUSTUS	mRNA	1457396	1458381	17102.8133254	-	.	ID=A3.g1036.t1;Name=A3.g1036.t1;Parent=A3.g1036.t1g
scaffold00007	AUGUSTUS	exon	1457396	1457432	3.16158101501	-	1	ID=A3.g1036.t1.cds;Name=A3.g1036.t1;Parent=A3.g1036.t1
scaffold00007	AUGUSTUS	exon	1457500	1457750	6.11658582792	-	0	ID=A3.g1036.t1.cds;Name=A3.g1036.t1;Parent=A3.g1036.t1
scaffold00007	AUGUSTUS	exon	1457813	1458018	6.23747117972	-	2	ID=A3.g1036.t1.cds;Name=A3.g1036.t1;Parent=A3.g1036.t1
scaffold00007	AUGUSTUS	exon	1458087	1458153	6.26918187951	-	0	ID=A3.g1036.t1.cds;Name=A3.g1036.t1;Parent=A3.g1036.t1
scaffold00007	AUGUSTUS	exon	1458224	1458282	6.84443394768	-	2	ID=A3.g1036.t1.cds;Name=A3.g1036.t1;Parent=A3.g1036.t1
scaffold00007	AUGUSTUS	exon	1458360	1458381	3.30443495861	-	0	ID=A3.g1036.t1.cds;Name=A3.g1036.t1;Parent=A3.g1036.t1
###
scaffold00007	AUGUSTUS	gene	1458813	1460397	3.65829145729	-	.	ID=A3.g1037.t1g;Name=A3.g1037.t1;depth=332;status=Matches RNA-Seq data
scaffold00007	AUGUSTUS	mRNA	1458813	1460397	3.65829145729	-	.	ID=A3.g1037.t1;Name=A3.g1037.t1;Parent=A3.g1037.t1g
scaffold00007	AUGUSTUS	exon	1458813	1460310	1.91266606006	-	1	ID=A3.g1037.t1.cds;Name=A3.g1037.t1;Parent=A3.g1037.t1
scaffold00007	AUGUSTUS	exon	1460375	1460397	1.91266606006	-	0	ID=A3.g1037.t1.cds;Name=A3.g1037.t1;Parent=A3.g1037.t1
###
scaffold00007	AUGUSTUS	gene	1466318	1468060	8.61933204628	-	.	ID=A2.g894.t1g;Name=A2.g894.t1;depth=480;status=Matches RNA-Seq data
scaffold00007	AUGUSTUS	mRNA	1466318	1468060	8.61933204628	-	.	ID=A2.g894.t1;Name=A2.g894.t1;Parent=A2.g894.t1g
scaffold00007	AUGUSTUS	exon	1466318	1467934	3.32959902987	-	0	ID=A2.g894.t1.cds;Name=A2.g894.t1;Parent=A2.g894.t1
scaffold00007	AUGUSTUS	exon	1467986	1468060	2.58869971098	-	0	ID=A2.g894.t1.cds;Name=A2.g894.t1;Parent=A2.g894.t1
###
scaffold00007	AUGUSTUS	gene	1469286	1470456	5.82235067437	+	.	ID=A1.g920.t1g;Name=A1.g920.t1;depth=103;status=Matches RNA-Seq data
scaffold00007	AUGUSTUS	mRNA	1469286	1470456	5.82235067437	+	.	ID=A1.g920.t1;Name=A1.g920.t1;Parent=A1.g920.t1g
scaffold00007	AUGUSTUS	exon	1469286	1469357	1.9663841605	+	0	ID=A1.g920.t1.cds;Name=A1.g920.t1;Parent=A1.g920.t1
scaffold00007	AUGUSTUS	exon	1469419	1470456	2.96094262318	+	0	ID=A1.g920.t1.cds;Name=A1.g920.t1;Parent=A1.g920.t1
###
scaffold00008	AUGUSTUS	gene	1100	4184	2324.21093107	+	.	ID=A3.g1047.t1g;Name=A3.g1047.t1;depth=558;status=Matches RNA-Seq data
scaffold00008	AUGUSTUS	mRNA	1100	4184	2324.21093107	+	.	ID=A3.g1047.t1;Name=A3.g1047.t1;Parent=A3.g1047.t1g
scaffold00008	AUGUSTUS	exon	1100	1525	3.26403265551	+	0	ID=A3.g1047.t1.cds;Name=A3.g1047.t1;Parent=A3.g1047.t1
scaffold00008	AUGUSTUS	exon	1583	2143	6.39555742423	+	0	ID=A3.g1047.t1.cds;Name=A3.g1047.t1;Parent=A3.g1047.t1
scaffold00008	AUGUSTUS	exon	2193	2441	6.32156313896	+	0	ID=A3.g1047.t1.cds;Name=A3.g1047.t1;Parent=A3.g1047.t1
scaffold00008	AUGUSTUS	exon	2492	2675	6.21847738957	+	0	ID=A3.g1047.t1.cds;Name=A3.g1047.t1;Parent=A3.g1047.t1
scaffold00008	AUGUSTUS	exon	2725	4184	2.83226641205	+	2	ID=A3.g1047.t1.cds;Name=A3.g1047.t1;Parent=A3.g1047.t1
###
scaffold00008	AUGUSTUS	gene	5070	6695	616.536229384	+	.	ID=A1.g924.t1g;Name=A1.g924.t1;depth=1108;status=Matches RNA-Seq data
scaffold00008	AUGUSTUS	mRNA	5070	6695	616.536229384	+	.	ID=A1.g924.t1;Name=A1.g924.t1;Parent=A1.g924.t1g
scaffold00008	AUGUSTUS	exon	5070	5145	3.61064140248	+	0	ID=A1.g924.t1.cds;Name=A1.g924.t1;Parent=A1.g924.t1
scaffold00008	AUGUSTUS	exon	5221	5696	6.97897534275	+	2	ID=A1.g924.t1.cds;Name=A1.g924.t1;Parent=A1.g924.t1
scaffold00008	AUGUSTUS	exon	5749	6034	6.885037193	+	0	ID=A1.g924.t1.cds;Name=A1.g924.t1;Parent=A1.g924.t1
scaffold00008	AUGUSTUS	exon	6094	6695	3.5536634018	+	2	ID=A1.g924.t1.cds;Name=A1.g924.t1;Parent=A1.g924.t1
###
scaffold00008	AUGUSTUS	gene	6866	7984	1.5308310992	+	.	ID=A1.g925.t1g;Name=A1.g925.t1;depth=251;status=Matches RNA-Seq data
scaffold00008	AUGUSTUS	mRNA	6866	7984	1.5308310992	+	.	ID=A1.g925.t1;Name=A1.g925.t1;Parent=A1.g925.t1g
scaffold00008	AUGUSTUS	exon	6866	7984	1.5308310992	+	0	ID=A1.g925.t1.cds;Name=A1.g925.t1;Parent=A1.g925.t1
###
scaffold00008	fixgff	gene	17722	18805	39.923224482	-	.	ID=G.mRNA849_gg;Name=G.849_g;depth=1609;status=Matches RNA-Seq data
scaffold00008	fixgff	mRNA	17722	18805	39.923224482	-	.	ID=G.mRNA849_g;Name=G.849_g;Parent=G.mRNA849_gg
scaffold00008	GeneMark.hmm	exon	17722	18274	1.90980500673	-	2	ID=G.mRNA849_g.cds;Name=G.849_g;Parent=G.mRNA849_g;gene_id=G.849_g;transcript_id=G.849_t
scaffold00008	GeneMark.hmm	exon	18323	18402	3.66113516818	-	0	ID=G.mRNA849_g.cds;Name=G.849_g;Parent=G.mRNA849_g;gene_id=G.849_g;transcript_id=G.849_t
scaffold00008	GeneMark.hmm	exon	18469	18660	3.30844392236	-	0	ID=G.mRNA849_g.cds;Name=G.849_g;Parent=G.mRNA849_g;gene_id=G.849_g;transcript_id=G.849_t
scaffold00008	GeneMark.hmm	exon	18752	18805	1.72582613784	-	0	ID=G.mRNA849_g.cds;Name=G.849_g;Parent=G.mRNA849_g;gene_id=G.849_g;transcript_id=G.849_t
###
scaffold00008	AUGUSTUS	gene	25279	26765	5.03738610301	+	.	ID=A1.g934.t1g;Name=A1.g934.t1;depth=357;status=Matches RNA-Seq data
scaffold00008	AUGUSTUS	mRNA	25279	26765	5.03738610301	+	.	ID=A1.g934.t1;Name=A1.g934.t1;Parent=A1.g934.t1g
scaffold00008	AUGUSTUS	exon	25279	25379	1.93170002202	+	0	ID=A1.g934.t1.cds;Name=A1.g934.t1;Parent=A1.g934.t1
scaffold00008	AUGUSTUS	exon	25472	26765	2.60774760345	+	1	ID=A1.g934.t1.cds;Name=A1.g934.t1;Parent=A1.g934.t1
###
scaffold00008	AUGUSTUS	gene	27124	28452	2885.57445427	-	.	ID=A3.g1059.t1g;Name=A3.g1059.t1;depth=757;status=Matches RNA-Seq data
scaffold00008	AUGUSTUS	mRNA	27124	28452	2885.57445427	-	.	ID=A3.g1059.t1;Name=A3.g1059.t1;Parent=A3.g1059.t1g
scaffold00008	AUGUSTUS	exon	27124	27143	3.6659698635	-	2	ID=A3.g1059.t1.cds;Name=A3.g1059.t1;Parent=A3.g1059.t1
scaffold00008	AUGUSTUS	exon	27207	28077	7.01279514232	-	0	ID=A3.g1059.t1.cds;Name=A3.g1059.t1;Parent=A3.g1059.t1
scaffold00008	AUGUSTUS	exon	28142	28288	6.62871922589	-	0	ID=A3.g1059.t1.cds;Name=A3.g1059.t1;Parent=A3.g1059.t1
scaffold00008	AUGUSTUS	exon	28347	28390	6.24145982073	-	2	ID=A3.g1059.t1.cds;Name=A3.g1059.t1;Parent=A3.g1059.t1
scaffold00008	AUGUSTUS	exon	28446	28452	2.71291657278	-	0	ID=A3.g1059.t1.cds;Name=A3.g1059.t1;Parent=A3.g1059.t1
###
scaffold00008	AUGUSTUS	gene	30407	33049	319.232085918	+	.	ID=A1.g937.t1g;Name=A1.g937.t1;depth=1330;status=Matches RNA-Seq data
scaffold00008	AUGUSTUS	mRNA	30407	33049	319.232085918	+	.	ID=A1.g937.t1;Name=A1.g937.t1;Parent=A1.g937.t1g
scaffold00008	AUGUSTUS	exon	30407	30436	2.81191724086	+	0	ID=A1.g937.t1.cds;Name=A1.g937.t1;Parent=A1.g937.t1
scaffold00008	AUGUSTUS	exon	30499	30793	6.03543682666	+	0	ID=A1.g937.t1.cds;Name=A1.g937.t1;Parent=A1.g937.t1
scaffold00008	AUGUSTUS	exon	30853	32573	6.49478907377	+	2	ID=A1.g937.t1.cds;Name=A1.g937.t1;Parent=A1.g937.t1
scaffold00008	AUGUSTUS	exon	32639	33049	2.89621128369	+	0	ID=A1.g937.t1.cds;Name=A1.g937.t1;Parent=A1.g937.t1
###
scaffold00008	AUGUSTUS	gene	38472	40317	196.163795964	-	.	ID=A2.g911.t1g;Name=A2.g911.t1;depth=397;status=Matches RNA-Seq data
scaffold00008	AUGUSTUS	mRNA	38472	40317	196.163795964	-	.	ID=A2.g911.t1;Name=A2.g911.t1;Parent=A2.g911.t1g
scaffold00008	AUGUSTUS	exon	38472	38747	2.98362295061	-	0	ID=A2.g911.t1.cds;Name=A2.g911.t1;Parent=A2.g911.t1
scaffold00008	AUGUSTUS	exon	38800	38966	5.51714903776	-	2	ID=A2.g911.t1.cds;Name=A2.g911.t1;Parent=A2.g911.t1
scaffold00008	AUGUSTUS	exon	39037	40031	4.72589799921	-	1	ID=A2.g911.t1.cds;Name=A2.g911.t1;Parent=A2.g911.t1
scaffold00008	AUGUSTUS	exon	40091	40317	2.52159803843	-	0	ID=A2.g911.t1.cds;Name=A2.g911.t1;Parent=A2.g911.t1
###
scaffold00008	AUGUSTUS	gene	41906	43029	387.010271588	-	.	ID=A2.g912.t1g;Name=A2.g912.t1;depth=2562;status=Matches RNA-Seq data
scaffold00008	AUGUSTUS	mRNA	41906	43029	387.010271588	-	.	ID=A2.g912.t1;Name=A2.g912.t1;Parent=A2.g912.t1g
scaffold00008	AUGUSTUS	exon	41906	42331	3.19569701241	-	0	ID=A2.g912.t1.cds;Name=A2.g912.t1;Parent=A2.g912.t1
scaffold00008	AUGUSTUS	exon	42404	42628	6.66561005611	-	0	ID=A2.g912.t1.cds;Name=A2.g912.t1;Parent=A2.g912.t1
scaffold00008	AUGUSTUS	exon	42698	42745	6.49863930058	-	0	ID=A2.g912.t1.cds;Name=A2.g912.t1;Parent=A2.g912.t1
scaffold00008	AUGUSTUS	exon	42805	43029	2.79572570135	-	0	ID=A2.g912.t1.cds;Name=A2.g912.t1;Parent=A2.g912.t1
###
scaffold00008	AUGUSTUS	gene	44191	53805	48.9332033127	+	.	ID=A2.g913.t1g;Name=A2.g913.t1;depth=469;status=Matches RNA-Seq data
scaffold00008	AUGUSTUS	mRNA	44191	53805	48.9332033127	+	.	ID=A2.g913.t1;Name=A2.g913.t1;Parent=A2.g913.t1g
scaffold00008	AUGUSTUS	exon	44191	53236	3.14517379622	+	0	ID=A2.g913.t1.cds;Name=A2.g913.t1;Parent=A2.g913.t1
scaffold00008	AUGUSTUS	exon	53294	53710	5.41307996368	+	2	ID=A2.g913.t1.cds;Name=A2.g913.t1;Parent=A2.g913.t1
scaffold00008	AUGUSTUS	exon	53765	53805	2.87418392113	+	2	ID=A2.g913.t1.cds;Name=A2.g913.t1;Parent=A2.g913.t1
###
scaffold00008	AUGUSTUS	gene	54001	56391	1.63028021748	-	.	ID=A1.g942.t1g;Name=A1.g942.t1;depth=178;status=Matches RNA-Seq data
scaffold00008	AUGUSTUS	mRNA	54001	56391	1.63028021748	-	.	ID=A1.g942.t1;Name=A1.g942.t1;Parent=A1.g942.t1g
scaffold00008	AUGUSTUS	exon	54001	56391	1.63028021748	-	0	ID=A1.g942.t1.cds;Name=A1.g942.t1;Parent=A1.g942.t1
###
scaffold00009	AUGUSTUS	gene	250	1566	1.73955960516	+	.	ID=A1.g943.t1g;Name=A1.g943.t1;depth=362;status=Matches RNA-Seq data
scaffold00009	AUGUSTUS	mRNA	250	1566	1.73955960516	+	.	ID=A1.g943.t1;Name=A1.g943.t1;Parent=A1.g943.t1g
scaffold00009	AUGUSTUS	exon	250	1566	1.73955960516	+	0	ID=A1.g943.t1.cds;Name=A1.g943.t1;Parent=A1.g943.t1
###
scaffold00009	AUGUSTUS	gene	28382	30004	1.77818853974	-	.	ID=A1.g955.t1g;Name=A1.g955.t1;depth=387;status=Matches RNA-Seq data
scaffold00009	AUGUSTUS	mRNA	28382	30004	1.77818853974	-	.	ID=A1.g955.t1;Name=A1.g955.t1;Parent=A1.g955.t1g
scaffold00009	AUGUSTUS	exon	28382	30004	1.77818853974	-	0	ID=A1.g955.t1.cds;Name=A1.g955.t1;Parent=A1.g955.t1
###
scaffold00009	AUGUSTUS	gene	32167	34762	6.78985116861	+	.	ID=A2.g924.t1g;Name=A2.g924.t1;depth=1779;status=Matches RNA-Seq data
scaffold00009	AUGUSTUS	mRNA	32167	34762	6.78985116861	+	.	ID=A2.g924.t1;Name=A2.g924.t1;Parent=A2.g924.t1g
scaffold00009	AUGUSTUS	exon	32167	32393	3.16226536999	+	0	ID=A2.g924.t1.cds;Name=A2.g924.t1;Parent=A2.g924.t1
scaffold00009	AUGUSTUS	exon	32449	34762	2.14714781151	+	1	ID=A2.g924.t1.cds;Name=A2.g924.t1;Parent=A2.g924.t1
###
scaffold00009	AUGUSTUS	gene	38111	38916	358.204227542	-	.	ID=A1.g958.t1g;Name=A1.g958.t1;depth=912;status=Matches RNA-Seq data
scaffold00009	AUGUSTUS	mRNA	38111	38916	358.204227542	-	.	ID=A1.g958.t1;Name=A1.g958.t1;Parent=A1.g958.t1g
scaffold00009	AUGUSTUS	exon	38111	38290	3.07359423062	-	0	ID=A1.g958.t1.cds;Name=A1.g958.t1;Parent=A1.g958.t1
scaffold00009	AUGUSTUS	exon	38349	38639	6.10121105407	-	0	ID=A1.g958.t1.cds;Name=A1.g958.t1;Parent=A1.g958.t1
scaffold00009	AUGUSTUS	exon	38699	38760	6.29088595147	-	2	ID=A1.g958.t1.cds;Name=A1.g958.t1;Parent=A1.g958.t1
scaffold00009	AUGUSTUS	exon	38817	38916	3.03638134476	-	0	ID=A1.g958.t1.cds;Name=A1.g958.t1;Parent=A1.g958.t1
###
scaffold00009	AUGUSTUS	gene	40202	44206	270.090721272	-	.	ID=A1.g959.t1g;Name=A1.g959.t1;depth=618;status=Matches RNA-Seq data
scaffold00009	AUGUSTUS	mRNA	40202	44206	270.090721272	-	.	ID=A1.g959.t1;Name=A1.g959.t1;Parent=A1.g959.t1g
scaffold00009	AUGUSTUS	exon	40202	40918	2.73562819131	-	0	ID=A1.g959.t1.cds;Name=A1.g959.t1;Parent=A1.g959.t1
scaffold00009	AUGUSTUS	exon	40970	41326	5.38094870563	-	0	ID=A1.g959.t1.cds;Name=A1.g959.t1;Parent=A1.g959.t1
scaffold00009	AUGUSTUS	exon	41381	41605	5.85252542571	-	0	ID=A1.g959.t1.cds;Name=A1.g959.t1;Parent=A1.g959.t1
scaffold00009	AUGUSTUS	exon	41660	44206	3.13509303218	-	0	ID=A1.g959.t1.cds;Name=A1.g959.t1;Parent=A1.g959.t1
###
scaffold00009	AUGUSTUS	gene	45565	46658	8.57819096586	+	.	ID=A1.g961.t1g;Name=A1.g961.t1;depth=755;status=Matches RNA-Seq data
scaffold00009	AUGUSTUS	mRNA	45565	46658	8.57819096586	+	.	ID=A1.g961.t1;Name=A1.g961.t1;Parent=A1.g961.t1g
scaffold00009	AUGUSTUS	exon	45565	45613	2.72550682498	+	0	ID=A1.g961.t1.cds;Name=A1.g961.t1;Parent=A1.g961.t1
scaffold00009	AUGUSTUS	exon	45670	46658	3.14737460469	+	2	ID=A1.g961.t1.cds;Name=A1.g961.t1;Parent=A1.g961.t1
###
scaffold00009	AUGUSTUS	gene	49118	50367	179.657414207	-	.	ID=A3.g1088.t1g;Name=A3.g1088.t1;depth=113;status=Matches RNA-Seq data
scaffold00009	AUGUSTUS	mRNA	49118	50367	179.657414207	-	.	ID=A3.g1088.t1;Name=A3.g1088.t1;Parent=A3.g1088.t1g
scaffold00009	AUGUSTUS	exon	49118	49564	2.46798862766	-	0	ID=A3.g1088.t1.cds;Name=A3.g1088.t1;Parent=A3.g1088.t1
scaffold00009	AUGUSTUS	exon	49619	49852	4.85766941077	-	0	ID=A3.g1088.t1.cds;Name=A3.g1088.t1;Parent=A3.g1088.t1
scaffold00009	AUGUSTUS	exon	49913	50140	5.68975197424	-	0	ID=A3.g1088.t1.cds;Name=A3.g1088.t1;Parent=A3.g1088.t1
scaffold00009	AUGUSTUS	exon	50221	50367	2.63378730347	-	0	ID=A3.g1088.t1.cds;Name=A3.g1088.t1;Parent=A3.g1088.t1
###
scaffold00009	AUGUSTUS	gene	53387	54954	226.061741242	+	.	ID=A1.g966.t1g;Name=A1.g966.t1;depth=328;status=Matches RNA-Seq data
scaffold00009	AUGUSTUS	mRNA	53387	54954	226.061741242	+	.	ID=A1.g966.t1;Name=A1.g966.t1;Parent=A1.g966.t1g
scaffold00009	AUGUSTUS	exon	53387	53494	2.35558792431	+	0	ID=A1.g966.t1.cds;Name=A1.g966.t1;Parent=A1.g966.t1
scaffold00009	AUGUSTUS	exon	53572	53715	5.78240329909	+	0	ID=A1.g966.t1.cds;Name=A1.g966.t1;Parent=A1.g966.t1
scaffold00009	AUGUSTUS	exon	53763	54105	6.31860761198	+	0	ID=A1.g966.t1.cds;Name=A1.g966.t1;Parent=A1.g966.t1
scaffold00009	AUGUSTUS	exon	54155	54954	2.62662445939	+	2	ID=A1.g966.t1.cds;Name=A1.g966.t1;Parent=A1.g966.t1
###
scaffold00009	AUGUSTUS	gene	61329	63235	95.6692282237	+	.	ID=A1.g970.t1g;Name=A1.g970.t1;depth=1473;status=Matches RNA-Seq data
scaffold00009	AUGUSTUS	mRNA	61329	63235	95.6692282237	+	.	ID=A1.g970.t1;Name=A1.g970.t1;Parent=A1.g970.t1g
scaffold00009	AUGUSTUS	exon	61329	61559	3.67657759673	+	0	ID=A1.g970.t1.cds;Name=A1.g970.t1;Parent=A1.g970.t1
scaffold00009	AUGUSTUS	exon	61765	62274	7.12367813289	+	0	ID=A1.g970.t1.cds;Name=A1.g970.t1;Parent=A1.g970.t1
scaffold00009	AUGUSTUS	exon	62333	63235	3.65278613214	+	0	ID=A1.g970.t1.cds;Name=A1.g970.t1;Parent=A1.g970.t1
###
scaffold00009	AUGUSTUS	gene	68816	72577	7.34253310009	-	.	ID=A1.g971.t1g;Name=A1.g971.t1;depth=242;status=Matches RNA-Seq data
scaffold00009	AUGUSTUS	mRNA	68816	72577	7.34253310009	-	.	ID=A1.g971.t1;Name=A1.g971.t1;Parent=A1.g971.t1g
scaffold00009	AUGUSTUS	exon	68816	72006	3.08751680202	-	2	ID=A1.g971.t1.cds;Name=A1.g971.t1;Parent=A1.g971.t1
scaffold00009	AUGUSTUS	exon	72067	72577	2.37813543081	-	0	ID=A1.g971.t1.cds;Name=A1.g971.t1;Parent=A1.g971.t1
###
scaffold00009	AUGUSTUS	gene	74696	75730	4.89313957516	-	.	ID=A1.g973.t1g;Name=A1.g973.t1;depth=247;status=Matches RNA-Seq data
scaffold00009	AUGUSTUS	mRNA	74696	75730	4.89313957516	-	.	ID=A1.g973.t1;Name=A1.g973.t1;Parent=A1.g973.t1g
scaffold00009	AUGUSTUS	exon	74696	75671	2.49081514084	-	1	ID=A1.g973.t1.cds;Name=A1.g973.t1;Parent=A1.g973.t1
scaffold00009	AUGUSTUS	exon	75726	75730	1.96447319391	-	0	ID=A1.g973.t1.cds;Name=A1.g973.t1;Parent=A1.g973.t1
###
scaffold00009	AUGUSTUS	gene	76092	77127	3.56989247312	+	.	ID=A1.g974.t1g;Name=A1.g974.t1;depth=266;status=Matches RNA-Seq data
scaffold00009	AUGUSTUS	mRNA	76092	77127	3.56989247312	+	.	ID=A1.g974.t1;Name=A1.g974.t1;Parent=A1.g974.t1g
scaffold00009	AUGUSTUS	exon	76092	76129	1.88941590792	+	0	ID=A1.g974.t1.cds;Name=A1.g974.t1;Parent=A1.g974.t1
scaffold00009	AUGUSTUS	exon	76179	77127	1.88941590792	+	1	ID=A1.g974.t1.cds;Name=A1.g974.t1;Parent=A1.g974.t1
###
scaffold00009	AUGUSTUS	gene	81463	85109	17.7777069409	+	.	ID=A2.g942.t1g;Name=A2.g942.t1;depth=801;status=Matches RNA-Seq data
scaffold00009	AUGUSTUS	mRNA	81463	85109	17.7777069409	+	.	ID=A2.g942.t1;Name=A2.g942.t1;Parent=A2.g942.t1g
scaffold00009	AUGUSTUS	exon	81463	84459	3.00011253868	+	0	ID=A2.g942.t1.cds;Name=A2.g942.t1;Parent=A2.g942.t1
scaffold00009	AUGUSTUS	exon	84520	84736	6.6941165219	+	0	ID=A2.g942.t1.cds;Name=A2.g942.t1;Parent=A2.g942.t1
scaffold00009	AUGUSTUS	exon	84790	85109	0.885207182281	+	2	ID=A2.g942.t1.cds;Name=A2.g942.t1;Parent=A2.g942.t1;status=End mismatch
###
scaffold00009	AUGUSTUS	gene	86239	87334	8.13638567701	-	.	ID=A1.g978.t1g;Name=A1.g978.t1;depth=669;status=Matches RNA-Seq data
scaffold00009	AUGUSTUS	mRNA	86239	87334	8.13638567701	-	.	ID=A1.g978.t1;Name=A1.g978.t1;Parent=A1.g978.t1g
scaffold00009	AUGUSTUS	exon	86239	87254	3.44254300822	-	2	ID=A1.g978.t1.cds;Name=A1.g978.t1;Parent=A1.g978.t1
scaffold00009	AUGUSTUS	exon	87310	87334	2.3634811991	-	0	ID=A1.g978.t1.cds;Name=A1.g978.t1;Parent=A1.g978.t1
###
scaffold00009	AUGUSTUS	gene	87908	90351	413.654098785	+	.	ID=A1.g979.t1g;Name=A1.g979.t1;depth=409;status=Matches RNA-Seq data
scaffold00009	AUGUSTUS	mRNA	87908	90351	413.654098785	+	.	ID=A1.g979.t1;Name=A1.g979.t1;Parent=A1.g979.t1g
scaffold00009	AUGUSTUS	exon	87908	88024	3.25782087761	+	0	ID=A1.g979.t1.cds;Name=A1.g979.t1;Parent=A1.g979.t1
scaffold00009	AUGUSTUS	exon	88074	88126	6.4574132259	+	0	ID=A1.g979.t1.cds;Name=A1.g979.t1;Parent=A1.g979.t1
scaffold00009	AUGUSTUS	exon	88180	88394	6.51409401369	+	1	ID=A1.g979.t1.cds;Name=A1.g979.t1;Parent=A1.g979.t1
scaffold00009	AUGUSTUS	exon	88445	90351	3.01854412552	+	2	ID=A1.g979.t1.cds;Name=A1.g979.t1;Parent=A1.g979.t1
###
scaffold00009	AUGUSTUS	gene	101286	102712	11.0874927887	-	.	ID=A2.g948.t1g;Name=A2.g948.t1;depth=235;status=Matches RNA-Seq data
scaffold00009	AUGUSTUS	mRNA	101286	102712	11.0874927887	-	.	ID=A2.g948.t1;Name=A2.g948.t1;Parent=A2.g948.t1g
scaffold00009	AUGUSTUS	exon	101286	102465	3.36141877257	-	1	ID=A2.g948.t1.cds;Name=A2.g948.t1;Parent=A2.g948.t1
scaffold00009	AUGUSTUS	exon	102516	102712	3.29845625875	-	0	ID=A2.g948.t1.cds;Name=A2.g948.t1;Parent=A2.g948.t1
###
scaffold00009	AUGUSTUS	gene	104550	107865	9085.08927155	-	.	ID=A4.g1072.t1g;Name=A4.g1072.t1;depth=176;status=Matches RNA-Seq data
scaffold00009	AUGUSTUS	mRNA	104550	107865	9085.08927155	-	.	ID=A4.g1072.t1;Name=A4.g1072.t1;Parent=A4.g1072.t1g
scaffold00009	AUGUSTUS	exon	104550	105027	2.2898466917	-	1	ID=A4.g1072.t1.cds;Name=A4.g1072.t1;Parent=A4.g1072.t1
scaffold00009	AUGUSTUS	exon	105094	105810	5.72489387864	-	1	ID=A4.g1072.t1.cds;Name=A4.g1072.t1;Parent=A4.g1072.t1
scaffold00009	AUGUSTUS	exon	105859	106408	6.13957838064	-	2	ID=A4.g1072.t1.cds;Name=A4.g1072.t1;Parent=A4.g1072.t1
scaffold00009	AUGUSTUS	exon	106455	106541	6.10751769998	-	2	ID=A4.g1072.t1.cds;Name=A4.g1072.t1;Parent=A4.g1072.t1
scaffold00009	AUGUSTUS	exon	106596	106934	6.01865148482	-	2	ID=A4.g1072.t1.cds;Name=A4.g1072.t1;Parent=A4.g1072.t1
scaffold00009	AUGUSTUS	exon	106989	107865	3.07080948589	-	0	ID=A4.g1072.t1.cds;Name=A4.g1072.t1;Parent=A4.g1072.t1
###
scaffold00009	AUGUSTUS	gene	110093	111319	73.8842012439	-	.	ID=A3.g1113.t1g;Name=A3.g1113.t1;depth=428;status=Matches RNA-Seq data
scaffold00009	AUGUSTUS	mRNA	110093	111319	73.8842012439	-	.	ID=A3.g1113.t1;Name=A3.g1113.t1;Parent=A3.g1113.t1g
scaffold00009	AUGUSTUS	exon	110093	111064	3.47230179669	-	0	ID=A3.g1113.t1.cds;Name=A3.g1113.t1;Parent=A3.g1113.t1
scaffold00009	AUGUSTUS	exon	111123	111227	6.48329845231	-	0	ID=A3.g1113.t1.cds;Name=A3.g1113.t1;Parent=A3.g1113.t1
scaffold00009	AUGUSTUS	exon	111275	111319	3.28199642105	-	0	ID=A3.g1113.t1.cds;Name=A3.g1113.t1;Parent=A3.g1113.t1
###
scaffold00009	AUGUSTUS	gene	111812	113297	13.9418804327	+	.	ID=A1.g986.t1g;Name=A1.g986.t1;depth=1328;status=Matches RNA-Seq data
scaffold00009	AUGUSTUS	mRNA	111812	113297	13.9418804327	+	.	ID=A1.g986.t1;Name=A1.g986.t1;Parent=A1.g986.t1g
scaffold00009	AUGUSTUS	exon	111812	112477	3.73741128208	+	0	ID=A1.g986.t1.cds;Name=A1.g986.t1;Parent=A1.g986.t1
scaffold00009	AUGUSTUS	exon	112539	113297	3.73035756047	+	0	ID=A1.g986.t1.cds;Name=A1.g986.t1;Parent=A1.g986.t1
###
scaffold00009	AUGUSTUS	gene	113848	114531	345.696719055	-	.	ID=A3.g1115.t1g;Name=A3.g1115.t1;depth=1041;status=Matches RNA-Seq data
scaffold00009	AUGUSTUS	mRNA	113848	114531	345.696719055	-	.	ID=A3.g1115.t1;Name=A3.g1115.t1;Parent=A3.g1115.t1g
scaffold00009	AUGUSTUS	exon	113848	114131	3.62829314589	-	2	ID=A3.g1115.t1.cds;Name=A3.g1115.t1;Parent=A3.g1115.t1
scaffold00009	AUGUSTUS	exon	114201	114351	5.82456802475	-	0	ID=A3.g1115.t1.cds;Name=A3.g1115.t1;Parent=A3.g1115.t1
scaffold00009	AUGUSTUS	exon	114406	114417	5.26020307565	-	0	ID=A3.g1115.t1.cds;Name=A3.g1115.t1;Parent=A3.g1115.t1
scaffold00009	AUGUSTUS	exon	114505	114531	3.10975845136	-	0	ID=A3.g1115.t1.cds;Name=A3.g1115.t1;Parent=A3.g1115.t1
###
scaffold00009	AUGUSTUS	gene	115175	116876	1068.68754412	-	.	Alias=Thela2_pvr_003252;ID=Thela2p4_001075.t1g;Name=Thela2p4_001075;depth=1524;locus=L001010;status=Matches RNA-Seq data
scaffold00009	AUGUSTUS	mRNA	115175	116876	1068.68754412	-	.	ID=Thela2p4_001075.t1;Name=Thela2p4_001075;Parent=Thela2p4_001075.t1g
scaffold00009	AUGUSTUS	exon	115175	116010	3.56208499634	-	.	ID=Thela2p4_001075.t1.cds;Name=Thela2p4_001075;Parent=Thela2p4_001075.t1
scaffold00009	AUGUSTUS	exon	116072	116228	6.98225431247	-	.	ID=Thela2p4_001075.t1.cds;Name=Thela2p4_001075;Parent=Thela2p4_001075.t1
scaffold00009	AUGUSTUS	exon	116285	116492	6.51810093613	-	.	ID=Thela2p4_001075.t1.cds;Name=Thela2p4_001075;Parent=Thela2p4_001075.t1
scaffold00009	AUGUSTUS	exon	116546	116597	3.57611891496	-	.	ID=Thela2p4_001075.t1.cds;Name=Thela2p4_001075;Parent=Thela2p4_001075.t1
scaffold00009	AUGUSTUS	exon	116870	116876	1.84339231801	-	.	ID=Thela2p4_001075.t1.cds;Name=Thela2p4_001075;Parent=Thela2p4_001075.t1
###
scaffold00009	AUGUSTUS	gene	120355	122669	390.506853191	-	.	ID=A1.g991.t1g;Name=A1.g991.t1;depth=394;status=Matches RNA-Seq data
scaffold00009	AUGUSTUS	mRNA	120355	122669	390.506853191	-	.	ID=A1.g991.t1;Name=A1.g991.t1;Parent=A1.g991.t1g
scaffold00009	AUGUSTUS	exon	120355	121863	3.43580143865	-	0	ID=A1.g991.t1.cds;Name=A1.g991.t1;Parent=A1.g991.t1
scaffold00009	AUGUSTUS	exon	121911	122122	6.23484205438	-	2	ID=A1.g991.t1.cds;Name=A1.g991.t1;Parent=A1.g991.t1
scaffold00009	AUGUSTUS	exon	122336	122531	6.26218145003	-	0	ID=A1.g991.t1.cds;Name=A1.g991.t1;Parent=A1.g991.t1
scaffold00009	AUGUSTUS	exon	122592	122669	2.91104888962	-	0	ID=A1.g991.t1.cds;Name=A1.g991.t1;Parent=A1.g991.t1
###
scaffold00009	AUGUSTUS	gene	123064	124373	8.13057098062	+	.	ID=A1.g992.t1g;Name=A1.g992.t1;depth=1088;status=Matches RNA-Seq data
scaffold00009	AUGUSTUS	mRNA	123064	124373	8.13057098062	+	.	ID=A1.g992.t1;Name=A1.g992.t1;Parent=A1.g992.t1g
scaffold00009	AUGUSTUS	exon	123064	124248	2.87443596738	+	0	ID=A1.g992.t1.cds;Name=A1.g992.t1;Parent=A1.g992.t1
scaffold00009	AUGUSTUS	exon	124314	124373	2.82857961453	+	0	ID=A1.g992.t1.cds;Name=A1.g992.t1;Parent=A1.g992.t1
###
scaffold00009	AUGUSTUS	gene	124866	126341	31.2097534866	-	.	ID=A4.g1083.t1g;Name=A4.g1083.t1;depth=356;status=Matches RNA-Seq data
scaffold00009	AUGUSTUS	mRNA	124866	126341	31.2097534866	-	.	ID=A4.g1083.t1;Name=A4.g1083.t1;Parent=A4.g1083.t1g
scaffold00009	AUGUSTUS	exon	124866	126014	3.09698913885	-	0	ID=A4.g1083.t1.cds;Name=A4.g1083.t1;Parent=A4.g1083.t1
scaffold00009	AUGUSTUS	exon	126080	126245	4.33129973392	-	1	ID=A4.g1083.t1.cds;Name=A4.g1083.t1;Parent=A4.g1083.t1
scaffold00009	AUGUSTUS	exon	126304	126341	2.32665728823	-	0	ID=A4.g1083.t1.cds;Name=A4.g1083.t1;Parent=A4.g1083.t1
###
scaffold00009	AUGUSTUS	gene	129066	130151	1.64871086556	+	.	ID=A1.g994.t1g;Name=A1.g994.t1;depth=248;status=Matches RNA-Seq data
scaffold00009	AUGUSTUS	mRNA	129066	130151	1.64871086556	+	.	ID=A1.g994.t1;Name=A1.g994.t1;Parent=A1.g994.t1g
scaffold00009	AUGUSTUS	exon	129066	130151	1.64871086556	+	0	ID=A1.g994.t1.cds;Name=A1.g994.t1;Parent=A1.g994.t1
###
scaffold00009	AUGUSTUS	gene	130501	132807	1.4670567837	-	.	Alias=Thela2_pvr_003724;ID=Thela2p4_001083.t1g;Name=Thela2p4_001083;depth=278;locus=L001017;status=Matches RNA-Seq data
scaffold00009	AUGUSTUS	mRNA	130501	132807	1.4670567837	-	.	ID=Thela2p4_001083.t1;Name=Thela2p4_001083;Parent=Thela2p4_001083.t1g
scaffold00009	AUGUSTUS	exon	130501	132807	1.4670567837	-	.	ID=Thela2p4_001083.t1.cds;Name=Thela2p4_001083;Parent=Thela2p4_001083.t1
###
scaffold00009	AUGUSTUS	gene	138499	139674	1.4255952381	+	.	ID=A1.g996.t1g;Name=A1.g996.t1;depth=742;status=Matches RNA-Seq data
scaffold00009	AUGUSTUS	mRNA	138499	139674	1.4255952381	+	.	ID=A1.g996.t1;Name=A1.g996.t1;Parent=A1.g996.t1g
scaffold00009	AUGUSTUS	exon	138499	139674	1.4255952381	+	0	ID=A1.g996.t1.cds;Name=A1.g996.t1;Parent=A1.g996.t1
###
scaffold00010	AUGUSTUS	gene	1762	2451	1.0	-	.	ID=A1.g1000.t1g;Name=A1.g1000.t1;depth=214;status=Matches RNA-Seq data
scaffold00010	AUGUSTUS	mRNA	1762	2451	1.0	-	.	ID=A1.g1000.t1;Name=A1.g1000.t1;Parent=A1.g1000.t1g
scaffold00010	AUGUSTUS	exon	1762	2451	1.0	-	0	ID=A1.g1000.t1.cds;Name=A1.g1000.t1;Parent=A1.g1000.t1
###
scaffold00011	AUGUSTUS	gene	49	3990	1.22298325723	-	.	ID=A1.g1001.t1g;Name=A1.g1001.t1;depth=754;status=Matches RNA-Seq data
scaffold00011	AUGUSTUS	mRNA	49	3990	1.22298325723	-	.	ID=A1.g1001.t1;Name=A1.g1001.t1;Parent=A1.g1001.t1g
scaffold00011	AUGUSTUS	exon	49	3990	1.22298325723	-	0	ID=A1.g1001.t1.cds;Name=A1.g1001.t1;Parent=A1.g1001.t1
###
scaffold00011	AUGUSTUS	gene	4012	5256	1.0	-	.	ID=A1.g1002.t1g;Name=A1.g1002.t1;depth=644;status=Matches RNA-Seq data
scaffold00011	AUGUSTUS	mRNA	4012	5256	1.0	-	.	ID=A1.g1002.t1;Name=A1.g1002.t1;Parent=A1.g1002.t1g
scaffold00011	AUGUSTUS	exon	4012	5256	1.0	-	0	ID=A1.g1002.t1.cds;Name=A1.g1002.t1;Parent=A1.g1002.t1
###
scaffold00012	AUGUSTUS	gene	235	1343	89.2013604331	-	.	ID=A1.g1003.t1g;Name=A1.g1003.t1;depth=1211;status=Matches RNA-Seq data
scaffold00012	AUGUSTUS	mRNA	235	1343	89.2013604331	-	.	ID=A1.g1003.t1;Name=A1.g1003.t1;Parent=A1.g1003.t1g
scaffold00012	AUGUSTUS	exon	235	971	3.63506323548	-	2	ID=A1.g1003.t1.cds;Name=A1.g1003.t1;Parent=A1.g1003.t1
scaffold00012	AUGUSTUS	exon	1028	1127	7.03228169206	-	0	ID=A1.g1003.t1.cds;Name=A1.g1003.t1;Parent=A1.g1003.t1
scaffold00012	AUGUSTUS	exon	1212	1343	3.48950037057	-	0	ID=A1.g1003.t1.cds;Name=A1.g1003.t1;Parent=A1.g1003.t1
###
scaffold00012	AUGUSTUS	gene	1647	5329	405.838988147	+	.	ID=A1.g1004.t1g;Name=A1.g1004.t1;depth=197;status=Matches RNA-Seq data
scaffold00012	AUGUSTUS	mRNA	1647	5329	405.838988147	+	.	ID=A1.g1004.t1;Name=A1.g1004.t1;Parent=A1.g1004.t1g
scaffold00012	AUGUSTUS	exon	1647	1733	3.2658544569	+	0	ID=A1.g1004.t1.cds;Name=A1.g1004.t1;Parent=A1.g1004.t1
scaffold00012	AUGUSTUS	exon	1788	2025	6.41580119753	+	0	ID=A1.g1004.t1.cds;Name=A1.g1004.t1;Parent=A1.g1004.t1
scaffold00012	AUGUSTUS	exon	2086	4215	6.24394708681	+	2	ID=A1.g1004.t1.cds;Name=A1.g1004.t1;Parent=A1.g1004.t1
scaffold00012	AUGUSTUS	exon	4263	5329	3.10203595793	+	2	ID=A1.g1004.t1.cds;Name=A1.g1004.t1;Parent=A1.g1004.t1
###
scaffold00012	AUGUSTUS	gene	9412	10425	1.59270216963	+	.	ID=A1.g1006.t1g;Name=A1.g1006.t1;depth=537;status=Matches RNA-Seq data
scaffold00012	AUGUSTUS	mRNA	9412	10425	1.59270216963	+	.	ID=A1.g1006.t1;Name=A1.g1006.t1;Parent=A1.g1006.t1g
scaffold00012	AUGUSTUS	exon	9412	10425	1.59270216963	+	0	ID=A1.g1006.t1.cds;Name=A1.g1006.t1;Parent=A1.g1006.t1
###
scaffold00012	AUGUSTUS	gene	10559	12124	41.6080603919	-	.	ID=A1.g1007.t1g;Name=A1.g1007.t1;depth=459;status=Matches RNA-Seq data
scaffold00012	AUGUSTUS	mRNA	10559	12124	41.6080603919	-	.	ID=A1.g1007.t1;Name=A1.g1007.t1;Parent=A1.g1007.t1g
scaffold00012	AUGUSTUS	exon	10559	11792	2.65928370128	-	1	ID=A1.g1007.t1.cds;Name=A1.g1007.t1;Parent=A1.g1007.t1
scaffold00012	AUGUSTUS	exon	11865	11952	4.91293391361	-	2	ID=A1.g1007.t1.cds;Name=A1.g1007.t1;Parent=A1.g1007.t1
scaffold00012	AUGUSTUS	exon	12001	12124	3.18472455983	-	0	ID=A1.g1007.t1.cds;Name=A1.g1007.t1;Parent=A1.g1007.t1
###
scaffold00012	AUGUSTUS	gene	12507	13537	37626042.8495	+	.	ID=A3.g1141.t1g;Name=A3.g1141.t1;depth=227;status=Matches RNA-Seq data
scaffold00012	AUGUSTUS	mRNA	12507	13537	37626042.8495	+	.	ID=A3.g1141.t1;Name=A3.g1141.t1;Parent=A3.g1141.t1g
scaffold00012	AUGUSTUS	exon	12507	12539	3.19841778498	+	0	ID=A3.g1141.t1.cds;Name=A3.g1141.t1;Parent=A3.g1141.t1
scaffold00012	AUGUSTUS	exon	12598	12638	6.08072066578	+	0	ID=A3.g1141.t1.cds;Name=A3.g1141.t1;Parent=A3.g1141.t1
scaffold00012	AUGUSTUS	exon	12730	12742	6.3603608854	+	1	ID=A3.g1141.t1.cds;Name=A3.g1141.t1;Parent=A3.g1141.t1
scaffold00012	AUGUSTUS	exon	12795	12860	7.21117259019	+	0	ID=A3.g1141.t1.cds;Name=A3.g1141.t1;Parent=A3.g1141.t1
scaffold00012	AUGUSTUS	exon	12911	12953	7.23526611736	+	0	ID=A3.g1141.t1.cds;Name=A3.g1141.t1;Parent=A3.g1141.t1
scaffold00012	AUGUSTUS	exon	13010	13081	7.31153839988	+	2	ID=A3.g1141.t1.cds;Name=A3.g1141.t1;Parent=A3.g1141.t1
scaffold00012	AUGUSTUS	exon	13133	13179	7.3843645883	+	2	ID=A3.g1141.t1.cds;Name=A3.g1141.t1;Parent=A3.g1141.t1
scaffold00012	AUGUSTUS	exon	13240	13258	7.23221006782	+	0	ID=A3.g1141.t1.cds;Name=A3.g1141.t1;Parent=A3.g1141.t1
scaffold00012	AUGUSTUS	exon	13315	13393	5.81753003637	+	2	ID=A3.g1141.t1.cds;Name=A3.g1141.t1;Parent=A3.g1141.t1
scaffold00012	AUGUSTUS	exon	13450	13537	2.56640138229	+	1	ID=A3.g1141.t1.cds;Name=A3.g1141.t1;Parent=A3.g1141.t1
###
scaffold00012	AUGUSTUS	gene	13703	18133	511.574069853	-	.	ID=A1.g1010.t1g;Name=A1.g1010.t1;depth=290;status=Matches RNA-Seq data
scaffold00012	AUGUSTUS	mRNA	13703	18133	511.574069853	-	.	ID=A1.g1010.t1;Name=A1.g1010.t1;Parent=A1.g1010.t1g
scaffold00012	AUGUSTUS	exon	13703	14136	3.26643643689	-	2	ID=A1.g1010.t1.cds;Name=A1.g1010.t1;Parent=A1.g1010.t1
scaffold00012	AUGUSTUS	exon	14197	17670	6.61371836563	-	2	ID=A1.g1010.t1.cds;Name=A1.g1010.t1;Parent=A1.g1010.t1
scaffold00012	AUGUSTUS	exon	17731	17831	6.90669107495	-	1	ID=A1.g1010.t1.cds;Name=A1.g1010.t1;Parent=A1.g1010.t1
scaffold00012	AUGUSTUS	exon	17898	18133	3.42861391519	-	0	ID=A1.g1010.t1.cds;Name=A1.g1010.t1;Parent=A1.g1010.t1
###
scaffold00012	AUGUSTUS	gene	30021	32975	80.6855692708	+	.	Alias=Thela2_pvr_000993;ID=Thela2p4_001103.t1g;Name=Thela2p4_001103;depth=323;locus=L001037;status=Matches RNA-Seq data
scaffold00012	AUGUSTUS	mRNA	30021	32975	80.6855692708	+	.	ID=Thela2p4_001103.t1;Name=Thela2p4_001103;Parent=Thela2p4_001103.t1g
scaffold00012	AUGUSTUS	exon	30021	30472	3.57042790386	+	.	ID=Thela2p4_001103.t1.cds;Name=Thela2p4_001103;Parent=Thela2p4_001103.t1
scaffold00012	AUGUSTUS	exon	30538	32794	6.95902199002	+	.	ID=Thela2p4_001103.t1.cds;Name=Thela2p4_001103;Parent=Thela2p4_001103.t1
scaffold00012	AUGUSTUS	exon	32871	32975	3.24733722265	+	.	ID=Thela2p4_001103.t1.cds;Name=Thela2p4_001103;Parent=Thela2p4_001103.t1
###
scaffold00012	AUGUSTUS	gene	33105	33947	1.71411625148	-	.	ID=A1.g1015.t1g;Name=A1.g1015.t1;depth=453;status=Matches RNA-Seq data
scaffold00012	AUGUSTUS	mRNA	33105	33947	1.71411625148	-	.	ID=A1.g1015.t1;Name=A1.g1015.t1;Parent=A1.g1015.t1g
scaffold00012	AUGUSTUS	exon	33105	33947	1.71411625148	-	0	ID=A1.g1015.t1.cds;Name=A1.g1015.t1;Parent=A1.g1015.t1
###
scaffold00012	AUGUSTUS	gene	40437	41249	1.0	+	.	ID=A1.g1017.t1g;Name=A1.g1017.t1;depth=227;status=Matches RNA-Seq data
scaffold00012	AUGUSTUS	mRNA	40437	41249	1.0	+	.	ID=A1.g1017.t1;Name=A1.g1017.t1;Parent=A1.g1017.t1g
scaffold00012	AUGUSTUS	exon	40437	41249	1.0	+	0	ID=A1.g1017.t1.cds;Name=A1.g1017.t1;Parent=A1.g1017.t1
###
scaffold00012	AUGUSTUS	gene	53369	54523	1.15021645022	-	.	ID=A1.g1022.t1g;Name=A1.g1022.t1;depth=236;status=Matches RNA-Seq data
scaffold00012	AUGUSTUS	mRNA	53369	54523	1.15021645022	-	.	ID=A1.g1022.t1;Name=A1.g1022.t1;Parent=A1.g1022.t1g
scaffold00012	AUGUSTUS	exon	53369	54523	1.15021645022	-	0	ID=A1.g1022.t1.cds;Name=A1.g1022.t1;Parent=A1.g1022.t1
###
scaffold00012	AUGUSTUS	gene	64484	67558	1.43821138211	+	.	ID=A1.g1025.t1g;Name=A1.g1025.t1;depth=96;status=Matches RNA-Seq data
scaffold00012	AUGUSTUS	mRNA	64484	67558	1.43821138211	+	.	ID=A1.g1025.t1;Name=A1.g1025.t1;Parent=A1.g1025.t1g
scaffold00012	AUGUSTUS	exon	64484	67558	1.43821138211	+	0	ID=A1.g1025.t1.cds;Name=A1.g1025.t1;Parent=A1.g1025.t1
###
scaffold00012	AUGUSTUS	gene	67829	68716	1.5259009009	+	.	Alias=Thela2_pvr_002002;ID=Thela2p4_001114.t1g;Name=Thela2p4_001114;depth=585;locus=L001048;status=Matches RNA-Seq data
scaffold00012	AUGUSTUS	mRNA	67829	68716	1.5259009009	+	.	ID=Thela2p4_001114.t1;Name=Thela2p4_001114;Parent=Thela2p4_001114.t1g
scaffold00012	AUGUSTUS	exon	67829	68716	1.5259009009	+	.	ID=Thela2p4_001114.t1.cds;Name=Thela2p4_001114;Parent=Thela2p4_001114.t1
###
scaffold00012	AUGUSTUS	gene	68815	70925	764357.560108	-	.	ID=A3.g1161.t1g;Name=A3.g1161.t1;depth=246;status=Matches RNA-Seq data
scaffold00012	AUGUSTUS	mRNA	68815	70925	764357.560108	-	.	ID=A3.g1161.t1;Name=A3.g1161.t1;Parent=A3.g1161.t1g
scaffold00012	AUGUSTUS	exon	68815	69040	3.05442949375	-	1	ID=A3.g1161.t1.cds;Name=A3.g1161.t1;Parent=A3.g1161.t1
scaffold00012	AUGUSTUS	exon	69092	69279	6.89494140355	-	0	ID=A3.g1161.t1.cds;Name=A3.g1161.t1;Parent=A3.g1161.t1
scaffold00012	AUGUSTUS	exon	69729	69806	7.12954764215	-	0	ID=A3.g1161.t1.cds;Name=A3.g1161.t1;Parent=A3.g1161.t1
scaffold00012	AUGUSTUS	exon	69863	69920	6.89923600803	-	1	ID=A3.g1161.t1.cds;Name=A3.g1161.t1;Parent=A3.g1161.t1
scaffold00012	AUGUSTUS	exon	69975	70295	6.79341725743	-	1	ID=A3.g1161.t1.cds;Name=A3.g1161.t1;Parent=A3.g1161.t1
scaffold00012	AUGUSTUS	exon	70351	70434	6.26446774025	-	1	ID=A3.g1161.t1.cds;Name=A3.g1161.t1;Parent=A3.g1161.t1
scaffold00012	AUGUSTUS	exon	70500	70750	6.23506368672	-	0	ID=A3.g1161.t1.cds;Name=A3.g1161.t1;Parent=A3.g1161.t1
scaffold00012	AUGUSTUS	exon	70824	70925	2.78073461493	-	0	ID=A3.g1161.t1.cds;Name=A3.g1161.t1;Parent=A3.g1161.t1
###
scaffold00012	AUGUSTUS	gene	74880	76172	6.90798998972	-	.	ID=A1.g1029.t1g;Name=A1.g1029.t1;depth=366;status=Matches RNA-Seq data
scaffold00012	AUGUSTUS	mRNA	74880	76172	6.90798998972	-	.	ID=A1.g1029.t1;Name=A1.g1029.t1;Parent=A1.g1029.t1g
scaffold00012	AUGUSTUS	exon	74880	75054	2.42146128133	-	1	ID=A1.g1029.t1.cds;Name=A1.g1029.t1;Parent=A1.g1029.t1
scaffold00012	AUGUSTUS	exon	75121	76172	2.85281868555	-	0	ID=A1.g1029.t1.cds;Name=A1.g1029.t1;Parent=A1.g1029.t1
###
scaffold00015	AUGUSTUS	gene	19857	21887	1.53914327917	-	.	ID=A1.g1150.t1g;Name=A1.g1150.t1;depth=244;status=Matches RNA-Seq data
scaffold00015	AUGUSTUS	mRNA	19857	21887	1.53914327917	-	.	ID=A1.g1150.t1;Name=A1.g1150.t1;Parent=A1.g1150.t1g
scaffold00015	AUGUSTUS	exon	19857	21887	1.53914327917	-	0	ID=A1.g1150.t1.cds;Name=A1.g1150.t1;Parent=A1.g1150.t1
###
scaffold00015	AUGUSTUS	gene	22081	22780	13.5927272727	+	.	ID=A1.g1151.t1g;Name=A1.g1151.t1;depth=470;status=Matches RNA-Seq data
scaffold00015	AUGUSTUS	mRNA	22081	22780	13.5927272727	+	.	ID=A1.g1151.t1;Name=A1.g1151.t1;Parent=A1.g1151.t1g
scaffold00015	AUGUSTUS	exon	22081	22165	1.93218356616	+	0	ID=A1.g1151.t1.cds;Name=A1.g1151.t1;Parent=A1.g1151.t1
scaffold00015	AUGUSTUS	exon	22217	22506	3.68683160352	+	2	ID=A1.g1151.t1.cds;Name=A1.g1151.t1;Parent=A1.g1151.t1
scaffold00015	AUGUSTUS	exon	22565	22780	1.90811663451	+	0	ID=A1.g1151.t1.cds;Name=A1.g1151.t1;Parent=A1.g1151.t1
###
scaffold00015	AUGUSTUS	gene	22835	25532	2616.85233529	-	.	ID=A1.g1152.t1g;Name=A1.g1152.t1;depth=269;status=Matches RNA-Seq data
scaffold00015	AUGUSTUS	mRNA	22835	25532	2616.85233529	-	.	ID=A1.g1152.t1;Name=A1.g1152.t1;Parent=A1.g1152.t1g
scaffold00015	AUGUSTUS	exon	22835	23083	2.95176795066	-	0	ID=A1.g1152.t1.cds;Name=A1.g1152.t1;Parent=A1.g1152.t1
scaffold00015	AUGUSTUS	exon	23145	25004	5.86636741492	-	0	ID=A1.g1152.t1.cds;Name=A1.g1152.t1;Parent=A1.g1152.t1
scaffold00015	AUGUSTUS	exon	25053	25181	6.91403278697	-	0	ID=A1.g1152.t1.cds;Name=A1.g1152.t1;Parent=A1.g1152.t1
scaffold00015	AUGUSTUS	exon	25234	25340	6.47632179678	-	2	ID=A1.g1152.t1.cds;Name=A1.g1152.t1;Parent=A1.g1152.t1
scaffold00015	AUGUSTUS	exon	25388	25532	3.37495424602	-	0	ID=A1.g1152.t1.cds;Name=A1.g1152.t1;Parent=A1.g1152.t1
###
scaffold00015	AUGUSTUS	gene	30492	31650	9.81886210151	-	.	ID=A1.g1155.t1g;Name=A1.g1155.t1;depth=251;status=Matches RNA-Seq data
scaffold00015	AUGUSTUS	mRNA	30492	31650	9.81886210151	-	.	ID=A1.g1155.t1;Name=A1.g1155.t1;Parent=A1.g1155.t1g
scaffold00015	AUGUSTUS	exon	30492	31337	2.95724809487	-	0	ID=A1.g1155.t1.cds;Name=A1.g1155.t1;Parent=A1.g1155.t1
scaffold00015	AUGUSTUS	exon	31399	31650	3.3202699897	-	0	ID=A1.g1155.t1.cds;Name=A1.g1155.t1;Parent=A1.g1155.t1
###
scaffold00015	AUGUSTUS	gene	32056	33792	37.8893970316	-	.	ID=A1.g1156.t1g;Name=A1.g1156.t1;depth=824;status=Matches RNA-Seq data
scaffold00015	AUGUSTUS	mRNA	32056	33792	37.8893970316	-	.	ID=A1.g1156.t1;Name=A1.g1156.t1;Parent=A1.g1156.t1g
scaffold00015	AUGUSTUS	exon	32056	32619	2.04169990672	-	0	ID=A1.g1156.t1.cds;Name=A1.g1156.t1;Parent=A1.g1156.t1
scaffold00015	AUGUSTUS	exon	32670	32769	6.39604572837	-	1	ID=A1.g1156.t1.cds;Name=A1.g1156.t1;Parent=A1.g1156.t1
scaffold00015	AUGUSTUS	exon	32819	33792	2.90144421529	-	0	ID=A1.g1156.t1.cds;Name=A1.g1156.t1;Parent=A1.g1156.t1
###
scaffold00015	AUGUSTUS	gene	35988	37918	3399.24530876	+	.	ID=A1.g1157.t1g;Name=A1.g1157.t1;depth=837;status=Matches RNA-Seq data
scaffold00015	AUGUSTUS	mRNA	35988	37918	3399.24530876	+	.	ID=A1.g1157.t1;Name=A1.g1157.t1;Parent=A1.g1157.t1g
scaffold00015	AUGUSTUS	exon	35988	36149	3.34821917738	+	0	ID=A1.g1157.t1.cds;Name=A1.g1157.t1;Parent=A1.g1157.t1
scaffold00015	AUGUSTUS	exon	36207	36327	6.38334122911	+	0	ID=A1.g1157.t1.cds;Name=A1.g1157.t1;Parent=A1.g1157.t1
scaffold00015	AUGUSTUS	exon	36375	36488	6.86381677183	+	2	ID=A1.g1157.t1.cds;Name=A1.g1157.t1;Parent=A1.g1157.t1
scaffold00015	AUGUSTUS	exon	36542	37537	6.7799764996	+	2	ID=A1.g1157.t1.cds;Name=A1.g1157.t1;Parent=A1.g1157.t1
scaffold00015	AUGUSTUS	exon	37587	37918	3.41764300908	+	2	ID=A1.g1157.t1.cds;Name=A1.g1157.t1;Parent=A1.g1157.t1
###
scaffold00015	AUGUSTUS	gene	38307	39098	1.67866161616	+	.	ID=A1.g1158.t1g;Name=A1.g1158.t1;depth=226;status=Matches RNA-Seq data
scaffold00015	AUGUSTUS	mRNA	38307	39098	1.67866161616	+	.	ID=A1.g1158.t1;Name=A1.g1158.t1;Parent=A1.g1158.t1g
scaffold00015	AUGUSTUS	exon	38307	39098	1.67866161616	+	0	ID=A1.g1158.t1.cds;Name=A1.g1158.t1;Parent=A1.g1158.t1
###
scaffold00015	AUGUSTUS	gene	39589	43149	15054.6770761	-	.	ID=A1.g1159.t1g;Name=A1.g1159.t1;depth=266;status=Matches RNA-Seq data
scaffold00015	AUGUSTUS	mRNA	39589	43149	15054.6770761	-	.	ID=A1.g1159.t1;Name=A1.g1159.t1;Parent=A1.g1159.t1g
scaffold00015	AUGUSTUS	exon	39589	39971	3.42037177007	-	2	ID=A1.g1159.t1.cds;Name=A1.g1159.t1;Parent=A1.g1159.t1
scaffold00015	AUGUSTUS	exon	40035	40348	6.59024811827	-	1	ID=A1.g1159.t1.cds;Name=A1.g1159.t1;Parent=A1.g1159.t1
scaffold00015	AUGUSTUS	exon	40404	41930	6.69007996844	-	1	ID=A1.g1159.t1.cds;Name=A1.g1159.t1;Parent=A1.g1159.t1
scaffold00015	AUGUSTUS	exon	41984	42942	6.30086617231	-	0	ID=A1.g1159.t1.cds;Name=A1.g1159.t1;Parent=A1.g1159.t1
scaffold00015	AUGUSTUS	exon	43015	43035	5.41945217248	-	0	ID=A1.g1159.t1.cds;Name=A1.g1159.t1;Parent=A1.g1159.t1
scaffold00015	AUGUSTUS	exon	43087	43149	2.92354250735	-	0	ID=A1.g1159.t1.cds;Name=A1.g1159.t1;Parent=A1.g1159.t1
###
scaffold00015	AUGUSTUS	gene	43543	44101	3.72173913043	-	.	ID=A4.g1264.t1g;Name=A4.g1264.t1;depth=418;status=Matches RNA-Seq data
scaffold00015	AUGUSTUS	mRNA	43543	44101	3.72173913043	-	.	ID=A4.g1264.t1;Name=A4.g1264.t1;Parent=A4.g1264.t1g
scaffold00015	AUGUSTUS	exon	43543	44021	1.92918094808	-	2	ID=A4.g1264.t1.cds;Name=A4.g1264.t1;Parent=A4.g1264.t1
scaffold00015	AUGUSTUS	exon	44071	44101	1.92918094808	-	0	ID=A4.g1264.t1.cds;Name=A4.g1264.t1;Parent=A4.g1264.t1
###
scaffold00015	AUGUSTUS	gene	44470	46100	3102.22839793	+	.	ID=A1.g1161.t1g;Name=A1.g1161.t1;depth=739;status=Matches RNA-Seq data
scaffold00015	AUGUSTUS	mRNA	44470	46100	3102.22839793	+	.	ID=A1.g1161.t1;Name=A1.g1161.t1;Parent=A1.g1161.t1g
scaffold00015	AUGUSTUS	exon	44470	44482	3.06701595579	+	0	ID=A1.g1161.t1.cds;Name=A1.g1161.t1;Parent=A1.g1161.t1
scaffold00015	AUGUSTUS	exon	44533	44577	6.10029244224	+	2	ID=A1.g1161.t1.cds;Name=A1.g1161.t1;Parent=A1.g1161.t1
scaffold00015	AUGUSTUS	exon	44631	45069	6.89563570892	+	2	ID=A1.g1161.t1.cds;Name=A1.g1161.t1;Parent=A1.g1161.t1
scaffold00015	AUGUSTUS	exon	45120	45583	6.79892142884	+	1	ID=A1.g1161.t1.cds;Name=A1.g1161.t1;Parent=A1.g1161.t1
scaffold00015	AUGUSTUS	exon	45637	46100	3.5366554048	+	2	ID=A1.g1161.t1.cds;Name=A1.g1161.t1;Parent=A1.g1161.t1
###
scaffold00015	AUGUSTUS	gene	46567	47778	9.09419280465	+	.	ID=A3.g1311.t1g;Name=A3.g1311.t1;depth=293;status=Matches RNA-Seq data
scaffold00015	AUGUSTUS	mRNA	46567	47778	9.09419280465	+	.	ID=A3.g1311.t1;Name=A3.g1311.t1;Parent=A3.g1311.t1g
scaffold00015	AUGUSTUS	exon	46567	46614	1.61983122917	+	0	ID=A3.g1311.t1.cds;Name=A3.g1311.t1;Parent=A3.g1311.t1
scaffold00015	AUGUSTUS	exon	46711	47580	3.01565793893	+	0	ID=A3.g1311.t1.cds;Name=A3.g1311.t1;Parent=A3.g1311.t1
scaffold00015	AUGUSTUS	exon	47629	47778	1.86171119844	+	0	ID=A3.g1311.t1.cds;Name=A3.g1311.t1;Parent=A3.g1311.t1
###
scaffold00015	AUGUSTUS	gene	48993	50353	302.654302058	+	.	ID=A1.g1164.t1g;Name=A1.g1164.t1;depth=497;status=Matches RNA-Seq data
scaffold00015	AUGUSTUS	mRNA	48993	50353	302.654302058	+	.	ID=A1.g1164.t1;Name=A1.g1164.t1;Parent=A1.g1164.t1g
scaffold00015	AUGUSTUS	exon	48993	49254	3.22373885487	+	0	ID=A1.g1164.t1.cds;Name=A1.g1164.t1;Parent=A1.g1164.t1
scaffold00015	AUGUSTUS	exon	49308	49435	6.45845656909	+	2	ID=A1.g1164.t1.cds;Name=A1.g1164.t1;Parent=A1.g1164.t1
scaffold00015	AUGUSTUS	exon	49487	49577	6.43206023593	+	0	ID=A1.g1164.t1.cds;Name=A1.g1164.t1;Parent=A1.g1164.t1
scaffold00015	AUGUSTUS	exon	49635	50353	2.25999850307	+	2	ID=A1.g1164.t1.cds;Name=A1.g1164.t1;Parent=A1.g1164.t1
###
scaffold00015	AUGUSTUS	gene	54488	55253	12.5669005602	-	.	ID=A2.g1118.t1g;Name=A2.g1118.t1;depth=526;status=Matches RNA-Seq data
scaffold00015	AUGUSTUS	mRNA	54488	55253	12.5669005602	-	.	ID=A2.g1118.t1;Name=A2.g1118.t1;Parent=A2.g1118.t1g
scaffold00015	AUGUSTUS	exon	54488	55004	3.55744902439	-	1	ID=A2.g1118.t1.cds;Name=A2.g1118.t1;Parent=A2.g1118.t1
scaffold00015	AUGUSTUS	exon	55060	55253	3.53255955996	-	0	ID=A2.g1118.t1.cds;Name=A2.g1118.t1;Parent=A2.g1118.t1
###
scaffold00015	AUGUSTUS	gene	55487	56898	8.10031466159	+	.	ID=A1.g1167.t1g;Name=A1.g1167.t1;depth=123;status=Matches RNA-Seq data
scaffold00015	AUGUSTUS	mRNA	55487	56898	8.10031466159	+	.	ID=A1.g1167.t1;Name=A1.g1167.t1;Parent=A1.g1167.t1g
scaffold00015	AUGUSTUS	exon	55487	55583	2.90368444239	+	0	ID=A1.g1167.t1.cds;Name=A1.g1167.t1;Parent=A1.g1167.t1
scaffold00015	AUGUSTUS	exon	55631	56898	2.78966768679	+	2	ID=A1.g1167.t1.cds;Name=A1.g1167.t1;Parent=A1.g1167.t1
###
scaffold00015	AUGUSTUS	gene	57055	58035	3677.96638439	-	.	ID=A2.g1120.t1g;Name=A2.g1120.t1;depth=3452;status=Matches RNA-Seq data
scaffold00015	AUGUSTUS	mRNA	57055	58035	3677.96638439	-	.	ID=A2.g1120.t1;Name=A2.g1120.t1;Parent=A2.g1120.t1g
scaffold00015	AUGUSTUS	exon	57055	57086	3.52745309441	-	2	ID=A2.g1120.t1.cds;Name=A2.g1120.t1;Parent=A2.g1120.t1
scaffold00015	AUGUSTUS	exon	57140	57467	6.90996287664	-	0	ID=A2.g1120.t1.cds;Name=A2.g1120.t1;Parent=A2.g1120.t1
scaffold00015	AUGUSTUS	exon	57520	57594	7.07585441807	-	0	ID=A2.g1120.t1.cds;Name=A2.g1120.t1;Parent=A2.g1120.t1
scaffold00015	AUGUSTUS	exon	57647	57926	7.00515793704	-	1	ID=A2.g1120.t1.cds;Name=A2.g1120.t1;Parent=A2.g1120.t1
scaffold00015	AUGUSTUS	exon	57998	58035	3.04420555208	-	0	ID=A2.g1120.t1.cds;Name=A2.g1120.t1;Parent=A2.g1120.t1
###
scaffold00015	AUGUSTUS	gene	58344	60248	1.0	-	.	ID=A2.g1121.t1g;Name=A2.g1121.t1;depth=35;status=Matches RNA-Seq data
scaffold00015	AUGUSTUS	mRNA	58344	60248	1.0	-	.	ID=A2.g1121.t1;Name=A2.g1121.t1;Parent=A2.g1121.t1g
scaffold00015	AUGUSTUS	exon	58344	60248	1.0	-	0	ID=A2.g1121.t1.cds;Name=A2.g1121.t1;Parent=A2.g1121.t1
###
scaffold00015	AUGUSTUS	gene	64408	66292	301.110492041	-	.	ID=A4.g1276.t1g;Name=A4.g1276.t1;depth=383;status=Matches RNA-Seq data
scaffold00015	AUGUSTUS	mRNA	64408	66292	301.110492041	-	.	ID=A4.g1276.t1;Name=A4.g1276.t1;Parent=A4.g1276.t1g
scaffold00015	AUGUSTUS	exon	64408	64915	3.33827516975	-	1	ID=A4.g1276.t1.cds;Name=A4.g1276.t1;Parent=A4.g1276.t1
scaffold00015	AUGUSTUS	exon	64964	66153	6.07187259018	-	0	ID=A4.g1276.t1.cds;Name=A4.g1276.t1;Parent=A4.g1276.t1
scaffold00015	AUGUSTUS	exon	66207	66223	5.55817509168	-	2	ID=A4.g1276.t1.cds;Name=A4.g1276.t1;Parent=A4.g1276.t1
scaffold00015	AUGUSTUS	exon	66283	66292	2.67269180992	-	0	ID=A4.g1276.t1.cds;Name=A4.g1276.t1;Parent=A4.g1276.t1
###
scaffold00015	AUGUSTUS	gene	66552	68655	30.6684894867	-	.	ID=A4.g1277.t1g;Name=A4.g1277.t1;depth=362;status=Matches RNA-Seq data
scaffold00015	AUGUSTUS	mRNA	66552	68655	30.6684894867	-	.	ID=A4.g1277.t1;Name=A4.g1277.t1;Parent=A4.g1277.t1g
scaffold00015	AUGUSTUS	exon	66552	66799	1.92980256271	-	2	ID=A4.g1277.t1.cds;Name=A4.g1277.t1;Parent=A4.g1277.t1
scaffold00015	AUGUSTUS	exon	66852	68486	4.88412705658	-	2	ID=A4.g1277.t1.cds;Name=A4.g1277.t1;Parent=A4.g1277.t1
scaffold00015	AUGUSTUS	exon	68541	68655	3.25381273203	-	0	ID=A4.g1277.t1.cds;Name=A4.g1277.t1;Parent=A4.g1277.t1
###
scaffold00015	AUGUSTUS	gene	70384	72783	51.0153888195	-	.	ID=A1.g1171.t1g;Name=A1.g1171.t1;depth=118;status=Matches RNA-Seq data
scaffold00015	AUGUSTUS	mRNA	70384	72783	51.0153888195	-	.	ID=A1.g1171.t1;Name=A1.g1171.t1;Parent=A1.g1171.t1g
scaffold00015	AUGUSTUS	exon	70384	71206	2.4089780921	-	1	ID=A1.g1171.t1.cds;Name=A1.g1171.t1;Parent=A1.g1171.t1
scaffold00015	AUGUSTUS	exon	71261	71679	6.42013559913	-	0	ID=A1.g1171.t1.cds;Name=A1.g1171.t1;Parent=A1.g1171.t1
scaffold00015	AUGUSTUS	exon	71728	72783	3.29855818884	-	0	ID=A1.g1171.t1.cds;Name=A1.g1171.t1;Parent=A1.g1171.t1
###
scaffold00015	AUGUSTUS	gene	76324	79149	16915.1308514	+	.	ID=A3.g1325.t1g;Name=A3.g1325.t1;depth=95;status=Matches RNA-Seq data
scaffold00015	AUGUSTUS	mRNA	76324	79149	16915.1308514	+	.	ID=A3.g1325.t1;Name=A3.g1325.t1;Parent=A3.g1325.t1g
scaffold00015	AUGUSTUS	exon	76324	76345	2.28793128206	+	0	ID=A3.g1325.t1.cds;Name=A3.g1325.t1;Parent=A3.g1325.t1
scaffold00015	AUGUSTUS	exon	76397	76458	5.4935100467	+	2	ID=A3.g1325.t1.cds;Name=A3.g1325.t1;Parent=A3.g1325.t1
scaffold00015	AUGUSTUS	exon	76521	76797	5.67168828388	+	0	ID=A3.g1325.t1.cds;Name=A3.g1325.t1;Parent=A3.g1325.t1
scaffold00015	AUGUSTUS	exon	76862	77484	6.0327248353	+	2	ID=A3.g1325.t1.cds;Name=A3.g1325.t1;Parent=A3.g1325.t1
scaffold00015	AUGUSTUS	exon	77531	77795	4.58562428929	+	0	ID=A3.g1325.t1.cds;Name=A3.g1325.t1;Parent=A3.g1325.t1
scaffold00015	AUGUSTUS	exon	77843	77923	3.91916307495	+	2	ID=A3.g1325.t1.cds;Name=A3.g1325.t1;Parent=A3.g1325.t1
scaffold00015	AUGUSTUS	exon	77969	79149	2.18859190128	+	2	ID=A3.g1325.t1.cds;Name=A3.g1325.t1;Parent=A3.g1325.t1
###
scaffold00015	AUGUSTUS	gene	79557	82441	59.214754018	-	.	ID=A1.g1175.t1g;Name=A1.g1175.t1;depth=507;status=Matches RNA-Seq data
scaffold00015	AUGUSTUS	mRNA	79557	82441	59.214754018	-	.	ID=A1.g1175.t1;Name=A1.g1175.t1;Parent=A1.g1175.t1g
scaffold00015	AUGUSTUS	exon	79557	81981	3.29013363727	-	1	ID=A1.g1175.t1.cds;Name=A1.g1175.t1;Parent=A1.g1175.t1
scaffold00015	AUGUSTUS	exon	82031	82079	5.92096630404	-	2	ID=A1.g1175.t1.cds;Name=A1.g1175.t1;Parent=A1.g1175.t1
scaffold00015	AUGUSTUS	exon	82129	82441	3.0396515536	-	0	ID=A1.g1175.t1.cds;Name=A1.g1175.t1;Parent=A1.g1175.t1
###
scaffold00015	AUGUSTUS	gene	82801	83682	2502.29861269	+	.	ID=A3.g1327.t1g;Name=A3.g1327.t1;depth=593;status=Matches RNA-Seq data
scaffold00015	AUGUSTUS	mRNA	82801	83682	2502.29861269	+	.	ID=A3.g1327.t1;Name=A3.g1327.t1;Parent=A3.g1327.t1g
scaffold00015	AUGUSTUS	exon	82801	82806	3.23177254486	+	0	ID=A3.g1327.t1.cds;Name=A3.g1327.t1;Parent=A3.g1327.t1
scaffold00015	AUGUSTUS	exon	82859	83073	5.94913612848	+	0	ID=A3.g1327.t1.cds;Name=A3.g1327.t1;Parent=A3.g1327.t1
scaffold00015	AUGUSTUS	exon	83127	83187	6.26808537929	+	1	ID=A3.g1327.t1.cds;Name=A3.g1327.t1;Parent=A3.g1327.t1
scaffold00015	AUGUSTUS	exon	83245	83502	6.40060633205	+	0	ID=A3.g1327.t1.cds;Name=A3.g1327.t1;Parent=A3.g1327.t1
scaffold00015	AUGUSTUS	exon	83560	83682	3.24405658686	+	0	ID=A3.g1327.t1.cds;Name=A3.g1327.t1;Parent=A3.g1327.t1
###
scaffold00015	AUGUSTUS	gene	84364	86312	6.24977223682	+	.	ID=A3.g1328.t1g;Name=A3.g1328.t1;depth=339;status=Matches RNA-Seq data
scaffold00015	AUGUSTUS	mRNA	84364	86312	6.24977223682	+	.	ID=A3.g1328.t1;Name=A3.g1328.t1;Parent=A3.g1328.t1g
scaffold00015	AUGUSTUS	exon	84364	85761	2.70313388383	+	0	ID=A3.g1328.t1.cds;Name=A3.g1328.t1;Parent=A3.g1328.t1
scaffold00015	AUGUSTUS	exon	85824	86312	2.31204687056	+	0	ID=A3.g1328.t1.cds;Name=A3.g1328.t1;Parent=A3.g1328.t1
###
scaffold00015	AUGUSTUS	gene	86899	88010	10.1530395249	-	.	ID=A1.g1178.t1g;Name=A1.g1178.t1;depth=525;status=Matches RNA-Seq data
scaffold00015	AUGUSTUS	mRNA	86899	88010	10.1530395249	-	.	ID=A1.g1178.t1;Name=A1.g1178.t1;Parent=A1.g1178.t1g
scaffold00015	AUGUSTUS	exon	86899	87669	3.24527207971	-	0	ID=A1.g1178.t1.cds;Name=A1.g1178.t1;Parent=A1.g1178.t1
scaffold00015	AUGUSTUS	exon	87720	88010	3.12856342257	-	0	ID=A1.g1178.t1.cds;Name=A1.g1178.t1;Parent=A1.g1178.t1
###
scaffold00015	AUGUSTUS	gene	88314	90224	8.55580449552	+	.	ID=A2.g1132.t1g;Name=A2.g1132.t1;depth=164;status=Matches RNA-Seq data
scaffold00015	AUGUSTUS	mRNA	88314	90224	8.55580449552	+	.	ID=A2.g1132.t1;Name=A2.g1132.t1;Parent=A2.g1132.t1g
scaffold00015	AUGUSTUS	exon	88314	88376	2.72239108565	+	0	ID=A2.g1132.t1.cds;Name=A2.g1132.t1;Parent=A2.g1132.t1
scaffold00015	AUGUSTUS	exon	88437	90224	3.14275364059	+	0	ID=A2.g1132.t1.cds;Name=A2.g1132.t1;Parent=A2.g1132.t1
###
scaffold00015	AUGUSTUS	gene	90841	93194	4.39671733375	+	.	ID=A4.g1286.t1g;Name=A4.g1286.t1;depth=162;status=Matches RNA-Seq data
scaffold00015	AUGUSTUS	mRNA	90841	93194	4.39671733375	+	.	ID=A4.g1286.t1;Name=A4.g1286.t1;Parent=A4.g1286.t1g
scaffold00015	AUGUSTUS	exon	90841	90937	1.79130991422	+	0	ID=A4.g1286.t1.cds;Name=A4.g1286.t1;Parent=A4.g1286.t1
scaffold00015	AUGUSTUS	exon	91003	93194	2.45447049605	+	2	ID=A4.g1286.t1.cds;Name=A4.g1286.t1;Parent=A4.g1286.t1
###
scaffold00015	AUGUSTUS	gene	95778	96584	1.34944237918	+	.	ID=A2.g1134.t1g;Name=A2.g1134.t1;depth=44;status=Matches RNA-Seq data
scaffold00015	AUGUSTUS	mRNA	95778	96584	1.34944237918	+	.	ID=A2.g1134.t1;Name=A2.g1134.t1;Parent=A2.g1134.t1g
scaffold00015	AUGUSTUS	exon	95778	96584	1.34944237918	+	0	ID=A2.g1134.t1.cds;Name=A2.g1134.t1;Parent=A2.g1134.t1
###
scaffold00015	AUGUSTUS	gene	104840	105982	1.29046369204	-	.	ID=A2.g1137.t1g;Name=A2.g1137.t1;depth=369;status=Matches RNA-Seq data
scaffold00015	AUGUSTUS	mRNA	104840	105982	1.29046369204	-	.	ID=A2.g1137.t1;Name=A2.g1137.t1;Parent=A2.g1137.t1g
scaffold00015	AUGUSTUS	exon	104840	105982	1.29046369204	-	0	ID=A2.g1137.t1.cds;Name=A2.g1137.t1;Parent=A2.g1137.t1
###
scaffold00015	AUGUSTUS	gene	106854	110975	56.6731621417	-	.	ID=A2.g1138.t1g;Name=A2.g1138.t1;depth=774;status=Matches RNA-Seq data
scaffold00015	AUGUSTUS	mRNA	106854	110975	56.6731621417	-	.	ID=A2.g1138.t1;Name=A2.g1138.t1;Parent=A2.g1138.t1g
scaffold00015	AUGUSTUS	exon	106854	107270	2.76895303723	-	0	ID=A2.g1138.t1.cds;Name=A2.g1138.t1;Parent=A2.g1138.t1
scaffold00015	AUGUSTUS	exon	107323	110689	6.1584262274	-	1	ID=A2.g1138.t1.cds;Name=A2.g1138.t1;Parent=A2.g1138.t1
scaffold00015	AUGUSTUS	exon	110749	110975	3.32347267148	-	0	ID=A2.g1138.t1.cds;Name=A2.g1138.t1;Parent=A2.g1138.t1
###
scaffold00015	AUGUSTUS	gene	111774	112499	11.2121956754	+	.	ID=A2.g1139.t1g;Name=A2.g1139.t1;depth=1692;status=Matches RNA-Seq data
scaffold00015	AUGUSTUS	mRNA	111774	112499	11.2121956754	+	.	ID=A2.g1139.t1;Name=A2.g1139.t1;Parent=A2.g1139.t1g
scaffold00015	AUGUSTUS	exon	111774	111934	1.79965132291	+	0	ID=A2.g1139.t1.cds;Name=A2.g1139.t1;Parent=A2.g1139.t1
scaffold00015	AUGUSTUS	exon	111990	112236	3.34846168791	+	1	ID=A2.g1139.t1.cds;Name=A2.g1139.t1;Parent=A2.g1139.t1
scaffold00015	AUGUSTUS	exon	112311	112499	1.86061691245	+	0	ID=A2.g1139.t1.cds;Name=A2.g1139.t1;Parent=A2.g1139.t1
###
scaffold00015	AUGUSTUS	gene	112827	114751	3.74619476865	-	.	ID=A1.g1189.t1g;Name=A1.g1189.t1;depth=127;status=Matches RNA-Seq data
scaffold00015	AUGUSTUS	mRNA	112827	114751	3.74619476865	-	.	ID=A1.g1189.t1;Name=A1.g1189.t1;Parent=A1.g1189.t1g
scaffold00015	AUGUSTUS	exon	112827	114464	2.17097417692	-	0	ID=A1.g1189.t1.cds;Name=A1.g1189.t1;Parent=A1.g1189.t1
scaffold00015	AUGUSTUS	exon	114515	114751	1.72558237149	-	0	ID=A1.g1189.t1.cds;Name=A1.g1189.t1;Parent=A1.g1189.t1
###
scaffold00015	AUGUSTUS	gene	115007	115728	9.46094008878	+	.	ID=A1.g1190.t1g;Name=A1.g1190.t1;depth=450;status=Matches RNA-Seq data
scaffold00015	AUGUSTUS	mRNA	115007	115728	9.46094008878	+	.	ID=A1.g1190.t1;Name=A1.g1190.t1;Parent=A1.g1190.t1g
scaffold00015	AUGUSTUS	exon	115007	115055	2.85006765613	+	0	ID=A1.g1190.t1.cds;Name=A1.g1190.t1;Parent=A1.g1190.t1
scaffold00015	AUGUSTUS	exon	115103	115728	3.31954929856	+	2	ID=A1.g1190.t1.cds;Name=A1.g1190.t1;Parent=A1.g1190.t1
###
scaffold00015	AUGUSTUS	gene	115924	116629	3.89169256794	-	.	ID=A4.g1295.t1g;Name=A4.g1295.t1;depth=244;status=Matches RNA-Seq data
scaffold00015	AUGUSTUS	mRNA	115924	116629	3.89169256794	-	.	ID=A4.g1295.t1;Name=A4.g1295.t1;Parent=A4.g1295.t1g
scaffold00015	AUGUSTUS	exon	115924	116448	2.57579896275	-	0	ID=A4.g1295.t1.cds;Name=A4.g1295.t1;Parent=A4.g1295.t1
scaffold00015	AUGUSTUS	exon	116573	116629	1.51086813226	-	0	ID=A4.g1295.t1.cds;Name=A4.g1295.t1;Parent=A4.g1295.t1
###
scaffold00015	AUGUSTUS	gene	117111	119708	1.61335642802	-	.	ID=A1.g1192.t1g;Name=A1.g1192.t1;depth=158;status=Matches RNA-Seq data
scaffold00015	AUGUSTUS	mRNA	117111	119708	1.61335642802	-	.	ID=A1.g1192.t1;Name=A1.g1192.t1;Parent=A1.g1192.t1g
scaffold00015	AUGUSTUS	exon	117111	119708	1.61335642802	-	0	ID=A1.g1192.t1.cds;Name=A1.g1192.t1;Parent=A1.g1192.t1
###
scaffold00015	AUGUSTUS	gene	120223	120746	10.155309615	+	.	ID=A1.g1193.t1g;Name=A1.g1193.t1;depth=1111;status=Matches RNA-Seq data
scaffold00015	AUGUSTUS	mRNA	120223	120746	10.155309615	+	.	ID=A1.g1193.t1;Name=A1.g1193.t1;Parent=A1.g1193.t1g
scaffold00015	AUGUSTUS	exon	120223	120310	3.14595545869	+	0	ID=A1.g1193.t1.cds;Name=A1.g1193.t1;Parent=A1.g1193.t1
scaffold00015	AUGUSTUS	exon	120367	120746	3.22805257366	+	2	ID=A1.g1193.t1.cds;Name=A1.g1193.t1;Parent=A1.g1193.t1
###
scaffold00015	AUGUSTUS	gene	129335	130912	1.70342205323	+	.	ID=A1.g1196.t1g;Name=A1.g1196.t1;depth=280;status=Matches RNA-Seq data
scaffold00015	AUGUSTUS	mRNA	129335	130912	1.70342205323	+	.	ID=A1.g1196.t1;Name=A1.g1196.t1;Parent=A1.g1196.t1g
scaffold00015	AUGUSTUS	exon	129335	130912	1.70342205323	+	0	ID=A1.g1196.t1.cds;Name=A1.g1196.t1;Parent=A1.g1196.t1
###
scaffold00015	AUGUSTUS	gene	134220	136160	1.32071097372	-	.	ID=A1.g1198.t1g;Name=A1.g1198.t1;depth=210;status=Matches RNA-Seq data
scaffold00015	AUGUSTUS	mRNA	134220	136160	1.32071097372	-	.	ID=A1.g1198.t1;Name=A1.g1198.t1;Parent=A1.g1198.t1g
scaffold00015	AUGUSTUS	exon	134220	136160	1.32071097372	-	0	ID=A1.g1198.t1.cds;Name=A1.g1198.t1;Parent=A1.g1198.t1
###
scaffold00015	AUGUSTUS	gene	136910	139201	4545.39313583	-	.	ID=A1.g1199.t1g;Name=A1.g1199.t1;depth=326;status=Matches RNA-Seq data
scaffold00015	AUGUSTUS	mRNA	136910	139201	4545.39313583	-	.	ID=A1.g1199.t1;Name=A1.g1199.t1;Parent=A1.g1199.t1g
scaffold00015	AUGUSTUS	exon	136910	137632	1.94431140016	-	0	ID=A1.g1199.t1.cds;Name=A1.g1199.t1;Parent=A1.g1199.t1
scaffold00015	AUGUSTUS	exon	137682	137750	3.59215587287	-	0	ID=A1.g1199.t1.cds;Name=A1.g1199.t1;Parent=A1.g1199.t1
scaffold00015	AUGUSTUS	exon	137803	138135	4.74726048753	-	0	ID=A1.g1199.t1.cds;Name=A1.g1199.t1;Parent=A1.g1199.t1
scaffold00015	AUGUSTUS	exon	138198	138404	5.88014122391	-	0	ID=A1.g1199.t1.cds;Name=A1.g1199.t1;Parent=A1.g1199.t1
scaffold00015	AUGUSTUS	exon	138451	138976	6.67536332689	-	1	ID=A1.g1199.t1.cds;Name=A1.g1199.t1;Parent=A1.g1199.t1
scaffold00015	AUGUSTUS	exon	139038	139201	3.49256685243	-	0	ID=A1.g1199.t1.cds;Name=A1.g1199.t1;Parent=A1.g1199.t1
###
scaffold00015	AUGUSTUS	gene	184685	185545	1.0	+	.	ID=A1.g1207.t1g;Name=A1.g1207.t1;depth=584;status=Matches RNA-Seq data
scaffold00015	AUGUSTUS	mRNA	184685	185545	1.0	+	.	ID=A1.g1207.t1;Name=A1.g1207.t1;Parent=A1.g1207.t1g
scaffold00015	AUGUSTUS	exon	184685	185545	1.0	+	0	ID=A1.g1207.t1.cds;Name=A1.g1207.t1;Parent=A1.g1207.t1
###
scaffold00015	AUGUSTUS	gene	191871	193405	69.1818135814	-	.	ID=A4.g1318.t1g;Name=A4.g1318.t1;depth=242;status=Matches RNA-Seq data
scaffold00015	AUGUSTUS	mRNA	191871	193405	69.1818135814	-	.	ID=A4.g1318.t1;Name=A4.g1318.t1;Parent=A4.g1318.t1g
scaffold00015	AUGUSTUS	exon	191871	192178	1.7484962274	-	2	ID=A4.g1318.t1.cds;Name=A4.g1318.t1;Parent=A4.g1318.t1
scaffold00015	AUGUSTUS	exon	192246	192461	3.15723625845	-	2	ID=A4.g1318.t1.cds;Name=A4.g1318.t1;Parent=A4.g1318.t1
scaffold00015	AUGUSTUS	exon	192518	193147	4.32769359487	-	2	ID=A4.g1318.t1.cds;Name=A4.g1318.t1;Parent=A4.g1318.t1
scaffold00015	AUGUSTUS	exon	193198	193405	2.89576728088	-	0	ID=A4.g1318.t1.cds;Name=A4.g1318.t1;Parent=A4.g1318.t1
###
scaffold00015	AUGUSTUS	gene	197610	199585	6.30716065008	-	.	ID=A1.g1210.t1g;Name=A1.g1210.t1;depth=515;status=Matches RNA-Seq data
scaffold00015	AUGUSTUS	mRNA	197610	199585	6.30716065008	-	.	ID=A1.g1210.t1;Name=A1.g1210.t1;Parent=A1.g1210.t1g
scaffold00015	AUGUSTUS	exon	197610	199368	2.71185249232	-	1	ID=A1.g1210.t1.cds;Name=A1.g1210.t1;Parent=A1.g1210.t1
scaffold00015	AUGUSTUS	exon	199428	199585	2.32577570791	-	0	ID=A1.g1210.t1.cds;Name=A1.g1210.t1;Parent=A1.g1210.t1
###
scaffold00015	AUGUSTUS	gene	200031	200933	1.39645625692	+	.	ID=A1.g1211.t1g;Name=A1.g1211.t1;depth=161;status=Matches RNA-Seq data
scaffold00015	AUGUSTUS	mRNA	200031	200933	1.39645625692	+	.	ID=A1.g1211.t1;Name=A1.g1211.t1;Parent=A1.g1211.t1g
scaffold00015	AUGUSTUS	exon	200031	200933	1.39645625692	+	0	ID=A1.g1211.t1.cds;Name=A1.g1211.t1;Parent=A1.g1211.t1
###
scaffold00015	AUGUSTUS	gene	201206	202070	8.95975402704	-	.	ID=A1.g1212.t1g;Name=A1.g1212.t1;depth=615;status=Matches RNA-Seq data
scaffold00015	AUGUSTUS	mRNA	201206	202070	8.95975402704	-	.	ID=A1.g1212.t1;Name=A1.g1212.t1;Parent=A1.g1212.t1g
scaffold00015	AUGUSTUS	exon	201206	201710	3.09008591161	-	1	ID=A1.g1212.t1.cds;Name=A1.g1212.t1;Parent=A1.g1212.t1
scaffold00015	AUGUSTUS	exon	201763	202070	2.89951615694	-	0	ID=A1.g1212.t1.cds;Name=A1.g1212.t1;Parent=A1.g1212.t1
###
scaffold00015	AUGUSTUS	gene	202678	203289	1.0	+	.	ID=A1.g1213.t1g;Name=A1.g1213.t1;depth=485;status=Matches RNA-Seq data
scaffold00015	AUGUSTUS	mRNA	202678	203289	1.0	+	.	ID=A1.g1213.t1;Name=A1.g1213.t1;Parent=A1.g1213.t1g
scaffold00015	AUGUSTUS	exon	202678	203289	1.0	+	0	ID=A1.g1213.t1.cds;Name=A1.g1213.t1;Parent=A1.g1213.t1
###
scaffold00015	AUGUSTUS	gene	203375	204796	1.50140646976	-	.	ID=A1.g1214.t1g;Name=A1.g1214.t1;depth=282;status=Matches RNA-Seq data
scaffold00015	AUGUSTUS	mRNA	203375	204796	1.50140646976	-	.	ID=A1.g1214.t1;Name=A1.g1214.t1;Parent=A1.g1214.t1g
scaffold00015	AUGUSTUS	exon	203375	204796	1.50140646976	-	0	ID=A1.g1214.t1.cds;Name=A1.g1214.t1;Parent=A1.g1214.t1
###
scaffold00015	AUGUSTUS	gene	205141	205800	1.69696969697	+	.	ID=A1.g1215.t1g;Name=A1.g1215.t1;depth=318;status=Matches RNA-Seq data
scaffold00015	AUGUSTUS	mRNA	205141	205800	1.69696969697	+	.	ID=A1.g1215.t1;Name=A1.g1215.t1;Parent=A1.g1215.t1g
scaffold00015	AUGUSTUS	exon	205141	205800	1.69696969697	+	0	ID=A1.g1215.t1.cds;Name=A1.g1215.t1;Parent=A1.g1215.t1
###
scaffold00015	AUGUSTUS	gene	206316	207879	7.09922892103	+	.	ID=A1.g1216.t1g;Name=A1.g1216.t1;depth=230;status=Matches RNA-Seq data
scaffold00015	AUGUSTUS	mRNA	206316	207879	7.09922892103	+	.	ID=A1.g1216.t1;Name=A1.g1216.t1;Parent=A1.g1216.t1g
scaffold00015	AUGUSTUS	exon	206316	207566	2.53372732536	+	0	ID=A1.g1216.t1.cds;Name=A1.g1216.t1;Parent=A1.g1216.t1
scaffold00015	AUGUSTUS	exon	207619	207879	2.80189144663	+	0	ID=A1.g1216.t1.cds;Name=A1.g1216.t1;Parent=A1.g1216.t1
###
scaffold00015	AUGUSTUS	gene	217365	218612	53.7607803335	-	.	ID=A1.g1219.t1g;Name=A1.g1219.t1;depth=863;status=Matches RNA-Seq data
scaffold00015	AUGUSTUS	mRNA	217365	218612	53.7607803335	-	.	ID=A1.g1219.t1;Name=A1.g1219.t1;Parent=A1.g1219.t1g
scaffold00015	AUGUSTUS	exon	217365	217477	3.10726228548	-	2	ID=A1.g1219.t1.cds;Name=A1.g1219.t1;Parent=A1.g1219.t1
scaffold00015	AUGUSTUS	exon	217528	218481	6.32212048346	-	2	ID=A1.g1219.t1.cds;Name=A1.g1219.t1;Parent=A1.g1219.t1
scaffold00015	AUGUSTUS	exon	218534	218612	2.73668544185	-	0	ID=A1.g1219.t1.cds;Name=A1.g1219.t1;Parent=A1.g1219.t1
###
scaffold00015	AUGUSTUS	gene	219726	222557	1.59763418079	-	.	ID=A1.g1220.t1g;Name=A1.g1220.t1;depth=509;status=Matches RNA-Seq data
scaffold00015	AUGUSTUS	mRNA	219726	222557	1.59763418079	-	.	ID=A1.g1220.t1;Name=A1.g1220.t1;Parent=A1.g1220.t1g
scaffold00015	AUGUSTUS	exon	219726	222557	1.59763418079	-	0	ID=A1.g1220.t1.cds;Name=A1.g1220.t1;Parent=A1.g1220.t1
###
scaffold00015	AUGUSTUS	gene	235651	237392	36940.8245327	+	.	ID=A2.g1182.t1g;Name=A2.g1182.t1;depth=4204;status=Matches RNA-Seq data
scaffold00015	AUGUSTUS	mRNA	235651	237392	36940.8245327	+	.	ID=A2.g1182.t1;Name=A2.g1182.t1;Parent=A2.g1182.t1g
scaffold00015	AUGUSTUS	exon	235651	235662	3.76595725268	+	0	ID=A2.g1182.t1.cds;Name=A2.g1182.t1;Parent=A2.g1182.t1
scaffold00015	AUGUSTUS	exon	235793	235851	7.29339795246	+	0	ID=A2.g1182.t1.cds;Name=A2.g1182.t1;Parent=A2.g1182.t1
scaffold00015	AUGUSTUS	exon	235932	236085	7.32023780491	+	1	ID=A2.g1182.t1.cds;Name=A2.g1182.t1;Parent=A2.g1182.t1
scaffold00015	AUGUSTUS	exon	236144	236231	7.19379752875	+	0	ID=A2.g1182.t1.cds;Name=A2.g1182.t1;Parent=A2.g1182.t1
scaffold00015	AUGUSTUS	exon	236290	236361	7.07692757174	+	2	ID=A2.g1182.t1.cds;Name=A2.g1182.t1;Parent=A2.g1182.t1
scaffold00015	AUGUSTUS	exon	236416	237392	3.60888578028	+	2	ID=A2.g1182.t1.cds;Name=A2.g1182.t1;Parent=A2.g1182.t1
###
scaffold00015	AUGUSTUS	gene	237709	238871	273.595732172	-	.	ID=A1.g1224.t1g;Name=A1.g1224.t1;depth=395;status=Matches RNA-Seq data
scaffold00015	AUGUSTUS	mRNA	237709	238871	273.595732172	-	.	ID=A1.g1224.t1;Name=A1.g1224.t1;Parent=A1.g1224.t1g
scaffold00015	AUGUSTUS	exon	237709	238440	3.33593988891	-	0	ID=A1.g1224.t1.cds;Name=A1.g1224.t1;Parent=A1.g1224.t1
scaffold00015	AUGUSTUS	exon	238510	238663	6.47714760604	-	1	ID=A1.g1224.t1.cds;Name=A1.g1224.t1;Parent=A1.g1224.t1
scaffold00015	AUGUSTUS	exon	238722	238774	6.53210918354	-	0	ID=A1.g1224.t1.cds;Name=A1.g1224.t1;Parent=A1.g1224.t1
scaffold00015	AUGUSTUS	exon	238839	238871	1.93844673839	-	0	ID=A1.g1224.t1.cds;Name=A1.g1224.t1;Parent=A1.g1224.t1
###
scaffold00015	AUGUSTUS	gene	239193	240776	1.42771464646	+	.	ID=A1.g1225.t1g;Name=A1.g1225.t1;depth=536;status=Matches RNA-Seq data
scaffold00015	AUGUSTUS	mRNA	239193	240776	1.42771464646	+	.	ID=A1.g1225.t1;Name=A1.g1225.t1;Parent=A1.g1225.t1g
scaffold00015	AUGUSTUS	exon	239193	240776	1.42771464646	+	0	ID=A1.g1225.t1.cds;Name=A1.g1225.t1;Parent=A1.g1225.t1
###
scaffold00015	AUGUSTUS	gene	240996	241849	11.775559813	-	.	ID=A1.g1226.t1g;Name=A1.g1226.t1;depth=804;status=Matches RNA-Seq data
scaffold00015	AUGUSTUS	mRNA	240996	241849	11.775559813	-	.	ID=A1.g1226.t1;Name=A1.g1226.t1;Parent=A1.g1226.t1g
scaffold00015	AUGUSTUS	exon	240996	241061	3.43656743184	-	0	ID=A1.g1226.t1.cds;Name=A1.g1226.t1;Parent=A1.g1226.t1
scaffold00015	AUGUSTUS	exon	241112	241849	3.42654699685	-	0	ID=A1.g1226.t1.cds;Name=A1.g1226.t1;Parent=A1.g1226.t1
###
scaffold00015	AUGUSTUS	gene	242687	244861	1.65931034483	+	.	ID=A1.g1227.t1g;Name=A1.g1227.t1;depth=238;status=Matches RNA-Seq data
scaffold00015	AUGUSTUS	mRNA	242687	244861	1.65931034483	+	.	ID=A1.g1227.t1;Name=A1.g1227.t1;Parent=A1.g1227.t1g
scaffold00015	AUGUSTUS	exon	242687	244861	1.65931034483	+	0	ID=A1.g1227.t1.cds;Name=A1.g1227.t1;Parent=A1.g1227.t1
###
scaffold00015	AUGUSTUS	gene	245021	246627	3.34615384615	-	.	ID=A3.g1382.t1g;Name=A3.g1382.t1;depth=161;status=Matches RNA-Seq data
scaffold00015	AUGUSTUS	mRNA	245021	246627	3.34615384615	-	.	ID=A3.g1382.t1;Name=A3.g1382.t1;Parent=A3.g1382.t1g
scaffold00015	AUGUSTUS	exon	245021	246392	1.82924953086	-	1	ID=A3.g1382.t1.cds;Name=A3.g1382.t1;Parent=A3.g1382.t1
scaffold00015	AUGUSTUS	exon	246467	246627	1.82924953086	-	0	ID=A3.g1382.t1.cds;Name=A3.g1382.t1;Parent=A3.g1382.t1
###
scaffold00015	AUGUSTUS	gene	250070	256305	6.43184309094	-	.	ID=A1.g1230.t1g;Name=A1.g1230.t1;depth=298;status=Matches RNA-Seq data
scaffold00015	AUGUSTUS	mRNA	250070	256305	6.43184309094	-	.	ID=A1.g1230.t1;Name=A1.g1230.t1;Parent=A1.g1230.t1g
scaffold00015	AUGUSTUS	exon	250070	255691	3.21869036476	-	0	ID=A1.g1230.t1.cds;Name=A1.g1230.t1;Parent=A1.g1230.t1
scaffold00015	AUGUSTUS	exon	255739	256305	1.99827953672	-	0	ID=A1.g1230.t1.cds;Name=A1.g1230.t1;Parent=A1.g1230.t1
###
scaffold00015	AUGUSTUS	gene	257285	258600	9.94532217814	-	.	ID=A4.g1340.t1g;Name=A4.g1340.t1;depth=698;status=Matches RNA-Seq data
scaffold00015	AUGUSTUS	mRNA	257285	258600	9.94532217814	-	.	ID=A4.g1340.t1;Name=A4.g1340.t1;Parent=A4.g1340.t1g
scaffold00015	AUGUSTUS	exon	257285	257944	3.15259248482	-	0	ID=A4.g1340.t1.cds;Name=A4.g1340.t1;Parent=A4.g1340.t1
scaffold00015	AUGUSTUS	exon	258019	258600	3.15464882506	-	0	ID=A4.g1340.t1.cds;Name=A4.g1340.t1;Parent=A4.g1340.t1
###
scaffold00015	AUGUSTUS	gene	259189	261005	4077285.13336	-	.	ID=A4.g1341.t1g;Name=A4.g1341.t1;depth=715;status=Matches RNA-Seq data
scaffold00015	AUGUSTUS	mRNA	259189	261005	4077285.13336	-	.	ID=A4.g1341.t1;Name=A4.g1341.t1;Parent=A4.g1341.t1g
scaffold00015	AUGUSTUS	exon	259189	259204	3.37243345476	-	1	ID=A4.g1341.t1.cds;Name=A4.g1341.t1;Parent=A4.g1341.t1
scaffold00015	AUGUSTUS	exon	259260	260125	6.68055204934	-	0	ID=A4.g1341.t1.cds;Name=A4.g1341.t1;Parent=A4.g1341.t1
scaffold00015	AUGUSTUS	exon	260176	260344	6.30472010692	-	1	ID=A4.g1341.t1.cds;Name=A4.g1341.t1;Parent=A4.g1341.t1
scaffold00015	AUGUSTUS	exon	260396	260407	6.34447783861	-	1	ID=A4.g1341.t1.cds;Name=A4.g1341.t1;Parent=A4.g1341.t1
scaffold00015	AUGUSTUS	exon	260461	260557	6.56857759171	-	2	ID=A4.g1341.t1.cds;Name=A4.g1341.t1;Parent=A4.g1341.t1
scaffold00015	AUGUSTUS	exon	260612	260633	6.09430600194	-	0	ID=A4.g1341.t1.cds;Name=A4.g1341.t1;Parent=A4.g1341.t1
scaffold00015	AUGUSTUS	exon	260699	260793	6.2884566929	-	2	ID=A4.g1341.t1.cds;Name=A4.g1341.t1;Parent=A4.g1341.t1
scaffold00015	AUGUSTUS	exon	260859	260892	6.52543916895	-	0	ID=A4.g1341.t1.cds;Name=A4.g1341.t1;Parent=A4.g1341.t1
scaffold00015	AUGUSTUS	exon	260973	261005	2.75425556609	-	0	ID=A4.g1341.t1.cds;Name=A4.g1341.t1;Parent=A4.g1341.t1
###
scaffold00015	AUGUSTUS	gene	267198	268524	11.5883564312	-	.	ID=A1.g1234.t1g;Name=A1.g1234.t1;depth=151;status=Matches RNA-Seq data
scaffold00015	AUGUSTUS	mRNA	267198	268524	11.5883564312	-	.	ID=A1.g1234.t1;Name=A1.g1234.t1;Parent=A1.g1234.t1g
scaffold00015	AUGUSTUS	exon	267198	268002	1.79478102788	-	1	ID=A1.g1234.t1.cds;Name=A1.g1234.t1;Parent=A1.g1234.t1
scaffold00015	AUGUSTUS	exon	268056	268326	3.40416750928	-	2	ID=A1.g1234.t1.cds;Name=A1.g1234.t1;Parent=A1.g1234.t1
scaffold00015	AUGUSTUS	exon	268377	268524	1.89670352895	-	0	ID=A1.g1234.t1.cds;Name=A1.g1234.t1;Parent=A1.g1234.t1
###
scaffold00015	AUGUSTUS	gene	268953	269965	451.894843021	+	.	ID=A4.g1345.t1g;Name=A4.g1345.t1;depth=776;status=Matches RNA-Seq data
scaffold00015	AUGUSTUS	mRNA	268953	269965	451.894843021	+	.	ID=A4.g1345.t1;Name=A4.g1345.t1;Parent=A4.g1345.t1g
scaffold00015	AUGUSTUS	exon	268953	268978	3.34028374403	+	0	ID=A4.g1345.t1.cds;Name=A4.g1345.t1;Parent=A4.g1345.t1
scaffold00015	AUGUSTUS	exon	269034	269072	6.44631041979	+	1	ID=A4.g1345.t1.cds;Name=A4.g1345.t1;Parent=A4.g1345.t1
scaffold00015	AUGUSTUS	exon	269127	269346	6.37105884924	+	1	ID=A4.g1345.t1.cds;Name=A4.g1345.t1;Parent=A4.g1345.t1
scaffold00015	AUGUSTUS	exon	269411	269965	3.29405763498	+	0	ID=A4.g1345.t1.cds;Name=A4.g1345.t1;Parent=A4.g1345.t1
###
scaffold00015	AUGUSTUS	gene	274149	275457	2.61654135338	+	.	ID=A4.g1347.t1g;Name=A4.g1347.t1;depth=274;status=Matches RNA-Seq data
scaffold00015	AUGUSTUS	mRNA	274149	275457	2.61654135338	+	.	ID=A4.g1347.t1;Name=A4.g1347.t1;Parent=A4.g1347.t1g
scaffold00015	AUGUSTUS	exon	274149	274521	1.61757267329	+	0	ID=A4.g1347.t1.cds;Name=A4.g1347.t1;Parent=A4.g1347.t1
scaffold00015	AUGUSTUS	exon	274637	275457	1.61757267329	+	2	ID=A4.g1347.t1.cds;Name=A4.g1347.t1;Parent=A4.g1347.t1
###
scaffold00015	AUGUSTUS	gene	276975	281676	2448.90875836	-	.	ID=A1.g1239.t1g;Name=A1.g1239.t1;depth=1112;status=Matches RNA-Seq data
scaffold00015	AUGUSTUS	mRNA	276975	281676	2448.90875836	-	.	ID=A1.g1239.t1;Name=A1.g1239.t1;Parent=A1.g1239.t1g
scaffold00015	AUGUSTUS	exon	276975	277401	2.91212207898	-	1	ID=A1.g1239.t1.cds;Name=A1.g1239.t1;Parent=A1.g1239.t1
scaffold00015	AUGUSTUS	exon	277462	277925	5.77865015856	-	0	ID=A1.g1239.t1.cds;Name=A1.g1239.t1;Parent=A1.g1239.t1
scaffold00015	AUGUSTUS	exon	277986	280454	6.44854538404	-	0	ID=A1.g1239.t1.cds;Name=A1.g1239.t1;Parent=A1.g1239.t1
scaffold00015	AUGUSTUS	exon	280512	281046	6.70063611643	-	1	ID=A1.g1239.t1.cds;Name=A1.g1239.t1;Parent=A1.g1239.t1
scaffold00015	AUGUSTUS	exon	281102	281676	3.36789722371	-	0	ID=A1.g1239.t1.cds;Name=A1.g1239.t1;Parent=A1.g1239.t1
###
scaffold00015	fixgff	gene	284965	286729	521.823856087	-	.	ID=G.mRNA1129_gg;Name=G.1129_g;depth=1368;status=Matches RNA-Seq data
scaffold00015	fixgff	mRNA	284965	286729	521.823856087	-	.	ID=G.mRNA1129_g;Name=G.1129_g;Parent=G.mRNA1129_gg
scaffold00015	GeneMark.hmm	exon	284965	285140	1.92158277447	-	1	ID=G.mRNA1129_g.cds;Name=G.1129_g;Parent=G.mRNA1129_g;gene_id=G.1129_g;transcript_id=G.1129_t
scaffold00015	GeneMark.hmm	exon	285195	285271	3.6555796055	-	2	ID=G.mRNA1129_g.cds;Name=G.1129_g;Parent=G.mRNA1129_g;gene_id=G.1129_g;transcript_id=G.1129_t
scaffold00015	GeneMark.hmm	exon	285329	285942	3.68997170131	-	0	ID=G.mRNA1129_g.cds;Name=G.1129_g;Parent=G.mRNA1129_g;gene_id=G.1129_g;transcript_id=G.1129_t
scaffold00015	GeneMark.hmm	exon	286011	286396	3.3558816045	-	1	ID=G.mRNA1129_g.cds;Name=G.1129_g;Parent=G.mRNA1129_g;gene_id=G.1129_g;transcript_id=G.1129_t
scaffold00015	GeneMark.hmm	exon	286456	286597	3.22166094534	-	0	ID=G.mRNA1129_g.cds;Name=G.1129_g;Parent=G.mRNA1129_g;gene_id=G.1129_g;transcript_id=G.1129_t
scaffold00015	GeneMark.hmm	exon	286655	286729	1.86208322905	-	0	ID=G.mRNA1129_g.cds;Name=G.1129_g;Parent=G.mRNA1129_g;gene_id=G.1129_g;transcript_id=G.1129_t
###
scaffold00015	AUGUSTUS	gene	287759	290224	1.51865369019	-	.	Alias=Thela2_pvr_006988;ID=Thela2p4_001348.t1g;Name=Thela2p4_001348;depth=141;locus=L001267;status=Matches RNA-Seq data
scaffold00015	AUGUSTUS	mRNA	287759	290224	1.51865369019	-	.	ID=Thela2p4_001348.t1;Name=Thela2p4_001348;Parent=Thela2p4_001348.t1g
scaffold00015	AUGUSTUS	exon	287759	290224	1.51865369019	-	.	ID=Thela2p4_001348.t1.cds;Name=Thela2p4_001348;Parent=Thela2p4_001348.t1
###
scaffold00015	AUGUSTUS	gene	292477	293099	3.50701107011	-	.	ID=A2.g1199.t1g;Name=A2.g1199.t1;depth=852;status=Matches RNA-Seq data
scaffold00015	AUGUSTUS	mRNA	292477	293099	3.50701107011	-	.	ID=A2.g1199.t1;Name=A2.g1199.t1;Parent=A2.g1199.t1g
scaffold00015	AUGUSTUS	exon	292477	292674	1.87270154326	-	0	ID=A2.g1199.t1.cds;Name=A2.g1199.t1;Parent=A2.g1199.t1
scaffold00015	AUGUSTUS	exon	292728	293099	1.87270154326	-	0	ID=A2.g1199.t1.cds;Name=A2.g1199.t1;Parent=A2.g1199.t1
###
scaffold00015	AUGUSTUS	gene	293676	294624	9.73628822883	+	.	ID=A2.g1200.t1g;Name=A2.g1200.t1;depth=1914;status=Matches RNA-Seq data
scaffold00015	AUGUSTUS	mRNA	293676	294624	9.73628822883	+	.	ID=A2.g1200.t1;Name=A2.g1200.t1;Parent=A2.g1200.t1g
scaffold00015	AUGUSTUS	exon	293676	293739	3.12276902307	+	0	ID=A2.g1200.t1.cds;Name=A2.g1200.t1;Parent=A2.g1200.t1
scaffold00015	AUGUSTUS	exon	293792	294624	3.11783809718	+	2	ID=A2.g1200.t1.cds;Name=A2.g1200.t1;Parent=A2.g1200.t1
###
scaffold00015	AUGUSTUS	gene	294750	295910	2455.14517521	-	.	ID=A3.g1403.t1g;Name=A3.g1403.t1;depth=503;status=Matches RNA-Seq data
scaffold00015	AUGUSTUS	mRNA	294750	295910	2455.14517521	-	.	ID=A3.g1403.t1;Name=A3.g1403.t1;Parent=A3.g1403.t1g
scaffold00015	AUGUSTUS	exon	294750	294988	3.60092844769	-	2	ID=A3.g1403.t1.cds;Name=A3.g1403.t1;Parent=A3.g1403.t1
scaffold00015	AUGUSTUS	exon	295039	295176	6.9106112634	-	2	ID=A3.g1403.t1.cds;Name=A3.g1403.t1;Parent=A3.g1403.t1
scaffold00015	AUGUSTUS	exon	295230	295721	5.89809180156	-	2	ID=A3.g1403.t1.cds;Name=A3.g1403.t1;Parent=A3.g1403.t1
scaffold00015	AUGUSTUS	exon	295802	295836	6.0333929673	-	1	ID=A3.g1403.t1.cds;Name=A3.g1403.t1;Parent=A3.g1403.t1
scaffold00015	AUGUSTUS	exon	295894	295910	2.77250974552	-	0	ID=A3.g1403.t1.cds;Name=A3.g1403.t1;Parent=A3.g1403.t1
###
scaffold00015	AUGUSTUS	gene	306860	308956	1.54673342871	+	.	ID=A1.g1251.t1g;Name=A1.g1251.t1;depth=300;status=Matches RNA-Seq data
scaffold00015	AUGUSTUS	mRNA	306860	308956	1.54673342871	+	.	ID=A1.g1251.t1;Name=A1.g1251.t1;Parent=A1.g1251.t1g
scaffold00015	AUGUSTUS	exon	306860	308956	1.54673342871	+	0	ID=A1.g1251.t1.cds;Name=A1.g1251.t1;Parent=A1.g1251.t1
###
scaffold00015	AUGUSTUS	gene	309736	312776	164183.322516	-	.	ID=A1.g1252.t1g;Name=A1.g1252.t1;depth=2298;status=Matches RNA-Seq data
scaffold00015	AUGUSTUS	mRNA	309736	312776	164183.322516	-	.	ID=A1.g1252.t1;Name=A1.g1252.t1;Parent=A1.g1252.t1g
scaffold00015	AUGUSTUS	exon	309736	311070	3.47566451493	-	0	ID=A1.g1252.t1.cds;Name=A1.g1252.t1;Parent=A1.g1252.t1
scaffold00015	AUGUSTUS	exon	311121	311529	6.53846405675	-	1	ID=A1.g1252.t1.cds;Name=A1.g1252.t1;Parent=A1.g1252.t1
scaffold00015	AUGUSTUS	exon	311583	311970	6.6032061857	-	2	ID=A1.g1252.t1.cds;Name=A1.g1252.t1;Parent=A1.g1252.t1
scaffold00015	AUGUSTUS	exon	312021	312110	6.86994752622	-	2	ID=A1.g1252.t1.cds;Name=A1.g1252.t1;Parent=A1.g1252.t1
scaffold00015	AUGUSTUS	exon	312167	312275	6.84161056429	-	0	ID=A1.g1252.t1.cds;Name=A1.g1252.t1;Parent=A1.g1252.t1
scaffold00015	AUGUSTUS	exon	312334	312561	6.78978043193	-	0	ID=A1.g1252.t1.cds;Name=A1.g1252.t1;Parent=A1.g1252.t1
scaffold00015	AUGUSTUS	exon	312627	312776	3.42841266782	-	0	ID=A1.g1252.t1.cds;Name=A1.g1252.t1;Parent=A1.g1252.t1
###
scaffold00015	AUGUSTUS	gene	313303	314582	1752.95596429	+	.	ID=A1.g1253.t1g;Name=A1.g1253.t1;depth=239;status=Matches RNA-Seq data
scaffold00015	AUGUSTUS	mRNA	313303	314582	1752.95596429	+	.	ID=A1.g1253.t1;Name=A1.g1253.t1;Parent=A1.g1253.t1g
scaffold00015	AUGUSTUS	exon	313303	313569	2.82269510404	+	0	ID=A1.g1253.t1.cds;Name=A1.g1253.t1;Parent=A1.g1253.t1
scaffold00015	AUGUSTUS	exon	313631	314142	6.33493334057	+	0	ID=A1.g1253.t1.cds;Name=A1.g1253.t1;Parent=A1.g1253.t1
scaffold00015	AUGUSTUS	exon	314199	314222	5.84202471907	+	1	ID=A1.g1253.t1.cds;Name=A1.g1253.t1;Parent=A1.g1253.t1
scaffold00015	AUGUSTUS	exon	314281	314396	6.08636919158	+	1	ID=A1.g1253.t1.cds;Name=A1.g1253.t1;Parent=A1.g1253.t1
scaffold00015	AUGUSTUS	exon	314449	314582	2.75704150572	+	2	ID=A1.g1253.t1.cds;Name=A1.g1253.t1;Parent=A1.g1253.t1
###
scaffold00015	AUGUSTUS	gene	314697	316209	424.582359282	-	.	ID=A3.g1413.t1g;Name=A3.g1413.t1;depth=4886;status=Matches RNA-Seq data
scaffold00015	AUGUSTUS	mRNA	314697	316209	424.582359282	-	.	ID=A3.g1413.t1;Name=A3.g1413.t1;Parent=A3.g1413.t1g
scaffold00015	AUGUSTUS	exon	314697	315156	3.57392226827	-	1	ID=A3.g1413.t1.cds;Name=A3.g1413.t1;Parent=A3.g1413.t1
scaffold00015	AUGUSTUS	exon	315211	315377	6.98153096495	-	0	ID=A3.g1413.t1.cds;Name=A3.g1413.t1;Parent=A3.g1413.t1
scaffold00015	AUGUSTUS	exon	315561	315672	6.1487891563	-	1	ID=A3.g1413.t1.cds;Name=A3.g1413.t1;Parent=A3.g1413.t1
scaffold00015	AUGUSTUS	exon	316199	316209	2.76742954837	-	0	ID=A3.g1413.t1.cds;Name=A3.g1413.t1;Parent=A3.g1413.t1
###
scaffold00015	AUGUSTUS	gene	316525	317363	12.5909873565	+	.	ID=A1.g1256.t1g;Name=A1.g1256.t1;depth=176;status=Matches RNA-Seq data
scaffold00015	AUGUSTUS	mRNA	316525	317363	12.5909873565	+	.	ID=A1.g1256.t1;Name=A1.g1256.t1;Parent=A1.g1256.t1g
scaffold00015	AUGUSTUS	exon	316525	316988	3.59077615562	+	0	ID=A1.g1256.t1.cds;Name=A1.g1256.t1;Parent=A1.g1256.t1
scaffold00015	AUGUSTUS	exon	317048	317363	3.50648071915	+	1	ID=A1.g1256.t1.cds;Name=A1.g1256.t1;Parent=A1.g1256.t1
###
scaffold00015	AUGUSTUS	gene	317625	320251	10.4195738462	-	.	ID=A2.g1210.t1g;Name=A2.g1210.t1;depth=2028;status=Matches RNA-Seq data
scaffold00015	AUGUSTUS	mRNA	317625	320251	10.4195738462	-	.	ID=A2.g1210.t1;Name=A2.g1210.t1;Parent=A2.g1210.t1g
scaffold00015	AUGUSTUS	exon	317625	319864	3.53961425417	-	2	ID=A2.g1210.t1.cds;Name=A2.g1210.t1;Parent=A2.g1210.t1
scaffold00015	AUGUSTUS	exon	319921	320251	2.94370321114	-	0	ID=A2.g1210.t1.cds;Name=A2.g1210.t1;Parent=A2.g1210.t1
###
scaffold00015	AUGUSTUS	gene	321518	324610	814649.611266	-	.	ID=A2.g1211.t1g;Name=A2.g1211.t1;depth=598;status=Matches RNA-Seq data
scaffold00015	AUGUSTUS	mRNA	321518	324610	814649.611266	-	.	ID=A2.g1211.t1;Name=A2.g1211.t1;Parent=A2.g1211.t1g
scaffold00015	AUGUSTUS	exon	321518	322281	3.30807268212	-	2	ID=A2.g1211.t1.cds;Name=A2.g1211.t1;Parent=A2.g1211.t1
scaffold00015	AUGUSTUS	exon	322332	322690	6.42518406556	-	1	ID=A2.g1211.t1.cds;Name=A2.g1211.t1;Parent=A2.g1211.t1
scaffold00015	AUGUSTUS	exon	322742	322861	6.5839659099	-	1	ID=A2.g1211.t1.cds;Name=A2.g1211.t1;Parent=A2.g1211.t1
scaffold00015	AUGUSTUS	exon	322925	323184	6.5507311567	-	0	ID=A2.g1211.t1.cds;Name=A2.g1211.t1;Parent=A2.g1211.t1
scaffold00015	AUGUSTUS	exon	323241	323394	6.42688544073	-	1	ID=A2.g1211.t1.cds;Name=A2.g1211.t1;Parent=A2.g1211.t1
scaffold00015	AUGUSTUS	exon	323456	323655	6.49034055751	-	0	ID=A2.g1211.t1.cds;Name=A2.g1211.t1;Parent=A2.g1211.t1
scaffold00015	AUGUSTUS	exon	323714	323973	6.45501354369	-	2	ID=A2.g1211.t1.cds;Name=A2.g1211.t1;Parent=A2.g1211.t1
scaffold00015	AUGUSTUS	exon	324037	324610	3.30040841892	-	0	ID=A2.g1211.t1.cds;Name=A2.g1211.t1;Parent=A2.g1211.t1
###
scaffold00015	AUGUSTUS	gene	326228	329896	15.5721542535	+	.	ID=A1.g1260.t1g;Name=A1.g1260.t1;depth=175;status=Matches RNA-Seq data
scaffold00015	AUGUSTUS	mRNA	326228	329896	15.5721542535	+	.	ID=A1.g1260.t1;Name=A1.g1260.t1;Parent=A1.g1260.t1g
scaffold00015	AUGUSTUS	exon	326228	326431	1.52040028557	+	0	ID=A1.g1260.t1.cds;Name=A1.g1260.t1;Parent=A1.g1260.t1
scaffold00015	AUGUSTUS	exon	326481	326554	3.45373424812	+	0	ID=A1.g1260.t1.cds;Name=A1.g1260.t1;Parent=A1.g1260.t1
scaffold00015	AUGUSTUS	exon	326608	329896	2.96552669207	+	1	ID=A1.g1260.t1.cds;Name=A1.g1260.t1;Parent=A1.g1260.t1
###
scaffold00015	AUGUSTUS	gene	330278	330946	9.30739364869	+	.	ID=A2.g1213.t1g;Name=A2.g1213.t1;depth=1549;status=Matches RNA-Seq data
scaffold00015	AUGUSTUS	mRNA	330278	330946	9.30739364869	+	.	ID=A2.g1213.t1;Name=A2.g1213.t1;Parent=A2.g1213.t1g
scaffold00015	AUGUSTUS	exon	330278	330590	1.8063218525	+	0	ID=A2.g1213.t1.cds;Name=A2.g1213.t1;Parent=A2.g1213.t1
scaffold00015	AUGUSTUS	exon	330655	330762	3.05080213201	+	2	ID=A2.g1213.t1.cds;Name=A2.g1213.t1;Parent=A2.g1213.t1
scaffold00015	AUGUSTUS	exon	330834	330946	1.68895821517	+	2	ID=A2.g1213.t1.cds;Name=A2.g1213.t1;Parent=A2.g1213.t1
###
scaffold00015	AUGUSTUS	gene	331816	332766	28.5977312804	+	.	ID=A1.g1262.t1g;Name=A1.g1262.t1;depth=2156;status=Matches RNA-Seq data
scaffold00015	AUGUSTUS	mRNA	331816	332766	28.5977312804	+	.	ID=A1.g1262.t1;Name=A1.g1262.t1;Parent=A1.g1262.t1g
scaffold00015	AUGUSTUS	exon	331816	331930	1.89055216023	+	0	ID=A1.g1262.t1.cds;Name=A1.g1262.t1;Parent=A1.g1262.t1
scaffold00015	AUGUSTUS	exon	331999	332583	5.01308099644	+	2	ID=A1.g1262.t1.cds;Name=A1.g1262.t1;Parent=A1.g1262.t1
scaffold00015	AUGUSTUS	exon	332633	332766	3.01743688881	+	2	ID=A1.g1262.t1.cds;Name=A1.g1262.t1;Parent=A1.g1262.t1
###
scaffold00016	AUGUSTUS	gene	11506	12147	1.0	-	.	ID=A1.g1272.t1g;Name=A1.g1272.t1;depth=588;status=Matches RNA-Seq data
scaffold00016	AUGUSTUS	mRNA	11506	12147	1.0	-	.	ID=A1.g1272.t1;Name=A1.g1272.t1;Parent=A1.g1272.t1g
scaffold00016	AUGUSTUS	exon	11506	12147	1.0	-	0	ID=A1.g1272.t1.cds;Name=A1.g1272.t1;Parent=A1.g1272.t1
###
scaffold00016	AUGUSTUS	gene	13991	15050	2.58585858586	-	.	ID=A5.scaffold00016.g8.t1g;Name=A5.scaffold00016.g8.t1;depth=130;status=Matches RNA-Seq data
scaffold00016	AUGUSTUS	mRNA	13991	15050	2.58585858586	-	.	ID=A5.scaffold00016.g8.t1;Name=A5.scaffold00016.g8.t1;Parent=A5.scaffold00016.g8.t1g
scaffold00016	AUGUSTUS	exon	13991	14790	1.60806050442	-	2	ID=A5.scaffold00016.g8.t1.cds;Name=A5.scaffold00016.g8.t1;Parent=A5.scaffold00016.g8.t1
scaffold00016	AUGUSTUS	exon	14849	15050	1.60806050442	-	0	ID=A5.scaffold00016.g8.t1.cds;Name=A5.scaffold00016.g8.t1;Parent=A5.scaffold00016.g8.t1
###
scaffold00016	AUGUSTUS	gene	15323	18658	2211.3873003	-	.	ID=A5.scaffold00016.g9.t1g;Name=A5.scaffold00016.g9.t1;depth=239;status=Matches RNA-Seq data
scaffold00016	AUGUSTUS	mRNA	15323	18658	2211.3873003	-	.	ID=A5.scaffold00016.g9.t1;Name=A5.scaffold00016.g9.t1;Parent=A5.scaffold00016.g9.t1g
scaffold00016	AUGUSTUS	exon	15323	15937	3.11912435827	-	0	ID=A5.scaffold00016.g9.t1.cds;Name=A5.scaffold00016.g9.t1;Parent=A5.scaffold00016.g9.t1
scaffold00016	AUGUSTUS	exon	15989	16627	5.69178170422	-	0	ID=A5.scaffold00016.g9.t1.cds;Name=A5.scaffold00016.g9.t1;Parent=A5.scaffold00016.g9.t1
scaffold00016	AUGUSTUS	exon	16680	16949	5.96309207809	-	0	ID=A5.scaffold00016.g9.t1.cds;Name=A5.scaffold00016.g9.t1;Parent=A5.scaffold00016.g9.t1
scaffold00016	AUGUSTUS	exon	17000	18484	6.40211950916	-	0	ID=A5.scaffold00016.g9.t1.cds;Name=A5.scaffold00016.g9.t1;Parent=A5.scaffold00016.g9.t1
scaffold00016	AUGUSTUS	exon	18542	18658	3.26278602281	-	0	ID=A5.scaffold00016.g9.t1.cds;Name=A5.scaffold00016.g9.t1;Parent=A5.scaffold00016.g9.t1
###
scaffold00019	AUGUSTUS	gene	160588	161850	535.517925405	+	.	ID=A4.g1656.t1g;Name=A4.g1656.t1;depth=785;status=Matches RNA-Seq data
scaffold00019	AUGUSTUS	mRNA	160588	161850	535.517925405	+	.	ID=A4.g1656.t1;Name=A4.g1656.t1;Parent=A4.g1656.t1g
scaffold00019	AUGUSTUS	exon	160588	160664	3.08260092946	+	0	ID=A4.g1656.t1.cds;Name=A4.g1656.t1;Parent=A4.g1656.t1
scaffold00019	AUGUSTUS	exon	160750	160841	6.54710429922	+	1	ID=A4.g1656.t1.cds;Name=A4.g1656.t1;Parent=A4.g1656.t1
scaffold00019	AUGUSTUS	exon	160938	161310	7.23565995066	+	2	ID=A4.g1656.t1.cds;Name=A4.g1656.t1;Parent=A4.g1656.t1
scaffold00019	AUGUSTUS	exon	161424	161850	3.6671552774	+	1	ID=A4.g1656.t1.cds;Name=A4.g1656.t1;Parent=A4.g1656.t1
###
scaffold00019	AUGUSTUS	gene	180518	181581	77.5239226866	+	.	ID=A6.g1467.t1g;Name=A6.g1467.t1;depth=1246;status=Matches RNA-Seq data
scaffold00019	AUGUSTUS	mRNA	180518	181581	77.5239226866	+	.	ID=A6.g1467.t1;Name=A6.g1467.t1;Parent=A6.g1467.t1g
scaffold00019	AUGUSTUS	exon	180518	180557	3.24231090345	+	0	ID=A6.g1467.t1.cds;Name=A6.g1467.t1;Parent=A6.g1467.t1
scaffold00019	AUGUSTUS	exon	180618	180830	6.87044642303	+	2	ID=A6.g1467.t1.cds;Name=A6.g1467.t1;Parent=A6.g1467.t1
scaffold00019	AUGUSTUS	exon	180899	181581	3.48013527633	+	2	ID=A6.g1467.t1.cds;Name=A6.g1467.t1;Parent=A6.g1467.t1
###
scaffold00019	AUGUSTUS	gene	182089	183187	64.4399307805	+	.	ID=A1.g1528.t1g;Name=A1.g1528.t1;depth=784;status=Matches RNA-Seq data
scaffold00019	AUGUSTUS	mRNA	182089	183187	64.4399307805	+	.	ID=A1.g1528.t1;Name=A1.g1528.t1;Parent=A1.g1528.t1g
scaffold00019	AUGUSTUS	exon	182089	182395	3.20767534492	+	0	ID=A1.g1528.t1.cds;Name=A1.g1528.t1;Parent=A1.g1528.t1
scaffold00019	AUGUSTUS	exon	182472	182905	6.28623922355	+	2	ID=A1.g1528.t1.cds;Name=A1.g1528.t1;Parent=A1.g1528.t1
scaffold00019	AUGUSTUS	exon	182957	183187	3.19575704562	+	0	ID=A1.g1528.t1.cds;Name=A1.g1528.t1;Parent=A1.g1528.t1
###
scaffold00019	AUGUSTUS	gene	183476	184135	1.5803030303	-	.	ID=A1.g1529.t1g;Name=A1.g1529.t1;depth=495;status=Matches RNA-Seq data
scaffold00019	AUGUSTUS	mRNA	183476	184135	1.5803030303	-	.	ID=A1.g1529.t1;Name=A1.g1529.t1;Parent=A1.g1529.t1g
scaffold00019	AUGUSTUS	exon	183476	184135	1.5803030303	-	0	ID=A1.g1529.t1.cds;Name=A1.g1529.t1;Parent=A1.g1529.t1
###
scaffold00019	AUGUSTUS	gene	184456	186000	697.685345095	+	.	ID=A3.g1727.t1g;Name=A3.g1727.t1;depth=614;status=Matches RNA-Seq data
scaffold00019	AUGUSTUS	mRNA	184456	186000	697.685345095	+	.	ID=A3.g1727.t1;Name=A3.g1727.t1;Parent=A3.g1727.t1g
scaffold00019	AUGUSTUS	exon	184456	184602	3.71668787467	+	0	ID=A3.g1727.t1.cds;Name=A3.g1727.t1;Parent=A3.g1727.t1
scaffold00019	AUGUSTUS	exon	184660	184879	7.22215706144	+	0	ID=A3.g1727.t1.cds;Name=A3.g1727.t1;Parent=A3.g1727.t1
scaffold00019	AUGUSTUS	exon	184938	185485	7.12154541027	+	2	ID=A3.g1727.t1.cds;Name=A3.g1727.t1;Parent=A3.g1727.t1
scaffold00019	AUGUSTUS	exon	185536	186000	3.64974341035	+	0	ID=A3.g1727.t1.cds;Name=A3.g1727.t1;Parent=A3.g1727.t1
###
scaffold00019	AUGUSTUS	gene	186689	187553	43.9629367762	+	.	ID=A1.g1531.t1g;Name=A1.g1531.t1;depth=803;status=Matches RNA-Seq data
scaffold00019	AUGUSTUS	mRNA	186689	187553	43.9629367762	+	.	ID=A1.g1531.t1;Name=A1.g1531.t1;Parent=A1.g1531.t1g
scaffold00019	AUGUSTUS	exon	186689	186868	3.43676981344	+	0	ID=A1.g1531.t1.cds;Name=A1.g1531.t1;Parent=A1.g1531.t1
scaffold00019	AUGUSTUS	exon	186981	187399	6.21966826965	+	0	ID=A1.g1531.t1.cds;Name=A1.g1531.t1;Parent=A1.g1531.t1
scaffold00019	AUGUSTUS	exon	187466	187553	2.05669091224	+	1	ID=A1.g1531.t1.cds;Name=A1.g1531.t1;Parent=A1.g1531.t1
###
scaffold00019	AUGUSTUS	gene	187787	188755	1.17285861713	-	.	ID=A2.g1484.t1g;Name=A2.g1484.t1;depth=188;status=Matches RNA-Seq data
scaffold00019	AUGUSTUS	mRNA	187787	188755	1.17285861713	-	.	ID=A2.g1484.t1;Name=A2.g1484.t1;Parent=A2.g1484.t1g
scaffold00019	AUGUSTUS	exon	187787	188755	1.17285861713	-	0	ID=A2.g1484.t1.cds;Name=A2.g1484.t1;Parent=A2.g1484.t1
###
scaffold00019	AUGUSTUS	gene	189087	189870	6.63019332063	-	.	ID=A3.g1730.t1g;Name=A3.g1730.t1;depth=1259;status=Matches RNA-Seq data
scaffold00019	AUGUSTUS	mRNA	189087	189870	6.63019332063	-	.	ID=A3.g1730.t1;Name=A3.g1730.t1;Parent=A3.g1730.t1g
scaffold00019	AUGUSTUS	exon	189087	189124	2.09813692677	-	2	ID=A3.g1730.t1.cds;Name=A3.g1730.t1;Parent=A3.g1730.t1
scaffold00019	AUGUSTUS	exon	189177	189870	3.1600384303	-	0	ID=A3.g1730.t1.cds;Name=A3.g1730.t1;Parent=A3.g1730.t1
###
scaffold00019	AUGUSTUS	gene	190464	192844	641145.782934	+	.	ID=A1.g1533.t1g;Name=A1.g1533.t1;depth=243;status=Matches RNA-Seq data
scaffold00019	AUGUSTUS	mRNA	190464	192844	641145.782934	+	.	ID=A1.g1533.t1;Name=A1.g1533.t1;Parent=A1.g1533.t1g
scaffold00019	AUGUSTUS	exon	190464	190547	3.30225721433	+	0	ID=A1.g1533.t1.cds;Name=A1.g1533.t1;Parent=A1.g1533.t1
scaffold00019	AUGUSTUS	exon	190597	190716	6.34747435397	+	0	ID=A1.g1533.t1.cds;Name=A1.g1533.t1;Parent=A1.g1533.t1
scaffold00019	AUGUSTUS	exon	190772	190852	6.2849862058	+	0	ID=A1.g1533.t1.cds;Name=A1.g1533.t1;Parent=A1.g1533.t1
scaffold00019	AUGUSTUS	exon	190909	191062	6.59122868952	+	0	ID=A1.g1533.t1.cds;Name=A1.g1533.t1;Parent=A1.g1533.t1
scaffold00019	AUGUSTUS	exon	191147	191259	6.42423763843	+	2	ID=A1.g1533.t1.cds;Name=A1.g1533.t1;Parent=A1.g1533.t1
scaffold00019	AUGUSTUS	exon	191309	191640	5.86629535736	+	0	ID=A1.g1533.t1.cds;Name=A1.g1533.t1;Parent=A1.g1533.t1
scaffold00019	AUGUSTUS	exon	191697	192107	6.03257366343	+	1	ID=A1.g1533.t1.cds;Name=A1.g1533.t1;Parent=A1.g1533.t1
scaffold00019	AUGUSTUS	exon	192154	192844	3.24777602957	+	1	ID=A1.g1533.t1.cds;Name=A1.g1533.t1;Parent=A1.g1533.t1
###
scaffold00019	AUGUSTUS	gene	192953	194137	491.397484975	-	.	ID=A3.g1732.t1g;Name=A3.g1732.t1;depth=229;status=Matches RNA-Seq data
scaffold00019	AUGUSTUS	mRNA	192953	194137	491.397484975	-	.	ID=A3.g1732.t1;Name=A3.g1732.t1;Parent=A3.g1732.t1g
scaffold00019	AUGUSTUS	exon	192953	193158	3.42797827623	-	2	ID=A3.g1732.t1.cds;Name=A3.g1732.t1;Parent=A3.g1732.t1
scaffold00019	AUGUSTUS	exon	193237	193624	6.4782700133	-	0	ID=A3.g1732.t1.cds;Name=A3.g1732.t1;Parent=A3.g1732.t1
scaffold00019	AUGUSTUS	exon	193687	193915	6.51861589311	-	1	ID=A3.g1732.t1.cds;Name=A3.g1732.t1;Parent=A3.g1732.t1
scaffold00019	AUGUSTUS	exon	193977	194137	3.39453610118	-	0	ID=A3.g1732.t1.cds;Name=A3.g1732.t1;Parent=A3.g1732.t1
###
scaffold00019	AUGUSTUS	gene	194680	195306	1.57735247209	+	.	ID=A1.g1535.t1g;Name=A1.g1535.t1;depth=85;status=Matches RNA-Seq data
scaffold00019	AUGUSTUS	mRNA	194680	195306	1.57735247209	+	.	ID=A1.g1535.t1;Name=A1.g1535.t1;Parent=A1.g1535.t1g
scaffold00019	AUGUSTUS	exon	194680	195306	1.57735247209	+	0	ID=A1.g1535.t1.cds;Name=A1.g1535.t1;Parent=A1.g1535.t1
###
scaffold00019	AUGUSTUS	gene	195448	196758	1.0	-	.	ID=A1.g1536.t1g;Name=A1.g1536.t1;depth=98;status=Matches RNA-Seq data
scaffold00019	AUGUSTUS	mRNA	195448	196758	1.0	-	.	ID=A1.g1536.t1;Name=A1.g1536.t1;Parent=A1.g1536.t1g
scaffold00019	AUGUSTUS	exon	195448	196758	1.0	-	0	ID=A1.g1536.t1.cds;Name=A1.g1536.t1;Parent=A1.g1536.t1
###
scaffold00019	AUGUSTUS	gene	197340	197915	1.0	+	.	ID=A1.g1537.t1g;Name=A1.g1537.t1;depth=187;status=Matches RNA-Seq data
scaffold00019	AUGUSTUS	mRNA	197340	197915	1.0	+	.	ID=A1.g1537.t1;Name=A1.g1537.t1;Parent=A1.g1537.t1g
scaffold00019	AUGUSTUS	exon	197340	197915	1.0	+	0	ID=A1.g1537.t1.cds;Name=A1.g1537.t1;Parent=A1.g1537.t1
###
scaffold00019	AUGUSTUS	gene	198161	200911	34.6157328094	-	.	ID=A2.g1491.t1g;Name=A2.g1491.t1;depth=493;status=Matches RNA-Seq data
scaffold00019	AUGUSTUS	mRNA	198161	200911	34.6157328094	-	.	ID=A2.g1491.t1;Name=A2.g1491.t1;Parent=A2.g1491.t1g
scaffold00019	AUGUSTUS	exon	198161	198226	1.9348524334	-	0	ID=A2.g1491.t1.cds;Name=A2.g1491.t1;Parent=A2.g1491.t1
scaffold00019	AUGUSTUS	exon	198279	199220	5.80589527249	-	0	ID=A2.g1491.t1.cds;Name=A2.g1491.t1;Parent=A2.g1491.t1
scaffold00019	AUGUSTUS	exon	199271	200911	3.08145964301	-	0	ID=A2.g1491.t1.cds;Name=A2.g1491.t1;Parent=A2.g1491.t1
###
scaffold00019	AUGUSTUS	gene	206643	209200	6.57907374932	-	.	ID=A1.g1540.t1g;Name=A1.g1540.t1;depth=390;status=Matches RNA-Seq data
scaffold00019	AUGUSTUS	mRNA	206643	209200	6.57907374932	-	.	ID=A1.g1540.t1;Name=A1.g1540.t1;Parent=A1.g1540.t1g
scaffold00019	AUGUSTUS	exon	206643	208578	3.16828087372	-	1	ID=A1.g1540.t1.cds;Name=A1.g1540.t1;Parent=A1.g1540.t1
scaffold00019	AUGUSTUS	exon	208629	209200	2.07654371931	-	0	ID=A1.g1540.t1.cds;Name=A1.g1540.t1;Parent=A1.g1540.t1
###
scaffold00019	AUGUSTUS	gene	212035	214373	6.08079313885	+	.	ID=A1.g1542.t1g;Name=A1.g1542.t1;depth=981;status=Matches RNA-Seq data
scaffold00019	AUGUSTUS	mRNA	212035	214373	6.08079313885	+	.	ID=A1.g1542.t1;Name=A1.g1542.t1;Parent=A1.g1542.t1g
scaffold00019	AUGUSTUS	exon	212035	212126	2.13104851911	+	0	ID=A1.g1542.t1.cds;Name=A1.g1542.t1;Parent=A1.g1542.t1
scaffold00019	AUGUSTUS	exon	212198	214373	2.85342782405	+	1	ID=A1.g1542.t1.cds;Name=A1.g1542.t1;Parent=A1.g1542.t1
###
scaffold00019	AUGUSTUS	gene	214886	216119	15.7215345948	+	.	ID=A1.g1543.t1g;Name=A1.g1543.t1;depth=182;status=Matches RNA-Seq data
scaffold00019	AUGUSTUS	mRNA	214886	216119	15.7215345948	+	.	ID=A1.g1543.t1;Name=A1.g1543.t1;Parent=A1.g1543.t1g
scaffold00019	AUGUSTUS	exon	214886	215029	1.32287565553	+	0	ID=A1.g1543.t1.cds;Name=A1.g1543.t1;Parent=A1.g1543.t1
scaffold00019	AUGUSTUS	exon	215095	215199	2.05099311797	+	0	ID=A1.g1543.t1.cds;Name=A1.g1543.t1;Parent=A1.g1543.t1
scaffold00019	AUGUSTUS	exon	215260	215810	2.99728778301	+	0	ID=A1.g1543.t1.cds;Name=A1.g1543.t1;Parent=A1.g1543.t1
scaffold00019	AUGUSTUS	exon	215867	216119	1.9332288373	+	1	ID=A1.g1543.t1.cds;Name=A1.g1543.t1;Parent=A1.g1543.t1
###
scaffold00019	AUGUSTUS	gene	216876	217573	3.83792544571	-	.	ID=A2.g1498.t1g;Name=A2.g1498.t1;depth=484;status=Matches RNA-Seq data
scaffold00019	AUGUSTUS	mRNA	216876	217573	3.83792544571	-	.	ID=A2.g1498.t1;Name=A2.g1498.t1;Parent=A2.g1498.t1g
scaffold00019	AUGUSTUS	exon	216876	217148	1.95906238944	-	0	ID=A2.g1498.t1.cds;Name=A2.g1498.t1;Parent=A2.g1498.t1
scaffold00019	AUGUSTUS	exon	217205	217573	1.95906238944	-	0	ID=A2.g1498.t1.cds;Name=A2.g1498.t1;Parent=A2.g1498.t1
###
scaffold00019	AUGUSTUS	gene	217832	219328	1.0	+	.	ID=A2.g1499.t1g;Name=A2.g1499.t1;depth=126;status=Matches RNA-Seq data
scaffold00019	AUGUSTUS	mRNA	217832	219328	1.0	+	.	ID=A2.g1499.t1;Name=A2.g1499.t1;Parent=A2.g1499.t1g
scaffold00019	AUGUSTUS	exon	217832	219328	1.0	+	0	ID=A2.g1499.t1.cds;Name=A2.g1499.t1;Parent=A2.g1499.t1
###
scaffold00019	AUGUSTUS	gene	219430	221715	1.81999125109	-	.	ID=A1.g1547.t1g;Name=A1.g1547.t1;depth=315;status=Matches RNA-Seq data
scaffold00019	AUGUSTUS	mRNA	219430	221715	1.81999125109	-	.	ID=A1.g1547.t1;Name=A1.g1547.t1;Parent=A1.g1547.t1g
scaffold00019	AUGUSTUS	exon	219430	221715	1.81999125109	-	0	ID=A1.g1547.t1.cds;Name=A1.g1547.t1;Parent=A1.g1547.t1
###
scaffold00019	AUGUSTUS	gene	222847	224730	356.935849918	-	.	ID=A1.g1549.t1g;Name=A1.g1549.t1;depth=622;status=Matches RNA-Seq data
scaffold00019	AUGUSTUS	mRNA	222847	224730	356.935849918	-	.	ID=A1.g1549.t1;Name=A1.g1549.t1;Parent=A1.g1549.t1g
scaffold00019	AUGUSTUS	exon	222847	223858	3.27996963531	-	1	ID=A1.g1549.t1.cds;Name=A1.g1549.t1;Parent=A1.g1549.t1
scaffold00019	AUGUSTUS	exon	223911	224044	6.10637943506	-	0	ID=A1.g1549.t1.cds;Name=A1.g1549.t1;Parent=A1.g1549.t1
scaffold00019	AUGUSTUS	exon	224094	224571	5.83893585844	-	1	ID=A1.g1549.t1.cds;Name=A1.g1549.t1;Parent=A1.g1549.t1
scaffold00019	AUGUSTUS	exon	224630	224730	3.05212878899	-	0	ID=A1.g1549.t1.cds;Name=A1.g1549.t1;Parent=A1.g1549.t1
###
scaffold00019	AUGUSTUS	gene	226504	228140	2540.52894688	-	.	ID=A2.g1504.t1g;Name=A2.g1504.t1;depth=2830;status=Matches RNA-Seq data
scaffold00019	AUGUSTUS	mRNA	226504	228140	2540.52894688	-	.	ID=A2.g1504.t1;Name=A2.g1504.t1;Parent=A2.g1504.t1g
scaffold00019	AUGUSTUS	exon	226504	227458	3.6458638841	-	1	ID=A2.g1504.t1.cds;Name=A2.g1504.t1;Parent=A2.g1504.t1
scaffold00019	AUGUSTUS	exon	227518	227585	6.97937899249	-	0	ID=A2.g1504.t1.cds;Name=A2.g1504.t1;Parent=A2.g1504.t1
scaffold00019	AUGUSTUS	exon	227640	227720	7.17291671945	-	0	ID=A2.g1504.t1.cds;Name=A2.g1504.t1;Parent=A2.g1504.t1
scaffold00019	AUGUSTUS	exon	227782	228014	7.17366536125	-	2	ID=A2.g1504.t1.cds;Name=A2.g1504.t1;Parent=A2.g1504.t1
scaffold00019	AUGUSTUS	exon	228074	228140	1.94030504516	-	0	ID=A2.g1504.t1.cds;Name=A2.g1504.t1;Parent=A2.g1504.t1
###
scaffold00019	AUGUSTUS	gene	229615	230523	42.9366254179	+	.	ID=A3.g1752.t1g;Name=A3.g1752.t1;depth=1039;status=Matches RNA-Seq data
scaffold00019	AUGUSTUS	mRNA	229615	230523	42.9366254179	+	.	ID=A3.g1752.t1;Name=A3.g1752.t1;Parent=A3.g1752.t1g
scaffold00019	AUGUSTUS	exon	229615	229938	2.7465798095	+	0	ID=A3.g1752.t1.cds;Name=A3.g1752.t1;Parent=A3.g1752.t1
scaffold00019	AUGUSTUS	exon	230009	230406	5.64598851176	+	0	ID=A3.g1752.t1.cds;Name=A3.g1752.t1;Parent=A3.g1752.t1
scaffold00019	AUGUSTUS	exon	230475	230523	2.76882619474	+	1	ID=A3.g1752.t1.cds;Name=A3.g1752.t1;Parent=A3.g1752.t1
###
scaffold00019	AUGUSTUS	gene	234498	235190	11.1268392487	+	.	ID=A1.g1553.t1g;Name=A1.g1553.t1;depth=578;status=Matches RNA-Seq data
scaffold00019	AUGUSTUS	mRNA	234498	235190	11.1268392487	+	.	ID=A1.g1553.t1;Name=A1.g1553.t1;Parent=A1.g1553.t1g
scaffold00019	AUGUSTUS	exon	234498	234822	3.32099755119	+	0	ID=A1.g1553.t1.cds;Name=A1.g1553.t1;Parent=A1.g1553.t1
scaffold00019	AUGUSTUS	exon	234886	235190	3.35045090434	+	2	ID=A1.g1553.t1.cds;Name=A1.g1553.t1;Parent=A1.g1553.t1
###
scaffold00019	AUGUSTUS	gene	235914	237944	1.55391432792	+	.	ID=A1.g1554.t1g;Name=A1.g1554.t1;depth=502;status=Matches RNA-Seq data
scaffold00019	AUGUSTUS	mRNA	235914	237944	1.55391432792	+	.	ID=A1.g1554.t1;Name=A1.g1554.t1;Parent=A1.g1554.t1g
scaffold00019	AUGUSTUS	exon	235914	237944	1.55391432792	+	0	ID=A1.g1554.t1.cds;Name=A1.g1554.t1;Parent=A1.g1554.t1
###
scaffold00019	AUGUSTUS	gene	238625	240193	31858.1843358	+	.	ID=A2.g1509.t1g;Name=A2.g1509.t1;depth=1652;status=Matches RNA-Seq data
scaffold00019	AUGUSTUS	mRNA	238625	240193	31858.1843358	+	.	ID=A2.g1509.t1;Name=A2.g1509.t1;Parent=A2.g1509.t1g
scaffold00019	AUGUSTUS	exon	238625	238744	3.63485462652	+	0	ID=A2.g1509.t1.cds;Name=A2.g1509.t1;Parent=A2.g1509.t1
scaffold00019	AUGUSTUS	exon	238797	238875	7.10686243297	+	0	ID=A2.g1509.t1.cds;Name=A2.g1509.t1;Parent=A2.g1509.t1
scaffold00019	AUGUSTUS	exon	238936	239576	7.13369861436	+	2	ID=A2.g1509.t1.cds;Name=A2.g1509.t1;Parent=A2.g1509.t1
scaffold00019	AUGUSTUS	exon	239628	239915	7.04972666298	+	0	ID=A2.g1509.t1.cds;Name=A2.g1509.t1;Parent=A2.g1509.t1
scaffold00019	AUGUSTUS	exon	239970	240029	6.93132164642	+	0	ID=A2.g1509.t1.cds;Name=A2.g1509.t1;Parent=A2.g1509.t1
scaffold00019	AUGUSTUS	exon	240092	240193	3.53796047851	+	0	ID=A2.g1509.t1.cds;Name=A2.g1509.t1;Parent=A2.g1509.t1
###
scaffold00019	AUGUSTUS	gene	240838	241616	11.5861631372	-	.	ID=A2.g1510.t1g;Name=A2.g1510.t1;depth=1338;status=Matches RNA-Seq data
scaffold00019	AUGUSTUS	mRNA	240838	241616	11.5861631372	-	.	ID=A2.g1510.t1;Name=A2.g1510.t1;Parent=A2.g1510.t1g
scaffold00019	AUGUSTUS	exon	240838	241294	1.88941590792	-	1	ID=A2.g1510.t1.cds;Name=A2.g1510.t1;Parent=A2.g1510.t1
scaffold00019	AUGUSTUS	exon	241365	241537	3.40384534566	-	0	ID=A2.g1510.t1.cds;Name=A2.g1510.t1;Parent=A2.g1510.t1
scaffold00019	AUGUSTUS	exon	241605	241616	1.80153312534	-	0	ID=A2.g1510.t1.cds;Name=A2.g1510.t1;Parent=A2.g1510.t1
###
scaffold00019	AUGUSTUS	gene	244531	246138	21.919753353	-	.	ID=A1.g1557.t1g;Name=A1.g1557.t1;depth=500;status=Matches RNA-Seq data
scaffold00019	AUGUSTUS	mRNA	244531	246138	21.919753353	-	.	ID=A1.g1557.t1;Name=A1.g1557.t1;Parent=A1.g1557.t1g
scaffold00019	AUGUSTUS	exon	244531	245579	2.03261367611	-	2	ID=A1.g1557.t1.cds;Name=A1.g1557.t1;Parent=A1.g1557.t1
scaffold00019	AUGUSTUS	exon	245626	245709	4.05247239243	-	2	ID=A1.g1557.t1.cds;Name=A1.g1557.t1;Parent=A1.g1557.t1
scaffold00019	AUGUSTUS	exon	245775	246138	2.66109730302	-	0	ID=A1.g1557.t1.cds;Name=A1.g1557.t1;Parent=A1.g1557.t1
###
scaffold00019	AUGUSTUS	gene	253107	255543	59.8386181476	+	.	ID=A2.g1514.t1g;Name=A2.g1514.t1;depth=2063;status=Matches RNA-Seq data
scaffold00019	AUGUSTUS	mRNA	253107	255543	59.8386181476	+	.	ID=A2.g1514.t1;Name=A2.g1514.t1;Parent=A2.g1514.t1g
scaffold00019	AUGUSTUS	exon	253107	255128	3.07792151264	+	0	ID=A2.g1514.t1.cds;Name=A2.g1514.t1;Parent=A2.g1514.t1
scaffold00019	AUGUSTUS	exon	255187	255385	5.97461659013	+	0	ID=A2.g1514.t1.cds;Name=A2.g1514.t1;Parent=A2.g1514.t1
scaffold00019	AUGUSTUS	exon	255443	255543	3.25397321898	+	2	ID=A2.g1514.t1.cds;Name=A2.g1514.t1;Parent=A2.g1514.t1
###
scaffold00019	AUGUSTUS	gene	256974	258004	97.7166497978	+	.	ID=A2.g1515.t1g;Name=A2.g1515.t1;depth=12556;status=Matches RNA-Seq data
scaffold00019	AUGUSTUS	mRNA	256974	258004	97.7166497978	+	.	ID=A2.g1515.t1;Name=A2.g1515.t1;Parent=A2.g1515.t1g
scaffold00019	AUGUSTUS	exon	256974	256995	3.69875923955	+	0	ID=A2.g1515.t1.cds;Name=A2.g1515.t1;Parent=A2.g1515.t1
scaffold00019	AUGUSTUS	exon	257055	257270	6.99759522135	+	2	ID=A2.g1515.t1.cds;Name=A2.g1515.t1;Parent=A2.g1515.t1
scaffold00019	AUGUSTUS	exon	257325	258004	3.77540623616	+	2	ID=A2.g1515.t1.cds;Name=A2.g1515.t1;Parent=A2.g1515.t1
###
scaffold00019	AUGUSTUS	gene	259058	261060	6611.28386358	+	.	ID=A3.g1767.t1g;Name=A3.g1767.t1;depth=262;status=Matches RNA-Seq data
scaffold00019	AUGUSTUS	mRNA	259058	261060	6611.28386358	+	.	ID=A3.g1767.t1;Name=A3.g1767.t1;Parent=A3.g1767.t1g
scaffold00019	AUGUSTUS	exon	259058	259138	3.20726862598	+	0	ID=A3.g1767.t1.cds;Name=A3.g1767.t1;Parent=A3.g1767.t1
scaffold00019	AUGUSTUS	exon	259197	259277	5.79910312223	+	0	ID=A3.g1767.t1.cds;Name=A3.g1767.t1;Parent=A3.g1767.t1
scaffold00019	AUGUSTUS	exon	259341	259545	5.44736108453	+	0	ID=A3.g1767.t1.cds;Name=A3.g1767.t1;Parent=A3.g1767.t1
scaffold00019	AUGUSTUS	exon	259605	259808	4.98569528551	+	2	ID=A3.g1767.t1.cds;Name=A3.g1767.t1;Parent=A3.g1767.t1
scaffold00019	AUGUSTUS	exon	259859	260870	5.20589843562	+	2	ID=A3.g1767.t1.cds;Name=A3.g1767.t1;Parent=A3.g1767.t1
scaffold00019	AUGUSTUS	exon	260925	261060	2.51409711766	+	1	ID=A3.g1767.t1.cds;Name=A3.g1767.t1;Parent=A3.g1767.t1
###
scaffold00019	AUGUSTUS	gene	261428	263616	8.60265481191	+	.	ID=A1.g1563.t1g;Name=A1.g1563.t1;depth=206;status=Matches RNA-Seq data
scaffold00019	AUGUSTUS	mRNA	261428	263616	8.60265481191	+	.	ID=A1.g1563.t1;Name=A1.g1563.t1;Parent=A1.g1563.t1g
scaffold00019	AUGUSTUS	exon	261428	262390	2.78067815633	+	0	ID=A1.g1563.t1.cds;Name=A1.g1563.t1;Parent=A1.g1563.t1
scaffold00019	AUGUSTUS	exon	262444	263616	3.0937254613	+	0	ID=A1.g1563.t1.cds;Name=A1.g1563.t1;Parent=A1.g1563.t1
###
scaffold00019	AUGUSTUS	gene	271442	272467	1.58040935673	+	.	ID=A1.g1566.t1g;Name=A1.g1566.t1;depth=258;status=Matches RNA-Seq data
scaffold00019	AUGUSTUS	mRNA	271442	272467	1.58040935673	+	.	ID=A1.g1566.t1;Name=A1.g1566.t1;Parent=A1.g1566.t1g
scaffold00019	AUGUSTUS	exon	271442	272467	1.58040935673	+	0	ID=A1.g1566.t1.cds;Name=A1.g1566.t1;Parent=A1.g1566.t1
###
scaffold00019	AUGUSTUS	gene	277154	278691	43.4140546442	+	.	ID=A1.g1568.t1g;Name=A1.g1568.t1;depth=491;status=Matches RNA-Seq data
scaffold00019	AUGUSTUS	mRNA	277154	278691	43.4140546442	+	.	ID=A1.g1568.t1;Name=A1.g1568.t1;Parent=A1.g1568.t1g
scaffold00019	AUGUSTUS	exon	277154	277568	3.17867808769	+	0	ID=A1.g1568.t1.cds;Name=A1.g1568.t1;Parent=A1.g1568.t1
scaffold00019	AUGUSTUS	exon	277625	277764	5.81720022719	+	2	ID=A1.g1568.t1.cds;Name=A1.g1568.t1;Parent=A1.g1568.t1
scaffold00019	AUGUSTUS	exon	277834	278691	2.34784697736	+	0	ID=A1.g1568.t1.cds;Name=A1.g1568.t1;Parent=A1.g1568.t1
###
scaffold00019	AUGUSTUS	gene	279006	281215	74.5634103625	-	.	ID=A1.g1569.t1g;Name=A1.g1569.t1;depth=112;status=Matches RNA-Seq data
scaffold00019	AUGUSTUS	mRNA	279006	281215	74.5634103625	-	.	ID=A1.g1569.t1;Name=A1.g1569.t1;Parent=A1.g1569.t1g
scaffold00019	AUGUSTUS	exon	279006	279262	1.72309958068	-	2	ID=A1.g1569.t1.cds;Name=A1.g1569.t1;Parent=A1.g1569.t1
scaffold00019	AUGUSTUS	exon	279325	279510	4.73634003609	-	2	ID=A1.g1569.t1.cds;Name=A1.g1569.t1;Parent=A1.g1569.t1
scaffold00019	AUGUSTUS	exon	279563	281102	4.71604814659	-	0	ID=A1.g1569.t1.cds;Name=A1.g1569.t1;Parent=A1.g1569.t1
scaffold00019	AUGUSTUS	exon	281171	281215	1.93728841935	-	0	ID=A1.g1569.t1.cds;Name=A1.g1569.t1;Parent=A1.g1569.t1
###
scaffold00019	AUGUSTUS	gene	281974	284127	1.36211699164	-	.	ID=A2.g1522.t1g;Name=A2.g1522.t1;depth=519;status=Matches RNA-Seq data
scaffold00019	AUGUSTUS	mRNA	281974	284127	1.36211699164	-	.	ID=A2.g1522.t1;Name=A2.g1522.t1;Parent=A2.g1522.t1g
scaffold00019	AUGUSTUS	exon	281974	284127	1.36211699164	-	0	ID=A2.g1522.t1.cds;Name=A2.g1522.t1;Parent=A2.g1522.t1
###
scaffold00019	AUGUSTUS	gene	286108	287990	599.250922658	-	.	ID=A3.g1775.t1g;Name=A3.g1775.t1;depth=335;status=Matches RNA-Seq data
scaffold00019	AUGUSTUS	mRNA	286108	287990	599.250922658	-	.	ID=A3.g1775.t1;Name=A3.g1775.t1;Parent=A3.g1775.t1g
scaffold00019	AUGUSTUS	exon	286108	286310	3.50279301104	-	2	ID=A3.g1775.t1.cds;Name=A3.g1775.t1;Parent=A3.g1775.t1
scaffold00019	AUGUSTUS	exon	286365	287322	6.83223320274	-	0	ID=A3.g1775.t1.cds;Name=A3.g1775.t1;Parent=A3.g1775.t1
scaffold00019	AUGUSTUS	exon	287373	287470	7.01134318638	-	2	ID=A3.g1775.t1.cds;Name=A3.g1775.t1;Parent=A3.g1775.t1
scaffold00019	AUGUSTUS	exon	287525	287990	3.57133286289	-	0	ID=A3.g1775.t1.cds;Name=A3.g1775.t1;Parent=A3.g1775.t1
###
scaffold00019	AUGUSTUS	gene	288649	290048	327.302076185	+	.	ID=A4.g1708.t1g;Name=A4.g1708.t1;depth=307;status=Matches RNA-Seq data
scaffold00019	AUGUSTUS	mRNA	288649	290048	327.302076185	+	.	ID=A4.g1708.t1;Name=A4.g1708.t1;Parent=A4.g1708.t1g
scaffold00019	AUGUSTUS	exon	288649	288664	1.82888698016	+	0	ID=A4.g1708.t1.cds;Name=A4.g1708.t1;Parent=A4.g1708.t1
scaffold00019	AUGUSTUS	exon	288752	288797	3.43721962137	+	2	ID=A4.g1708.t1.cds;Name=A4.g1708.t1;Parent=A4.g1708.t1
scaffold00019	AUGUSTUS	exon	288846	288894	3.71528250605	+	1	ID=A4.g1708.t1.cds;Name=A4.g1708.t1;Parent=A4.g1708.t1
scaffold00019	AUGUSTUS	exon	288946	289555	5.32293767649	+	0	ID=A4.g1708.t1.cds;Name=A4.g1708.t1;Parent=A4.g1708.t1
scaffold00019	AUGUSTUS	exon	289606	290048	2.63276069581	+	2	ID=A4.g1708.t1.cds;Name=A4.g1708.t1;Parent=A4.g1708.t1
###
scaffold00019	AUGUSTUS	gene	290771	292292	3701011.39606	-	.	ID=A3.g1777.t1g;Name=A3.g1777.t1;depth=172;status=Matches RNA-Seq data
scaffold00019	AUGUSTUS	mRNA	290771	292292	3701011.39606	-	.	ID=A3.g1777.t1;Name=A3.g1777.t1;Parent=A3.g1777.t1g
scaffold00019	AUGUSTUS	exon	290771	290804	1.92548793077	-	1	ID=A3.g1777.t1.cds;Name=A3.g1777.t1;Parent=A3.g1777.t1
scaffold00019	AUGUSTUS	exon	290863	291032	5.6366658092	-	0	ID=A3.g1777.t1.cds;Name=A3.g1777.t1;Parent=A3.g1777.t1
scaffold00019	AUGUSTUS	exon	291090	291339	6.07307841787	-	1	ID=A3.g1777.t1.cds;Name=A3.g1777.t1;Parent=A3.g1777.t1
scaffold00019	AUGUSTUS	exon	291393	291533	5.3953892062	-	1	ID=A3.g1777.t1.cds;Name=A3.g1777.t1;Parent=A3.g1777.t1
scaffold00019	AUGUSTUS	exon	291588	291625	4.78870838726	-	0	ID=A3.g1777.t1.cds;Name=A3.g1777.t1;Parent=A3.g1777.t1
scaffold00019	AUGUSTUS	exon	291693	291715	5.44212318228	-	2	ID=A3.g1777.t1.cds;Name=A3.g1777.t1;Parent=A3.g1777.t1
scaffold00019	AUGUSTUS	exon	291773	291934	6.0906968597	-	2	ID=A3.g1777.t1.cds;Name=A3.g1777.t1;Parent=A3.g1777.t1
scaffold00019	AUGUSTUS	exon	291996	292081	4.8381419653	-	1	ID=A3.g1777.t1.cds;Name=A3.g1777.t1;Parent=A3.g1777.t1
scaffold00019	AUGUSTUS	exon	292161	292192	4.69391438396	-	0	ID=A3.g1777.t1.cds;Name=A3.g1777.t1;Parent=A3.g1777.t1
scaffold00019	AUGUSTUS	exon	292245	292292	2.88707557049	-	0	ID=A3.g1777.t1.cds;Name=A3.g1777.t1;Parent=A3.g1777.t1
###
scaffold00019	AUGUSTUS	gene	298130	299278	1.59225413403	-	.	ID=A1.g1574.t1g;Name=A1.g1574.t1;depth=455;status=Matches RNA-Seq data
scaffold00019	AUGUSTUS	mRNA	298130	299278	1.59225413403	-	.	ID=A1.g1574.t1;Name=A1.g1574.t1;Parent=A1.g1574.t1g
scaffold00019	AUGUSTUS	exon	298130	299278	1.59225413403	-	0	ID=A1.g1574.t1.cds;Name=A1.g1574.t1;Parent=A1.g1574.t1
###
scaffold00019	AUGUSTUS	gene	299997	301543	66222.4333675	+	.	ID=A3.g1781.t1g;Name=A3.g1781.t1;depth=640;status=Matches RNA-Seq data
scaffold00019	AUGUSTUS	mRNA	299997	301543	66222.4333675	+	.	ID=A3.g1781.t1;Name=A3.g1781.t1;Parent=A3.g1781.t1g
scaffold00019	AUGUSTUS	exon	299997	300039	1.77617439381	+	0	ID=A3.g1781.t1.cds;Name=A3.g1781.t1;Parent=A3.g1781.t1
scaffold00019	AUGUSTUS	exon	300091	300179	5.00391538115	+	2	ID=A3.g1781.t1.cds;Name=A3.g1781.t1;Parent=A3.g1781.t1
scaffold00019	AUGUSTUS	exon	300232	300282	6.66174002349	+	0	ID=A3.g1781.t1.cds;Name=A3.g1781.t1;Parent=A3.g1781.t1
scaffold00019	AUGUSTUS	exon	300343	300551	7.26556867023	+	0	ID=A3.g1781.t1.cds;Name=A3.g1781.t1;Parent=A3.g1781.t1
scaffold00019	AUGUSTUS	exon	300603	300717	7.32897709008	+	1	ID=A3.g1781.t1.cds;Name=A3.g1781.t1;Parent=A3.g1781.t1
scaffold00019	AUGUSTUS	exon	300766	301473	6.60504515933	+	0	ID=A3.g1781.t1.cds;Name=A3.g1781.t1;Parent=A3.g1781.t1
scaffold00019	AUGUSTUS	exon	301523	301543	3.18004397673	+	0	ID=A3.g1781.t1.cds;Name=A3.g1781.t1;Parent=A3.g1781.t1
###
scaffold00019	AUGUSTUS	gene	302425	303622	66.3005547893	+	.	ID=A1.g1576.t1g;Name=A1.g1576.t1;depth=264;status=Matches RNA-Seq data
scaffold00019	AUGUSTUS	mRNA	302425	303622	66.3005547893	+	.	ID=A1.g1576.t1;Name=A1.g1576.t1;Parent=A1.g1576.t1g
scaffold00019	AUGUSTUS	exon	302425	302576	3.2091747149	+	0	ID=A1.g1576.t1.cds;Name=A1.g1576.t1;Parent=A1.g1576.t1
scaffold00019	AUGUSTUS	exon	302627	303332	6.25852802142	+	1	ID=A1.g1576.t1.cds;Name=A1.g1576.t1;Parent=A1.g1576.t1
scaffold00019	AUGUSTUS	exon	303386	303622	3.30104617837	+	0	ID=A1.g1576.t1.cds;Name=A1.g1576.t1;Parent=A1.g1576.t1
###
scaffold00019	AUGUSTUS	gene	304085	305146	5.90384052369	-	.	ID=A1.g1577.t1g;Name=A1.g1577.t1;depth=697;status=Matches RNA-Seq data
scaffold00019	AUGUSTUS	mRNA	304085	305146	5.90384052369	-	.	ID=A1.g1577.t1;Name=A1.g1577.t1;Parent=A1.g1577.t1g
scaffold00019	AUGUSTUS	exon	304085	304830	3.015490117	-	2	ID=A1.g1577.t1.cds;Name=A1.g1577.t1;Parent=A1.g1577.t1
scaffold00019	AUGUSTUS	exon	304888	305146	1.95783779572	-	0	ID=A1.g1577.t1.cds;Name=A1.g1577.t1;Parent=A1.g1577.t1
###
scaffold00019	AUGUSTUS	gene	315323	318808	1.67670682731	+	.	ID=A1.g1584.t1g;Name=A1.g1584.t1;depth=364;status=Matches RNA-Seq data
scaffold00019	AUGUSTUS	mRNA	315323	318808	1.67670682731	+	.	ID=A1.g1584.t1;Name=A1.g1584.t1;Parent=A1.g1584.t1g
scaffold00019	AUGUSTUS	exon	315323	318808	1.67670682731	+	0	ID=A1.g1584.t1.cds;Name=A1.g1584.t1;Parent=A1.g1584.t1
###
scaffold00019	AUGUSTUS	gene	319119	320228	29.596102194	-	.	ID=A1.g1585.t1g;Name=A1.g1585.t1;depth=1073;status=Matches RNA-Seq data
scaffold00019	AUGUSTUS	mRNA	319119	320228	29.596102194	-	.	ID=A1.g1585.t1;Name=A1.g1585.t1;Parent=A1.g1585.t1g
scaffold00019	AUGUSTUS	exon	319119	319578	3.28255311832	-	1	ID=A1.g1585.t1.cds;Name=A1.g1585.t1;Parent=A1.g1585.t1
scaffold00019	AUGUSTUS	exon	319641	319940	4.77529903298	-	1	ID=A1.g1585.t1.cds;Name=A1.g1585.t1;Parent=A1.g1585.t1
scaffold00019	AUGUSTUS	exon	319996	320228	1.88808778702	-	0	ID=A1.g1585.t1.cds;Name=A1.g1585.t1;Parent=A1.g1585.t1
###
scaffold00019	AUGUSTUS	gene	321185	322475	25.2538173498	+	.	ID=A1.g1587.t1g;Name=A1.g1587.t1;depth=137;status=Matches RNA-Seq data
scaffold00019	AUGUSTUS	mRNA	321185	322475	25.2538173498	+	.	ID=A1.g1587.t1;Name=A1.g1587.t1;Parent=A1.g1587.t1g
scaffold00019	AUGUSTUS	exon	321185	321373	2.55327131366	+	0	ID=A1.g1587.t1.cds;Name=A1.g1587.t1;Parent=A1.g1587.t1
scaffold00019	AUGUSTUS	exon	321438	321853	4.68818973	+	0	ID=A1.g1587.t1.cds;Name=A1.g1587.t1;Parent=A1.g1587.t1
scaffold00019	AUGUSTUS	exon	321917	322475	2.10972034015	+	1	ID=A1.g1587.t1.cds;Name=A1.g1587.t1;Parent=A1.g1587.t1
###
scaffold00019	AUGUSTUS	gene	322663	324430	63.9552811494	-	.	ID=A1.g1588.t1g;Name=A1.g1588.t1;depth=836;status=Matches RNA-Seq data
scaffold00019	AUGUSTUS	mRNA	322663	324430	63.9552811494	-	.	ID=A1.g1588.t1;Name=A1.g1588.t1;Parent=A1.g1588.t1g
scaffold00019	AUGUSTUS	exon	322663	322909	3.30276955009	-	1	ID=A1.g1588.t1.cds;Name=A1.g1588.t1;Parent=A1.g1588.t1
scaffold00019	AUGUSTUS	exon	322965	324355	6.57665283079	-	0	ID=A1.g1588.t1.cds;Name=A1.g1588.t1;Parent=A1.g1588.t1
scaffold00019	AUGUSTUS	exon	324416	324430	2.94437569176	-	0	ID=A1.g1588.t1.cds;Name=A1.g1588.t1;Parent=A1.g1588.t1
###
scaffold00019	AUGUSTUS	gene	324982	326049	22333.6994307	-	.	ID=A1.g1589.t1g;Name=A1.g1589.t1;depth=807;status=Matches RNA-Seq data
scaffold00019	AUGUSTUS	mRNA	324982	326049	22333.6994307	-	.	ID=A1.g1589.t1;Name=A1.g1589.t1;Parent=A1.g1589.t1g
scaffold00019	AUGUSTUS	exon	324982	325127	3.6001152419	-	2	ID=A1.g1589.t1.cds;Name=A1.g1589.t1;Parent=A1.g1589.t1
scaffold00019	AUGUSTUS	exon	325183	325331	6.81610267954	-	1	ID=A1.g1589.t1.cds;Name=A1.g1589.t1;Parent=A1.g1589.t1
scaffold00019	AUGUSTUS	exon	325382	325687	6.48587311716	-	1	ID=A1.g1589.t1.cds;Name=A1.g1589.t1;Parent=A1.g1589.t1
scaffold00019	AUGUSTUS	exon	325748	325824	6.5528030163	-	0	ID=A1.g1589.t1.cds;Name=A1.g1589.t1;Parent=A1.g1589.t1
scaffold00019	AUGUSTUS	exon	325883	325896	6.86435571117	-	2	ID=A1.g1589.t1.cds;Name=A1.g1589.t1;Parent=A1.g1589.t1
scaffold00019	AUGUSTUS	exon	325962	326049	3.11969975023	-	0	ID=A1.g1589.t1.cds;Name=A1.g1589.t1;Parent=A1.g1589.t1
###
scaffold00019	AUGUSTUS	gene	326533	327205	12.7485233827	-	.	ID=A2.g1539.t1g;Name=A2.g1539.t1;depth=365;status=Matches RNA-Seq data
scaffold00019	AUGUSTUS	mRNA	326533	327205	12.7485233827	-	.	ID=A2.g1539.t1;Name=A2.g1539.t1;Parent=A2.g1539.t1g
scaffold00019	AUGUSTUS	exon	326533	326764	1.86102515677	-	1	ID=A2.g1539.t1.cds;Name=A2.g1539.t1;Parent=A2.g1539.t1
scaffold00019	AUGUSTUS	exon	326812	326897	3.5705074405	-	0	ID=A2.g1539.t1.cds;Name=A2.g1539.t1;Parent=A2.g1539.t1
scaffold00019	AUGUSTUS	exon	326957	327205	1.91857021787	-	0	ID=A2.g1539.t1.cds;Name=A2.g1539.t1;Parent=A2.g1539.t1
###
scaffold00019	AUGUSTUS	gene	327940	329416	158.080471862	+	.	ID=A1.g1591.t1g;Name=A1.g1591.t1;depth=208;status=Matches RNA-Seq data
scaffold00019	AUGUSTUS	mRNA	327940	329416	158.080471862	+	.	ID=A1.g1591.t1;Name=A1.g1591.t1;Parent=A1.g1591.t1g
scaffold00019	AUGUSTUS	exon	327940	328072	2.86384350796	+	0	ID=A1.g1591.t1.cds;Name=A1.g1591.t1;Parent=A1.g1591.t1
scaffold00019	AUGUSTUS	exon	328129	328278	4.40151790391	+	2	ID=A1.g1591.t1.cds;Name=A1.g1591.t1;Parent=A1.g1591.t1
scaffold00019	AUGUSTUS	exon	328340	328410	4.21226995636	+	2	ID=A1.g1591.t1.cds;Name=A1.g1591.t1;Parent=A1.g1591.t1
scaffold00019	AUGUSTUS	exon	328469	329416	2.97721550203	+	0	ID=A1.g1591.t1.cds;Name=A1.g1591.t1;Parent=A1.g1591.t1
###
scaffold00019	AUGUSTUS	gene	330391	331951	13.4320511697	+	.	ID=A1.g1593.t1g;Name=A1.g1593.t1;depth=1419;status=Matches RNA-Seq data
scaffold00019	AUGUSTUS	mRNA	330391	331951	13.4320511697	+	.	ID=A1.g1593.t1;Name=A1.g1593.t1;Parent=A1.g1593.t1g
scaffold00019	AUGUSTUS	exon	330391	331566	1.90101588266	+	0	ID=A1.g1593.t1.cds;Name=A1.g1593.t1;Parent=A1.g1593.t1
scaffold00019	AUGUSTUS	exon	331615	331680	3.66497628501	+	0	ID=A1.g1593.t1.cds;Name=A1.g1593.t1;Parent=A1.g1593.t1
scaffold00019	AUGUSTUS	exon	331742	331951	1.92790408457	+	0	ID=A1.g1593.t1.cds;Name=A1.g1593.t1;Parent=A1.g1593.t1
###
scaffold00019	AUGUSTUS	gene	332220	333250	7.43114433596	-	.	ID=A1.g1594.t1g;Name=A1.g1594.t1;depth=942;status=Matches RNA-Seq data
scaffold00019	AUGUSTUS	mRNA	332220	333250	7.43114433596	-	.	ID=A1.g1594.t1;Name=A1.g1594.t1;Parent=A1.g1594.t1g
scaffold00019	AUGUSTUS	exon	332220	333127	2.78653165918	-	2	ID=A1.g1594.t1.cds;Name=A1.g1594.t1;Parent=A1.g1594.t1
scaffold00019	AUGUSTUS	exon	333181	333250	2.66680779006	-	0	ID=A1.g1594.t1.cds;Name=A1.g1594.t1;Parent=A1.g1594.t1
###
scaffold00019	AUGUSTUS	gene	335474	336256	1.0	+	.	ID=A2.g1543.t1g;Name=A2.g1543.t1;depth=436;status=Matches RNA-Seq data
scaffold00019	AUGUSTUS	mRNA	335474	336256	1.0	+	.	ID=A2.g1543.t1;Name=A2.g1543.t1;Parent=A2.g1543.t1g
scaffold00019	AUGUSTUS	exon	335474	336256	1.0	+	0	ID=A2.g1543.t1.cds;Name=A2.g1543.t1;Parent=A2.g1543.t1
###
scaffold00019	AUGUSTUS	gene	337223	338359	2.78260869565	+	.	ID=A3.g1803.t1g;Name=A3.g1803.t1;depth=430;status=Matches RNA-Seq data
scaffold00019	AUGUSTUS	mRNA	337223	338359	2.78260869565	+	.	ID=A3.g1803.t1;Name=A3.g1803.t1;Parent=A3.g1803.t1g
scaffold00019	AUGUSTUS	exon	337223	338222	1.66811531246	+	0	ID=A3.g1803.t1.cds;Name=A3.g1803.t1;Parent=A3.g1803.t1
scaffold00019	AUGUSTUS	exon	338280	338359	1.66811531246	+	2	ID=A3.g1803.t1.cds;Name=A3.g1803.t1;Parent=A3.g1803.t1
###
scaffold00019	AUGUSTUS	gene	339805	341090	437.783578954	+	.	ID=A4.g1732.t1g;Name=A4.g1732.t1;depth=463;status=Matches RNA-Seq data
scaffold00019	AUGUSTUS	mRNA	339805	341090	437.783578954	+	.	ID=A4.g1732.t1;Name=A4.g1732.t1;Parent=A4.g1732.t1g
scaffold00019	AUGUSTUS	exon	339805	340201	2.72801344266	+	0	ID=A4.g1732.t1.cds;Name=A4.g1732.t1;Parent=A4.g1732.t1
scaffold00019	AUGUSTUS	exon	340266	340421	7.18104788539	+	2	ID=A4.g1732.t1.cds;Name=A4.g1732.t1;Parent=A4.g1732.t1
scaffold00019	AUGUSTUS	exon	340471	340846	6.99134532361	+	2	ID=A4.g1732.t1.cds;Name=A4.g1732.t1;Parent=A4.g1732.t1
[truncated: 954,175 more chars]
