# Supplementary material for: SnowyOwl: accurate prediction of fungal genes by using RNA-Seq and homology information to select among ab initio models
Source: BMC Bioinformatics. 2014 Jul 1;15:229. doi: 10.1186/1471-2105-15-229 (PMC4084796; doi:10.1186/1471-2105-15-229)
Supplement: Additional file 5 — Phach curated models. Manually curated gene models from Phanerochaete chrysosporium. [file 1471-2105-15-229-S5.zip › 1673383000105765_add5.gff3]

##gff-version 3
scaffold_1	AUGUSTUS	gene	16111	18242	256.0	+	.	ID=aug_scaffold_1.g6.t1g;Name=aug_scaffold_1.g6.t1;depth=1139;status=Matches RNA-Seq data
scaffold_1	AUGUSTUS	mRNA	16111	18242	256.0	+	.	ID=aug_scaffold_1.g6.t1;Name=aug_scaffold_1.g6.t1;Parent=aug_scaffold_1.g6.t1g
scaffold_1	AUGUSTUS	exon	16111	16317	2.0	+	0	ID=aug_scaffold_1.g6.t1.cds;Name=aug_scaffold_1.g6.t1;Parent=aug_scaffold_1.g6.t1
scaffold_1	AUGUSTUS	exon	16367	16529	4.0	+	0	ID=aug_scaffold_1.g6.t1.cds;Name=aug_scaffold_1.g6.t1;Parent=aug_scaffold_1.g6.t1
scaffold_1	AUGUSTUS	exon	16584	16643	4.0	+	2	ID=aug_scaffold_1.g6.t1.cds;Name=aug_scaffold_1.g6.t1;Parent=aug_scaffold_1.g6.t1
scaffold_1	AUGUSTUS	exon	16700	17223	4.0	+	2	ID=aug_scaffold_1.g6.t1.cds;Name=aug_scaffold_1.g6.t1;Parent=aug_scaffold_1.g6.t1
scaffold_1	AUGUSTUS	exon	17289	18242	2.0	+	0	ID=aug_scaffold_1.g6.t1.cds;Name=aug_scaffold_1.g6.t1;Parent=aug_scaffold_1.g6.t1
###
scaffold_1	AUGUSTUS	gene	18500	20561	459.272227656	+	.	ID=aug_scaffold_1.g7.t1g;Name=aug_scaffold_1.g7.t1;depth=1365;status=Matches RNA-Seq data
scaffold_1	AUGUSTUS	mRNA	18500	20561	459.272227656	+	.	ID=aug_scaffold_1.g7.t1;Name=aug_scaffold_1.g7.t1;Parent=aug_scaffold_1.g7.t1g
scaffold_1	AUGUSTUS	exon	18500	18694	2.0	+	0	ID=aug_scaffold_1.g7.t1.cds;Name=aug_scaffold_1.g7.t1;Parent=aug_scaffold_1.g7.t1
scaffold_1	AUGUSTUS	exon	18756	18918	4.0	+	0	ID=aug_scaffold_1.g7.t1.cds;Name=aug_scaffold_1.g7.t1;Parent=aug_scaffold_1.g7.t1
scaffold_1	AUGUSTUS	exon	18974	19039	4.19105940632	+	2	ID=aug_scaffold_1.g7.t1.cds;Name=aug_scaffold_1.g7.t1;Parent=aug_scaffold_1.g7.t1
scaffold_1	AUGUSTUS	exon	19092	19624	5.26099208176	+	2	ID=aug_scaffold_1.g7.t1.cds;Name=aug_scaffold_1.g7.t1;Parent=aug_scaffold_1.g7.t1
scaffold_1	AUGUSTUS	exon	19683	20561	2.60368674608	+	0	ID=aug_scaffold_1.g7.t1.cds;Name=aug_scaffold_1.g7.t1;Parent=aug_scaffold_1.g7.t1
###
scaffold_1	AUGUSTUS	gene	25188	26350	8.0	+	.	ID=aug_scaffold_1.g10.t1g;Name=aug_scaffold_1.g10.t1;depth=782;status=Matches RNA-Seq data
scaffold_1	AUGUSTUS	mRNA	25188	26350	8.0	+	.	ID=aug_scaffold_1.g10.t1;Name=aug_scaffold_1.g10.t1;Parent=aug_scaffold_1.g10.t1g
scaffold_1	AUGUSTUS	exon	25188	25790	2.0	+	0	ID=aug_scaffold_1.g10.t1.cds;Name=aug_scaffold_1.g10.t1;Parent=aug_scaffold_1.g10.t1
scaffold_1	AUGUSTUS	exon	25844	26350	4.0	+	0	ID=aug_scaffold_1.g10.t1.cds;Name=aug_scaffold_1.g10.t1;Parent=aug_scaffold_1.g10.t1
###
scaffold_1	fixgff	gene	30843	36620	2433774.39742	+	.	ID=mRNA13_gg;Name=13_g;depth=3358;status=Matches RNA-Seq data
scaffold_1	fixgff	mRNA	30843	36620	2433774.39742	+	.	ID=mRNA13_g;Name=13_g;Parent=mRNA13_gg
scaffold_1	GeneMark.hmm	exon	30843	31132	2.37736190532	+	0	ID=mRNA13_g.cds;Name=13_g;Parent=mRNA13_g;gene_id=13_g;transcript_id=13_t
scaffold_1	GeneMark.hmm	exon	32201	33154	5.44931106796	+	2	ID=mRNA13_g.cds;Name=13_g;Parent=mRNA13_g;gene_id=13_g;transcript_id=13_t
scaffold_1	GeneMark.hmm	exon	33205	34379	6.40022202036	+	2	ID=mRNA13_g.cds;Name=13_g;Parent=mRNA13_g;gene_id=13_g;transcript_id=13_t
scaffold_1	GeneMark.hmm	exon	34432	34665	6.64527866796	+	1	ID=mRNA13_g.cds;Name=13_g;Parent=mRNA13_g;gene_id=13_g;transcript_id=13_t
scaffold_1	GeneMark.hmm	exon	34715	35271	6.64527866796	+	1	ID=mRNA13_g.cds;Name=13_g;Parent=mRNA13_g;gene_id=13_g;transcript_id=13_t
scaffold_1	GeneMark.hmm	exon	35323	35471	6.64527866796	+	0	ID=mRNA13_g.cds;Name=13_g;Parent=mRNA13_g;gene_id=13_g;transcript_id=13_t
scaffold_1	GeneMark.hmm	exon	35530	35725	6.64527866796	+	2	ID=mRNA13_g.cds;Name=13_g;Parent=mRNA13_g;gene_id=13_g;transcript_id=13_t
scaffold_1	GeneMark.hmm	exon	35776	35988	6.07054270332	+	0	ID=mRNA13_g.cds;Name=13_g;Parent=mRNA13_g;gene_id=13_g;transcript_id=13_t
scaffold_1	GeneMark.hmm	exon	36039	36620	2.47952259408	+	0	ID=mRNA13_g.cds;Name=13_g;Parent=mRNA13_g;gene_id=13_g;transcript_id=13_t
###
scaffold_1	fixgff	gene	37193	39644	630.907485035	-	.	ID=mRNA14_gg;Name=14_g;depth=188;status=Matches RNA-Seq data
scaffold_1	fixgff	mRNA	37193	39644	630.907485035	-	.	ID=mRNA14_g;Name=14_g;Parent=mRNA14_gg
scaffold_1	GeneMark.hmm	exon	37193	37813	2.3779850371	-	0	ID=mRNA14_g.cds;Name=14_g;Parent=mRNA14_g;gene_id=14_g;transcript_id=14_t
scaffold_1	GeneMark.hmm	exon	37862	38019	5.12172593176	-	1	ID=mRNA14_g.cds;Name=14_g;Parent=mRNA14_g;gene_id=14_g;transcript_id=14_t
scaffold_1	GeneMark.hmm	exon	38076	38826	5.12172593176	-	0	ID=mRNA14_g.cds;Name=14_g;Parent=mRNA14_g;gene_id=14_g;transcript_id=14_t
scaffold_1	GeneMark.hmm	exon	38880	39035	5.05701097416	-	0	ID=mRNA14_g.cds;Name=14_g;Parent=mRNA14_g;gene_id=14_g;transcript_id=14_t
scaffold_1	GeneMark.hmm	exon	39093	39644	2.0	-	0	ID=mRNA14_g.cds;Name=14_g;Parent=mRNA14_g;gene_id=14_g;transcript_id=14_t
###
scaffold_1	fixgff	gene	43300	44476	5374.57441931	-	.	ID=mRNA12g;Name=12;depth=9266;status=Matches RNA-Seq data
scaffold_1	fixgff	mRNA	43300	44476	5374.57441931	-	.	ID=mRNA12;Name=12;Parent=mRNA12g
scaffold_1	JGI	exon	43300	43560	3.54384767124	-	0	ID=mRNA12.cds;Name=12;Parent=mRNA12;alias=fgenesh1_pg.C_scaffold_1000012;exonNumber=5;proteinId=12
scaffold_1	JGI	exon	43611	43962	7.47397330268	-	0	ID=mRNA12.cds;Name=12;Parent=mRNA12;alias=fgenesh1_pg.C_scaffold_1000012;exonNumber=4;proteinId=12
scaffold_1	JGI	exon	44022	44103	7.47397330268	-	1	ID=mRNA12.cds;Name=12;Parent=mRNA12;alias=fgenesh1_pg.C_scaffold_1000012;exonNumber=3;proteinId=12
scaffold_1	JGI	exon	44157	44285	7.47397330268	-	2	ID=mRNA12.cds;Name=12;Parent=mRNA12;alias=fgenesh1_pg.C_scaffold_1000012;exonNumber=2;proteinId=12
scaffold_1	JGI	exon	44344	44476	3.632573482	-	2	ID=mRNA12.cds;Name=12;Parent=mRNA12;alias=fgenesh1_pg.C_scaffold_1000012;exonNumber=1;proteinId=12
###
scaffold_1	AUGUSTUS	gene	56128	57685	136897.190642	-	.	ID=aug_scaffold_1.g19.t1g;Name=aug_scaffold_1.g19.t1;depth=1632;status=Matches RNA-Seq data
scaffold_1	AUGUSTUS	mRNA	56128	57685	136897.190642	-	.	ID=aug_scaffold_1.g19.t1;Name=aug_scaffold_1.g19.t1;Parent=aug_scaffold_1.g19.t1g
scaffold_1	AUGUSTUS	exon	56128	56356	2.48545677736	-	1	ID=aug_scaffold_1.g19.t1.cds;Name=aug_scaffold_1.g19.t1;Parent=aug_scaffold_1.g19.t1
scaffold_1	AUGUSTUS	exon	56413	56528	5.41547039356	-	0	ID=aug_scaffold_1.g19.t1.cds;Name=aug_scaffold_1.g19.t1;Parent=aug_scaffold_1.g19.t1
scaffold_1	AUGUSTUS	exon	56583	56688	5.41547039356	-	1	ID=aug_scaffold_1.g19.t1.cds;Name=aug_scaffold_1.g19.t1;Parent=aug_scaffold_1.g19.t1
scaffold_1	AUGUSTUS	exon	56742	56768	5.41547039356	-	1	ID=aug_scaffold_1.g19.t1.cds;Name=aug_scaffold_1.g19.t1;Parent=aug_scaffold_1.g19.t1
scaffold_1	AUGUSTUS	exon	56821	56867	5.41547039356	-	0	ID=aug_scaffold_1.g19.t1.cds;Name=aug_scaffold_1.g19.t1;Parent=aug_scaffold_1.g19.t1
scaffold_1	AUGUSTUS	exon	56923	57022	5.41547039356	-	1	ID=aug_scaffold_1.g19.t1.cds;Name=aug_scaffold_1.g19.t1;Parent=aug_scaffold_1.g19.t1
scaffold_1	AUGUSTUS	exon	57210	57350	5.41547039356	-	1	ID=aug_scaffold_1.g19.t1.cds;Name=aug_scaffold_1.g19.t1;Parent=aug_scaffold_1.g19.t1
scaffold_1	AUGUSTUS	exon	57453	57685	2.18359054642	-	0	ID=aug_scaffold_1.g19.t1.cds;Name=aug_scaffold_1.g19.t1;Parent=aug_scaffold_1.g19.t1
###
scaffold_1	fixgff	gene	64232	64947	16.0	+	.	ID=mRNA18g;Name=18;depth=51618;status=Matches RNA-Seq data
scaffold_1	fixgff	mRNA	64232	64947	16.0	+	.	ID=mRNA18;Name=18;Parent=mRNA18g
scaffold_1	JGI	exon	64232	64380	2.0	+	0	ID=mRNA18.cds;Name=18;Parent=mRNA18;alias=fgenesh1_pg.C_scaffold_1000018;exonNumber=1;proteinId=18
scaffold_1	JGI	exon	64432	64611	4.0	+	2	ID=mRNA18.cds;Name=18;Parent=mRNA18;alias=fgenesh1_pg.C_scaffold_1000018;exonNumber=2;proteinId=18
scaffold_1	JGI	exon	64665	64947	2.0	+	2	ID=mRNA18.cds;Name=18;Parent=mRNA18;alias=fgenesh1_pg.C_scaffold_1000018;exonNumber=3;proteinId=18
###
scaffold_1	AUGUSTUS	gene	80737	82269	125039.938238	+	.	ID=aug_scaffold_1.g25.t1g;Name=aug_scaffold_1.g25.t1;depth=2246;status=Matches RNA-Seq data
scaffold_1	AUGUSTUS	mRNA	80737	82269	125039.938238	+	.	ID=aug_scaffold_1.g25.t1;Name=aug_scaffold_1.g25.t1;Parent=aug_scaffold_1.g25.t1g
scaffold_1	AUGUSTUS	exon	80737	80810	2.97938237394	+	0	ID=aug_scaffold_1.g25.t1.cds;Name=aug_scaffold_1.g25.t1;Parent=aug_scaffold_1.g25.t1
scaffold_1	AUGUSTUS	exon	80879	81024	7.08788746008	+	1	ID=aug_scaffold_1.g25.t1.cds;Name=aug_scaffold_1.g25.t1;Parent=aug_scaffold_1.g25.t1
scaffold_1	AUGUSTUS	exon	81083	81428	7.08788746008	+	2	ID=aug_scaffold_1.g25.t1.cds;Name=aug_scaffold_1.g25.t1;Parent=aug_scaffold_1.g25.t1
scaffold_1	AUGUSTUS	exon	81500	81604	7.08788746008	+	1	ID=aug_scaffold_1.g25.t1.cds;Name=aug_scaffold_1.g25.t1;Parent=aug_scaffold_1.g25.t1
scaffold_1	AUGUSTUS	exon	81676	82071	7.08788746008	+	1	ID=aug_scaffold_1.g25.t1.cds;Name=aug_scaffold_1.g25.t1;Parent=aug_scaffold_1.g25.t1
scaffold_1	AUGUSTUS	exon	82124	82153	7.08788746008	+	1	ID=aug_scaffold_1.g25.t1.cds;Name=aug_scaffold_1.g25.t1;Parent=aug_scaffold_1.g25.t1
scaffold_1	AUGUSTUS	exon	82212	82269	2.34605635328	+	1	ID=aug_scaffold_1.g25.t1.cds;Name=aug_scaffold_1.g25.t1;Parent=aug_scaffold_1.g25.t1
###
scaffold_1	AUGUSTUS	gene	85388	86022	64.0	+	.	ID=aug_scaffold_1.g27.t1g;Name=aug_scaffold_1.g27.t1;depth=3754;status=Matches RNA-Seq data
scaffold_1	AUGUSTUS	mRNA	85388	86022	64.0	+	.	ID=aug_scaffold_1.g27.t1;Name=aug_scaffold_1.g27.t1;Parent=aug_scaffold_1.g27.t1g
scaffold_1	AUGUSTUS	exon	85388	85473	2.0	+	0	ID=aug_scaffold_1.g27.t1.cds;Name=aug_scaffold_1.g27.t1;Parent=aug_scaffold_1.g27.t1
scaffold_1	AUGUSTUS	exon	85531	85699	4.0	+	1	ID=aug_scaffold_1.g27.t1.cds;Name=aug_scaffold_1.g27.t1;Parent=aug_scaffold_1.g27.t1
scaffold_1	AUGUSTUS	exon	85751	85862	4.0	+	0	ID=aug_scaffold_1.g27.t1.cds;Name=aug_scaffold_1.g27.t1;Parent=aug_scaffold_1.g27.t1
scaffold_1	AUGUSTUS	exon	85913	86022	2.0	+	2	ID=aug_scaffold_1.g27.t1.cds;Name=aug_scaffold_1.g27.t1;Parent=aug_scaffold_1.g27.t1
###
scaffold_1	fixgff	gene	95637	98023	19573.2390374	-	.	ID=mRNA9834g;Name=9834;depth=3486;status=Matches RNA-Seq data
scaffold_1	fixgff	mRNA	95637	98023	19573.2390374	-	.	ID=mRNA9834;Name=9834;Parent=mRNA9834g
scaffold_1	JGI	exon	95637	95738	2.55855855856	-	0	ID=mRNA9834.cds;Name=9834;Parent=mRNA9834;alias=fgenesh1_pm.C_scaffold_1000004;exonNumber=6;proteinId=9834
scaffold_1	JGI	exon	95796	97374	6.21215720272	-	0	ID=mRNA9834.cds;Name=9834;Parent=mRNA9834;alias=fgenesh1_pm.C_scaffold_1000004;exonNumber=5;proteinId=9834
scaffold_1	JGI	exon	97426	97564	7.29219119388	-	1	ID=mRNA9834.cds;Name=9834;Parent=mRNA9834;alias=fgenesh1_pm.C_scaffold_1000004;exonNumber=4;proteinId=9834
scaffold_1	JGI	exon	97617	97710	7.29219119388	-	2	ID=mRNA9834.cds;Name=9834;Parent=mRNA9834;alias=fgenesh1_pm.C_scaffold_1000004;exonNumber=3;proteinId=9834
scaffold_1	JGI	exon	97768	97932	7.29219119388	-	0	ID=mRNA9834.cds;Name=9834;Parent=mRNA9834;alias=fgenesh1_pm.C_scaffold_1000004;exonNumber=2;proteinId=9834
scaffold_1	JGI	exon	97982	98023	3.17578256924	-	0	ID=mRNA9834.cds;Name=9834;Parent=mRNA9834;alias=fgenesh1_pm.C_scaffold_1000004;exonNumber=1;proteinId=9834
###
scaffold_1	fixgff	gene	98459	100902	691904.473939	+	.	ID=mRNA32_gg;Name=32_g;depth=880;status=Matches RNA-Seq data
scaffold_1	fixgff	mRNA	98459	100902	691904.473939	+	.	ID=mRNA32_g;Name=32_g;Parent=mRNA32_gg
scaffold_1	GeneMark.hmm	exon	98459	98956	2.96722037172	+	0	ID=mRNA32_g.cds;Name=32_g;Parent=mRNA32_g;gene_id=32_g;transcript_id=32_t
scaffold_1	GeneMark.hmm	exon	99006	99045	6.73643040144	+	0	ID=mRNA32_g.cds;Name=32_g;Parent=mRNA32_g;gene_id=32_g;transcript_id=32_t
scaffold_1	GeneMark.hmm	exon	99101	99237	6.73643040144	+	1	ID=mRNA32_g.cds;Name=32_g;Parent=mRNA32_g;gene_id=32_g;transcript_id=32_t
scaffold_1	GeneMark.hmm	exon	99293	99578	6.73643040144	+	0	ID=mRNA32_g.cds;Name=32_g;Parent=mRNA32_g;gene_id=32_g;transcript_id=32_t
scaffold_1	GeneMark.hmm	exon	99629	99646	6.73643040144	+	1	ID=mRNA32_g.cds;Name=32_g;Parent=mRNA32_g;gene_id=32_g;transcript_id=32_t
scaffold_1	GeneMark.hmm	exon	99700	99968	6.73643040144	+	1	ID=mRNA32_g.cds;Name=32_g;Parent=mRNA32_g;gene_id=32_g;transcript_id=32_t
scaffold_1	GeneMark.hmm	exon	100030	100668	6.02072878432	+	0	ID=mRNA32_g.cds;Name=32_g;Parent=mRNA32_g;gene_id=32_g;transcript_id=32_t
scaffold_1	GeneMark.hmm	exon	100723	100902	2.79188893202	+	0	ID=mRNA32_g.cds;Name=32_g;Parent=mRNA32_g;gene_id=32_g;transcript_id=32_t
###
scaffold_1	fixgff	gene	101026	102705	1024.0	-	.	ID=mRNA33_gg;Name=33_g;depth=667;status=Matches RNA-Seq data
scaffold_1	fixgff	mRNA	101026	102705	1024.0	-	.	ID=mRNA33_g;Name=33_g;Parent=mRNA33_gg
scaffold_1	GeneMark.hmm	exon	101026	101312	2.0	-	1	ID=mRNA33_g.cds;Name=33_g;Parent=mRNA33_g;gene_id=33_g;transcript_id=33_t
scaffold_1	GeneMark.hmm	exon	101368	101673	4.0	-	1	ID=mRNA33_g.cds;Name=33_g;Parent=mRNA33_g;gene_id=33_g;transcript_id=33_t
scaffold_1	GeneMark.hmm	exon	101722	101916	4.0	-	1	ID=mRNA33_g.cds;Name=33_g;Parent=mRNA33_g;gene_id=33_g;transcript_id=33_t
scaffold_1	GeneMark.hmm	exon	101968	102085	4.0	-	0	ID=mRNA33_g.cds;Name=33_g;Parent=mRNA33_g;gene_id=33_g;transcript_id=33_t
scaffold_1	GeneMark.hmm	exon	102139	102629	4.0	-	1	ID=mRNA33_g.cds;Name=33_g;Parent=mRNA33_g;gene_id=33_g;transcript_id=33_t
scaffold_1	GeneMark.hmm	exon	102678	102705	2.0	-	0	ID=mRNA33_g.cds;Name=33_g;Parent=mRNA33_g;gene_id=33_g;transcript_id=33_t
###
scaffold_1	fixgff	gene	103004	105124	27489398.7288	+	.	ID=mRNA34_gg;Name=34_g;depth=537;status=Matches RNA-Seq data
scaffold_1	fixgff	mRNA	103004	105124	27489398.7288	+	.	ID=mRNA34_g;Name=34_g;Parent=mRNA34_gg
scaffold_1	GeneMark.hmm	exon	103004	103235	2.32595905872	+	0	ID=mRNA34_g.cds;Name=34_g;Parent=mRNA34_g;gene_id=34_g;transcript_id=34_t
scaffold_1	GeneMark.hmm	exon	103294	103340	6.7081913044	+	1	ID=mRNA34_g.cds;Name=34_g;Parent=mRNA34_g;gene_id=34_g;transcript_id=34_t
scaffold_1	GeneMark.hmm	exon	103389	103736	6.7081913044	+	0	ID=mRNA34_g.cds;Name=34_g;Parent=mRNA34_g;gene_id=34_g;transcript_id=34_t
scaffold_1	GeneMark.hmm	exon	103792	103830	6.7081913044	+	0	ID=mRNA34_g.cds;Name=34_g;Parent=mRNA34_g;gene_id=34_g;transcript_id=34_t
scaffold_1	GeneMark.hmm	exon	103883	103992	6.7081913044	+	0	ID=mRNA34_g.cds;Name=34_g;Parent=mRNA34_g;gene_id=34_g;transcript_id=34_t
scaffold_1	GeneMark.hmm	exon	104052	104284	6.7081913044	+	2	ID=mRNA34_g.cds;Name=34_g;Parent=mRNA34_g;gene_id=34_g;transcript_id=34_t
scaffold_1	GeneMark.hmm	exon	104343	104547	6.7081913044	+	1	ID=mRNA34_g.cds;Name=34_g;Parent=mRNA34_g;gene_id=34_g;transcript_id=34_t
scaffold_1	GeneMark.hmm	exon	104599	104689	6.7081913044	+	2	ID=mRNA34_g.cds;Name=34_g;Parent=mRNA34_g;gene_id=34_g;transcript_id=34_t
scaffold_1	GeneMark.hmm	exon	104748	104939	6.7081913044	+	0	ID=mRNA34_g.cds;Name=34_g;Parent=mRNA34_g;gene_id=34_g;transcript_id=34_t
scaffold_1	GeneMark.hmm	exon	104993	105124	2.88217044198	+	0	ID=mRNA34_g.cds;Name=34_g;Parent=mRNA34_g;gene_id=34_g;transcript_id=34_t
###
scaffold_1	fixgff	gene	105254	106306	631.732626229	-	.	ID=mRNA35_gg;Name=35_g;depth=2208;status=Matches RNA-Seq data
scaffold_1	fixgff	mRNA	105254	106306	631.732626229	-	.	ID=mRNA35_g;Name=35_g;Parent=mRNA35_gg
scaffold_1	GeneMark.hmm	exon	105254	105408	2.92323447162	-	1	ID=mRNA35_g.cds;Name=35_g;Parent=mRNA35_g;gene_id=35_g;transcript_id=35_t
scaffold_1	GeneMark.hmm	exon	105462	105699	7.57753357752	-	0	ID=mRNA35_g.cds;Name=35_g;Parent=mRNA35_g;gene_id=35_g;transcript_id=35_t
scaffold_1	GeneMark.hmm	exon	105751	106040	7.57753357752	-	1	ID=mRNA35_g.cds;Name=35_g;Parent=mRNA35_g;gene_id=35_g;transcript_id=35_t
scaffold_1	GeneMark.hmm	exon	106093	106306	3.76369061884	-	0	ID=mRNA35_g.cds;Name=35_g;Parent=mRNA35_g;gene_id=35_g;transcript_id=35_t
###
scaffold_1	fixgff	gene	106540	107614	256.0	+	.	ID=mRNA36_gg;Name=36_g;depth=279;status=Matches RNA-Seq data
scaffold_1	fixgff	mRNA	106540	107614	256.0	+	.	ID=mRNA36_g;Name=36_g;Parent=mRNA36_gg
scaffold_1	GeneMark.hmm	exon	106540	106883	2.0	+	0	ID=mRNA36_g.cds;Name=36_g;Parent=mRNA36_g;gene_id=36_g;transcript_id=36_t
scaffold_1	GeneMark.hmm	exon	106936	106993	4.0	+	2	ID=mRNA36_g.cds;Name=36_g;Parent=mRNA36_g;gene_id=36_g;transcript_id=36_t
scaffold_1	GeneMark.hmm	exon	107051	107095	4.0	+	0	ID=mRNA36_g.cds;Name=36_g;Parent=mRNA36_g;gene_id=36_g;transcript_id=36_t
scaffold_1	GeneMark.hmm	exon	107149	107475	4.0	+	0	ID=mRNA36_g.cds;Name=36_g;Parent=mRNA36_g;gene_id=36_g;transcript_id=36_t
scaffold_1	GeneMark.hmm	exon	107525	107614	2.0	+	0	ID=mRNA36_g.cds;Name=36_g;Parent=mRNA36_g;gene_id=36_g;transcript_id=36_t
###
scaffold_1	fixgff	gene	107881	109308	235.089879112	-	.	ID=mRNA37_gg;Name=37_g;depth=3862;status=Matches RNA-Seq data
scaffold_1	fixgff	mRNA	107881	109308	235.089879112	-	.	ID=mRNA37_g;Name=37_g;Parent=mRNA37_gg
scaffold_1	GeneMark.hmm	exon	107881	107928	2.0	-	0	ID=mRNA37_g.cds;Name=37_g;Parent=mRNA37_g;gene_id=37_g;transcript_id=37_t
scaffold_1	GeneMark.hmm	exon	107989	108477	5.15383150624	-	0	ID=mRNA37_g.cds;Name=37_g;Parent=mRNA37_g;gene_id=37_g;transcript_id=37_t
scaffold_1	GeneMark.hmm	exon	108535	108744	6.79137683488	-	0	ID=mRNA37_g.cds;Name=37_g;Parent=mRNA37_g;gene_id=37_g;transcript_id=37_t
scaffold_1	GeneMark.hmm	exon	108796	109308	3.3582721814	-	0	ID=mRNA37_g.cds;Name=37_g;Parent=mRNA37_g;gene_id=37_g;transcript_id=37_t
###
scaffold_1	AUGUSTUS	gene	109761	111348	36.5425088058	-	.	ID=aug_scaffold_1.g38.t1g;Name=aug_scaffold_1.g38.t1;depth=2704;status=Matches RNA-Seq data
scaffold_1	AUGUSTUS	mRNA	109761	111348	36.5425088058	-	.	ID=aug_scaffold_1.g38.t1;Name=aug_scaffold_1.g38.t1;Parent=aug_scaffold_1.g38.t1g
scaffold_1	AUGUSTUS	exon	109761	110463	2.93489858404	-	1	ID=aug_scaffold_1.g38.t1.cds;Name=aug_scaffold_1.g38.t1;Parent=aug_scaffold_1.g38.t1
scaffold_1	AUGUSTUS	exon	110521	111273	5.86979716808	-	1	ID=aug_scaffold_1.g38.t1.cds;Name=aug_scaffold_1.g38.t1;Parent=aug_scaffold_1.g38.t1
scaffold_1	AUGUSTUS	exon	111326	111348	2.1212026802	-	0	ID=aug_scaffold_1.g38.t1.cds;Name=aug_scaffold_1.g38.t1;Parent=aug_scaffold_1.g38.t1
###
scaffold_1	fixgff	gene	113530	114757	64.0	+	.	ID=mRNA40_gg;Name=40_g;depth=212;status=Matches RNA-Seq data
scaffold_1	fixgff	mRNA	113530	114757	64.0	+	.	ID=mRNA40_g;Name=40_g;Parent=mRNA40_gg
scaffold_1	GeneMark.hmm	exon	113530	113778	2.0	+	0	ID=mRNA40_g.cds;Name=40_g;Parent=mRNA40_g;gene_id=40_g;transcript_id=40_t
scaffold_1	GeneMark.hmm	exon	113833	114167	4.0	+	0	ID=mRNA40_g.cds;Name=40_g;Parent=mRNA40_g;gene_id=40_g;transcript_id=40_t
scaffold_1	GeneMark.hmm	exon	114222	114298	4.0	+	2	ID=mRNA40_g.cds;Name=40_g;Parent=mRNA40_g;gene_id=40_g;transcript_id=40_t
scaffold_1	GeneMark.hmm	exon	114357	114757	2.0	+	1	ID=mRNA40_g.cds;Name=40_g;Parent=mRNA40_g;gene_id=40_g;transcript_id=40_t
###
scaffold_1	fixgff	gene	115567	116190	4.0	+	.	ID=mRNA41_gg;Name=41_g;depth=529;status=Matches RNA-Seq data
scaffold_1	fixgff	mRNA	115567	116190	4.0	+	.	ID=mRNA41_g;Name=41_g;Parent=mRNA41_gg
scaffold_1	GeneMark.hmm	exon	115567	115610	2.0	+	0	ID=mRNA41_g.cds;Name=41_g;Parent=mRNA41_g;gene_id=41_g;transcript_id=41_t
scaffold_1	GeneMark.hmm	exon	115668	116190	2.0	+	2	ID=mRNA41_g.cds;Name=41_g;Parent=mRNA41_g;gene_id=41_g;transcript_id=41_t
###
scaffold_1	fixgff	gene	116581	118568	39843.2455662	-	.	ID=mRNA123444g;Name=123444;depth=39563;status=Matches RNA-Seq data
scaffold_1	fixgff	mRNA	116581	118568	39843.2455662	-	.	ID=mRNA123444;Name=123444;Parent=mRNA123444g
scaffold_1	JGI	exon	116581	116817	3.33168920852	-	0	ID=mRNA123444.cds;Name=123444;Parent=mRNA123444;alias=e_gwh2.1.380.1;exonNumber=8;proteinId=123444
scaffold_1	JGI	exon	116866	116988	7.57307244352	-	0	ID=mRNA123444.cds;Name=123444;Parent=mRNA123444;alias=e_gwh2.1.380.1;exonNumber=6;proteinId=123444
scaffold_1	JGI	exon	117045	117255	7.57307244352	-	0	ID=mRNA123444.cds;Name=123444;Parent=mRNA123444;alias=e_gwh2.1.380.1;exonNumber=5;proteinId=123444
scaffold_1	JGI	exon	117311	117629	7.57307244352	-	1	ID=mRNA123444.cds;Name=123444;Parent=mRNA123444;alias=e_gwh2.1.380.1;exonNumber=4;proteinId=123444
scaffold_1	JGI	exon	117685	118248	7.57307244352	-	2	ID=mRNA123444.cds;Name=123444;Parent=mRNA123444;alias=e_gwh2.1.380.1;exonNumber=3;proteinId=123444
scaffold_1	JGI	exon	118391	118568	3.63581503204	-	2	ID=mRNA123444.cds;Name=123444;Parent=mRNA123444;alias=e_gwh2.1.380.1;exonNumber=2;proteinId=123444
###
scaffold_1	fixgff	gene	128786	132512	256.0	+	.	ID=mRNA45_gg;Name=45_g;depth=984;status=Matches RNA-Seq data
scaffold_1	fixgff	mRNA	128786	132512	256.0	+	.	ID=mRNA45_g;Name=45_g;Parent=mRNA45_gg
scaffold_1	GeneMark.hmm	exon	128786	128953	2.0	+	0	ID=mRNA45_g.cds;Name=45_g;Parent=mRNA45_g;gene_id=45_g;transcript_id=45_t
scaffold_1	GeneMark.hmm	exon	129014	129068	4.0	+	0	ID=mRNA45_g.cds;Name=45_g;Parent=mRNA45_g;gene_id=45_g;transcript_id=45_t
scaffold_1	GeneMark.hmm	exon	129306	129703	4.0	+	1	ID=mRNA45_g.cds;Name=45_g;Parent=mRNA45_g;gene_id=45_g;transcript_id=45_t
scaffold_1	GeneMark.hmm	exon	129754	131752	4.0	+	0	ID=mRNA45_g.cds;Name=45_g;Parent=mRNA45_g;gene_id=45_g;transcript_id=45_t
scaffold_1	GeneMark.hmm	exon	131806	132512	2.0	+	1	ID=mRNA45_g.cds;Name=45_g;Parent=mRNA45_g;gene_id=45_g;transcript_id=45_t
###
scaffold_1	fixgff	gene	136501	138021	4.0	+	.	ID=mRNA47_gg;Name=47_g;depth=384;status=Matches RNA-Seq data
scaffold_1	fixgff	mRNA	136501	138021	4.0	+	.	ID=mRNA47_g;Name=47_g;Parent=mRNA47_gg
scaffold_1	GeneMark.hmm	exon	136501	137893	2.0	+	0	ID=mRNA47_g.cds;Name=47_g;Parent=mRNA47_g;gene_id=47_g;transcript_id=47_t
scaffold_1	GeneMark.hmm	exon	137963	138021	2.0	+	1	ID=mRNA47_g.cds;Name=47_g;Parent=mRNA47_g;gene_id=47_g;transcript_id=47_t
###
scaffold_1	AUGUSTUS	gene	138878	139760	56.1850238374	+	.	ID=aug_scaffold_1.g49.t1g;Name=aug_scaffold_1.g49.t1;depth=233;status=Matches RNA-Seq data
scaffold_1	AUGUSTUS	mRNA	138878	139760	56.1850238374	+	.	ID=aug_scaffold_1.g49.t1;Name=aug_scaffold_1.g49.t1;Parent=aug_scaffold_1.g49.t1g
scaffold_1	AUGUSTUS	exon	138878	139280	3.15769591328	+	0	ID=aug_scaffold_1.g49.t1.cds;Name=aug_scaffold_1.g49.t1;Parent=aug_scaffold_1.g49.t1;status=Start mismatch
scaffold_1	AUGUSTUS	exon	139344	139684	6.360633422	+	2	ID=aug_scaffold_1.g49.t1.cds;Name=aug_scaffold_1.g49.t1;Parent=aug_scaffold_1.g49.t1
scaffold_1	AUGUSTUS	exon	139746	139760	2.79736989996	+	0	ID=aug_scaffold_1.g49.t1.cds;Name=aug_scaffold_1.g49.t1;Parent=aug_scaffold_1.g49.t1
###
scaffold_1	AUGUSTUS	gene	143054	144131	16.0	-	.	ID=aug_scaffold_1.g52.t1g;Name=aug_scaffold_1.g52.t1;depth=962;status=Matches RNA-Seq data
scaffold_1	AUGUSTUS	mRNA	143054	144131	16.0	-	.	ID=aug_scaffold_1.g52.t1;Name=aug_scaffold_1.g52.t1;Parent=aug_scaffold_1.g52.t1g
scaffold_1	AUGUSTUS	exon	143054	143219	2.0	-	1	ID=aug_scaffold_1.g52.t1.cds;Name=aug_scaffold_1.g52.t1;Parent=aug_scaffold_1.g52.t1
scaffold_1	AUGUSTUS	exon	143281	143531	4.0	-	0	ID=aug_scaffold_1.g52.t1.cds;Name=aug_scaffold_1.g52.t1;Parent=aug_scaffold_1.g52.t1
scaffold_1	AUGUSTUS	exon	143589	144131	2.0	-	0	ID=aug_scaffold_1.g52.t1.cds;Name=aug_scaffold_1.g52.t1;Parent=aug_scaffold_1.g52.t1
###
scaffold_1	AUGUSTUS	gene	164180	166453	88955947396.0	-	.	ID=aug_scaffold_1.g58.t1g;Name=aug_scaffold_1.g58.t1;depth=6870;status=Matches RNA-Seq data
scaffold_1	AUGUSTUS	mRNA	164180	166453	88955947396.0	-	.	ID=aug_scaffold_1.g58.t1;Name=aug_scaffold_1.g58.t1;Parent=aug_scaffold_1.g58.t1g
scaffold_1	AUGUSTUS	exon	164180	164233	2.77020354738	-	0	ID=aug_scaffold_1.g58.t1.cds;Name=aug_scaffold_1.g58.t1;Parent=aug_scaffold_1.g58.t1
scaffold_1	AUGUSTUS	exon	164291	164480	6.2120504052	-	1	ID=aug_scaffold_1.g58.t1.cds;Name=aug_scaffold_1.g58.t1;Parent=aug_scaffold_1.g58.t1
scaffold_1	AUGUSTUS	exon	164547	164703	6.83626781148	-	2	ID=aug_scaffold_1.g58.t1.cds;Name=aug_scaffold_1.g58.t1;Parent=aug_scaffold_1.g58.t1
scaffold_1	AUGUSTUS	exon	164762	164920	6.83626781148	-	2	ID=aug_scaffold_1.g58.t1.cds;Name=aug_scaffold_1.g58.t1;Parent=aug_scaffold_1.g58.t1
scaffold_1	AUGUSTUS	exon	164966	165056	6.83626781148	-	0	ID=aug_scaffold_1.g58.t1.cds;Name=aug_scaffold_1.g58.t1;Parent=aug_scaffold_1.g58.t1
scaffold_1	AUGUSTUS	exon	165110	165125	6.83626781148	-	1	ID=aug_scaffold_1.g58.t1.cds;Name=aug_scaffold_1.g58.t1;Parent=aug_scaffold_1.g58.t1
scaffold_1	AUGUSTUS	exon	165181	165363	6.83626781148	-	1	ID=aug_scaffold_1.g58.t1.cds;Name=aug_scaffold_1.g58.t1;Parent=aug_scaffold_1.g58.t1
scaffold_1	AUGUSTUS	exon	165417	165467	6.83626781148	-	1	ID=aug_scaffold_1.g58.t1.cds;Name=aug_scaffold_1.g58.t1;Parent=aug_scaffold_1.g58.t1
scaffold_1	AUGUSTUS	exon	165525	165615	6.83626781148	-	2	ID=aug_scaffold_1.g58.t1.cds;Name=aug_scaffold_1.g58.t1;Parent=aug_scaffold_1.g58.t1
scaffold_1	AUGUSTUS	exon	165662	165969	6.83626781148	-	1	ID=aug_scaffold_1.g58.t1.cds;Name=aug_scaffold_1.g58.t1;Parent=aug_scaffold_1.g58.t1
scaffold_1	AUGUSTUS	exon	166026	166079	6.83626781148	-	1	ID=aug_scaffold_1.g58.t1.cds;Name=aug_scaffold_1.g58.t1;Parent=aug_scaffold_1.g58.t1
scaffold_1	AUGUSTUS	exon	166139	166148	6.83626781148	-	2	ID=aug_scaffold_1.g58.t1.cds;Name=aug_scaffold_1.g58.t1;Parent=aug_scaffold_1.g58.t1
scaffold_1	AUGUSTUS	exon	166205	166242	6.83626781148	-	1	ID=aug_scaffold_1.g58.t1.cds;Name=aug_scaffold_1.g58.t1;Parent=aug_scaffold_1.g58.t1
scaffold_1	AUGUSTUS	exon	166293	166453	3.39170905034	-	0	ID=aug_scaffold_1.g58.t1.cds;Name=aug_scaffold_1.g58.t1;Parent=aug_scaffold_1.g58.t1
###
scaffold_1	AUGUSTUS	gene	170971	173180	4454236.96137	+	.	ID=aug_scaffold_1.g60.t1g;Name=aug_scaffold_1.g60.t1;depth=2578;status=Matches RNA-Seq data
scaffold_1	AUGUSTUS	mRNA	170971	173180	4454236.96137	+	.	ID=aug_scaffold_1.g60.t1;Name=aug_scaffold_1.g60.t1;Parent=aug_scaffold_1.g60.t1g
scaffold_1	AUGUSTUS	exon	170971	171196	2.89602108992	+	0	ID=aug_scaffold_1.g60.t1.cds;Name=aug_scaffold_1.g60.t1;Parent=aug_scaffold_1.g60.t1
scaffold_1	AUGUSTUS	exon	171253	171316	6.65981796824	+	2	ID=aug_scaffold_1.g60.t1.cds;Name=aug_scaffold_1.g60.t1;Parent=aug_scaffold_1.g60.t1
scaffold_1	AUGUSTUS	exon	171367	171674	6.65981796824	+	1	ID=aug_scaffold_1.g60.t1.cds;Name=aug_scaffold_1.g60.t1;Parent=aug_scaffold_1.g60.t1
scaffold_1	AUGUSTUS	exon	171736	171877	6.65981796824	+	2	ID=aug_scaffold_1.g60.t1.cds;Name=aug_scaffold_1.g60.t1;Parent=aug_scaffold_1.g60.t1
scaffold_1	AUGUSTUS	exon	171933	172055	6.65981796824	+	1	ID=aug_scaffold_1.g60.t1.cds;Name=aug_scaffold_1.g60.t1;Parent=aug_scaffold_1.g60.t1
scaffold_1	AUGUSTUS	exon	172252	172311	6.65981796824	+	1	ID=aug_scaffold_1.g60.t1.cds;Name=aug_scaffold_1.g60.t1;Parent=aug_scaffold_1.g60.t1
scaffold_1	AUGUSTUS	exon	172366	172472	6.65981796824	+	1	ID=aug_scaffold_1.g60.t1.cds;Name=aug_scaffold_1.g60.t1;Parent=aug_scaffold_1.g60.t1
scaffold_1	AUGUSTUS	exon	172531	172764	6.65981796824	+	2	ID=aug_scaffold_1.g60.t1.cds;Name=aug_scaffold_1.g60.t1;Parent=aug_scaffold_1.g60.t1
scaffold_1	AUGUSTUS	exon	172813	173180	2.64688507652	+	2	ID=aug_scaffold_1.g60.t1.cds;Name=aug_scaffold_1.g60.t1;Parent=aug_scaffold_1.g60.t1
###
scaffold_1	fixgff	gene	178070	181321	15021.1804593	+	.	ID=mRNA61_gg;Name=61_g;depth=1865;status=Matches RNA-Seq data
scaffold_1	fixgff	mRNA	178070	181321	15021.1804593	+	.	ID=mRNA61_g;Name=61_g;Parent=mRNA61_gg
scaffold_1	GeneMark.hmm	exon	178070	178093	2.6494751515	+	0	ID=mRNA61_g.cds;Name=61_g;Parent=mRNA61_g;gene_id=61_g;transcript_id=61_t
scaffold_1	GeneMark.hmm	exon	178150	178260	6.09860187092	+	0	ID=mRNA61_g.cds;Name=61_g;Parent=mRNA61_g;gene_id=61_g;transcript_id=61_t
scaffold_1	GeneMark.hmm	exon	178315	178480	6.74362003884	+	0	ID=mRNA61_g.cds;Name=61_g;Parent=mRNA61_g;gene_id=61_g;transcript_id=61_t
scaffold_1	GeneMark.hmm	exon	178535	178695	6.96209393444	+	1	ID=mRNA61_g.cds;Name=61_g;Parent=mRNA61_g;gene_id=61_g;transcript_id=61_t
scaffold_1	GeneMark.hmm	exon	178750	178878	6.96209393444	+	0	ID=mRNA61_g.cds;Name=61_g;Parent=mRNA61_g;gene_id=61_g;transcript_id=61_t
scaffold_1	GeneMark.hmm	exon	178928	181321	2.84407523342	+	0	ID=mRNA61_g.cds;Name=61_g;Parent=mRNA61_g;gene_id=61_g;transcript_id=61_t
###
scaffold_1	AUGUSTUS	gene	186845	187294	4.0	+	.	ID=aug_scaffold_1.g66.t1g;Name=aug_scaffold_1.g66.t1;depth=536;status=Matches RNA-Seq data
scaffold_1	AUGUSTUS	mRNA	186845	187294	4.0	+	.	ID=aug_scaffold_1.g66.t1;Name=aug_scaffold_1.g66.t1;Parent=aug_scaffold_1.g66.t1g
scaffold_1	AUGUSTUS	exon	186845	187014	2.0	+	0	ID=aug_scaffold_1.g66.t1.cds;Name=aug_scaffold_1.g66.t1;Parent=aug_scaffold_1.g66.t1
scaffold_1	AUGUSTUS	exon	187066	187294	2.0	+	1	ID=aug_scaffold_1.g66.t1.cds;Name=aug_scaffold_1.g66.t1;Parent=aug_scaffold_1.g66.t1
###
scaffold_1	AUGUSTUS	gene	187840	188449	16.0	+	.	ID=aug_scaffold_1.g67.t1g;Name=aug_scaffold_1.g67.t1;depth=21473;status=Matches RNA-Seq data
scaffold_1	AUGUSTUS	mRNA	187840	188449	16.0	+	.	ID=aug_scaffold_1.g67.t1;Name=aug_scaffold_1.g67.t1;Parent=aug_scaffold_1.g67.t1g
scaffold_1	AUGUSTUS	exon	187840	187865	2.0	+	0	ID=aug_scaffold_1.g67.t1.cds;Name=aug_scaffold_1.g67.t1;Parent=aug_scaffold_1.g67.t1
scaffold_1	AUGUSTUS	exon	187949	188084	4.0	+	1	ID=aug_scaffold_1.g67.t1.cds;Name=aug_scaffold_1.g67.t1;Parent=aug_scaffold_1.g67.t1
scaffold_1	AUGUSTUS	exon	188399	188449	2.0	+	0	ID=aug_scaffold_1.g67.t1.cds;Name=aug_scaffold_1.g67.t1;Parent=aug_scaffold_1.g67.t1
###
scaffold_1	AUGUSTUS	gene	191160	192050	64.0	+	.	ID=aug_scaffold_1.g69.t1g;Name=aug_scaffold_1.g69.t1;depth=15100;status=Matches RNA-Seq data
scaffold_1	AUGUSTUS	mRNA	191160	192050	64.0	+	.	ID=aug_scaffold_1.g69.t1;Name=aug_scaffold_1.g69.t1;Parent=aug_scaffold_1.g69.t1g
scaffold_1	AUGUSTUS	exon	191160	191418	2.0	+	0	ID=aug_scaffold_1.g69.t1.cds;Name=aug_scaffold_1.g69.t1;Parent=aug_scaffold_1.g69.t1
scaffold_1	AUGUSTUS	exon	191574	191708	4.0	+	2	ID=aug_scaffold_1.g69.t1.cds;Name=aug_scaffold_1.g69.t1;Parent=aug_scaffold_1.g69.t1
scaffold_1	AUGUSTUS	exon	191859	191945	4.0	+	2	ID=aug_scaffold_1.g69.t1.cds;Name=aug_scaffold_1.g69.t1;Parent=aug_scaffold_1.g69.t1
scaffold_1	AUGUSTUS	exon	192001	192050	2.0	+	2	ID=aug_scaffold_1.g69.t1.cds;Name=aug_scaffold_1.g69.t1;Parent=aug_scaffold_1.g69.t1
###
scaffold_1	AUGUSTUS	gene	202479	204629	1249712.51198	-	.	ID=aug_scaffold_1.g74.t1g;Name=aug_scaffold_1.g74.t1;depth=3237;status=Matches RNA-Seq data
scaffold_1	AUGUSTUS	mRNA	202479	204629	1249712.51198	-	.	ID=aug_scaffold_1.g74.t1;Name=aug_scaffold_1.g74.t1;Parent=aug_scaffold_1.g74.t1g
scaffold_1	AUGUSTUS	exon	202479	202706	2.91466774644	-	0	ID=aug_scaffold_1.g74.t1.cds;Name=aug_scaffold_1.g74.t1;Parent=aug_scaffold_1.g74.t1
scaffold_1	AUGUSTUS	exon	202759	203111	7.04913366188	-	2	ID=aug_scaffold_1.g74.t1.cds;Name=aug_scaffold_1.g74.t1;Parent=aug_scaffold_1.g74.t1
scaffold_1	AUGUSTUS	exon	203167	203221	7.04913366188	-	0	ID=aug_scaffold_1.g74.t1.cds;Name=aug_scaffold_1.g74.t1;Parent=aug_scaffold_1.g74.t1
scaffold_1	AUGUSTUS	exon	203275	203386	7.04913366188	-	1	ID=aug_scaffold_1.g74.t1.cds;Name=aug_scaffold_1.g74.t1;Parent=aug_scaffold_1.g74.t1
scaffold_1	AUGUSTUS	exon	203444	203638	7.04913366188	-	1	ID=aug_scaffold_1.g74.t1.cds;Name=aug_scaffold_1.g74.t1;Parent=aug_scaffold_1.g74.t1
scaffold_1	AUGUSTUS	exon	203692	204212	7.04913366188	-	0	ID=aug_scaffold_1.g74.t1.cds;Name=aug_scaffold_1.g74.t1;Parent=aug_scaffold_1.g74.t1
scaffold_1	AUGUSTUS	exon	204263	204421	7.04913366188	-	0	ID=aug_scaffold_1.g74.t1.cds;Name=aug_scaffold_1.g74.t1;Parent=aug_scaffold_1.g74.t1
scaffold_1	AUGUSTUS	exon	204477	204629	3.49467336368	-	0	ID=aug_scaffold_1.g74.t1.cds;Name=aug_scaffold_1.g74.t1;Parent=aug_scaffold_1.g74.t1
###
scaffold_1	AUGUSTUS	gene	209217	210195	3819.81016342	-	.	ID=aug_scaffold_1.g77.t1g;Name=aug_scaffold_1.g77.t1;depth=1304;status=Matches RNA-Seq data
scaffold_1	AUGUSTUS	mRNA	209217	210195	3819.81016342	-	.	ID=aug_scaffold_1.g77.t1;Name=aug_scaffold_1.g77.t1;Parent=aug_scaffold_1.g77.t1g
scaffold_1	AUGUSTUS	exon	209217	209297	3.82599110498	-	0	ID=aug_scaffold_1.g77.t1.cds;Name=aug_scaffold_1.g77.t1;Parent=aug_scaffold_1.g77.t1
scaffold_1	AUGUSTUS	exon	209355	209686	7.62259056932	-	2	ID=aug_scaffold_1.g77.t1.cds;Name=aug_scaffold_1.g77.t1;Parent=aug_scaffold_1.g77.t1
scaffold_1	AUGUSTUS	exon	209744	209845	4.09303305864	-	2	ID=aug_scaffold_1.g77.t1.cds;Name=aug_scaffold_1.g77.t1;Parent=aug_scaffold_1.g77.t1
scaffold_1	AUGUSTUS	exon	209902	209968	4.0	-	0	ID=aug_scaffold_1.g77.t1.cds;Name=aug_scaffold_1.g77.t1;Parent=aug_scaffold_1.g77.t1
scaffold_1	AUGUSTUS	exon	210025	210101	4.0	-	2	ID=aug_scaffold_1.g77.t1.cds;Name=aug_scaffold_1.g77.t1;Parent=aug_scaffold_1.g77.t1
scaffold_1	AUGUSTUS	exon	210150	210195	2.0	-	0	ID=aug_scaffold_1.g77.t1.cds;Name=aug_scaffold_1.g77.t1;Parent=aug_scaffold_1.g77.t1
###
scaffold_1	fixgff	gene	218861	220216	16.0	+	.	ID=mRNA79_gg;Name=79_g;depth=172;status=Matches RNA-Seq data
scaffold_1	fixgff	mRNA	218861	220216	16.0	+	.	ID=mRNA79_g;Name=79_g;Parent=mRNA79_gg
scaffold_1	GeneMark.hmm	exon	218861	219376	2.0	+	0	ID=mRNA79_g.cds;Name=79_g;Parent=mRNA79_g;gene_id=79_g;transcript_id=79_t
scaffold_1	GeneMark.hmm	exon	219430	219641	4.0	+	0	ID=mRNA79_g.cds;Name=79_g;Parent=mRNA79_g;gene_id=79_g;transcript_id=79_t
scaffold_1	GeneMark.hmm	exon	219700	220216	2.0	+	2	ID=mRNA79_g.cds;Name=79_g;Parent=mRNA79_g;gene_id=79_g;transcript_id=79_t
###
scaffold_1	AUGUSTUS	gene	223618	227067	1805001.44923	-	.	ID=aug_scaffold_1.g81.t1g;Name=aug_scaffold_1.g81.t1;depth=1642;status=Matches RNA-Seq data
scaffold_1	AUGUSTUS	mRNA	223618	227067	1805001.44923	-	.	ID=aug_scaffold_1.g81.t1;Name=aug_scaffold_1.g81.t1;Parent=aug_scaffold_1.g81.t1g
scaffold_1	AUGUSTUS	exon	223618	224212	3.14469918938	-	1	ID=aug_scaffold_1.g81.t1.cds;Name=aug_scaffold_1.g81.t1;Parent=aug_scaffold_1.g81.t1
scaffold_1	AUGUSTUS	exon	224263	224561	6.47274958036	-	0	ID=aug_scaffold_1.g81.t1.cds;Name=aug_scaffold_1.g81.t1;Parent=aug_scaffold_1.g81.t1
scaffold_1	AUGUSTUS	exon	224623	225168	6.47274958036	-	0	ID=aug_scaffold_1.g81.t1.cds;Name=aug_scaffold_1.g81.t1;Parent=aug_scaffold_1.g81.t1
scaffold_1	AUGUSTUS	exon	225223	225331	6.47274958036	-	1	ID=aug_scaffold_1.g81.t1.cds;Name=aug_scaffold_1.g81.t1;Parent=aug_scaffold_1.g81.t1
scaffold_1	AUGUSTUS	exon	225385	225940	6.47274958036	-	2	ID=aug_scaffold_1.g81.t1.cds;Name=aug_scaffold_1.g81.t1;Parent=aug_scaffold_1.g81.t1
scaffold_1	AUGUSTUS	exon	225994	226344	5.97219723836	-	2	ID=aug_scaffold_1.g81.t1.cds;Name=aug_scaffold_1.g81.t1;Parent=aug_scaffold_1.g81.t1
scaffold_1	AUGUSTUS	exon	226399	226403	4.80244399184	-	1	ID=aug_scaffold_1.g81.t1.cds;Name=aug_scaffold_1.g81.t1;Parent=aug_scaffold_1.g81.t1
scaffold_1	AUGUSTUS	exon	226471	226838	4.80244399184	-	0	ID=aug_scaffold_1.g81.t1.cds;Name=aug_scaffold_1.g81.t1;Parent=aug_scaffold_1.g81.t1
scaffold_1	AUGUSTUS	exon	226891	227067	2.37402050468	-	0	ID=aug_scaffold_1.g81.t1.cds;Name=aug_scaffold_1.g81.t1;Parent=aug_scaffold_1.g81.t1
###
scaffold_1	fixgff	gene	228642	231309	10753.5177606	-	.	ID=mRNA83_gg;Name=83_g;depth=145;status=Matches RNA-Seq data
scaffold_1	fixgff	mRNA	228642	231309	10753.5177606	-	.	ID=mRNA83_g;Name=83_g;Parent=mRNA83_gg
scaffold_1	GeneMark.hmm	exon	228642	229212	3.20627469078	-	2	ID=mRNA83_g.cds;Name=83_g;Parent=mRNA83_g;gene_id=83_g;transcript_id=83_t
scaffold_1	GeneMark.hmm	exon	229278	229567	6.44767953908	-	0	ID=mRNA83_g.cds;Name=83_g;Parent=mRNA83_g;gene_id=83_g;transcript_id=83_t
scaffold_1	GeneMark.hmm	exon	229626	230171	6.44767953908	-	0	ID=mRNA83_g.cds;Name=83_g;Parent=mRNA83_g;gene_id=83_g;transcript_id=83_t
scaffold_1	GeneMark.hmm	exon	230225	230333	6.44767953908	-	2	ID=mRNA83_g.cds;Name=83_g;Parent=mRNA83_g;gene_id=83_g;transcript_id=83_t
scaffold_1	GeneMark.hmm	exon	230386	230944	5.50129558768	-	1	ID=mRNA83_g.cds;Name=83_g;Parent=mRNA83_g;gene_id=83_g;transcript_id=83_t
scaffold_1	GeneMark.hmm	exon	231000	231309	2.27444016968	-	0	ID=mRNA83_g.cds;Name=83_g;Parent=mRNA83_g;gene_id=83_g;transcript_id=83_t
###
scaffold_1	AUGUSTUS	gene	237441	238644	567.250079338	+	.	ID=aug_scaffold_1.g84.t1g;Name=aug_scaffold_1.g84.t1;depth=1003;status=Matches RNA-Seq data
scaffold_1	AUGUSTUS	mRNA	237441	238644	567.250079338	+	.	ID=aug_scaffold_1.g84.t1;Name=aug_scaffold_1.g84.t1;Parent=aug_scaffold_1.g84.t1g
scaffold_1	AUGUSTUS	exon	237441	237622	2.35307390204	+	0	ID=aug_scaffold_1.g84.t1.cds;Name=aug_scaffold_1.g84.t1;Parent=aug_scaffold_1.g84.t1
scaffold_1	AUGUSTUS	exon	237700	237825	4.86254295532	+	1	ID=aug_scaffold_1.g84.t1.cds;Name=aug_scaffold_1.g84.t1;Parent=aug_scaffold_1.g84.t1
scaffold_1	AUGUSTUS	exon	237876	237985	4.86254295532	+	1	ID=aug_scaffold_1.g84.t1.cds;Name=aug_scaffold_1.g84.t1;Parent=aug_scaffold_1.g84.t1
scaffold_1	AUGUSTUS	exon	238035	238126	4.86254295532	+	2	ID=aug_scaffold_1.g84.t1.cds;Name=aug_scaffold_1.g84.t1;Parent=aug_scaffold_1.g84.t1
scaffold_1	AUGUSTUS	exon	238177	238644	2.0967596264	+	0	ID=aug_scaffold_1.g84.t1.cds;Name=aug_scaffold_1.g84.t1;Parent=aug_scaffold_1.g84.t1
###
scaffold_1	AUGUSTUS	gene	239259	241739	827521979.193	-	.	ID=aug_scaffold_1.g85.t1g;Name=aug_scaffold_1.g85.t1;depth=2111;status=Matches RNA-Seq data
scaffold_1	AUGUSTUS	mRNA	239259	241739	827521979.193	-	.	ID=aug_scaffold_1.g85.t1;Name=aug_scaffold_1.g85.t1;Parent=aug_scaffold_1.g85.t1g
scaffold_1	AUGUSTUS	exon	239259	239292	2.0	-	1	ID=aug_scaffold_1.g85.t1.cds;Name=aug_scaffold_1.g85.t1;Parent=aug_scaffold_1.g85.t1
scaffold_1	AUGUSTUS	exon	239353	239821	6.06804987536	-	2	ID=aug_scaffold_1.g85.t1.cds;Name=aug_scaffold_1.g85.t1;Parent=aug_scaffold_1.g85.t1
scaffold_1	AUGUSTUS	exon	239873	239969	6.51806235188	-	0	ID=aug_scaffold_1.g85.t1.cds;Name=aug_scaffold_1.g85.t1;Parent=aug_scaffold_1.g85.t1
scaffold_1	AUGUSTUS	exon	240025	240124	6.51806235188	-	1	ID=aug_scaffold_1.g85.t1.cds;Name=aug_scaffold_1.g85.t1;Parent=aug_scaffold_1.g85.t1
scaffold_1	AUGUSTUS	exon	240173	240462	6.51806235188	-	0	ID=aug_scaffold_1.g85.t1.cds;Name=aug_scaffold_1.g85.t1;Parent=aug_scaffold_1.g85.t1
scaffold_1	AUGUSTUS	exon	240514	240659	6.51806235188	-	2	ID=aug_scaffold_1.g85.t1.cds;Name=aug_scaffold_1.g85.t1;Parent=aug_scaffold_1.g85.t1
scaffold_1	AUGUSTUS	exon	240710	240831	6.51806235188	-	1	ID=aug_scaffold_1.g85.t1.cds;Name=aug_scaffold_1.g85.t1;Parent=aug_scaffold_1.g85.t1
scaffold_1	AUGUSTUS	exon	240885	240967	6.51806235188	-	0	ID=aug_scaffold_1.g85.t1.cds;Name=aug_scaffold_1.g85.t1;Parent=aug_scaffold_1.g85.t1
scaffold_1	AUGUSTUS	exon	241019	241110	6.51806235188	-	2	ID=aug_scaffold_1.g85.t1.cds;Name=aug_scaffold_1.g85.t1;Parent=aug_scaffold_1.g85.t1
scaffold_1	AUGUSTUS	exon	241163	241256	6.51806235188	-	0	ID=aug_scaffold_1.g85.t1.cds;Name=aug_scaffold_1.g85.t1;Parent=aug_scaffold_1.g85.t1
scaffold_1	AUGUSTUS	exon	241307	241468	6.51806235188	-	0	ID=aug_scaffold_1.g85.t1.cds;Name=aug_scaffold_1.g85.t1;Parent=aug_scaffold_1.g85.t1
scaffold_1	AUGUSTUS	exon	241518	241739	3.21095193494	-	0	ID=aug_scaffold_1.g85.t1.cds;Name=aug_scaffold_1.g85.t1;Parent=aug_scaffold_1.g85.t1
###
scaffold_1	fixgff	gene	246007	247697	494.979258079	+	.	ID=mRNA90_gg;Name=90_g;depth=831;status=Matches RNA-Seq data
scaffold_1	fixgff	mRNA	246007	247697	494.979258079	+	.	ID=mRNA90_g;Name=90_g;Parent=mRNA90_gg
scaffold_1	GeneMark.hmm	exon	246007	246136	2.28468411314	+	0	ID=mRNA90_g.cds;Name=90_g;Parent=mRNA90_g;gene_id=90_g;transcript_id=90_t
scaffold_1	GeneMark.hmm	exon	246191	246704	4.5828178694	+	1	ID=mRNA90_g.cds;Name=90_g;Parent=mRNA90_g;gene_id=90_g;transcript_id=90_t
scaffold_1	GeneMark.hmm	exon	246756	246853	4.5828178694	+	2	ID=mRNA90_g.cds;Name=90_g;Parent=mRNA90_g;gene_id=90_g;transcript_id=90_t
scaffold_1	GeneMark.hmm	exon	246907	247529	4.5828178694	+	1	ID=mRNA90_g.cds;Name=90_g;Parent=mRNA90_g;gene_id=90_g;transcript_id=90_t
scaffold_1	GeneMark.hmm	exon	247590	247697	2.25093547156	+	0	ID=mRNA90_g.cds;Name=90_g;Parent=mRNA90_g;gene_id=90_g;transcript_id=90_t
###
scaffold_1	fixgff	gene	248720	250145	41877.1276694	+	.	ID=mRNA132370g;Name=132370;depth=29850;status=Matches RNA-Seq data
scaffold_1	fixgff	mRNA	248720	250145	41877.1276694	+	.	ID=mRNA132370;Name=132370;Parent=mRNA132370g
scaffold_1	JGI	exon	248720	248789	3.59704474918	+	0	ID=mRNA132370.cds;Name=132370;Parent=mRNA132370;alias=e_gww2.1.684.1;exonNumber=1;proteinId=132370
scaffold_1	JGI	exon	248842	248873	7.54857740204	+	1	ID=mRNA132370.cds;Name=132370;Parent=mRNA132370;alias=e_gww2.1.684.1;exonNumber=3;proteinId=132370
scaffold_1	JGI	exon	248928	249530	7.54857740204	+	0	ID=mRNA132370.cds;Name=132370;Parent=mRNA132370;alias=e_gww2.1.684.1;exonNumber=4;proteinId=132370
scaffold_1	JGI	exon	249587	249938	7.54857740204	+	0	ID=mRNA132370.cds;Name=132370;Parent=mRNA132370;alias=e_gww2.1.684.1;exonNumber=5;proteinId=132370
scaffold_1	JGI	exon	249988	250047	7.54857740204	+	1	ID=mRNA132370.cds;Name=132370;Parent=mRNA132370;alias=e_gww2.1.684.1;exonNumber=6;proteinId=132370
scaffold_1	JGI	exon	250099	250145	3.58567228898	+	1	ID=mRNA132370.cds;Name=132370;Parent=mRNA132370;alias=e_gww2.1.684.1;exonNumber=7;proteinId=132370
###
scaffold_1	fixgff	gene	251076	252544	4096.0	+	.	ID=mRNA92_gg;Name=92_g;depth=365;status=Matches RNA-Seq data
scaffold_1	fixgff	mRNA	251076	252544	4096.0	+	.	ID=mRNA92_g;Name=92_g;Parent=mRNA92_gg
scaffold_1	GeneMark.hmm	exon	251076	251315	2.0	+	0	ID=mRNA92_g.cds;Name=92_g;Parent=mRNA92_g;gene_id=92_g;transcript_id=92_t
scaffold_1	GeneMark.hmm	exon	251365	251543	4.0	+	0	ID=mRNA92_g.cds;Name=92_g;Parent=mRNA92_g;gene_id=92_g;transcript_id=92_t
scaffold_1	GeneMark.hmm	exon	251600	251820	4.0	+	2	ID=mRNA92_g.cds;Name=92_g;Parent=mRNA92_g;gene_id=92_g;transcript_id=92_t
scaffold_1	GeneMark.hmm	exon	251872	251968	4.0	+	1	ID=mRNA92_g.cds;Name=92_g;Parent=mRNA92_g;gene_id=92_g;transcript_id=92_t
scaffold_1	GeneMark.hmm	exon	252028	252074	4.0	+	2	ID=mRNA92_g.cds;Name=92_g;Parent=mRNA92_g;gene_id=92_g;transcript_id=92_t
scaffold_1	GeneMark.hmm	exon	252132	252223	4.0	+	1	ID=mRNA92_g.cds;Name=92_g;Parent=mRNA92_g;gene_id=92_g;transcript_id=92_t
scaffold_1	GeneMark.hmm	exon	252281	252544	2.0	+	0	ID=mRNA92_g.cds;Name=92_g;Parent=mRNA92_g;gene_id=92_g;transcript_id=92_t
###
scaffold_1	AUGUSTUS	gene	255443	256191	64.0	-	.	ID=aug_scaffold_1.g91.t1g;Name=aug_scaffold_1.g91.t1;depth=181;status=Matches RNA-Seq data
scaffold_1	AUGUSTUS	mRNA	255443	256191	64.0	-	.	ID=aug_scaffold_1.g91.t1;Name=aug_scaffold_1.g91.t1;Parent=aug_scaffold_1.g91.t1g
scaffold_1	AUGUSTUS	exon	255443	255606	2.0	-	2	ID=aug_scaffold_1.g91.t1.cds;Name=aug_scaffold_1.g91.t1;Parent=aug_scaffold_1.g91.t1
scaffold_1	AUGUSTUS	exon	255656	255765	4.0	-	1	ID=aug_scaffold_1.g91.t1.cds;Name=aug_scaffold_1.g91.t1;Parent=aug_scaffold_1.g91.t1
scaffold_1	AUGUSTUS	exon	255816	255941	4.0	-	1	ID=aug_scaffold_1.g91.t1.cds;Name=aug_scaffold_1.g91.t1;Parent=aug_scaffold_1.g91.t1
scaffold_1	AUGUSTUS	exon	256019	256191	2.0	-	0	ID=aug_scaffold_1.g91.t1.cds;Name=aug_scaffold_1.g91.t1;Parent=aug_scaffold_1.g91.t1
###
scaffold_1	fixgff	gene	262844	263707	64.0	-	.	ID=mRNA86g;Name=86;depth=5024;status=Matches RNA-Seq data
scaffold_1	fixgff	mRNA	262844	263707	64.0	-	.	ID=mRNA86;Name=86;Parent=mRNA86g
scaffold_1	JGI	exon	262844	263007	2.0	-	0	ID=mRNA86.cds;Name=86;Parent=mRNA86;alias=fgenesh1_pg.C_scaffold_1000086;exonNumber=4;proteinId=86
scaffold_1	JGI	exon	263064	263214	4.0	-	2	ID=mRNA86.cds;Name=86;Parent=mRNA86;alias=fgenesh1_pg.C_scaffold_1000086;exonNumber=3;proteinId=86
scaffold_1	JGI	exon	263265	263331	4.0	-	0	ID=mRNA86.cds;Name=86;Parent=mRNA86;alias=fgenesh1_pg.C_scaffold_1000086;exonNumber=2;proteinId=86
scaffold_1	JGI	exon	263382	263707	2.0	-	1	ID=mRNA86.cds;Name=86;Parent=mRNA86;alias=fgenesh1_pg.C_scaffold_1000086;exonNumber=1;proteinId=86
###
scaffold_1	fixgff	gene	265052	267442	53991766516.7	+	.	ID=mRNA99_gg;Name=99_g;depth=972;status=Matches RNA-Seq data
scaffold_1	fixgff	mRNA	265052	267442	53991766516.7	+	.	ID=mRNA99_g;Name=99_g;Parent=mRNA99_gg
scaffold_1	GeneMark.hmm	exon	265052	265162	2.8903798373	+	0	ID=mRNA99_g.cds;Name=99_g;Parent=mRNA99_g;gene_id=99_g;transcript_id=99_t
scaffold_1	GeneMark.hmm	exon	265211	265314	6.96087672204	+	0	ID=mRNA99_g.cds;Name=99_g;Parent=mRNA99_g;gene_id=99_g;transcript_id=99_t
scaffold_1	GeneMark.hmm	exon	265363	265449	6.96087672204	+	2	ID=mRNA99_g.cds;Name=99_g;Parent=mRNA99_g;gene_id=99_g;transcript_id=99_t
scaffold_1	GeneMark.hmm	exon	265500	265513	6.96087672204	+	2	ID=mRNA99_g.cds;Name=99_g;Parent=mRNA99_g;gene_id=99_g;transcript_id=99_t
scaffold_1	GeneMark.hmm	exon	265569	265869	6.96087672204	+	1	ID=mRNA99_g.cds;Name=99_g;Parent=mRNA99_g;gene_id=99_g;transcript_id=99_t
scaffold_1	GeneMark.hmm	exon	265920	265938	6.96087672204	+	2	ID=mRNA99_g.cds;Name=99_g;Parent=mRNA99_g;gene_id=99_g;transcript_id=99_t
scaffold_1	GeneMark.hmm	exon	265991	266018	6.96087672204	+	0	ID=mRNA99_g.cds;Name=99_g;Parent=mRNA99_g;gene_id=99_g;transcript_id=99_t
scaffold_1	GeneMark.hmm	exon	266078	266144	6.96087672204	+	1	ID=mRNA99_g.cds;Name=99_g;Parent=mRNA99_g;gene_id=99_g;transcript_id=99_t
scaffold_1	GeneMark.hmm	exon	266191	266350	6.96087672204	+	2	ID=mRNA99_g.cds;Name=99_g;Parent=mRNA99_g;gene_id=99_g;transcript_id=99_t
scaffold_1	GeneMark.hmm	exon	266402	266541	6.86337922452	+	0	ID=mRNA99_g.cds;Name=99_g;Parent=mRNA99_g;gene_id=99_g;transcript_id=99_t
scaffold_1	GeneMark.hmm	exon	266596	266971	5.98590174708	+	2	ID=mRNA99_g.cds;Name=99_g;Parent=mRNA99_g;gene_id=99_g;transcript_id=99_t
scaffold_1	GeneMark.hmm	exon	267025	267052	5.98590174708	+	0	ID=mRNA99_g.cds;Name=99_g;Parent=mRNA99_g;gene_id=99_g;transcript_id=99_t
scaffold_1	GeneMark.hmm	exon	267109	267329	5.53305955248	+	1	ID=mRNA99_g.cds;Name=99_g;Parent=mRNA99_g;gene_id=99_g;transcript_id=99_t
scaffold_1	GeneMark.hmm	exon	267383	267442	2.49056895486	+	0	ID=mRNA99_g.cds;Name=99_g;Parent=mRNA99_g;gene_id=99_g;transcript_id=99_t
###
scaffold_1	fixgff	gene	267635	270137	40.6070160005	-	.	ID=mRNA100_gg;Name=100_g;depth=4159;status=Matches RNA-Seq data
scaffold_1	fixgff	mRNA	267635	270137	40.6070160005	-	.	ID=mRNA100_g;Name=100_g;Parent=mRNA100_gg
scaffold_1	GeneMark.hmm	exon	267635	269728	3.3803650217	-	0	ID=mRNA100_g.cds;Name=100_g;Parent=mRNA100_g;gene_id=100_g;transcript_id=100_t
scaffold_1	GeneMark.hmm	exon	269782	270076	5.04630788484	-	2	ID=mRNA100_g.cds;Name=100_g;Parent=mRNA100_g;gene_id=100_g;transcript_id=100_t
scaffold_1	GeneMark.hmm	exon	270127	270137	2.3804755945	-	0	ID=mRNA100_g.cds;Name=100_g;Parent=mRNA100_g;gene_id=100_g;transcript_id=100_t
###
scaffold_1	AUGUSTUS	gene	274563	277202	739640.058675	-	.	ID=aug_scaffold_1.g100.t1g;Name=aug_scaffold_1.g100.t1;depth=2743;status=Matches RNA-Seq data
scaffold_1	AUGUSTUS	mRNA	274563	277202	739640.058675	-	.	ID=aug_scaffold_1.g100.t1;Name=aug_scaffold_1.g100.t1;Parent=aug_scaffold_1.g100.t1g
scaffold_1	AUGUSTUS	exon	274563	275150	3.154888089	-	0	ID=aug_scaffold_1.g100.t1.cds;Name=aug_scaffold_1.g100.t1;Parent=aug_scaffold_1.g100.t1
scaffold_1	AUGUSTUS	exon	275203	275359	6.68854784652	-	1	ID=aug_scaffold_1.g100.t1.cds;Name=aug_scaffold_1.g100.t1;Parent=aug_scaffold_1.g100.t1
scaffold_1	AUGUSTUS	exon	275411	275851	6.68854784652	-	1	ID=aug_scaffold_1.g100.t1.cds;Name=aug_scaffold_1.g100.t1;Parent=aug_scaffold_1.g100.t1
scaffold_1	AUGUSTUS	exon	275902	276269	6.68854784652	-	0	ID=aug_scaffold_1.g100.t1.cds;Name=aug_scaffold_1.g100.t1;Parent=aug_scaffold_1.g100.t1
scaffold_1	AUGUSTUS	exon	276326	276549	6.68854784652	-	2	ID=aug_scaffold_1.g100.t1.cds;Name=aug_scaffold_1.g100.t1;Parent=aug_scaffold_1.g100.t1
scaffold_1	AUGUSTUS	exon	276602	276715	6.68854784652	-	2	ID=aug_scaffold_1.g100.t1.cds;Name=aug_scaffold_1.g100.t1;Parent=aug_scaffold_1.g100.t1
scaffold_1	AUGUSTUS	exon	276769	276931	6.68854784652	-	0	ID=aug_scaffold_1.g100.t1.cds;Name=aug_scaffold_1.g100.t1;Parent=aug_scaffold_1.g100.t1
scaffold_1	AUGUSTUS	exon	276993	277202	2.61845694404	-	0	ID=aug_scaffold_1.g100.t1.cds;Name=aug_scaffold_1.g100.t1;Parent=aug_scaffold_1.g100.t1
###
scaffold_1	AUGUSTUS	gene	279367	280402	4.0	+	.	ID=aug_scaffold_1.g101.t1g;Name=aug_scaffold_1.g101.t1;depth=73;status=Matches RNA-Seq data
scaffold_1	AUGUSTUS	mRNA	279367	280402	4.0	+	.	ID=aug_scaffold_1.g101.t1;Name=aug_scaffold_1.g101.t1;Parent=aug_scaffold_1.g101.t1g
scaffold_1	AUGUSTUS	exon	279367	279650	2.0	+	0	ID=aug_scaffold_1.g101.t1.cds;Name=aug_scaffold_1.g101.t1;Parent=aug_scaffold_1.g101.t1
scaffold_1	AUGUSTUS	exon	279727	280402	2.0	+	1	ID=aug_scaffold_1.g101.t1.cds;Name=aug_scaffold_1.g101.t1;Parent=aug_scaffold_1.g101.t1
###
scaffold_1	fixgff	gene	280890	283536	9774.89619279	-	.	ID=mRNA105_gg;Name=105_g;depth=1804;status=Matches RNA-Seq data
scaffold_1	fixgff	mRNA	280890	283536	9774.89619279	-	.	ID=mRNA105_g;Name=105_g;Parent=mRNA105_gg
scaffold_1	GeneMark.hmm	exon	280890	281294	2.67573368158	-	0	ID=mRNA105_g.cds;Name=105_g;Parent=mRNA105_g;gene_id=105_g;transcript_id=105_t
scaffold_1	GeneMark.hmm	exon	281349	281424	5.5413978572	-	2	ID=mRNA105_g.cds;Name=105_g;Parent=mRNA105_g;gene_id=105_g;transcript_id=105_t
scaffold_1	GeneMark.hmm	exon	281477	281654	6.27088800456	-	1	ID=mRNA105_g.cds;Name=105_g;Parent=mRNA105_g;gene_id=105_g;transcript_id=105_t
scaffold_1	GeneMark.hmm	exon	281707	282083	6.39566921396	-	2	ID=mRNA105_g.cds;Name=105_g;Parent=mRNA105_g;gene_id=105_g;transcript_id=105_t
scaffold_1	GeneMark.hmm	exon	282135	282530	6.39566921396	-	2	ID=mRNA105_g.cds;Name=105_g;Parent=mRNA105_g;gene_id=105_g;transcript_id=105_t
scaffold_1	GeneMark.hmm	exon	282578	283536	2.5700933856	-	0	ID=mRNA105_g.cds;Name=105_g;Parent=mRNA105_g;gene_id=105_g;transcript_id=105_t
###
scaffold_1	fixgff	gene	283915	285320	80920.4255463	-	.	ID=mRNA106_gg;Name=106_g;depth=732;status=Matches RNA-Seq data
scaffold_1	fixgff	mRNA	283915	285320	80920.4255463	-	.	ID=mRNA106_g;Name=106_g;Parent=mRNA106_gg
scaffold_1	GeneMark.hmm	exon	283915	284114	3.19244276882	-	1	ID=mRNA106_g.cds;Name=106_g;Parent=mRNA106_g;gene_id=106_g;transcript_id=106_t
scaffold_1	GeneMark.hmm	exon	284167	284228	6.47137309932	-	2	ID=mRNA106_g.cds;Name=106_g;Parent=mRNA106_g;gene_id=106_g;transcript_id=106_t
scaffold_1	GeneMark.hmm	exon	284279	284623	6.47137309932	-	2	ID=mRNA106_g.cds;Name=106_g;Parent=mRNA106_g;gene_id=106_g;transcript_id=106_t
scaffold_1	GeneMark.hmm	exon	284675	284824	6.47137309932	-	2	ID=mRNA106_g.cds;Name=106_g;Parent=mRNA106_g;gene_id=106_g;transcript_id=106_t
scaffold_1	GeneMark.hmm	exon	284876	285048	6.47137309932	-	0	ID=mRNA106_g.cds;Name=106_g;Parent=mRNA106_g;gene_id=106_g;transcript_id=106_t
scaffold_1	GeneMark.hmm	exon	285103	285258	6.33229267324	-	0	ID=mRNA106_g.cds;Name=106_g;Parent=mRNA106_g;gene_id=106_g;transcript_id=106_t
scaffold_1	GeneMark.hmm	exon	285312	285320	2.28238182934	-	0	ID=mRNA106_g.cds;Name=106_g;Parent=mRNA106_g;gene_id=106_g;transcript_id=106_t
###
scaffold_1	fixgff	gene	288664	291969	17.7263703064	-	.	ID=mRNA108_gg;Name=108_g;depth=984;status=Matches RNA-Seq data
scaffold_1	fixgff	mRNA	288664	291969	17.7263703064	-	.	ID=mRNA108_g;Name=108_g;Parent=mRNA108_gg
scaffold_1	GeneMark.hmm	exon	288664	290980	2.2157962883	-	2	ID=mRNA108_g.cds;Name=108_g;Parent=mRNA108_g;gene_id=108_g;transcript_id=108_t
scaffold_1	GeneMark.hmm	exon	291031	291806	4.0	-	0	ID=mRNA108_g.cds;Name=108_g;Parent=mRNA108_g;gene_id=108_g;transcript_id=108_t
scaffold_1	GeneMark.hmm	exon	291889	291969	2.0	-	0	ID=mRNA108_g.cds;Name=108_g;Parent=mRNA108_g;gene_id=108_g;transcript_id=108_t
###
scaffold_1	fixgff	gene	292552	295470	1396.56743578	+	.	ID=mRNA109_gg;Name=109_g;depth=1837;status=Matches RNA-Seq data
scaffold_1	fixgff	mRNA	292552	295470	1396.56743578	+	.	ID=mRNA109_g;Name=109_g;Parent=mRNA109_gg
scaffold_1	GeneMark.hmm	exon	292552	294414	2.1758220767	+	0	ID=mRNA109_g.cds;Name=109_g;Parent=mRNA109_g;gene_id=109_g;transcript_id=109_t
scaffold_1	GeneMark.hmm	exon	294466	294645	5.68224448224	+	0	ID=mRNA109_g.cds;Name=109_g;Parent=mRNA109_g;gene_id=109_g;transcript_id=109_t
scaffold_1	GeneMark.hmm	exon	294696	294821	6.2481073664	+	0	ID=mRNA109_g.cds;Name=109_g;Parent=mRNA109_g;gene_id=109_g;transcript_id=109_t
scaffold_1	GeneMark.hmm	exon	294872	295112	6.2481073664	+	0	ID=mRNA109_g.cds;Name=109_g;Parent=mRNA109_g;gene_id=109_g;transcript_id=109_t
scaffold_1	GeneMark.hmm	exon	295166	295470	2.89348775724	+	1	ID=mRNA109_g.cds;Name=109_g;Parent=mRNA109_g;gene_id=109_g;transcript_id=109_t
###
scaffold_1	AUGUSTUS	gene	298132	300941	517906.596931	-	.	ID=aug_scaffold_1.g110.t1g;Name=aug_scaffold_1.g110.t1;depth=4099;status=Matches RNA-Seq data
scaffold_1	AUGUSTUS	mRNA	298132	300941	517906.596931	-	.	ID=aug_scaffold_1.g110.t1;Name=aug_scaffold_1.g110.t1;Parent=aug_scaffold_1.g110.t1g
scaffold_1	AUGUSTUS	exon	298132	298155	2.0	-	0	ID=aug_scaffold_1.g110.t1.cds;Name=aug_scaffold_1.g110.t1;Parent=aug_scaffold_1.g110.t1
scaffold_1	AUGUSTUS	exon	298216	298422	4.60361689036	-	0	ID=aug_scaffold_1.g110.t1.cds;Name=aug_scaffold_1.g110.t1;Parent=aug_scaffold_1.g110.t1
scaffold_1	AUGUSTUS	exon	298475	298518	6.08755161164	-	2	ID=aug_scaffold_1.g110.t1.cds;Name=aug_scaffold_1.g110.t1;Parent=aug_scaffold_1.g110.t1
scaffold_1	AUGUSTUS	exon	298569	299709	7.05337106828	-	0	ID=aug_scaffold_1.g110.t1.cds;Name=aug_scaffold_1.g110.t1;Parent=aug_scaffold_1.g110.t1
scaffold_1	AUGUSTUS	exon	299760	299919	7.16794376852	-	1	ID=aug_scaffold_1.g110.t1.cds;Name=aug_scaffold_1.g110.t1;Parent=aug_scaffold_1.g110.t1
scaffold_1	AUGUSTUS	exon	299967	300075	7.16794376852	-	2	ID=aug_scaffold_1.g110.t1.cds;Name=aug_scaffold_1.g110.t1;Parent=aug_scaffold_1.g110.t1
scaffold_1	AUGUSTUS	exon	300128	300530	7.16794376852	-	0	ID=aug_scaffold_1.g110.t1.cds;Name=aug_scaffold_1.g110.t1;Parent=aug_scaffold_1.g110.t1
scaffold_1	AUGUSTUS	exon	300588	300941	3.55712490316	-	0	ID=aug_scaffold_1.g110.t1.cds;Name=aug_scaffold_1.g110.t1;Parent=aug_scaffold_1.g110.t1
###
scaffold_1	AUGUSTUS	gene	301345	302541	1568.66474526	-	.	ID=aug_scaffold_1.g111.t1g;Name=aug_scaffold_1.g111.t1;depth=12668;status=Matches RNA-Seq data
scaffold_1	AUGUSTUS	mRNA	301345	302541	1568.66474526	-	.	ID=aug_scaffold_1.g111.t1;Name=aug_scaffold_1.g111.t1;Parent=aug_scaffold_1.g111.t1g
scaffold_1	AUGUSTUS	exon	301345	301367	2.0	-	2	ID=aug_scaffold_1.g111.t1.cds;Name=aug_scaffold_1.g111.t1;Parent=aug_scaffold_1.g111.t1
scaffold_1	AUGUSTUS	exon	301423	301804	5.0827806496	-	0	ID=aug_scaffold_1.g111.t1.cds;Name=aug_scaffold_1.g111.t1;Parent=aug_scaffold_1.g111.t1
scaffold_1	AUGUSTUS	exon	301859	302301	7.21804213528	-	2	ID=aug_scaffold_1.g111.t1.cds;Name=aug_scaffold_1.g111.t1;Parent=aug_scaffold_1.g111.t1
scaffold_1	AUGUSTUS	exon	302361	302468	7.21804213528	-	2	ID=aug_scaffold_1.g111.t1.cds;Name=aug_scaffold_1.g111.t1;Parent=aug_scaffold_1.g111.t1
scaffold_1	AUGUSTUS	exon	302532	302541	2.96182876604	-	0	ID=aug_scaffold_1.g111.t1.cds;Name=aug_scaffold_1.g111.t1;Parent=aug_scaffold_1.g111.t1
###
scaffold_1	fixgff	gene	303481	305393	123790816.297	+	.	ID=mRNA113_gg;Name=113_g;depth=929;status=Matches RNA-Seq data
scaffold_1	fixgff	mRNA	303481	305393	123790816.297	+	.	ID=mRNA113_g;Name=113_g;Parent=mRNA113_gg
scaffold_1	GeneMark.hmm	exon	303481	303723	2.44038850206	+	0	ID=mRNA113_g.cds;Name=113_g;Parent=mRNA113_g;gene_id=113_g;transcript_id=113_t
scaffold_1	GeneMark.hmm	exon	303773	303820	6.44187589304	+	0	ID=mRNA113_g.cds;Name=113_g;Parent=mRNA113_g;gene_id=113_g;transcript_id=113_t
scaffold_1	GeneMark.hmm	exon	303875	303930	6.44187589304	+	0	ID=mRNA113_g.cds;Name=113_g;Parent=mRNA113_g;gene_id=113_g;transcript_id=113_t
scaffold_1	GeneMark.hmm	exon	303987	304008	6.44187589304	+	2	ID=mRNA113_g.cds;Name=113_g;Parent=mRNA113_g;gene_id=113_g;transcript_id=113_t
scaffold_1	GeneMark.hmm	exon	304058	304225	6.44187589304	+	0	ID=mRNA113_g.cds;Name=113_g;Parent=mRNA113_g;gene_id=113_g;transcript_id=113_t
scaffold_1	GeneMark.hmm	exon	304278	304432	6.44187589304	+	0	ID=mRNA113_g.cds;Name=113_g;Parent=mRNA113_g;gene_id=113_g;transcript_id=113_t
scaffold_1	GeneMark.hmm	exon	304480	304669	6.44187589304	+	2	ID=mRNA113_g.cds;Name=113_g;Parent=mRNA113_g;gene_id=113_g;transcript_id=113_t
scaffold_1	GeneMark.hmm	exon	304723	304855	6.44187589304	+	0	ID=mRNA113_g.cds;Name=113_g;Parent=mRNA113_g;gene_id=113_g;transcript_id=113_t
scaffold_1	GeneMark.hmm	exon	304912	305020	6.44187589304	+	1	ID=mRNA113_g.cds;Name=113_g;Parent=mRNA113_g;gene_id=113_g;transcript_id=113_t
scaffold_1	GeneMark.hmm	exon	305073	305260	6.24815898164	+	2	ID=mRNA113_g.cds;Name=113_g;Parent=mRNA113_g;gene_id=113_g;transcript_id=113_t
scaffold_1	GeneMark.hmm	exon	305314	305393	2.7376539855	+	1	ID=mRNA113_g.cds;Name=113_g;Parent=mRNA113_g;gene_id=113_g;transcript_id=113_t
###
scaffold_1	AUGUSTUS	gene	311203	311638	4.0	-	.	ID=aug_scaffold_1.g115.t1g;Name=aug_scaffold_1.g115.t1;depth=3697;status=Matches RNA-Seq data
scaffold_1	AUGUSTUS	mRNA	311203	311638	4.0	-	.	ID=aug_scaffold_1.g115.t1;Name=aug_scaffold_1.g115.t1;Parent=aug_scaffold_1.g115.t1g
scaffold_1	AUGUSTUS	exon	311203	311435	2.0	-	2	ID=aug_scaffold_1.g115.t1.cds;Name=aug_scaffold_1.g115.t1;Parent=aug_scaffold_1.g115.t1
scaffold_1	AUGUSTUS	exon	311506	311638	2.0	-	0	ID=aug_scaffold_1.g115.t1.cds;Name=aug_scaffold_1.g115.t1;Parent=aug_scaffold_1.g115.t1
###
scaffold_1	fixgff	gene	312432	314216	16.0	-	.	ID=mRNA116_gg;Name=116_g;depth=809;status=Matches RNA-Seq data
scaffold_1	fixgff	mRNA	312432	314216	16.0	-	.	ID=mRNA116_g;Name=116_g;Parent=mRNA116_gg
scaffold_1	GeneMark.hmm	exon	312432	313658	2.0	-	0	ID=mRNA116_g.cds;Name=116_g;Parent=mRNA116_g;gene_id=116_g;transcript_id=116_t
scaffold_1	GeneMark.hmm	exon	313713	313799	4.0	-	0	ID=mRNA116_g.cds;Name=116_g;Parent=mRNA116_g;gene_id=116_g;transcript_id=116_t
scaffold_1	GeneMark.hmm	exon	313857	314216	2.0	-	0	ID=mRNA116_g.cds;Name=116_g;Parent=mRNA116_g;gene_id=116_g;transcript_id=116_t
###
scaffold_1	AUGUSTUS	gene	316147	317526	11049.8194981	-	.	ID=aug_scaffold_1.g117.t1g;Name=aug_scaffold_1.g117.t1;depth=310;status=Matches RNA-Seq data
scaffold_1	AUGUSTUS	mRNA	316147	317526	11049.8194981	-	.	ID=aug_scaffold_1.g117.t1;Name=aug_scaffold_1.g117.t1;Parent=aug_scaffold_1.g117.t1g
scaffold_1	AUGUSTUS	exon	316147	316268	2.0	-	2	ID=aug_scaffold_1.g117.t1.cds;Name=aug_scaffold_1.g117.t1;Parent=aug_scaffold_1.g117.t1
scaffold_1	AUGUSTUS	exon	316319	316640	5.78169960212	-	0	ID=aug_scaffold_1.g117.t1.cds;Name=aug_scaffold_1.g117.t1;Parent=aug_scaffold_1.g117.t1
scaffold_1	AUGUSTUS	exon	316694	316854	7.14216738952	-	2	ID=aug_scaffold_1.g117.t1.cds;Name=aug_scaffold_1.g117.t1;Parent=aug_scaffold_1.g117.t1
scaffold_1	AUGUSTUS	exon	316915	316996	7.14216738952	-	0	ID=aug_scaffold_1.g117.t1.cds;Name=aug_scaffold_1.g117.t1;Parent=aug_scaffold_1.g117.t1
scaffold_1	AUGUSTUS	exon	317052	317111	7.14216738952	-	0	ID=aug_scaffold_1.g117.t1.cds;Name=aug_scaffold_1.g117.t1;Parent=aug_scaffold_1.g117.t1
scaffold_1	AUGUSTUS	exon	317164	317526	2.62288706486	-	0	ID=aug_scaffold_1.g117.t1.cds;Name=aug_scaffold_1.g117.t1;Parent=aug_scaffold_1.g117.t1
###
scaffold_1	AUGUSTUS	gene	317911	322102	1.01460934445e+15	-	.	ID=aug_scaffold_1.g118.t1g;Name=aug_scaffold_1.g118.t1;depth=3693;status=Matches RNA-Seq data
scaffold_1	AUGUSTUS	mRNA	317911	322102	1.01460934445e+15	-	.	ID=aug_scaffold_1.g118.t1;Name=aug_scaffold_1.g118.t1;Parent=aug_scaffold_1.g118.t1g
scaffold_1	AUGUSTUS	exon	317911	317945	2.0	-	2	ID=aug_scaffold_1.g118.t1.cds;Name=aug_scaffold_1.g118.t1;Parent=aug_scaffold_1.g118.t1
scaffold_1	AUGUSTUS	exon	317999	318073	5.68087728928	-	2	ID=aug_scaffold_1.g118.t1.cds;Name=aug_scaffold_1.g118.t1;Parent=aug_scaffold_1.g118.t1
scaffold_1	AUGUSTUS	exon	318126	318314	6.92765380492	-	2	ID=aug_scaffold_1.g118.t1.cds;Name=aug_scaffold_1.g118.t1;Parent=aug_scaffold_1.g118.t1
scaffold_1	AUGUSTUS	exon	318373	318694	6.92765380492	-	0	ID=aug_scaffold_1.g118.t1.cds;Name=aug_scaffold_1.g118.t1;Parent=aug_scaffold_1.g118.t1
scaffold_1	AUGUSTUS	exon	318747	318880	6.92765380492	-	2	ID=aug_scaffold_1.g118.t1.cds;Name=aug_scaffold_1.g118.t1;Parent=aug_scaffold_1.g118.t1
scaffold_1	AUGUSTUS	exon	318931	319185	6.92765380492	-	2	ID=aug_scaffold_1.g118.t1.cds;Name=aug_scaffold_1.g118.t1;Parent=aug_scaffold_1.g118.t1
scaffold_1	AUGUSTUS	exon	319236	319499	6.92765380492	-	2	ID=aug_scaffold_1.g118.t1.cds;Name=aug_scaffold_1.g118.t1;Parent=aug_scaffold_1.g118.t1
scaffold_1	AUGUSTUS	exon	319555	319623	6.92765380492	-	2	ID=aug_scaffold_1.g118.t1.cds;Name=aug_scaffold_1.g118.t1;Parent=aug_scaffold_1.g118.t1
scaffold_1	AUGUSTUS	exon	319676	319816	6.92765380492	-	2	ID=aug_scaffold_1.g118.t1.cds;Name=aug_scaffold_1.g118.t1;Parent=aug_scaffold_1.g118.t1
scaffold_1	AUGUSTUS	exon	319871	320023	6.92765380492	-	2	ID=aug_scaffold_1.g118.t1.cds;Name=aug_scaffold_1.g118.t1;Parent=aug_scaffold_1.g118.t1
scaffold_1	AUGUSTUS	exon	320082	320531	6.92765380492	-	2	ID=aug_scaffold_1.g118.t1.cds;Name=aug_scaffold_1.g118.t1;Parent=aug_scaffold_1.g118.t1
scaffold_1	AUGUSTUS	exon	320587	320704	6.92765380492	-	0	ID=aug_scaffold_1.g118.t1.cds;Name=aug_scaffold_1.g118.t1;Parent=aug_scaffold_1.g118.t1
scaffold_1	AUGUSTUS	exon	320760	320804	6.92765380492	-	0	ID=aug_scaffold_1.g118.t1.cds;Name=aug_scaffold_1.g118.t1;Parent=aug_scaffold_1.g118.t1
scaffold_1	AUGUSTUS	exon	320857	321072	6.92765380492	-	0	ID=aug_scaffold_1.g118.t1.cds;Name=aug_scaffold_1.g118.t1;Parent=aug_scaffold_1.g118.t1
scaffold_1	AUGUSTUS	exon	321124	321190	6.92765380492	-	1	ID=aug_scaffold_1.g118.t1.cds;Name=aug_scaffold_1.g118.t1;Parent=aug_scaffold_1.g118.t1
scaffold_1	AUGUSTUS	exon	321240	321329	6.92765380492	-	1	ID=aug_scaffold_1.g118.t1.cds;Name=aug_scaffold_1.g118.t1;Parent=aug_scaffold_1.g118.t1
scaffold_1	AUGUSTUS	exon	321389	321806	6.92765380492	-	2	ID=aug_scaffold_1.g118.t1.cds;Name=aug_scaffold_1.g118.t1;Parent=aug_scaffold_1.g118.t1
scaffold_1	AUGUSTUS	exon	321864	321953	6.92765380492	-	2	ID=aug_scaffold_1.g118.t1.cds;Name=aug_scaffold_1.g118.t1;Parent=aug_scaffold_1.g118.t1
scaffold_1	AUGUSTUS	exon	322012	322102	3.17303328894	-	0	ID=aug_scaffold_1.g118.t1.cds;Name=aug_scaffold_1.g118.t1;Parent=aug_scaffold_1.g118.t1
###
scaffold_1	AUGUSTUS	gene	322451	323663	3013.83007165	-	.	ID=aug_scaffold_1.g119.t1g;Name=aug_scaffold_1.g119.t1;depth=210;status=Matches RNA-Seq data
scaffold_1	AUGUSTUS	mRNA	322451	323663	3013.83007165	-	.	ID=aug_scaffold_1.g119.t1;Name=aug_scaffold_1.g119.t1;Parent=aug_scaffold_1.g119.t1g
scaffold_1	AUGUSTUS	exon	322451	322732	3.25913074702	-	0	ID=aug_scaffold_1.g119.t1.cds;Name=aug_scaffold_1.g119.t1;Parent=aug_scaffold_1.g119.t1
scaffold_1	AUGUSTUS	exon	322787	322973	6.60128110372	-	1	ID=aug_scaffold_1.g119.t1.cds;Name=aug_scaffold_1.g119.t1;Parent=aug_scaffold_1.g119.t1
scaffold_1	AUGUSTUS	exon	323026	323116	6.60128110372	-	2	ID=aug_scaffold_1.g119.t1.cds;Name=aug_scaffold_1.g119.t1;Parent=aug_scaffold_1.g119.t1
scaffold_1	AUGUSTUS	exon	323170	323535	6.60128110372	-	2	ID=aug_scaffold_1.g119.t1.cds;Name=aug_scaffold_1.g119.t1;Parent=aug_scaffold_1.g119.t1
scaffold_1	AUGUSTUS	exon	323588	323663	3.21463965716	-	0	ID=aug_scaffold_1.g119.t1.cds;Name=aug_scaffold_1.g119.t1;Parent=aug_scaffold_1.g119.t1
###
scaffold_1	AUGUSTUS	gene	324197	325357	482.396378839	-	.	ID=aug_scaffold_1.g120.t1g;Name=aug_scaffold_1.g120.t1;depth=650;status=Matches RNA-Seq data
scaffold_1	AUGUSTUS	mRNA	324197	325357	482.396378839	-	.	ID=aug_scaffold_1.g120.t1;Name=aug_scaffold_1.g120.t1;Parent=aug_scaffold_1.g120.t1g
scaffold_1	AUGUSTUS	exon	324197	324743	3.34310086922	-	1	ID=aug_scaffold_1.g120.t1.cds;Name=aug_scaffold_1.g120.t1;Parent=aug_scaffold_1.g120.t1
scaffold_1	AUGUSTUS	exon	324789	324943	6.68620173844	-	0	ID=aug_scaffold_1.g120.t1.cds;Name=aug_scaffold_1.g120.t1;Parent=aug_scaffold_1.g120.t1
scaffold_1	AUGUSTUS	exon	324996	325051	6.68620173844	-	2	ID=aug_scaffold_1.g120.t1.cds;Name=aug_scaffold_1.g120.t1;Parent=aug_scaffold_1.g120.t1
scaffold_1	AUGUSTUS	exon	325108	325357	3.22771816454	-	0	ID=aug_scaffold_1.g120.t1.cds;Name=aug_scaffold_1.g120.t1;Parent=aug_scaffold_1.g120.t1
###
scaffold_1	AUGUSTUS	gene	325776	326802	281.687812278	+	.	ID=aug_scaffold_1.g121.t1g;Name=aug_scaffold_1.g121.t1;depth=96;status=Matches RNA-Seq data
scaffold_1	AUGUSTUS	mRNA	325776	326802	281.687812278	+	.	ID=aug_scaffold_1.g121.t1;Name=aug_scaffold_1.g121.t1;Parent=aug_scaffold_1.g121.t1g
scaffold_1	AUGUSTUS	exon	325776	326264	3.03863314304	+	0	ID=aug_scaffold_1.g121.t1.cds;Name=aug_scaffold_1.g121.t1;Parent=aug_scaffold_1.g121.t1
scaffold_1	AUGUSTUS	exon	326317	326555	6.15177091128	+	0	ID=aug_scaffold_1.g121.t1.cds;Name=aug_scaffold_1.g121.t1;Parent=aug_scaffold_1.g121.t1
scaffold_1	AUGUSTUS	exon	326608	326728	6.15177091128	+	1	ID=aug_scaffold_1.g121.t1.cds;Name=aug_scaffold_1.g121.t1;Parent=aug_scaffold_1.g121.t1
scaffold_1	AUGUSTUS	exon	326779	326802	2.4495678761	+	0	ID=aug_scaffold_1.g121.t1.cds;Name=aug_scaffold_1.g121.t1;Parent=aug_scaffold_1.g121.t1
###
scaffold_1	AUGUSTUS	gene	327235	328269	324.189393674	-	.	ID=aug_scaffold_1.g122.t1g;Name=aug_scaffold_1.g122.t1;depth=276;status=Matches RNA-Seq data
scaffold_1	AUGUSTUS	mRNA	327235	328269	324.189393674	-	.	ID=aug_scaffold_1.g122.t1;Name=aug_scaffold_1.g122.t1;Parent=aug_scaffold_1.g122.t1g
scaffold_1	AUGUSTUS	exon	327235	327267	2.54227631442	-	0	ID=aug_scaffold_1.g122.t1.cds;Name=aug_scaffold_1.g122.t1;Parent=aug_scaffold_1.g122.t1
scaffold_1	AUGUSTUS	exon	327318	327438	6.40440603944	-	1	ID=aug_scaffold_1.g122.t1.cds;Name=aug_scaffold_1.g122.t1;Parent=aug_scaffold_1.g122.t1
scaffold_1	AUGUSTUS	exon	327495	327733	6.40440603944	-	0	ID=aug_scaffold_1.g122.t1.cds;Name=aug_scaffold_1.g122.t1;Parent=aug_scaffold_1.g122.t1
scaffold_1	AUGUSTUS	exon	327790	328269	3.10898290526	-	0	ID=aug_scaffold_1.g122.t1.cds;Name=aug_scaffold_1.g122.t1;Parent=aug_scaffold_1.g122.t1
###
scaffold_1	AUGUSTUS	gene	330057	331998	140966.22682	+	.	ID=aug_scaffold_1.g123.t1g;Name=aug_scaffold_1.g123.t1;depth=990;status=Matches RNA-Seq data
scaffold_1	AUGUSTUS	mRNA	330057	331998	140966.22682	+	.	ID=aug_scaffold_1.g123.t1;Name=aug_scaffold_1.g123.t1;Parent=aug_scaffold_1.g123.t1g
scaffold_1	AUGUSTUS	exon	330057	330301	2.69276661272	+	0	ID=aug_scaffold_1.g123.t1.cds;Name=aug_scaffold_1.g123.t1;Parent=aug_scaffold_1.g123.t1
scaffold_1	AUGUSTUS	exon	330359	330531	6.87640818764	+	1	ID=aug_scaffold_1.g123.t1.cds;Name=aug_scaffold_1.g123.t1;Parent=aug_scaffold_1.g123.t1
scaffold_1	AUGUSTUS	exon	330584	330667	6.87640818764	+	2	ID=aug_scaffold_1.g123.t1.cds;Name=aug_scaffold_1.g123.t1;Parent=aug_scaffold_1.g123.t1
scaffold_1	AUGUSTUS	exon	330727	330965	6.87640818764	+	2	ID=aug_scaffold_1.g123.t1.cds;Name=aug_scaffold_1.g123.t1;Parent=aug_scaffold_1.g123.t1
scaffold_1	AUGUSTUS	exon	331021	331315	6.87640818764	+	0	ID=aug_scaffold_1.g123.t1.cds;Name=aug_scaffold_1.g123.t1;Parent=aug_scaffold_1.g123.t1
scaffold_1	AUGUSTUS	exon	331366	331557	6.87640818764	+	2	ID=aug_scaffold_1.g123.t1.cds;Name=aug_scaffold_1.g123.t1;Parent=aug_scaffold_1.g123.t1
scaffold_1	AUGUSTUS	exon	331610	331998	3.40492944898	+	2	ID=aug_scaffold_1.g123.t1.cds;Name=aug_scaffold_1.g123.t1;Parent=aug_scaffold_1.g123.t1
###
scaffold_1	fixgff	gene	330057	331998	140966.22682	+	.	ID=mRNA122_gg;Name=122_g;depth=990;status=Matches RNA-Seq data
scaffold_1	fixgff	mRNA	330057	331998	140966.22682	+	.	ID=mRNA122_g;Name=122_g;Parent=mRNA122_gg
scaffold_1	GeneMark.hmm	exon	330057	330301	2.69276661272	+	0	ID=mRNA122_g.cds;Name=122_g;Parent=mRNA122_g;gene_id=122_g;transcript_id=122_t
scaffold_1	GeneMark.hmm	exon	330359	330531	6.87640818764	+	2	ID=mRNA122_g.cds;Name=122_g;Parent=mRNA122_g;gene_id=122_g;transcript_id=122_t
scaffold_1	GeneMark.hmm	exon	330584	330667	6.87640818764	+	1	ID=mRNA122_g.cds;Name=122_g;Parent=mRNA122_g;gene_id=122_g;transcript_id=122_t
scaffold_1	GeneMark.hmm	exon	330727	330965	6.87640818764	+	1	ID=mRNA122_g.cds;Name=122_g;Parent=mRNA122_g;gene_id=122_g;transcript_id=122_t
scaffold_1	GeneMark.hmm	exon	331021	331315	6.87640818764	+	0	ID=mRNA122_g.cds;Name=122_g;Parent=mRNA122_g;gene_id=122_g;transcript_id=122_t
scaffold_1	GeneMark.hmm	exon	331366	331557	6.87640818764	+	1	ID=mRNA122_g.cds;Name=122_g;Parent=mRNA122_g;gene_id=122_g;transcript_id=122_t
scaffold_1	GeneMark.hmm	exon	331610	331998	3.40492944898	+	1	ID=mRNA122_g.cds;Name=122_g;Parent=mRNA122_g;gene_id=122_g;transcript_id=122_t
###
scaffold_1	fixgff	gene	339938	341797	22.6720128307	-	.	ID=mRNA125_gg;Name=125_g;depth=8586;status=Matches RNA-Seq data
scaffold_1	fixgff	mRNA	339938	341797	22.6720128307	-	.	ID=mRNA125_g;Name=125_g;Parent=mRNA125_gg
scaffold_1	GeneMark.hmm	exon	339938	341184	2.83400160384	-	1	ID=mRNA125_g.cds;Name=125_g;Parent=mRNA125_g;gene_id=125_g;transcript_id=125_t
scaffold_1	GeneMark.hmm	exon	341243	341553	4.0	-	2	ID=mRNA125_g.cds;Name=125_g;Parent=mRNA125_g;gene_id=125_g;transcript_id=125_t
scaffold_1	GeneMark.hmm	exon	341640	341797	2.0	-	0	ID=mRNA125_g.cds;Name=125_g;Parent=mRNA125_g;gene_id=125_g;transcript_id=125_t
###
scaffold_1	fixgff	gene	343922	345226	17156.5054011	-	.	ID=mRNA126_gg;Name=126_g;depth=1306;status=Matches RNA-Seq data
scaffold_1	fixgff	mRNA	343922	345226	17156.5054011	-	.	ID=mRNA126_g;Name=126_g;Parent=mRNA126_gg
scaffold_1	GeneMark.hmm	exon	343922	344005	3.20392156862	-	0	ID=mRNA126_g.cds;Name=126_g;Parent=mRNA126_g;gene_id=126_g;transcript_id=126_t
scaffold_1	GeneMark.hmm	exon	344064	344442	6.40784313724	-	2	ID=mRNA126_g.cds;Name=126_g;Parent=mRNA126_g;gene_id=126_g;transcript_id=126_t
scaffold_1	GeneMark.hmm	exon	344497	344551	6.40784313724	-	1	ID=mRNA126_g.cds;Name=126_g;Parent=mRNA126_g;gene_id=126_g;transcript_id=126_t
scaffold_1	GeneMark.hmm	exon	344613	344700	6.40784313724	-	0	ID=mRNA126_g.cds;Name=126_g;Parent=mRNA126_g;gene_id=126_g;transcript_id=126_t
scaffold_1	GeneMark.hmm	exon	344758	345044	6.40784313724	-	1	ID=mRNA126_g.cds;Name=126_g;Parent=mRNA126_g;gene_id=126_g;transcript_id=126_t
scaffold_1	GeneMark.hmm	exon	345097	345226	3.1761387632	-	0	ID=mRNA126_g.cds;Name=126_g;Parent=mRNA126_g;gene_id=126_g;transcript_id=126_t
###
scaffold_1	fixgff	gene	345467	346907	429.638184231	-	.	ID=mRNA127_gg;Name=127_g;depth=1789;status=Matches RNA-Seq data
scaffold_1	fixgff	mRNA	345467	346907	429.638184231	-	.	ID=mRNA127_g;Name=127_g;Parent=mRNA127_gg
scaffold_1	GeneMark.hmm	exon	345467	345998	2.27698140008	-	2	ID=mRNA127_g.cds;Name=127_g;Parent=mRNA127_g;gene_id=127_g;transcript_id=127_t
scaffold_1	GeneMark.hmm	exon	346052	346131	4.58358061324	-	0	ID=mRNA127_g.cds;Name=127_g;Parent=mRNA127_g;gene_id=127_g;transcript_id=127_t
scaffold_1	GeneMark.hmm	exon	346179	346451	4.58358061324	-	0	ID=mRNA127_g.cds;Name=127_g;Parent=mRNA127_g;gene_id=127_g;transcript_id=127_t
scaffold_1	GeneMark.hmm	exon	346504	346685	4.49059249356	-	1	ID=mRNA127_g.cds;Name=127_g;Parent=mRNA127_g;gene_id=127_g;transcript_id=127_t
scaffold_1	GeneMark.hmm	exon	346745	346907	2.0	-	0	ID=mRNA127_g.cds;Name=127_g;Parent=mRNA127_g;gene_id=127_g;transcript_id=127_t
###
scaffold_1	fixgff	gene	347636	349655	4096.0	+	.	ID=mRNA128_gg;Name=128_g;depth=179;status=Matches RNA-Seq data
scaffold_1	fixgff	mRNA	347636	349655	4096.0	+	.	ID=mRNA128_g;Name=128_g;Parent=mRNA128_gg
scaffold_1	GeneMark.hmm	exon	347636	347867	2.0	+	0	ID=mRNA128_g.cds;Name=128_g;Parent=mRNA128_g;gene_id=128_g;transcript_id=128_t
scaffold_1	GeneMark.hmm	exon	347920	348467	4.0	+	1	ID=mRNA128_g.cds;Name=128_g;Parent=mRNA128_g;gene_id=128_g;transcript_id=128_t
scaffold_1	GeneMark.hmm	exon	348528	348745	4.0	+	0	ID=mRNA128_g.cds;Name=128_g;Parent=mRNA128_g;gene_id=128_g;transcript_id=128_t
scaffold_1	GeneMark.hmm	exon	348799	348867	4.0	+	2	ID=mRNA128_g.cds;Name=128_g;Parent=mRNA128_g;gene_id=128_g;transcript_id=128_t
scaffold_1	GeneMark.hmm	exon	348920	349170	4.0	+	2	ID=mRNA128_g.cds;Name=128_g;Parent=mRNA128_g;gene_id=128_g;transcript_id=128_t
scaffold_1	GeneMark.hmm	exon	349229	349327	4.0	+	1	ID=mRNA128_g.cds;Name=128_g;Parent=mRNA128_g;gene_id=128_g;transcript_id=128_t
scaffold_1	GeneMark.hmm	exon	349381	349655	2.0	+	1	ID=mRNA128_g.cds;Name=128_g;Parent=mRNA128_g;gene_id=128_g;transcript_id=128_t
###
scaffold_1	fixgff	gene	362202	362744	4.0	+	.	ID=mRNA132_gg;Name=132_g;depth=2255;status=Matches RNA-Seq data
scaffold_1	fixgff	mRNA	362202	362744	4.0	+	.	ID=mRNA132_g;Name=132_g;Parent=mRNA132_gg
scaffold_1	GeneMark.hmm	exon	362202	362246	2.0	+	0	ID=mRNA132_g.cds;Name=132_g;Parent=mRNA132_g;gene_id=132_g;transcript_id=132_t
scaffold_1	GeneMark.hmm	exon	362295	362744	2.0	+	0	ID=mRNA132_g.cds;Name=132_g;Parent=mRNA132_g;gene_id=132_g;transcript_id=132_t
###
scaffold_1	fixgff	gene	368574	372433	6542.12756642	-	.	ID=mRNA135_gg;Name=135_g;depth=1792;status=Matches RNA-Seq data
scaffold_1	fixgff	mRNA	368574	372433	6542.12756642	-	.	ID=mRNA135_g;Name=135_g;Parent=mRNA135_gg
scaffold_1	GeneMark.hmm	exon	368574	369285	2.0	-	2	ID=mRNA135_g.cds;Name=135_g;Parent=mRNA135_g;gene_id=135_g;transcript_id=135_t
scaffold_1	GeneMark.hmm	exon	369347	369522	4.0	-	0	ID=mRNA135_g.cds;Name=135_g;Parent=mRNA135_g;gene_id=135_g;transcript_id=135_t
scaffold_1	GeneMark.hmm	exon	369577	369927	4.0	-	0	ID=mRNA135_g.cds;Name=135_g;Parent=mRNA135_g;gene_id=135_g;transcript_id=135_t
scaffold_1	GeneMark.hmm	exon	369987	370031	4.0	-	0	ID=mRNA135_g.cds;Name=135_g;Parent=mRNA135_g;gene_id=135_g;transcript_id=135_t
scaffold_1	GeneMark.hmm	exon	370089	370225	4.0	-	1	ID=mRNA135_g.cds;Name=135_g;Parent=mRNA135_g;gene_id=135_g;transcript_id=135_t
scaffold_1	GeneMark.hmm	exon	370290	371671	5.70898831312	-	2	ID=mRNA135_g.cds;Name=135_g;Parent=mRNA135_g;gene_id=135_g;transcript_id=135_t
scaffold_1	GeneMark.hmm	exon	371724	372433	2.23815362764	-	0	ID=mRNA135_g.cds;Name=135_g;Parent=mRNA135_g;gene_id=135_g;transcript_id=135_t
###
scaffold_1	fixgff	gene	375266	377804	44106190.4767	+	.	ID=mRNA136_gg;Name=136_g;depth=1201;status=Matches RNA-Seq data
scaffold_1	fixgff	mRNA	375266	377804	44106190.4767	+	.	ID=mRNA136_g;Name=136_g;Parent=mRNA136_gg
scaffold_1	GeneMark.hmm	exon	375266	375390	2.03641042706	+	0	ID=mRNA136_g.cds;Name=136_g;Parent=mRNA136_g;gene_id=136_g;transcript_id=136_t
scaffold_1	GeneMark.hmm	exon	375445	375547	5.30529272048	+	2	ID=mRNA136_g.cds;Name=136_g;Parent=mRNA136_g;gene_id=136_g;transcript_id=136_t
scaffold_1	GeneMark.hmm	exon	375597	375691	5.51100485168	+	0	ID=mRNA136_g.cds;Name=136_g;Parent=mRNA136_g;gene_id=136_g;transcript_id=136_t
scaffold_1	GeneMark.hmm	exon	375747	375831	5.51100485168	+	2	ID=mRNA136_g.cds;Name=136_g;Parent=mRNA136_g;gene_id=136_g;transcript_id=136_t
scaffold_1	GeneMark.hmm	exon	375890	376055	6.16783487448	+	0	ID=mRNA136_g.cds;Name=136_g;Parent=mRNA136_g;gene_id=136_g;transcript_id=136_t
scaffold_1	GeneMark.hmm	exon	376110	376211	6.1799237706	+	1	ID=mRNA136_g.cds;Name=136_g;Parent=mRNA136_g;gene_id=136_g;transcript_id=136_t
scaffold_1	GeneMark.hmm	exon	376301	376402	6.1799237706	+	1	ID=mRNA136_g.cds;Name=136_g;Parent=mRNA136_g;gene_id=136_g;transcript_id=136_t
scaffold_1	GeneMark.hmm	exon	376454	376727	6.1799237706	+	1	ID=mRNA136_g.cds;Name=136_g;Parent=mRNA136_g;gene_id=136_g;transcript_id=136_t
scaffold_1	GeneMark.hmm	exon	376793	376864	6.1799237706	+	2	ID=mRNA136_g.cds;Name=136_g;Parent=mRNA136_g;gene_id=136_g;transcript_id=136_t
scaffold_1	GeneMark.hmm	exon	376950	377325	5.82233679532	+	2	ID=mRNA136_g.cds;Name=136_g;Parent=mRNA136_g;gene_id=136_g;transcript_id=136_t
scaffold_1	GeneMark.hmm	exon	377379	377804	2.56626064752	+	0	ID=mRNA136_g.cds;Name=136_g;Parent=mRNA136_g;gene_id=136_g;transcript_id=136_t
###
scaffold_1	fixgff	gene	377844	379557	7582.87851951	-	.	ID=mRNA137_gg;Name=137_g;depth=1470;status=Matches RNA-Seq data
scaffold_1	fixgff	mRNA	377844	379557	7582.87851951	-	.	ID=mRNA137_g;Name=137_g;Parent=mRNA137_gg
scaffold_1	GeneMark.hmm	exon	377844	378056	2.0	-	0	ID=mRNA137_g.cds;Name=137_g;Parent=mRNA137_g;gene_id=137_g;transcript_id=137_t
scaffold_1	GeneMark.hmm	exon	378109	378539	6.33415835904	-	1	ID=mRNA137_g.cds;Name=137_g;Parent=mRNA137_g;gene_id=137_g;transcript_id=137_t
scaffold_1	GeneMark.hmm	exon	378592	378664	6.77906699652	-	0	ID=mRNA137_g.cds;Name=137_g;Parent=mRNA137_g;gene_id=137_g;transcript_id=137_t
scaffold_1	GeneMark.hmm	exon	378713	378862	6.77906699652	-	0	ID=mRNA137_g.cds;Name=137_g;Parent=mRNA137_g;gene_id=137_g;transcript_id=137_t
scaffold_1	GeneMark.hmm	exon	378915	379045	5.6630491862	-	1	ID=mRNA137_g.cds;Name=137_g;Parent=mRNA137_g;gene_id=137_g;transcript_id=137_t
scaffold_1	GeneMark.hmm	exon	379104	379557	2.29998498198	-	0	ID=mRNA137_g.cds;Name=137_g;Parent=mRNA137_g;gene_id=137_g;transcript_id=137_t
###
scaffold_1	AUGUSTUS	gene	384045	385053	2646.8860068	-	.	ID=aug_scaffold_1.g144.t1g;Name=aug_scaffold_1.g144.t1;depth=1981;status=Matches RNA-Seq data
scaffold_1	AUGUSTUS	mRNA	384045	385053	2646.8860068	-	.	ID=aug_scaffold_1.g144.t1;Name=aug_scaffold_1.g144.t1;Parent=aug_scaffold_1.g144.t1g
scaffold_1	AUGUSTUS	exon	384045	384186	2.0	-	1	ID=aug_scaffold_1.g144.t1.cds;Name=aug_scaffold_1.g144.t1;Parent=aug_scaffold_1.g144.t1
scaffold_1	AUGUSTUS	exon	384241	384319	5.9676373766	-	2	ID=aug_scaffold_1.g144.t1.cds;Name=aug_scaffold_1.g144.t1;Parent=aug_scaffold_1.g144.t1
scaffold_1	AUGUSTUS	exon	384370	384469	7.578666904	-	0	ID=aug_scaffold_1.g144.t1.cds;Name=aug_scaffold_1.g144.t1;Parent=aug_scaffold_1.g144.t1
scaffold_1	AUGUSTUS	exon	384521	384604	7.66393741012	-	0	ID=aug_scaffold_1.g144.t1.cds;Name=aug_scaffold_1.g144.t1;Parent=aug_scaffold_1.g144.t1
scaffold_1	AUGUSTUS	exon	384655	385053	3.81819450426	-	0	ID=aug_scaffold_1.g144.t1.cds;Name=aug_scaffold_1.g144.t1;Parent=aug_scaffold_1.g144.t1
###
scaffold_1	AUGUSTUS	gene	392821	393987	1.45758354756	-	.	ID=aug_scaffold_1.g147.t1g;Name=aug_scaffold_1.g147.t1;depth=730;status=Matches RNA-Seq data
scaffold_1	AUGUSTUS	mRNA	392821	393987	1.45758354756	-	.	ID=aug_scaffold_1.g147.t1;Name=aug_scaffold_1.g147.t1;Parent=aug_scaffold_1.g147.t1g
scaffold_1	AUGUSTUS	exon	392821	393987	1.45758354756	-	0	ID=aug_scaffold_1.g147.t1.cds;Name=aug_scaffold_1.g147.t1;Parent=aug_scaffold_1.g147.t1
###
scaffold_1	fixgff	gene	397247	399103	1704.47874566	+	.	ID=mRNA146_gg;Name=146_g;depth=707;status=Matches RNA-Seq data
scaffold_1	fixgff	mRNA	397247	399103	1704.47874566	+	.	ID=mRNA146_g;Name=146_g;Parent=mRNA146_gg
scaffold_1	GeneMark.hmm	exon	397247	397495	2.9788550992	+	0	ID=mRNA146_g.cds;Name=146_g;Parent=mRNA146_g;gene_id=146_g;transcript_id=146_t
scaffold_1	GeneMark.hmm	exon	397554	397658	6.1360868164	+	0	ID=mRNA146_g.cds;Name=146_g;Parent=mRNA146_g;gene_id=146_g;transcript_id=146_t
scaffold_1	GeneMark.hmm	exon	397709	397998	6.1360868164	+	0	ID=mRNA146_g.cds;Name=146_g;Parent=mRNA146_g;gene_id=146_g;transcript_id=146_t
scaffold_1	GeneMark.hmm	exon	398054	398722	5.77775926348	+	2	ID=mRNA146_g.cds;Name=146_g;Parent=mRNA146_g;gene_id=146_g;transcript_id=146_t
scaffold_1	GeneMark.hmm	exon	398776	399103	2.63026664766	+	2	ID=mRNA146_g.cds;Name=146_g;Parent=mRNA146_g;gene_id=146_g;transcript_id=146_t
###
scaffold_1	fixgff	gene	399445	400581	1.0	+	.	ID=mRNA147_gg;Name=147_g;depth=101;status=Matches RNA-Seq data
scaffold_1	fixgff	mRNA	399445	400581	1.0	+	.	ID=mRNA147_g;Name=147_g;Parent=mRNA147_gg
scaffold_1	GeneMark.hmm	exon	399445	400581	1.0	+	0	ID=mRNA147_g.cds;Name=147_g;Parent=mRNA147_g;gene_id=147_g;transcript_id=147_t
###
scaffold_1	fixgff	gene	412670	414526	26359690.6495	-	.	ID=mRNA132415g;Name=132415;depth=1646;status=Matches RNA-Seq data
scaffold_1	fixgff	mRNA	412670	414526	26359690.6495	-	.	ID=mRNA132415;Name=132415;Parent=mRNA132415g
scaffold_1	JGI	exon	412670	412951	3.4801443324	-	0	ID=mRNA132415.cds;Name=132415;Parent=mRNA132415;alias=e_gww2.1.617.1;exonNumber=12;proteinId=132415
scaffold_1	JGI	exon	413008	413179	6.98872149704	-	0	ID=mRNA132415.cds;Name=132415;Parent=mRNA132415;alias=e_gww2.1.617.1;exonNumber=10;proteinId=132415
scaffold_1	JGI	exon	413237	413425	6.98872149704	-	1	ID=mRNA132415.cds;Name=132415;Parent=mRNA132415;alias=e_gww2.1.617.1;exonNumber=9;proteinId=132415
scaffold_1	JGI	exon	413478	413618	6.98872149704	-	1	ID=mRNA132415.cds;Name=132415;Parent=mRNA132415;alias=e_gww2.1.617.1;exonNumber=8;proteinId=132415
scaffold_1	JGI	exon	413670	413749	6.98872149704	-	1	ID=mRNA132415.cds;Name=132415;Parent=mRNA132415;alias=e_gww2.1.617.1;exonNumber=7;proteinId=132415
scaffold_1	JGI	exon	413800	413883	6.98872149704	-	0	ID=mRNA132415.cds;Name=132415;Parent=mRNA132415;alias=e_gww2.1.617.1;exonNumber=6;proteinId=132415
scaffold_1	JGI	exon	413946	414077	6.98872149704	-	0	ID=mRNA132415.cds;Name=132415;Parent=mRNA132415;alias=e_gww2.1.617.1;exonNumber=5;proteinId=132415
scaffold_1	JGI	exon	414144	414231	5.46302979744	-	0	ID=mRNA132415.cds;Name=132415;Parent=mRNA132415;alias=e_gww2.1.617.1;exonNumber=4;proteinId=132415
scaffold_1	JGI	exon	414289	414354	4.89089541008	-	1	ID=mRNA132415.cds;Name=132415;Parent=mRNA132415;alias=e_gww2.1.617.1;exonNumber=3;proteinId=132415
scaffold_1	JGI	exon	414420	414526	2.43295851704	-	1	ID=mRNA132415.cds;Name=132415;Parent=mRNA132415;alias=e_gww2.1.617.1;exonNumber=2;proteinId=132415
###
scaffold_1	fixgff	gene	428016	429365	247.407878709	+	.	ID=mRNA158_gg;Name=158_g;depth=1345;status=Matches RNA-Seq data
scaffold_1	fixgff	mRNA	428016	429365	247.407878709	+	.	ID=mRNA158_g;Name=158_g;Parent=mRNA158_gg
scaffold_1	GeneMark.hmm	exon	428016	428351	2.71190566464	+	0	ID=mRNA158_g.cds;Name=158_g;Parent=mRNA158_g;gene_id=158_g;transcript_id=158_t
scaffold_1	GeneMark.hmm	exon	428407	428697	6.84408597228	+	0	ID=mRNA158_g.cds;Name=158_g;Parent=mRNA158_g;gene_id=158_g;transcript_id=158_t
scaffold_1	GeneMark.hmm	exon	428749	429258	6.02714706332	+	0	ID=mRNA158_g.cds;Name=158_g;Parent=mRNA158_g;gene_id=158_g;transcript_id=158_t
scaffold_1	GeneMark.hmm	exon	429309	429365	2.21162608012	+	0	ID=mRNA158_g.cds;Name=158_g;Parent=mRNA158_g;gene_id=158_g;transcript_id=158_t
###
scaffold_1	fixgff	gene	429498	431265	8239.25487973	-	.	ID=mRNA159_gg;Name=159_g;depth=897;status=Matches RNA-Seq data
scaffold_1	fixgff	mRNA	429498	431265	8239.25487973	-	.	ID=mRNA159_g;Name=159_g;Parent=mRNA159_gg
scaffold_1	GeneMark.hmm	exon	429498	429983	3.15691110224	-	0	ID=mRNA159_g.cds;Name=159_g;Parent=mRNA159_g;gene_id=159_g;transcript_id=159_t
scaffold_1	GeneMark.hmm	exon	430034	430555	6.0268084464	-	0	ID=mRNA159_g.cds;Name=159_g;Parent=mRNA159_g;gene_id=159_g;transcript_id=159_t
scaffold_1	GeneMark.hmm	exon	430610	430705	5.59731696644	-	0	ID=mRNA159_g.cds;Name=159_g;Parent=mRNA159_g;gene_id=159_g;transcript_id=159_t
scaffold_1	GeneMark.hmm	exon	430758	430884	5.59731696644	-	2	ID=mRNA159_g.cds;Name=159_g;Parent=mRNA159_g;gene_id=159_g;transcript_id=159_t
scaffold_1	GeneMark.hmm	exon	430937	430965	5.59731696644	-	0	ID=mRNA159_g.cds;Name=159_g;Parent=mRNA159_g;gene_id=159_g;transcript_id=159_t
scaffold_1	GeneMark.hmm	exon	431020	431265	2.46944008956	-	0	ID=mRNA159_g.cds;Name=159_g;Parent=mRNA159_g;gene_id=159_g;transcript_id=159_t
###
scaffold_1	fixgff	gene	431652	433427	16.0	-	.	ID=mRNA160_gg;Name=160_g;depth=6765;status=Matches RNA-Seq data
scaffold_1	fixgff	mRNA	431652	433427	16.0	-	.	ID=mRNA160_g;Name=160_g;Parent=mRNA160_gg
scaffold_1	GeneMark.hmm	exon	431652	431775	2.0	-	2	ID=mRNA160_g.cds;Name=160_g;Parent=mRNA160_g;gene_id=160_g;transcript_id=160_t
scaffold_1	GeneMark.hmm	exon	431828	432402	4.0	-	0	ID=mRNA160_g.cds;Name=160_g;Parent=mRNA160_g;gene_id=160_g;transcript_id=160_t
scaffold_1	GeneMark.hmm	exon	432453	433427	2.0	-	0	ID=mRNA160_g.cds;Name=160_g;Parent=mRNA160_g;gene_id=160_g;transcript_id=160_t
###
scaffold_1	fixgff	gene	433621	434828	328.237851369	+	.	ID=mRNA161_gg;Name=161_g;depth=605;status=Matches RNA-Seq data
scaffold_1	fixgff	mRNA	433621	434828	328.237851369	+	.	ID=mRNA161_g;Name=161_g;Parent=mRNA161_gg
scaffold_1	GeneMark.hmm	exon	433621	434005	2.8165720118	+	0	ID=mRNA161_g.cds;Name=161_g;Parent=mRNA161_g;gene_id=161_g;transcript_id=161_t
scaffold_1	GeneMark.hmm	exon	434058	434300	6.17941863052	+	1	ID=mRNA161_g.cds;Name=161_g;Parent=mRNA161_g;gene_id=161_g;transcript_id=161_t
scaffold_1	GeneMark.hmm	exon	434361	434570	6.17941863052	+	1	ID=mRNA161_g.cds;Name=161_g;Parent=mRNA161_g;gene_id=161_g;transcript_id=161_t
scaffold_1	GeneMark.hmm	exon	434656	434828	3.0519159286	+	1	ID=mRNA161_g.cds;Name=161_g;Parent=mRNA161_g;gene_id=161_g;transcript_id=161_t
###
scaffold_1	fixgff	gene	450327	452706	35161.0629881	-	.	ID=mRNA166_gg;Name=166_g;depth=2792;status=Matches RNA-Seq data
scaffold_1	fixgff	mRNA	450327	452706	35161.0629881	-	.	ID=mRNA166_g;Name=166_g;Parent=mRNA166_gg
scaffold_1	GeneMark.hmm	exon	450327	450563	2.39897924918	-	0	ID=mRNA166_g.cds;Name=166_g;Parent=mRNA166_g;gene_id=166_g;transcript_id=166_t
scaffold_1	GeneMark.hmm	exon	450641	450673	5.48393475036	-	0	ID=mRNA166_g.cds;Name=166_g;Parent=mRNA166_g;gene_id=166_g;transcript_id=166_t
scaffold_1	GeneMark.hmm	exon	450730	450915	5.48393475036	-	0	ID=mRNA166_g.cds;Name=166_g;Parent=mRNA166_g;gene_id=166_g;transcript_id=166_t
scaffold_1	GeneMark.hmm	exon	450972	451073	5.48393475036	-	0	ID=mRNA166_g.cds;Name=166_g;Parent=mRNA166_g;gene_id=166_g;transcript_id=166_t
scaffold_1	GeneMark.hmm	exon	451133	451199	5.48393475036	-	2	ID=mRNA166_g.cds;Name=166_g;Parent=mRNA166_g;gene_id=166_g;transcript_id=166_t
scaffold_1	GeneMark.hmm	exon	451263	451384	5.48393475036	-	0	ID=mRNA166_g.cds;Name=166_g;Parent=mRNA166_g;gene_id=166_g;transcript_id=166_t
scaffold_1	GeneMark.hmm	exon	451438	452706	2.95511312576	-	0	ID=mRNA166_g.cds;Name=166_g;Parent=mRNA166_g;gene_id=166_g;transcript_id=166_t
###
scaffold_1	AUGUSTUS	gene	457649	458815	36264.5241416	-	.	ID=aug_scaffold_1.g171.t1g;Name=aug_scaffold_1.g171.t1;depth=7520;status=Matches RNA-Seq data
scaffold_1	AUGUSTUS	mRNA	457649	458815	36264.5241416	-	.	ID=aug_scaffold_1.g171.t1;Name=aug_scaffold_1.g171.t1;Parent=aug_scaffold_1.g171.t1g
scaffold_1	AUGUSTUS	exon	457649	457761	3.68285203168	-	2	ID=aug_scaffold_1.g171.t1.cds;Name=aug_scaffold_1.g171.t1;Parent=aug_scaffold_1.g171.t1
scaffold_1	AUGUSTUS	exon	457813	458083	7.36570406336	-	0	ID=aug_scaffold_1.g171.t1.cds;Name=aug_scaffold_1.g171.t1;Parent=aug_scaffold_1.g171.t1
scaffold_1	AUGUSTUS	exon	458139	458281	7.36570406336	-	2	ID=aug_scaffold_1.g171.t1.cds;Name=aug_scaffold_1.g171.t1;Parent=aug_scaffold_1.g171.t1
scaffold_1	AUGUSTUS	exon	458334	458402	7.36570406336	-	2	ID=aug_scaffold_1.g171.t1.cds;Name=aug_scaffold_1.g171.t1;Parent=aug_scaffold_1.g171.t1
scaffold_1	AUGUSTUS	exon	458454	458604	7.36570406336	-	0	ID=aug_scaffold_1.g171.t1.cds;Name=aug_scaffold_1.g171.t1;Parent=aug_scaffold_1.g171.t1
scaffold_1	AUGUSTUS	exon	458657	458815	3.34534297062	-	0	ID=aug_scaffold_1.g171.t1.cds;Name=aug_scaffold_1.g171.t1;Parent=aug_scaffold_1.g171.t1
###
scaffold_1	AUGUSTUS	gene	459092	459582	16.0	-	.	ID=aug_scaffold_1.g172.t1g;Name=aug_scaffold_1.g172.t1;depth=2814;status=Matches RNA-Seq data
scaffold_1	AUGUSTUS	mRNA	459092	459582	16.0	-	.	ID=aug_scaffold_1.g172.t1;Name=aug_scaffold_1.g172.t1;Parent=aug_scaffold_1.g172.t1g
scaffold_1	AUGUSTUS	exon	459092	459323	2.0	-	1	ID=aug_scaffold_1.g172.t1.cds;Name=aug_scaffold_1.g172.t1;Parent=aug_scaffold_1.g172.t1
scaffold_1	AUGUSTUS	exon	459380	459500	4.0	-	2	ID=aug_scaffold_1.g172.t1.cds;Name=aug_scaffold_1.g172.t1;Parent=aug_scaffold_1.g172.t1
scaffold_1	AUGUSTUS	exon	459555	459582	2.0	-	0	ID=aug_scaffold_1.g172.t1.cds;Name=aug_scaffold_1.g172.t1;Parent=aug_scaffold_1.g172.t1
###
scaffold_1	fixgff	gene	462264	462814	64.0	+	.	ID=mRNA122638g;Name=122638;depth=12933;status=Matches RNA-Seq data
scaffold_1	fixgff	mRNA	462264	462814	64.0	+	.	ID=mRNA122638;Name=122638;Parent=mRNA122638g
scaffold_1	JGI	exon	462264	462326	2.0	+	0	ID=mRNA122638.cds;Name=122638;Parent=mRNA122638;alias=e_gwh2.1.1114.1;exonNumber=1;proteinId=122638
scaffold_1	JGI	exon	462386	462446	4.0	+	0	ID=mRNA122638.cds;Name=122638;Parent=mRNA122638;alias=e_gwh2.1.1114.1;exonNumber=3;proteinId=122638
scaffold_1	JGI	exon	462499	462602	4.0	+	1	ID=mRNA122638.cds;Name=122638;Parent=mRNA122638;alias=e_gwh2.1.1114.1;exonNumber=4;proteinId=122638
scaffold_1	JGI	exon	462656	462814	2.0	+	0	ID=mRNA122638.cds;Name=122638;Parent=mRNA122638;alias=e_gwh2.1.1114.1;exonNumber=5;proteinId=122638
###
scaffold_1	fixgff	gene	466571	467408	16.0	+	.	ID=mRNA150g;Name=150;depth=8828;status=Matches RNA-Seq data
scaffold_1	fixgff	mRNA	466571	467408	16.0	+	.	ID=mRNA150;Name=150;Parent=mRNA150g
scaffold_1	JGI	exon	466571	467244	2.0	+	0	ID=mRNA150.cds;Name=150;Parent=mRNA150;alias=fgenesh1_pg.C_scaffold_1000150;exonNumber=1;proteinId=150
scaffold_1	JGI	exon	467298	467316	4.0	+	2	ID=mRNA150.cds;Name=150;Parent=mRNA150;alias=fgenesh1_pg.C_scaffold_1000150;exonNumber=2;proteinId=150
scaffold_1	JGI	exon	467370	467408	2.0	+	0	ID=mRNA150.cds;Name=150;Parent=mRNA150;alias=fgenesh1_pg.C_scaffold_1000150;exonNumber=3;proteinId=150
###
scaffold_1	AUGUSTUS	gene	470482	472071	1957.49964814	+	.	ID=aug_scaffold_1.g177.t1g;Name=aug_scaffold_1.g177.t1;depth=532;status=Matches RNA-Seq data
scaffold_1	AUGUSTUS	mRNA	470482	472071	1957.49964814	+	.	ID=aug_scaffold_1.g177.t1;Name=aug_scaffold_1.g177.t1;Parent=aug_scaffold_1.g177.t1g
scaffold_1	AUGUSTUS	exon	470482	470674	3.27957985506	+	0	ID=aug_scaffold_1.g177.t1.cds;Name=aug_scaffold_1.g177.t1;Parent=aug_scaffold_1.g177.t1
scaffold_1	AUGUSTUS	exon	470731	471013	6.67002710996	+	2	ID=aug_scaffold_1.g177.t1.cds;Name=aug_scaffold_1.g177.t1;Parent=aug_scaffold_1.g177.t1
scaffold_1	AUGUSTUS	exon	471085	471483	6.67002710996	+	1	ID=aug_scaffold_1.g177.t1.cds;Name=aug_scaffold_1.g177.t1;Parent=aug_scaffold_1.g177.t1
scaffold_1	AUGUSTUS	exon	471538	471670	6.67002710996	+	1	ID=aug_scaffold_1.g177.t1.cds;Name=aug_scaffold_1.g177.t1;Parent=aug_scaffold_1.g177.t1
scaffold_1	AUGUSTUS	exon	471721	472071	2.01141037226	+	0	ID=aug_scaffold_1.g177.t1.cds;Name=aug_scaffold_1.g177.t1;Parent=aug_scaffold_1.g177.t1
###
scaffold_1	AUGUSTUS	gene	472361	474246	1825.6295148	-	.	ID=aug_scaffold_1.g178.t1g;Name=aug_scaffold_1.g178.t1;depth=1028;status=Matches RNA-Seq data
scaffold_1	AUGUSTUS	mRNA	472361	474246	1825.6295148	-	.	ID=aug_scaffold_1.g178.t1;Name=aug_scaffold_1.g178.t1;Parent=aug_scaffold_1.g178.t1g
scaffold_1	AUGUSTUS	exon	472361	473031	2.88162296532	-	2	ID=aug_scaffold_1.g178.t1.cds;Name=aug_scaffold_1.g178.t1;Parent=aug_scaffold_1.g178.t1
scaffold_1	AUGUSTUS	exon	473089	473152	6.18689644768	-	0	ID=aug_scaffold_1.g178.t1.cds;Name=aug_scaffold_1.g178.t1;Parent=aug_scaffold_1.g178.t1
scaffold_1	AUGUSTUS	exon	473206	473680	6.18689644768	-	1	ID=aug_scaffold_1.g178.t1.cds;Name=aug_scaffold_1.g178.t1;Parent=aug_scaffold_1.g178.t1
scaffold_1	AUGUSTUS	exon	473730	473793	6.18689644768	-	2	ID=aug_scaffold_1.g178.t1.cds;Name=aug_scaffold_1.g178.t1;Parent=aug_scaffold_1.g178.t1
scaffold_1	AUGUSTUS	exon	473847	474246	2.67520427822	-	0	ID=aug_scaffold_1.g178.t1.cds;Name=aug_scaffold_1.g178.t1;Parent=aug_scaffold_1.g178.t1
###
scaffold_1	fixgff	gene	475426	476017	64.0	+	.	ID=mRNA154g;Name=154;depth=1710;status=Matches RNA-Seq data
scaffold_1	fixgff	mRNA	475426	476017	64.0	+	.	ID=mRNA154;Name=154;Parent=mRNA154g
scaffold_1	JGI	exon	475426	475428	2.0	+	0	ID=mRNA154.cds;Name=154;Parent=mRNA154;alias=fgenesh1_pg.C_scaffold_1000154;exonNumber=1;proteinId=154
scaffold_1	JGI	exon	475489	475657	4.0	+	0	ID=mRNA154.cds;Name=154;Parent=mRNA154;alias=fgenesh1_pg.C_scaffold_1000154;exonNumber=2;proteinId=154
scaffold_1	JGI	exon	475719	475882	4.0	+	1	ID=mRNA154.cds;Name=154;Parent=mRNA154;alias=fgenesh1_pg.C_scaffold_1000154;exonNumber=3;proteinId=154
scaffold_1	JGI	exon	475931	476017	2.0	+	0	ID=mRNA154.cds;Name=154;Parent=mRNA154;alias=fgenesh1_pg.C_scaffold_1000154;exonNumber=4;proteinId=154
###
scaffold_1	AUGUSTUS	gene	477887	478780	408053.478846	-	.	ID=aug_scaffold_1.g181.t1g;Name=aug_scaffold_1.g181.t1;depth=13280;status=Matches RNA-Seq data
scaffold_1	AUGUSTUS	mRNA	477887	478780	408053.478846	-	.	ID=aug_scaffold_1.g181.t1;Name=aug_scaffold_1.g181.t1;Parent=aug_scaffold_1.g181.t1g
scaffold_1	AUGUSTUS	exon	477887	477892	3.8783068783	-	0	ID=aug_scaffold_1.g181.t1.cds;Name=aug_scaffold_1.g181.t1;Parent=aug_scaffold_1.g181.t1
scaffold_1	AUGUSTUS	exon	477946	478047	7.7566137566	-	0	ID=aug_scaffold_1.g181.t1.cds;Name=aug_scaffold_1.g181.t1;Parent=aug_scaffold_1.g181.t1
scaffold_1	AUGUSTUS	exon	478099	478331	7.7566137566	-	2	ID=aug_scaffold_1.g181.t1.cds;Name=aug_scaffold_1.g181.t1;Parent=aug_scaffold_1.g181.t1
scaffold_1	AUGUSTUS	exon	478385	478450	7.7566137566	-	2	ID=aug_scaffold_1.g181.t1.cds;Name=aug_scaffold_1.g181.t1;Parent=aug_scaffold_1.g181.t1
scaffold_1	AUGUSTUS	exon	478506	478566	7.7566137566	-	0	ID=aug_scaffold_1.g181.t1.cds;Name=aug_scaffold_1.g181.t1;Parent=aug_scaffold_1.g181.t1
scaffold_1	AUGUSTUS	exon	478621	478679	7.7566137566	-	2	ID=aug_scaffold_1.g181.t1.cds;Name=aug_scaffold_1.g181.t1;Parent=aug_scaffold_1.g181.t1
scaffold_1	AUGUSTUS	exon	478738	478780	3.74726221238	-	0	ID=aug_scaffold_1.g181.t1.cds;Name=aug_scaffold_1.g181.t1;Parent=aug_scaffold_1.g181.t1
###
scaffold_1	AUGUSTUS	gene	483265	484424	4276.44908663	-	.	ID=aug_scaffold_1.g183.t1g;Name=aug_scaffold_1.g183.t1;depth=3067;status=Matches RNA-Seq data
scaffold_1	AUGUSTUS	mRNA	483265	484424	4276.44908663	-	.	ID=aug_scaffold_1.g183.t1;Name=aug_scaffold_1.g183.t1;Parent=aug_scaffold_1.g183.t1g
scaffold_1	AUGUSTUS	exon	483265	483615	3.29115631848	-	0	ID=aug_scaffold_1.g183.t1.cds;Name=aug_scaffold_1.g183.t1;Parent=aug_scaffold_1.g183.t1
scaffold_1	AUGUSTUS	exon	483666	483777	7.1681258984	-	1	ID=aug_scaffold_1.g183.t1.cds;Name=aug_scaffold_1.g183.t1;Parent=aug_scaffold_1.g183.t1
scaffold_1	AUGUSTUS	exon	483826	483886	7.1681258984	-	2	ID=aug_scaffold_1.g183.t1.cds;Name=aug_scaffold_1.g183.t1;Parent=aug_scaffold_1.g183.t1
scaffold_1	AUGUSTUS	exon	483945	484146	7.1681258984	-	0	ID=aug_scaffold_1.g183.t1.cds;Name=aug_scaffold_1.g183.t1;Parent=aug_scaffold_1.g183.t1
scaffold_1	AUGUSTUS	exon	484200	484424	3.52791345006	-	0	ID=aug_scaffold_1.g183.t1.cds;Name=aug_scaffold_1.g183.t1;Parent=aug_scaffold_1.g183.t1
###
scaffold_1	AUGUSTUS	gene	490641	493956	5354783.56575	-	.	ID=aug_scaffold_1.g185.t1g;Name=aug_scaffold_1.g185.t1;depth=1499;status=Matches RNA-Seq data
scaffold_1	AUGUSTUS	mRNA	490641	493956	5354783.56575	-	.	ID=aug_scaffold_1.g185.t1;Name=aug_scaffold_1.g185.t1;Parent=aug_scaffold_1.g185.t1g
scaffold_1	AUGUSTUS	exon	490641	490960	2.76916120422	-	2	ID=aug_scaffold_1.g185.t1.cds;Name=aug_scaffold_1.g185.t1;Parent=aug_scaffold_1.g185.t1
scaffold_1	AUGUSTUS	exon	491015	491666	6.66979114056	-	0	ID=aug_scaffold_1.g185.t1.cds;Name=aug_scaffold_1.g185.t1;Parent=aug_scaffold_1.g185.t1
scaffold_1	AUGUSTUS	exon	491729	491920	6.66979114056	-	0	ID=aug_scaffold_1.g185.t1.cds;Name=aug_scaffold_1.g185.t1;Parent=aug_scaffold_1.g185.t1
scaffold_1	AUGUSTUS	exon	491977	492648	6.66979114056	-	0	ID=aug_scaffold_1.g185.t1.cds;Name=aug_scaffold_1.g185.t1;Parent=aug_scaffold_1.g185.t1
scaffold_1	AUGUSTUS	exon	492710	493115	6.66979114056	-	1	ID=aug_scaffold_1.g185.t1.cds;Name=aug_scaffold_1.g185.t1;Parent=aug_scaffold_1.g185.t1
scaffold_1	AUGUSTUS	exon	493169	493298	6.66979114056	-	2	ID=aug_scaffold_1.g185.t1.cds;Name=aug_scaffold_1.g185.t1;Parent=aug_scaffold_1.g185.t1
scaffold_1	AUGUSTUS	exon	493349	493469	6.66979114056	-	0	ID=aug_scaffold_1.g185.t1.cds;Name=aug_scaffold_1.g185.t1;Parent=aug_scaffold_1.g185.t1
scaffold_1	AUGUSTUS	exon	493524	493624	6.66979114056	-	2	ID=aug_scaffold_1.g185.t1.cds;Name=aug_scaffold_1.g185.t1;Parent=aug_scaffold_1.g185.t1
scaffold_1	AUGUSTUS	exon	493683	493956	3.29312367818	-	0	ID=aug_scaffold_1.g185.t1.cds;Name=aug_scaffold_1.g185.t1;Parent=aug_scaffold_1.g185.t1
###
scaffold_1	AUGUSTUS	gene	496816	498912	18028495853.2	+	.	ID=aug_scaffold_1.g188.t1g;Name=aug_scaffold_1.g188.t1;depth=2302;status=Matches RNA-Seq data
scaffold_1	AUGUSTUS	mRNA	496816	498912	18028495853.2	+	.	ID=aug_scaffold_1.g188.t1;Name=aug_scaffold_1.g188.t1;Parent=aug_scaffold_1.g188.t1g
scaffold_1	AUGUSTUS	exon	496816	496894	3.00565152354	+	0	ID=aug_scaffold_1.g188.t1.cds;Name=aug_scaffold_1.g188.t1;Parent=aug_scaffold_1.g188.t1
scaffold_1	AUGUSTUS	exon	496945	496953	6.0927788754	+	2	ID=aug_scaffold_1.g188.t1.cds;Name=aug_scaffold_1.g188.t1;Parent=aug_scaffold_1.g188.t1
scaffold_1	AUGUSTUS	exon	497011	497039	6.0927788754	+	2	ID=aug_scaffold_1.g188.t1.cds;Name=aug_scaffold_1.g188.t1;Parent=aug_scaffold_1.g188.t1
scaffold_1	AUGUSTUS	exon	497098	497159	7.13181791444	+	0	ID=aug_scaffold_1.g188.t1.cds;Name=aug_scaffold_1.g188.t1;Parent=aug_scaffold_1.g188.t1
scaffold_1	AUGUSTUS	exon	497228	497492	7.13181791444	+	1	ID=aug_scaffold_1.g188.t1.cds;Name=aug_scaffold_1.g188.t1;Parent=aug_scaffold_1.g188.t1
scaffold_1	AUGUSTUS	exon	497544	497559	7.13181791444	+	0	ID=aug_scaffold_1.g188.t1.cds;Name=aug_scaffold_1.g188.t1;Parent=aug_scaffold_1.g188.t1
scaffold_1	AUGUSTUS	exon	497608	497667	7.13181791444	+	2	ID=aug_scaffold_1.g188.t1.cds;Name=aug_scaffold_1.g188.t1;Parent=aug_scaffold_1.g188.t1
scaffold_1	AUGUSTUS	exon	497714	497967	7.13181791444	+	2	ID=aug_scaffold_1.g188.t1.cds;Name=aug_scaffold_1.g188.t1;Parent=aug_scaffold_1.g188.t1
scaffold_1	AUGUSTUS	exon	498021	498037	7.13181791444	+	0	ID=aug_scaffold_1.g188.t1.cds;Name=aug_scaffold_1.g188.t1;Parent=aug_scaffold_1.g188.t1
scaffold_1	AUGUSTUS	exon	498092	498255	7.13181791444	+	1	ID=aug_scaffold_1.g188.t1.cds;Name=aug_scaffold_1.g188.t1;Parent=aug_scaffold_1.g188.t1
scaffold_1	AUGUSTUS	exon	498312	498322	7.13181791444	+	2	ID=aug_scaffold_1.g188.t1.cds;Name=aug_scaffold_1.g188.t1;Parent=aug_scaffold_1.g188.t1
scaffold_1	AUGUSTUS	exon	498377	498836	7.13181791444	+	0	ID=aug_scaffold_1.g188.t1.cds;Name=aug_scaffold_1.g188.t1;Parent=aug_scaffold_1.g188.t1
scaffold_1	AUGUSTUS	exon	498887	498912	3.38522715446	+	2	ID=aug_scaffold_1.g188.t1.cds;Name=aug_scaffold_1.g188.t1;Parent=aug_scaffold_1.g188.t1
###
scaffold_1	AUGUSTUS	gene	501896	503173	11.9488247414	-	.	ID=aug_scaffold_1.g189.t1g;Name=aug_scaffold_1.g189.t1;depth=874;status=Matches RNA-Seq data
scaffold_1	AUGUSTUS	mRNA	501896	503173	11.9488247414	-	.	ID=aug_scaffold_1.g189.t1;Name=aug_scaffold_1.g189.t1;Parent=aug_scaffold_1.g189.t1g
scaffold_1	AUGUSTUS	exon	501896	502293	2.27410535638	-	2	ID=aug_scaffold_1.g189.t1.cds;Name=aug_scaffold_1.g189.t1;Parent=aug_scaffold_1.g189.t1
scaffold_1	AUGUSTUS	exon	502345	503173	5.25429690752	-	0	ID=aug_scaffold_1.g189.t1.cds;Name=aug_scaffold_1.g189.t1;Parent=aug_scaffold_1.g189.t1
###
scaffold_1	fixgff	gene	503474	504435	6773.97956323	+	.	ID=mRNA166g;Name=166;depth=3047;status=Matches RNA-Seq data
scaffold_1	fixgff	mRNA	503474	504435	6773.97956323	+	.	ID=mRNA166;Name=166;Parent=mRNA166g
scaffold_1	JGI	exon	503474	503764	2.38535023876	+	0	ID=mRNA166.cds;Name=166;Parent=mRNA166;alias=fgenesh1_pg.C_scaffold_1000166;exonNumber=1;proteinId=166
scaffold_1	JGI	exon	503820	503909	5.70480008908	+	0	ID=mRNA166.cds;Name=166;Parent=mRNA166;alias=fgenesh1_pg.C_scaffold_1000166;exonNumber=2;proteinId=166
scaffold_1	JGI	exon	503965	504013	5.70480008908	+	0	ID=mRNA166.cds;Name=166;Parent=mRNA166;alias=fgenesh1_pg.C_scaffold_1000166;exonNumber=3;proteinId=166
scaffold_1	JGI	exon	504065	504235	5.70480008908	+	1	ID=mRNA166.cds;Name=166;Parent=mRNA166;alias=fgenesh1_pg.C_scaffold_1000166;exonNumber=4;proteinId=166
scaffold_1	JGI	exon	504291	504325	5.70480008908	+	1	ID=mRNA166.cds;Name=166;Parent=mRNA166;alias=fgenesh1_pg.C_scaffold_1000166;exonNumber=5;proteinId=166
scaffold_1	JGI	exon	504382	504435	2.68120491022	+	0	ID=mRNA166.cds;Name=166;Parent=mRNA166;alias=fgenesh1_pg.C_scaffold_1000166;exonNumber=6;proteinId=166
###
scaffold_1	AUGUSTUS	gene	504990	506187	427.680898415	+	.	ID=aug_scaffold_1.g191.t1g;Name=aug_scaffold_1.g191.t1;depth=2618;status=Matches RNA-Seq data
scaffold_1	AUGUSTUS	mRNA	504990	506187	427.680898415	+	.	ID=aug_scaffold_1.g191.t1;Name=aug_scaffold_1.g191.t1;Parent=aug_scaffold_1.g191.t1g
scaffold_1	AUGUSTUS	exon	504990	505313	3.07036352482	+	0	ID=aug_scaffold_1.g191.t1.cds;Name=aug_scaffold_1.g191.t1;Parent=aug_scaffold_1.g191.t1
scaffold_1	AUGUSTUS	exon	505362	505497	6.65974108256	+	0	ID=aug_scaffold_1.g191.t1.cds;Name=aug_scaffold_1.g191.t1;Parent=aug_scaffold_1.g191.t1
scaffold_1	AUGUSTUS	exon	505551	505844	6.65974108256	+	2	ID=aug_scaffold_1.g191.t1.cds;Name=aug_scaffold_1.g191.t1;Parent=aug_scaffold_1.g191.t1
scaffold_1	AUGUSTUS	exon	505901	506187	3.14061980908	+	2	ID=aug_scaffold_1.g191.t1.cds;Name=aug_scaffold_1.g191.t1;Parent=aug_scaffold_1.g191.t1
###
scaffold_1	fixgff	gene	506398	509161	165.703653295	+	.	ID=mRNA191_gg;Name=191_g;depth=1097;status=Matches RNA-Seq data
scaffold_1	fixgff	mRNA	506398	509161	165.703653295	+	.	ID=mRNA191_g;Name=191_g;Parent=mRNA191_gg
scaffold_1	GeneMark.hmm	exon	506398	507110	3.06321696742	+	0	ID=mRNA191_g.cds;Name=191_g;Parent=mRNA191_g;gene_id=191_g;transcript_id=191_t
scaffold_1	GeneMark.hmm	exon	507162	507339	6.12934898584	+	2	ID=mRNA191_g.cds;Name=191_g;Parent=mRNA191_g;gene_id=191_g;transcript_id=191_t
scaffold_1	GeneMark.hmm	exon	507391	507988	4.41275666388	+	0	ID=mRNA191_g.cds;Name=191_g;Parent=mRNA191_g;gene_id=191_g;transcript_id=191_t
scaffold_1	GeneMark.hmm	exon	508050	509161	2.0	+	1	ID=mRNA191_g.cds;Name=191_g;Parent=mRNA191_g;gene_id=191_g;transcript_id=191_t
###
scaffold_1	fixgff	gene	509311	510001	4.0	-	.	ID=mRNA192_gg;Name=192_g;depth=643;status=Matches RNA-Seq data
scaffold_1	fixgff	mRNA	509311	510001	4.0	-	.	ID=mRNA192_g;Name=192_g;Parent=mRNA192_gg
scaffold_1	GeneMark.hmm	exon	509311	509924	2.0	-	1	ID=mRNA192_g.cds;Name=192_g;Parent=mRNA192_g;gene_id=192_g;transcript_id=192_t
scaffold_1	GeneMark.hmm	exon	509977	510001	2.0	-	0	ID=mRNA192_g.cds;Name=192_g;Parent=mRNA192_g;gene_id=192_g;transcript_id=192_t
###
scaffold_1	fixgff	gene	515452	517234	256.0	+	.	ID=mRNA194_gg;Name=194_g;depth=179;status=Matches RNA-Seq data
scaffold_1	fixgff	mRNA	515452	517234	256.0	+	.	ID=mRNA194_g;Name=194_g;Parent=mRNA194_gg
scaffold_1	GeneMark.hmm	exon	515452	516014	2.0	+	0	ID=mRNA194_g.cds;Name=194_g;Parent=mRNA194_g;gene_id=194_g;transcript_id=194_t
scaffold_1	GeneMark.hmm	exon	516068	516293	4.0	+	2	ID=mRNA194_g.cds;Name=194_g;Parent=mRNA194_g;gene_id=194_g;transcript_id=194_t
scaffold_1	GeneMark.hmm	exon	516344	516543	4.0	+	0	ID=mRNA194_g.cds;Name=194_g;Parent=mRNA194_g;gene_id=194_g;transcript_id=194_t
scaffold_1	GeneMark.hmm	exon	516599	517129	4.0	+	2	ID=mRNA194_g.cds;Name=194_g;Parent=mRNA194_g;gene_id=194_g;transcript_id=194_t
scaffold_1	GeneMark.hmm	exon	517180	517234	2.0	+	2	ID=mRNA194_g.cds;Name=194_g;Parent=mRNA194_g;gene_id=194_g;transcript_id=194_t
###
scaffold_1	AUGUSTUS	gene	520166	520611	4.0	-	.	ID=aug_scaffold_1.g198.t1g;Name=aug_scaffold_1.g198.t1;depth=5872;status=Matches RNA-Seq data
scaffold_1	AUGUSTUS	mRNA	520166	520611	4.0	-	.	ID=aug_scaffold_1.g198.t1;Name=aug_scaffold_1.g198.t1;Parent=aug_scaffold_1.g198.t1g
scaffold_1	AUGUSTUS	exon	520166	520324	2.0	-	0	ID=aug_scaffold_1.g198.t1.cds;Name=aug_scaffold_1.g198.t1;Parent=aug_scaffold_1.g198.t1
scaffold_1	AUGUSTUS	exon	520378	520611	2.0	-	0	ID=aug_scaffold_1.g198.t1.cds;Name=aug_scaffold_1.g198.t1;Parent=aug_scaffold_1.g198.t1
###
scaffold_1	fixgff	gene	529135	530957	1405.45518284	-	.	ID=mRNA175g;Name=175;depth=669;status=Matches RNA-Seq data
scaffold_1	fixgff	mRNA	529135	530957	1405.45518284	-	.	ID=mRNA175;Name=175;Parent=mRNA175g
scaffold_1	JGI	exon	529135	529283	2.37343358396	-	0	ID=mRNA175.cds;Name=175;Parent=mRNA175;alias=fgenesh1_pg.C_scaffold_1000175;exonNumber=5;proteinId=175
scaffold_1	JGI	exon	529338	529725	4.74686716792	-	2	ID=mRNA175.cds;Name=175;Parent=mRNA175;alias=fgenesh1_pg.C_scaffold_1000175;exonNumber=4;proteinId=175
scaffold_1	JGI	exon	529775	530291	6.21896626552	-	0	ID=mRNA175.cds;Name=175;Parent=mRNA175;alias=fgenesh1_pg.C_scaffold_1000175;exonNumber=3;proteinId=175
scaffold_1	JGI	exon	530347	530767	6.39063979988	-	1	ID=mRNA175.cds;Name=175;Parent=mRNA175;alias=fgenesh1_pg.C_scaffold_1000175;exonNumber=2;proteinId=175
scaffold_1	JGI	exon	530831	530957	3.13884809366	-	2	ID=mRNA175.cds;Name=175;Parent=mRNA175;alias=fgenesh1_pg.C_scaffold_1000175;exonNumber=1;proteinId=175
###
scaffold_1	fixgff	gene	536967	538832	1.08306538049	+	.	ID=mRNA201_gg;Name=201_g;depth=704;status=Matches RNA-Seq data
scaffold_1	fixgff	mRNA	536967	538832	1.08306538049	+	.	ID=mRNA201_g;Name=201_g;Parent=mRNA201_gg
scaffold_1	GeneMark.hmm	exon	536967	538832	1.08306538049	+	0	ID=mRNA201_g.cds;Name=201_g;Parent=mRNA201_g;gene_id=201_g;transcript_id=201_t
###
scaffold_1	fixgff	gene	539019	540581	245.02743055	-	.	ID=mRNA202_gg;Name=202_g;depth=895;status=Matches RNA-Seq data
scaffold_1	fixgff	mRNA	539019	540581	245.02743055	-	.	ID=mRNA202_g;Name=202_g;Parent=mRNA202_gg
scaffold_1	GeneMark.hmm	exon	539019	539550	2.8259827328	-	2	ID=mRNA202_g.cds;Name=202_g;Parent=mRNA202_g;gene_id=202_g;transcript_id=202_t
scaffold_1	GeneMark.hmm	exon	539602	539729	6.29663419912	-	0	ID=mRNA202_g.cds;Name=202_g;Parent=mRNA202_g;gene_id=202_g;transcript_id=202_t
scaffold_1	GeneMark.hmm	exon	539780	540217	6.29663419912	-	0	ID=mRNA202_g.cds;Name=202_g;Parent=mRNA202_g;gene_id=202_g;transcript_id=202_t
scaffold_1	GeneMark.hmm	exon	540279	540581	2.18689672538	-	0	ID=mRNA202_g.cds;Name=202_g;Parent=mRNA202_g;gene_id=202_g;transcript_id=202_t
###
scaffold_1	fixgff	gene	553342	554413	4.0	+	.	ID=mRNA208_gg;Name=208_g;depth=2943;status=Matches RNA-Seq data
scaffold_1	fixgff	mRNA	553342	554413	4.0	+	.	ID=mRNA208_g;Name=208_g;Parent=mRNA208_gg
scaffold_1	GeneMark.hmm	exon	553342	554228	2.0	+	0	ID=mRNA208_g.cds;Name=208_g;Parent=mRNA208_g;gene_id=208_g;transcript_id=208_t
scaffold_1	GeneMark.hmm	exon	554290	554413	2.0	+	2	ID=mRNA208_g.cds;Name=208_g;Parent=mRNA208_g;gene_id=208_g;transcript_id=208_t
###
scaffold_1	fixgff	gene	563187	564861	1870.28324932	+	.	ID=mRNA209_gg;Name=209_g;depth=745;status=Matches RNA-Seq data
scaffold_1	fixgff	mRNA	563187	564861	1870.28324932	+	.	ID=mRNA209_g;Name=209_g;Parent=mRNA209_gg
scaffold_1	GeneMark.hmm	exon	563187	563376	2.5584962507	+	0	ID=mRNA209_g.cds;Name=209_g;Parent=mRNA209_g;gene_id=209_g;transcript_id=209_t
scaffold_1	GeneMark.hmm	exon	563438	563505	6.40740042624	+	1	ID=mRNA209_g.cds;Name=209_g;Parent=mRNA209_g;gene_id=209_g;transcript_id=209_t
scaffold_1	GeneMark.hmm	exon	563557	564060	6.40740042624	+	0	ID=mRNA209_g.cds;Name=209_g;Parent=mRNA209_g;gene_id=209_g;transcript_id=209_t
scaffold_1	GeneMark.hmm	exon	564117	564403	6.40740042624	+	0	ID=mRNA209_g.cds;Name=209_g;Parent=mRNA209_g;gene_id=209_g;transcript_id=209_t
scaffold_1	GeneMark.hmm	exon	564459	564861	2.7789261273	+	2	ID=mRNA209_g.cds;Name=209_g;Parent=mRNA209_g;gene_id=209_g;transcript_id=209_t
###
scaffold_1	AUGUSTUS	gene	567162	568423	6.93806299688	+	.	ID=aug_scaffold_1.g210.t1g;Name=aug_scaffold_1.g210.t1;depth=1582;status=Matches RNA-Seq data
scaffold_1	AUGUSTUS	mRNA	567162	568423	6.93806299688	+	.	ID=aug_scaffold_1.g210.t1;Name=aug_scaffold_1.g210.t1;Parent=aug_scaffold_1.g210.t1g
scaffold_1	AUGUSTUS	exon	567162	567964	2.47631725856	+	0	ID=aug_scaffold_1.g210.t1.cds;Name=aug_scaffold_1.g210.t1;Parent=aug_scaffold_1.g210.t1
scaffold_1	AUGUSTUS	exon	568018	568423	2.80176660438	+	1	ID=aug_scaffold_1.g210.t1.cds;Name=aug_scaffold_1.g210.t1;Parent=aug_scaffold_1.g210.t1
###
scaffold_1	fixgff	gene	578150	580246	1700.70731585	-	.	ID=mRNA214_gg;Name=214_g;depth=1315;status=Matches RNA-Seq data
scaffold_1	fixgff	mRNA	578150	580246	1700.70731585	-	.	ID=mRNA214_g;Name=214_g;Parent=mRNA214_gg
scaffold_1	GeneMark.hmm	exon	578150	578289	2.0	-	1	ID=mRNA214_g.cds;Name=214_g;Parent=mRNA214_g;gene_id=214_g;transcript_id=214_t
scaffold_1	GeneMark.hmm	exon	578340	578430	4.0	-	0	ID=mRNA214_g.cds;Name=214_g;Parent=mRNA214_g;gene_id=214_g;transcript_id=214_t
scaffold_1	GeneMark.hmm	exon	578483	578643	4.0	-	1	ID=mRNA214_g.cds;Name=214_g;Parent=mRNA214_g;gene_id=214_g;transcript_id=214_t
scaffold_1	GeneMark.hmm	exon	578693	579031	4.0	-	1	ID=mRNA214_g.cds;Name=214_g;Parent=mRNA214_g;gene_id=214_g;transcript_id=214_t
scaffold_1	GeneMark.hmm	exon	579082	579906	5.14258943356	-	1	ID=mRNA214_g.cds;Name=214_g;Parent=mRNA214_g;gene_id=214_g;transcript_id=214_t
scaffold_1	GeneMark.hmm	exon	579958	580246	2.58367425142	-	0	ID=mRNA214_g.cds;Name=214_g;Parent=mRNA214_g;gene_id=214_g;transcript_id=214_t
###
scaffold_1	fixgff	gene	586063	587703	2831.23551172	-	.	ID=mRNA216_gg;Name=216_g;depth=1526;status=Matches RNA-Seq data
scaffold_1	fixgff	mRNA	586063	587703	2831.23551172	-	.	ID=mRNA216_g;Name=216_g;Parent=mRNA216_gg
scaffold_1	GeneMark.hmm	exon	586063	586825	3.49232756262	-	2	ID=mRNA216_g.cds;Name=216_g;Parent=mRNA216_g;gene_id=216_g;transcript_id=216_t
scaffold_1	GeneMark.hmm	exon	586897	587048	6.3336061806	-	0	ID=mRNA216_g.cds;Name=216_g;Parent=mRNA216_g;gene_id=216_g;transcript_id=216_t
scaffold_1	GeneMark.hmm	exon	587097	587245	4.0	-	1	ID=mRNA216_g.cds;Name=216_g;Parent=mRNA216_g;gene_id=216_g;transcript_id=216_t
scaffold_1	GeneMark.hmm	exon	587293	587409	4.0	-	1	ID=mRNA216_g.cds;Name=216_g;Parent=mRNA216_g;gene_id=216_g;transcript_id=216_t
scaffold_1	GeneMark.hmm	exon	587466	587521	4.0	-	2	ID=mRNA216_g.cds;Name=216_g;Parent=mRNA216_g;gene_id=216_g;transcript_id=216_t
scaffold_1	GeneMark.hmm	exon	587582	587703	2.0	-	0	ID=mRNA216_g.cds;Name=216_g;Parent=mRNA216_g;gene_id=216_g;transcript_id=216_t
###
scaffold_1	fixgff	gene	588364	590760	551.830660928	+	.	ID=mRNA217_gg;Name=217_g;depth=7081;status=Matches RNA-Seq data
scaffold_1	fixgff	mRNA	588364	590760	551.830660928	+	.	ID=mRNA217_g;Name=217_g;Parent=mRNA217_gg
scaffold_1	GeneMark.hmm	exon	588364	588557	3.2147213049	+	0	ID=mRNA217_g.cds;Name=217_g;Parent=mRNA217_g;gene_id=217_g;transcript_id=217_t
scaffold_1	GeneMark.hmm	exon	588750	590169	7.07661782296	+	2	ID=mRNA217_g.cds;Name=217_g;Parent=mRNA217_g;gene_id=217_g;transcript_id=217_t
scaffold_1	GeneMark.hmm	exon	590224	590416	7.07661782296	+	0	ID=mRNA217_g.cds;Name=217_g;Parent=mRNA217_g;gene_id=217_g;transcript_id=217_t
scaffold_1	GeneMark.hmm	exon	590471	590760	3.4277648022	+	1	ID=mRNA217_g.cds;Name=217_g;Parent=mRNA217_g;gene_id=217_g;transcript_id=217_t
###
scaffold_1	AUGUSTUS	gene	606717	607805	256.0	-	.	ID=aug_scaffold_1.g222.t1g;Name=aug_scaffold_1.g222.t1;depth=2936;status=Matches RNA-Seq data
scaffold_1	AUGUSTUS	mRNA	606717	607805	256.0	-	.	ID=aug_scaffold_1.g222.t1;Name=aug_scaffold_1.g222.t1;Parent=aug_scaffold_1.g222.t1g
scaffold_1	AUGUSTUS	exon	606717	607250	2.0	-	0	ID=aug_scaffold_1.g222.t1.cds;Name=aug_scaffold_1.g222.t1;Parent=aug_scaffold_1.g222.t1
scaffold_1	AUGUSTUS	exon	607299	607391	4.0	-	0	ID=aug_scaffold_1.g222.t1.cds;Name=aug_scaffold_1.g222.t1;Parent=aug_scaffold_1.g222.t1
scaffold_1	AUGUSTUS	exon	607450	607470	4.0	-	0	ID=aug_scaffold_1.g222.t1.cds;Name=aug_scaffold_1.g222.t1;Parent=aug_scaffold_1.g222.t1
scaffold_1	AUGUSTUS	exon	607525	607561	4.0	-	1	ID=aug_scaffold_1.g222.t1.cds;Name=aug_scaffold_1.g222.t1;Parent=aug_scaffold_1.g222.t1
scaffold_1	AUGUSTUS	exon	607618	607805	2.0	-	0	ID=aug_scaffold_1.g222.t1.cds;Name=aug_scaffold_1.g222.t1;Parent=aug_scaffold_1.g222.t1
###
scaffold_1	fixgff	gene	614673	616718	1733.46478743	+	.	ID=mRNA226_gg;Name=226_g;depth=2732;status=Matches RNA-Seq data
scaffold_1	fixgff	mRNA	614673	616718	1733.46478743	+	.	ID=mRNA226_g;Name=226_g;Parent=mRNA226_gg
scaffold_1	GeneMark.hmm	exon	614673	615074	3.31258444686	+	0	ID=mRNA226_g.cds;Name=226_g;Parent=mRNA226_g;gene_id=226_g;transcript_id=226_t
scaffold_1	GeneMark.hmm	exon	615131	615331	6.62516889372	+	0	ID=mRNA226_g.cds;Name=226_g;Parent=mRNA226_g;gene_id=226_g;transcript_id=226_t
scaffold_1	GeneMark.hmm	exon	615403	615526	6.62516889372	+	0	ID=mRNA226_g.cds;Name=226_g;Parent=mRNA226_g;gene_id=226_g;transcript_id=226_t
scaffold_1	GeneMark.hmm	exon	615576	615859	5.90433706744	+	1	ID=mRNA226_g.cds;Name=226_g;Parent=mRNA226_g;gene_id=226_g;transcript_id=226_t
scaffold_1	GeneMark.hmm	exon	615921	616718	2.01921709718	+	0	ID=mRNA226_g.cds;Name=226_g;Parent=mRNA226_g;gene_id=226_g;transcript_id=226_t
###
scaffold_1	AUGUSTUS	gene	624156	624884	1.0	+	.	ID=aug_scaffold_1.g230.t1g;Name=aug_scaffold_1.g230.t1;depth=1843;status=Matches RNA-Seq data
scaffold_1	AUGUSTUS	mRNA	624156	624884	1.0	+	.	ID=aug_scaffold_1.g230.t1;Name=aug_scaffold_1.g230.t1;Parent=aug_scaffold_1.g230.t1g
scaffold_1	AUGUSTUS	exon	624156	624884	1.0	+	0	ID=aug_scaffold_1.g230.t1.cds;Name=aug_scaffold_1.g230.t1;Parent=aug_scaffold_1.g230.t1
###
scaffold_1	AUGUSTUS	gene	624945	625706	64.0	-	.	ID=aug_scaffold_1.g231.t1g;Name=aug_scaffold_1.g231.t1;depth=388;status=Matches RNA-Seq data
scaffold_1	AUGUSTUS	mRNA	624945	625706	64.0	-	.	ID=aug_scaffold_1.g231.t1;Name=aug_scaffold_1.g231.t1;Parent=aug_scaffold_1.g231.t1g
scaffold_1	AUGUSTUS	exon	624945	625390	2.0	-	2	ID=aug_scaffold_1.g231.t1.cds;Name=aug_scaffold_1.g231.t1;Parent=aug_scaffold_1.g231.t1
scaffold_1	AUGUSTUS	exon	625444	625494	4.0	-	2	ID=aug_scaffold_1.g231.t1.cds;Name=aug_scaffold_1.g231.t1;Parent=aug_scaffold_1.g231.t1
scaffold_1	AUGUSTUS	exon	625550	625649	4.0	-	0	ID=aug_scaffold_1.g231.t1.cds;Name=aug_scaffold_1.g231.t1;Parent=aug_scaffold_1.g231.t1
scaffold_1	AUGUSTUS	exon	625701	625706	2.0	-	0	ID=aug_scaffold_1.g231.t1.cds;Name=aug_scaffold_1.g231.t1;Parent=aug_scaffold_1.g231.t1
###
scaffold_1	fixgff	gene	629418	630591	4.0	-	.	ID=mRNA205g;Name=205;depth=2504;status=Matches RNA-Seq data
scaffold_1	fixgff	mRNA	629418	630591	4.0	-	.	ID=mRNA205;Name=205;Parent=mRNA205g
scaffold_1	JGI	exon	629418	629781	2.0	-	0	ID=mRNA205.cds;Name=205;Parent=mRNA205;alias=fgenesh1_pg.C_scaffold_1000205;exonNumber=2;proteinId=205
scaffold_1	JGI	exon	629840	630591	2.0	-	1	ID=mRNA205.cds;Name=205;Parent=mRNA205;alias=fgenesh1_pg.C_scaffold_1000205;exonNumber=1;proteinId=205
###
scaffold_1	AUGUSTUS	gene	632481	634624	47284.4123446	-	.	ID=aug_scaffold_1.g234.t1g;Name=aug_scaffold_1.g234.t1;depth=1195;status=Matches RNA-Seq data
scaffold_1	AUGUSTUS	mRNA	632481	634624	47284.4123446	-	.	ID=aug_scaffold_1.g234.t1;Name=aug_scaffold_1.g234.t1;Parent=aug_scaffold_1.g234.t1g
scaffold_1	AUGUSTUS	exon	632481	632836	2.3572433602	-	2	ID=aug_scaffold_1.g234.t1.cds;Name=aug_scaffold_1.g234.t1;Parent=aug_scaffold_1.g234.t1
scaffold_1	AUGUSTUS	exon	632897	633064	5.39581814172	-	2	ID=aug_scaffold_1.g234.t1.cds;Name=aug_scaffold_1.g234.t1;Parent=aug_scaffold_1.g234.t1
scaffold_1	AUGUSTUS	exon	633119	633234	5.39581814172	-	1	ID=aug_scaffold_1.g234.t1.cds;Name=aug_scaffold_1.g234.t1;Parent=aug_scaffold_1.g234.t1
scaffold_1	AUGUSTUS	exon	633289	633717	5.97703228228	-	1	ID=aug_scaffold_1.g234.t1.cds;Name=aug_scaffold_1.g234.t1;Parent=aug_scaffold_1.g234.t1
scaffold_1	AUGUSTUS	exon	633778	633998	6.14911381028	-	0	ID=aug_scaffold_1.g234.t1.cds;Name=aug_scaffold_1.g234.t1;Parent=aug_scaffold_1.g234.t1
scaffold_1	AUGUSTUS	exon	634056	634281	6.14911381028	-	1	ID=aug_scaffold_1.g234.t1.cds;Name=aug_scaffold_1.g234.t1;Parent=aug_scaffold_1.g234.t1
scaffold_1	AUGUSTUS	exon	634332	634624	3.0485147662	-	0	ID=aug_scaffold_1.g234.t1.cds;Name=aug_scaffold_1.g234.t1;Parent=aug_scaffold_1.g234.t1
###
scaffold_1	AUGUSTUS	gene	634849	635605	64.0	+	.	ID=aug_scaffold_1.g235.t1g;Name=aug_scaffold_1.g235.t1;depth=824;status=Matches RNA-Seq data
scaffold_1	AUGUSTUS	mRNA	634849	635605	64.0	+	.	ID=aug_scaffold_1.g235.t1;Name=aug_scaffold_1.g235.t1;Parent=aug_scaffold_1.g235.t1g
scaffold_1	AUGUSTUS	exon	634849	635017	2.0	+	0	ID=aug_scaffold_1.g235.t1.cds;Name=aug_scaffold_1.g235.t1;Parent=aug_scaffold_1.g235.t1
scaffold_1	AUGUSTUS	exon	635079	635173	4.0	+	2	ID=aug_scaffold_1.g235.t1.cds;Name=aug_scaffold_1.g235.t1;Parent=aug_scaffold_1.g235.t1
scaffold_1	AUGUSTUS	exon	635230	635517	4.0	+	0	ID=aug_scaffold_1.g235.t1.cds;Name=aug_scaffold_1.g235.t1;Parent=aug_scaffold_1.g235.t1
scaffold_1	AUGUSTUS	exon	635573	635605	2.0	+	0	ID=aug_scaffold_1.g235.t1.cds;Name=aug_scaffold_1.g235.t1;Parent=aug_scaffold_1.g235.t1
###
scaffold_1	fixgff	gene	636332	640499	122871.886088	-	.	ID=mRNA237_gg;Name=237_g;depth=4495;status=Matches RNA-Seq data
scaffold_1	fixgff	mRNA	636332	640499	122871.886088	-	.	ID=mRNA237_g;Name=237_g;Parent=mRNA237_gg
scaffold_1	GeneMark.hmm	exon	636332	637487	2.77750463796	-	2	ID=mRNA237_g.cds;Name=237_g;Parent=mRNA237_g;gene_id=237_g;transcript_id=237_t
scaffold_1	GeneMark.hmm	exon	637544	637770	6.72175908928	-	0	ID=mRNA237_g.cds;Name=237_g;Parent=mRNA237_g;gene_id=237_g;transcript_id=237_t
scaffold_1	GeneMark.hmm	exon	637824	638029	6.92921494136	-	1	ID=mRNA237_g.cds;Name=237_g;Parent=mRNA237_g;gene_id=237_g;transcript_id=237_t
scaffold_1	GeneMark.hmm	exon	638076	638522	6.92921494136	-	1	ID=mRNA237_g.cds;Name=237_g;Parent=mRNA237_g;gene_id=237_g;transcript_id=237_t
scaffold_1	GeneMark.hmm	exon	638575	638962	6.92921494136	-	0	ID=mRNA237_g.cds;Name=237_g;Parent=mRNA237_g;gene_id=237_g;transcript_id=237_t
scaffold_1	GeneMark.hmm	exon	639012	640356	6.82099295648	-	2	ID=mRNA237_g.cds;Name=237_g;Parent=mRNA237_g;gene_id=237_g;transcript_id=237_t
scaffold_1	GeneMark.hmm	exon	640405	640499	2.90011412294	-	0	ID=mRNA237_g.cds;Name=237_g;Parent=mRNA237_g;gene_id=237_g;transcript_id=237_t
###
scaffold_1	fixgff	gene	641493	644567	96.0797011206	-	.	ID=mRNA208g;Name=208;depth=3357;status=Matches RNA-Seq data
scaffold_1	fixgff	mRNA	641493	644567	96.0797011206	-	.	ID=mRNA208;Name=208;Parent=mRNA208g
scaffold_1	JGI	exon	641493	642295	3.00249066002	-	0	ID=mRNA208.cds;Name=208;Parent=mRNA208;alias=fgenesh1_pg.C_scaffold_1000208;exonNumber=4;proteinId=208
scaffold_1	JGI	exon	642355	644183	4.0	-	2	ID=mRNA208.cds;Name=208;Parent=mRNA208;alias=fgenesh1_pg.C_scaffold_1000208;exonNumber=3;proteinId=208
scaffold_1	JGI	exon	644243	644310	4.0	-	1	ID=mRNA208.cds;Name=208;Parent=mRNA208;alias=fgenesh1_pg.C_scaffold_1000208;exonNumber=2;proteinId=208
scaffold_1	JGI	exon	644361	644567	2.0	-	0	ID=mRNA208.cds;Name=208;Parent=mRNA208;alias=fgenesh1_pg.C_scaffold_1000208;exonNumber=1;proteinId=208
###
scaffold_1	fixgff	gene	641493	644669	94.8747411798	-	.	ID=mRNA238_gg;Name=238_g;depth=3288;status=Matches RNA-Seq data
scaffold_1	fixgff	mRNA	641493	644669	94.8747411798	-	.	ID=mRNA238_g;Name=238_g;Parent=mRNA238_gg
scaffold_1	GeneMark.hmm	exon	641493	642295	2.89893720466	-	1	ID=mRNA238_g.cds;Name=238_g;Parent=mRNA238_g;gene_id=238_g;transcript_id=238_t
scaffold_1	GeneMark.hmm	exon	642355	644183	4.09092774704	-	2	ID=mRNA238_g.cds;Name=238_g;Parent=mRNA238_g;gene_id=238_g;transcript_id=238_t
scaffold_1	GeneMark.hmm	exon	644243	644310	4.0	-	0	ID=mRNA238_g.cds;Name=238_g;Parent=mRNA238_g;gene_id=238_g;transcript_id=238_t
scaffold_1	GeneMark.hmm	exon	644361	644669	2.0	-	0	ID=mRNA238_g.cds;Name=238_g;Parent=mRNA238_g;gene_id=238_g;transcript_id=238_t
###
scaffold_1	AUGUSTUS	gene	647170	648223	256.0	-	.	ID=aug_scaffold_1.g238.t1g;Name=aug_scaffold_1.g238.t1;depth=5380;status=Matches RNA-Seq data
scaffold_1	AUGUSTUS	mRNA	647170	648223	256.0	-	.	ID=aug_scaffold_1.g238.t1;Name=aug_scaffold_1.g238.t1;Parent=aug_scaffold_1.g238.t1g
scaffold_1	AUGUSTUS	exon	647170	647334	2.0	-	0	ID=aug_scaffold_1.g238.t1.cds;Name=aug_scaffold_1.g238.t1;Parent=aug_scaffold_1.g238.t1
scaffold_1	AUGUSTUS	exon	647389	647616	4.0	-	0	ID=aug_scaffold_1.g238.t1.cds;Name=aug_scaffold_1.g238.t1;Parent=aug_scaffold_1.g238.t1
scaffold_1	AUGUSTUS	exon	647674	647844	4.0	-	0	ID=aug_scaffold_1.g238.t1.cds;Name=aug_scaffold_1.g238.t1;Parent=aug_scaffold_1.g238.t1
scaffold_1	AUGUSTUS	exon	647902	647964	4.0	-	0	ID=aug_scaffold_1.g238.t1.cds;Name=aug_scaffold_1.g238.t1;Parent=aug_scaffold_1.g238.t1
scaffold_1	AUGUSTUS	exon	648014	648223	2.0	-	0	ID=aug_scaffold_1.g238.t1.cds;Name=aug_scaffold_1.g238.t1;Parent=aug_scaffold_1.g238.t1
###
scaffold_1	AUGUSTUS	gene	665425	666656	37.2348027353	-	.	ID=aug_scaffold_1.g243.t1g;Name=aug_scaffold_1.g243.t1;depth=442;status=Matches RNA-Seq data
scaffold_1	AUGUSTUS	mRNA	665425	666656	37.2348027353	-	.	ID=aug_scaffold_1.g243.t1;Name=aug_scaffold_1.g243.t1;Parent=aug_scaffold_1.g243.t1g
scaffold_1	AUGUSTUS	exon	665425	665459	2.02227513228	-	2	ID=aug_scaffold_1.g243.t1.cds;Name=aug_scaffold_1.g243.t1;Parent=aug_scaffold_1.g243.t1
scaffold_1	AUGUSTUS	exon	665510	665788	5.81296664948	-	2	ID=aug_scaffold_1.g243.t1.cds;Name=aug_scaffold_1.g243.t1;Parent=aug_scaffold_1.g243.t1
scaffold_1	AUGUSTUS	exon	665843	666656	3.16745887318	-	0	ID=aug_scaffold_1.g243.t1.cds;Name=aug_scaffold_1.g243.t1;Parent=aug_scaffold_1.g243.t1
###
scaffold_1	fixgff	gene	668638	671880	20943.5553605	+	.	ID=mRNA247_gg;Name=247_g;depth=1990;status=Matches RNA-Seq data
scaffold_1	fixgff	mRNA	668638	671880	20943.5553605	+	.	ID=mRNA247_g;Name=247_g;Parent=mRNA247_gg
scaffold_1	GeneMark.hmm	exon	668638	669213	3.49631881044	+	0	ID=mRNA247_g.cds;Name=247_g;Parent=mRNA247_g;gene_id=247_g;transcript_id=247_t
scaffold_1	GeneMark.hmm	exon	669264	670555	6.99263762088	+	0	ID=mRNA247_g.cds;Name=247_g;Parent=mRNA247_g;gene_id=247_g;transcript_id=247_t
scaffold_1	GeneMark.hmm	exon	670617	670695	6.99263762088	+	2	ID=mRNA247_g.cds;Name=247_g;Parent=mRNA247_g;gene_id=247_g;transcript_id=247_t
scaffold_1	GeneMark.hmm	exon	670751	671038	6.99263762088	+	0	ID=mRNA247_g.cds;Name=247_g;Parent=mRNA247_g;gene_id=247_g;transcript_id=247_t
scaffold_1	GeneMark.hmm	exon	671091	671276	6.00740272156	+	0	ID=mRNA247_g.cds;Name=247_g;Parent=mRNA247_g;gene_id=247_g;transcript_id=247_t
scaffold_1	GeneMark.hmm	exon	671332	671880	2.91628234166	+	0	ID=mRNA247_g.cds;Name=247_g;Parent=mRNA247_g;gene_id=247_g;transcript_id=247_t
###
scaffold_1	fixgff	gene	671916	672768	519.612201137	-	.	ID=mRNA248_gg;Name=248_g;depth=206;status=Matches RNA-Seq data
scaffold_1	fixgff	mRNA	671916	672768	519.612201137	-	.	ID=mRNA248_g;Name=248_g;Parent=mRNA248_gg
scaffold_1	GeneMark.hmm	exon	671916	672133	3.38262013216	-	1	ID=mRNA248_g.cds;Name=248_g;Parent=mRNA248_g;gene_id=248_g;transcript_id=248_t
scaffold_1	GeneMark.hmm	exon	672189	672318	6.80431300352	-	0	ID=mRNA248_g.cds;Name=248_g;Parent=mRNA248_g;gene_id=248_g;transcript_id=248_t
scaffold_1	GeneMark.hmm	exon	672370	672484	6.80431300352	-	2	ID=mRNA248_g.cds;Name=248_g;Parent=mRNA248_g;gene_id=248_g;transcript_id=248_t
scaffold_1	GeneMark.hmm	exon	672536	672768	3.31785608696	-	0	ID=mRNA248_g.cds;Name=248_g;Parent=mRNA248_g;gene_id=248_g;transcript_id=248_t
###
scaffold_1	AUGUSTUS	gene	672904	674507	171803.58878	+	.	ID=aug_scaffold_1.g247.t1g;Name=aug_scaffold_1.g247.t1;depth=461;status=Matches RNA-Seq data
scaffold_1	AUGUSTUS	mRNA	672904	674507	171803.58878	+	.	ID=aug_scaffold_1.g247.t1;Name=aug_scaffold_1.g247.t1;Parent=aug_scaffold_1.g247.t1g
scaffold_1	AUGUSTUS	exon	672904	672963	2.79277326106	+	0	ID=aug_scaffold_1.g247.t1.cds;Name=aug_scaffold_1.g247.t1;Parent=aug_scaffold_1.g247.t1
scaffold_1	AUGUSTUS	exon	673013	673153	5.58554652212	+	0	ID=aug_scaffold_1.g247.t1.cds;Name=aug_scaffold_1.g247.t1;Parent=aug_scaffold_1.g247.t1
scaffold_1	AUGUSTUS	exon	673208	673327	5.58554652212	+	0	ID=aug_scaffold_1.g247.t1.cds;Name=aug_scaffold_1.g247.t1;Parent=aug_scaffold_1.g247.t1
scaffold_1	AUGUSTUS	exon	673379	673402	5.58554652212	+	0	ID=aug_scaffold_1.g247.t1.cds;Name=aug_scaffold_1.g247.t1;Parent=aug_scaffold_1.g247.t1
scaffold_1	AUGUSTUS	exon	673455	673570	5.58554652212	+	0	ID=aug_scaffold_1.g247.t1.cds;Name=aug_scaffold_1.g247.t1;Parent=aug_scaffold_1.g247.t1
scaffold_1	AUGUSTUS	exon	673624	673895	5.57356395132	+	1	ID=aug_scaffold_1.g247.t1.cds;Name=aug_scaffold_1.g247.t1;Parent=aug_scaffold_1.g247.t1
scaffold_1	AUGUSTUS	exon	673948	674310	4.77073170732	+	2	ID=aug_scaffold_1.g247.t1.cds;Name=aug_scaffold_1.g247.t1;Parent=aug_scaffold_1.g247.t1
scaffold_1	AUGUSTUS	exon	674371	674507	2.37692718534	+	2	ID=aug_scaffold_1.g247.t1.cds;Name=aug_scaffold_1.g247.t1;Parent=aug_scaffold_1.g247.t1
###
scaffold_1	AUGUSTUS	gene	674758	676191	1346237.055	-	.	ID=aug_scaffold_1.g248.t1g;Name=aug_scaffold_1.g248.t1;depth=506;status=Matches RNA-Seq data
scaffold_1	AUGUSTUS	mRNA	674758	676191	1346237.055	-	.	ID=aug_scaffold_1.g248.t1;Name=aug_scaffold_1.g248.t1;Parent=aug_scaffold_1.g248.t1g
scaffold_1	AUGUSTUS	exon	674758	674836	3.35815090358	-	1	ID=aug_scaffold_1.g248.t1.cds;Name=aug_scaffold_1.g248.t1;Parent=aug_scaffold_1.g248.t1
scaffold_1	AUGUSTUS	exon	674890	674944	6.99024634512	-	2	ID=aug_scaffold_1.g248.t1.cds;Name=aug_scaffold_1.g248.t1;Parent=aug_scaffold_1.g248.t1
scaffold_1	AUGUSTUS	exon	674992	675098	6.99024634512	-	1	ID=aug_scaffold_1.g248.t1.cds;Name=aug_scaffold_1.g248.t1;Parent=aug_scaffold_1.g248.t1
scaffold_1	AUGUSTUS	exon	675151	675511	6.99024634512	-	2	ID=aug_scaffold_1.g248.t1.cds;Name=aug_scaffold_1.g248.t1;Parent=aug_scaffold_1.g248.t1
scaffold_1	AUGUSTUS	exon	675565	675608	6.99024634512	-	1	ID=aug_scaffold_1.g248.t1.cds;Name=aug_scaffold_1.g248.t1;Parent=aug_scaffold_1.g248.t1
scaffold_1	AUGUSTUS	exon	675661	675800	6.99024634512	-	0	ID=aug_scaffold_1.g248.t1.cds;Name=aug_scaffold_1.g248.t1;Parent=aug_scaffold_1.g248.t1
scaffold_1	AUGUSTUS	exon	675854	676056	6.99024634512	-	2	ID=aug_scaffold_1.g248.t1.cds;Name=aug_scaffold_1.g248.t1;Parent=aug_scaffold_1.g248.t1
scaffold_1	AUGUSTUS	exon	676116	676191	3.43610515258	-	0	ID=aug_scaffold_1.g248.t1.cds;Name=aug_scaffold_1.g248.t1;Parent=aug_scaffold_1.g248.t1
###
scaffold_1	AUGUSTUS	gene	676438	677234	9.16960557573	+	.	ID=aug_scaffold_1.g249.t1g;Name=aug_scaffold_1.g249.t1;depth=702;status=Matches RNA-Seq data
scaffold_1	AUGUSTUS	mRNA	676438	677234	9.16960557573	+	.	ID=aug_scaffold_1.g249.t1;Name=aug_scaffold_1.g249.t1;Parent=aug_scaffold_1.g249.t1g
scaffold_1	AUGUSTUS	exon	676438	676937	3.02014133264	+	0	ID=aug_scaffold_1.g249.t1.cds;Name=aug_scaffold_1.g249.t1;Parent=aug_scaffold_1.g249.t1
scaffold_1	AUGUSTUS	exon	676988	677234	3.0361511485	+	1	ID=aug_scaffold_1.g249.t1.cds;Name=aug_scaffold_1.g249.t1;Parent=aug_scaffold_1.g249.t1
###
scaffold_1	AUGUSTUS	gene	677323	678842	248.050487573	-	.	ID=aug_scaffold_1.g250.t1g;Name=aug_scaffold_1.g250.t1;depth=1641;status=Matches RNA-Seq data
scaffold_1	AUGUSTUS	mRNA	677323	678842	248.050487573	-	.	ID=aug_scaffold_1.g250.t1;Name=aug_scaffold_1.g250.t1;Parent=aug_scaffold_1.g250.t1g
scaffold_1	AUGUSTUS	exon	677323	677693	3.35580134128	-	2	ID=aug_scaffold_1.g250.t1.cds;Name=aug_scaffold_1.g250.t1;Parent=aug_scaffold_1.g250.t1
scaffold_1	AUGUSTUS	exon	677755	678316	6.74803525268	-	0	ID=aug_scaffold_1.g250.t1.cds;Name=aug_scaffold_1.g250.t1;Parent=aug_scaffold_1.g250.t1
scaffold_1	AUGUSTUS	exon	678369	678602	5.47692133664	-	0	ID=aug_scaffold_1.g250.t1.cds;Name=aug_scaffold_1.g250.t1;Parent=aug_scaffold_1.g250.t1
scaffold_1	AUGUSTUS	exon	678663	678842	2.0	-	0	ID=aug_scaffold_1.g250.t1.cds;Name=aug_scaffold_1.g250.t1;Parent=aug_scaffold_1.g250.t1
###
scaffold_1	fixgff	gene	682854	684206	1753.09426076	+	.	ID=mRNA254_gg;Name=254_g;depth=1925;status=Matches RNA-Seq data
scaffold_1	fixgff	mRNA	682854	684206	1753.09426076	+	.	ID=mRNA254_g;Name=254_g;Parent=mRNA254_gg
scaffold_1	GeneMark.hmm	exon	682854	683024	2.34493012192	+	0	ID=mRNA254_g.cds;Name=254_g;Parent=mRNA254_g;gene_id=254_g;transcript_id=254_t
scaffold_1	GeneMark.hmm	exon	683076	683164	5.70536288572	+	0	ID=mRNA254_g.cds;Name=254_g;Parent=mRNA254_g;gene_id=254_g;transcript_id=254_t
scaffold_1	GeneMark.hmm	exon	683218	683370	6.29727907456	+	2	ID=mRNA254_g.cds;Name=254_g;Parent=mRNA254_g;gene_id=254_g;transcript_id=254_t
scaffold_1	GeneMark.hmm	exon	683421	683494	6.50680692904	+	2	ID=mRNA254_g.cds;Name=254_g;Parent=mRNA254_g;gene_id=254_g;transcript_id=254_t
scaffold_1	GeneMark.hmm	exon	683542	684206	3.19794675964	+	1	ID=mRNA254_g.cds;Name=254_g;Parent=mRNA254_g;gene_id=254_g;transcript_id=254_t
###
scaffold_1	fixgff	gene	686554	687775	10749610.1122	+	.	ID=mRNA133187g;Name=133187;depth=9324;status=Matches RNA-Seq data
scaffold_1	fixgff	mRNA	686554	687775	10749610.1122	+	.	ID=mRNA133187;Name=133187;Parent=mRNA133187g
scaffold_1	JGI	exon	686554	686575	3.86123032904	+	0	ID=mRNA133187.cds;Name=133187;Parent=mRNA133187;alias=e_gww2.1.850.1;exonNumber=1;proteinId=133187
scaffold_1	JGI	exon	686627	686664	7.72246065808	+	1	ID=mRNA133187.cds;Name=133187;Parent=mRNA133187;alias=e_gww2.1.850.1;exonNumber=2;proteinId=133187
scaffold_1	JGI	exon	686723	686764	7.72246065808	+	0	ID=mRNA133187.cds;Name=133187;Parent=mRNA133187;alias=e_gww2.1.850.1;exonNumber=3;proteinId=133187
scaffold_1	JGI	exon	686812	686938	7.72246065808	+	0	ID=mRNA133187.cds;Name=133187;Parent=mRNA133187;alias=e_gww2.1.850.1;exonNumber=4;proteinId=133187
scaffold_1	JGI	exon	686991	687115	7.72246065808	+	1	ID=mRNA133187.cds;Name=133187;Parent=mRNA133187;alias=e_gww2.1.850.1;exonNumber=5;proteinId=133187
scaffold_1	JGI	exon	687168	687293	7.72246065808	+	0	ID=mRNA133187.cds;Name=133187;Parent=mRNA133187;alias=e_gww2.1.850.1;exonNumber=6;proteinId=133187
scaffold_1	JGI	exon	687350	687526	7.72246065808	+	0	ID=mRNA133187.cds;Name=133187;Parent=mRNA133187;alias=e_gww2.1.850.1;exonNumber=7;proteinId=133187
scaffold_1	JGI	exon	687578	687638	6.563005699	+	0	ID=mRNA133187.cds;Name=133187;Parent=mRNA133187;alias=e_gww2.1.850.1;exonNumber=8;proteinId=133187
scaffold_1	JGI	exon	687690	687775	2.0	+	1	ID=mRNA133187.cds;Name=133187;Parent=mRNA133187;alias=e_gww2.1.850.1;exonNumber=9;proteinId=133187
###
scaffold_1	fixgff	gene	693774	695566	253855238.997	-	.	ID=mRNA227g;Name=227;depth=6468;status=Matches RNA-Seq data
scaffold_1	fixgff	mRNA	693774	695566	253855238.997	-	.	ID=mRNA227;Name=227;Parent=mRNA227g
scaffold_1	JGI	exon	693774	694055	3.17498214988	-	0	ID=mRNA227.cds;Name=227;Parent=mRNA227;alias=fgenesh1_pg.C_scaffold_1000227;exonNumber=11;proteinId=227
scaffold_1	JGI	exon	694105	694209	6.75998962116	-	0	ID=mRNA227.cds;Name=227;Parent=mRNA227;alias=fgenesh1_pg.C_scaffold_1000227;exonNumber=10;proteinId=227
scaffold_1	JGI	exon	694260	694476	6.75998962116	-	0	ID=mRNA227.cds;Name=227;Parent=mRNA227;alias=fgenesh1_pg.C_scaffold_1000227;exonNumber=9;proteinId=227
scaffold_1	JGI	exon	694530	694593	6.75998962116	-	1	ID=mRNA227.cds;Name=227;Parent=mRNA227;alias=fgenesh1_pg.C_scaffold_1000227;exonNumber=8;proteinId=227
scaffold_1	JGI	exon	694647	694705	6.75998962116	-	2	ID=mRNA227.cds;Name=227;Parent=mRNA227;alias=fgenesh1_pg.C_scaffold_1000227;exonNumber=7;proteinId=227
scaffold_1	JGI	exon	694759	694964	6.75998962116	-	1	ID=mRNA227.cds;Name=227;Parent=mRNA227;alias=fgenesh1_pg.C_scaffold_1000227;exonNumber=6;proteinId=227
scaffold_1	JGI	exon	695020	695117	6.75998962116	-	0	ID=mRNA227.cds;Name=227;Parent=mRNA227;alias=fgenesh1_pg.C_scaffold_1000227;exonNumber=5;proteinId=227
scaffold_1	JGI	exon	695179	695255	6.75998962116	-	2	ID=mRNA227.cds;Name=227;Parent=mRNA227;alias=fgenesh1_pg.C_scaffold_1000227;exonNumber=4;proteinId=227
scaffold_1	JGI	exon	695312	695355	6.75998962116	-	1	ID=mRNA227.cds;Name=227;Parent=mRNA227;alias=fgenesh1_pg.C_scaffold_1000227;exonNumber=3;proteinId=227
scaffold_1	JGI	exon	695407	695477	6.75998962116	-	0	ID=mRNA227.cds;Name=227;Parent=mRNA227;alias=fgenesh1_pg.C_scaffold_1000227;exonNumber=2;proteinId=227
scaffold_1	JGI	exon	695536	695566	2.7122553861	-	2	ID=mRNA227.cds;Name=227;Parent=mRNA227;alias=fgenesh1_pg.C_scaffold_1000227;exonNumber=1;proteinId=227
###
scaffold_1	fixgff	gene	695998	697143	66.2255724616	-	.	ID=mRNA259_gg;Name=259_g;depth=1807;status=Matches RNA-Seq data
scaffold_1	fixgff	mRNA	695998	697143	66.2255724616	-	.	ID=mRNA259_g;Name=259_g;Parent=mRNA259_gg
scaffold_1	GeneMark.hmm	exon	695998	696168	3.17411683004	-	0	ID=mRNA259_g.cds;Name=259_g;Parent=mRNA259_g;gene_id=259_g;transcript_id=259_t
scaffold_1	GeneMark.hmm	exon	696219	696828	6.61825654336	-	2	ID=mRNA259_g.cds;Name=259_g;Parent=mRNA259_g;gene_id=259_g;transcript_id=259_t
scaffold_1	GeneMark.hmm	exon	696884	697143	3.15252990898	-	0	ID=mRNA259_g.cds;Name=259_g;Parent=mRNA259_g;gene_id=259_g;transcript_id=259_t
###
scaffold_1	fixgff	gene	697440	698596	32401.3535529	+	.	ID=mRNA260_gg;Name=260_g;depth=3680;status=Matches RNA-Seq data
scaffold_1	fixgff	mRNA	697440	698596	32401.3535529	+	.	ID=mRNA260_g;Name=260_g;Parent=mRNA260_gg
scaffold_1	GeneMark.hmm	exon	697440	697667	2.46105847408	+	0	ID=mRNA260_g.cds;Name=260_g;Parent=mRNA260_g;gene_id=260_g;transcript_id=260_t
scaffold_1	GeneMark.hmm	exon	697719	697730	5.50100916008	+	0	ID=mRNA260_g.cds;Name=260_g;Parent=mRNA260_g;gene_id=260_g;transcript_id=260_t
scaffold_1	GeneMark.hmm	exon	697790	697898	5.50100916008	+	0	ID=mRNA260_g.cds;Name=260_g;Parent=mRNA260_g;gene_id=260_g;transcript_id=260_t
scaffold_1	GeneMark.hmm	exon	697955	698124	5.50100916008	+	1	ID=mRNA260_g.cds;Name=260_g;Parent=mRNA260_g;gene_id=260_g;transcript_id=260_t
scaffold_1	GeneMark.hmm	exon	698185	698309	5.50100916008	+	0	ID=mRNA260_g.cds;Name=260_g;Parent=mRNA260_g;gene_id=260_g;transcript_id=260_t
scaffold_1	GeneMark.hmm	exon	698360	698518	5.50100916008	+	2	ID=mRNA260_g.cds;Name=260_g;Parent=mRNA260_g;gene_id=260_g;transcript_id=260_t
scaffold_1	GeneMark.hmm	exon	698572	698596	2.61354137556	+	2	ID=mRNA260_g.cds;Name=260_g;Parent=mRNA260_g;gene_id=260_g;transcript_id=260_t
###
scaffold_1	fixgff	gene	710739	711964	256.0	+	.	ID=mRNA263_gg;Name=263_g;depth=151;status=Matches RNA-Seq data
scaffold_1	fixgff	mRNA	710739	711964	256.0	+	.	ID=mRNA263_g;Name=263_g;Parent=mRNA263_gg
scaffold_1	GeneMark.hmm	exon	710739	710795	2.0	+	0	ID=mRNA263_g.cds;Name=263_g;Parent=mRNA263_g;gene_id=263_g;transcript_id=263_t
scaffold_1	GeneMark.hmm	exon	710846	710965	4.0	+	0	ID=mRNA263_g.cds;Name=263_g;Parent=mRNA263_g;gene_id=263_g;transcript_id=263_t
scaffold_1	GeneMark.hmm	exon	711021	711575	4.0	+	0	ID=mRNA263_g.cds;Name=263_g;Parent=mRNA263_g;gene_id=263_g;transcript_id=263_t
scaffold_1	GeneMark.hmm	exon	711631	711753	4.0	+	0	ID=mRNA263_g.cds;Name=263_g;Parent=mRNA263_g;gene_id=263_g;transcript_id=263_t
scaffold_1	GeneMark.hmm	exon	711809	711964	2.0	+	0	ID=mRNA263_g.cds;Name=263_g;Parent=mRNA263_g;gene_id=263_g;transcript_id=263_t
###
scaffold_1	fixgff	gene	718947	723018	4.75160784036e+12	-	.	ID=mRNA266_gg;Name=266_g;depth=3078;status=Matches RNA-Seq data
scaffold_1	fixgff	mRNA	718947	723018	4.75160784036e+12	-	.	ID=mRNA266_g;Name=266_g;Parent=mRNA266_gg
scaffold_1	GeneMark.hmm	exon	718947	719059	3.13628020358	-	1	ID=mRNA266_g.cds;Name=266_g;Parent=mRNA266_g;gene_id=266_g;transcript_id=266_t
scaffold_1	GeneMark.hmm	exon	719112	719310	6.6651503504	-	0	ID=mRNA266_g.cds;Name=266_g;Parent=mRNA266_g;gene_id=266_g;transcript_id=266_t
scaffold_1	GeneMark.hmm	exon	719362	719497	6.6651503504	-	2	ID=mRNA266_g.cds;Name=266_g;Parent=mRNA266_g;gene_id=266_g;transcript_id=266_t
scaffold_1	GeneMark.hmm	exon	719548	719837	6.6651503504	-	0	ID=mRNA266_g.cds;Name=266_g;Parent=mRNA266_g;gene_id=266_g;transcript_id=266_t
scaffold_1	GeneMark.hmm	exon	719890	720075	6.6651503504	-	0	ID=mRNA266_g.cds;Name=266_g;Parent=mRNA266_g;gene_id=266_g;transcript_id=266_t
scaffold_1	GeneMark.hmm	exon	720131	720246	6.6651503504	-	1	ID=mRNA266_g.cds;Name=266_g;Parent=mRNA266_g;gene_id=266_g;transcript_id=266_t
scaffold_1	GeneMark.hmm	exon	720297	720606	6.6651503504	-	0	ID=mRNA266_g.cds;Name=266_g;Parent=mRNA266_g;gene_id=266_g;transcript_id=266_t
scaffold_1	GeneMark.hmm	exon	720660	720830	6.6651503504	-	0	ID=mRNA266_g.cds;Name=266_g;Parent=mRNA266_g;gene_id=266_g;transcript_id=266_t
scaffold_1	GeneMark.hmm	exon	720883	721318	6.6651503504	-	2	ID=mRNA266_g.cds;Name=266_g;Parent=mRNA266_g;gene_id=266_g;transcript_id=266_t
scaffold_1	GeneMark.hmm	exon	721372	721493	6.6651503504	-	0	ID=mRNA266_g.cds;Name=266_g;Parent=mRNA266_g;gene_id=266_g;transcript_id=266_t
scaffold_1	GeneMark.hmm	exon	721545	721709	6.6651503504	-	0	ID=mRNA266_g.cds;Name=266_g;Parent=mRNA266_g;gene_id=266_g;transcript_id=266_t
scaffold_1	GeneMark.hmm	exon	721764	721964	6.6651503504	-	0	ID=mRNA266_g.cds;Name=266_g;Parent=mRNA266_g;gene_id=266_g;transcript_id=266_t
scaffold_1	GeneMark.hmm	exon	722016	722222	6.6651503504	-	0	ID=mRNA266_g.cds;Name=266_g;Parent=mRNA266_g;gene_id=266_g;transcript_id=266_t
scaffold_1	GeneMark.hmm	exon	722277	722554	6.15965444	-	1	ID=mRNA266_g.cds;Name=266_g;Parent=mRNA266_g;gene_id=266_g;transcript_id=266_t
scaffold_1	GeneMark.hmm	exon	722609	722693	4.0	-	0	ID=mRNA266_g.cds;Name=266_g;Parent=mRNA266_g;gene_id=266_g;transcript_id=266_t
scaffold_1	GeneMark.hmm	exon	722760	722873	4.0	-	0	ID=mRNA266_g.cds;Name=266_g;Parent=mRNA266_g;gene_id=266_g;transcript_id=266_t
scaffold_1	GeneMark.hmm	exon	722941	723018	2.0	-	0	ID=mRNA266_g.cds;Name=266_g;Parent=mRNA266_g;gene_id=266_g;transcript_id=266_t
###
scaffold_1	AUGUSTUS	gene	728823	729640	75813.6034027	+	.	ID=aug_scaffold_1.g264.t1g;Name=aug_scaffold_1.g264.t1;depth=5240;status=Matches RNA-Seq data
scaffold_1	AUGUSTUS	mRNA	728823	729640	75813.6034027	+	.	ID=aug_scaffold_1.g264.t1;Name=aug_scaffold_1.g264.t1;Parent=aug_scaffold_1.g264.t1g
scaffold_1	AUGUSTUS	exon	728823	728956	3.00202273886	+	0	ID=aug_scaffold_1.g264.t1.cds;Name=aug_scaffold_1.g264.t1;Parent=aug_scaffold_1.g264.t1
scaffold_1	AUGUSTUS	exon	729016	729089	6.0909188034	+	1	ID=aug_scaffold_1.g264.t1.cds;Name=aug_scaffold_1.g264.t1;Parent=aug_scaffold_1.g264.t1
scaffold_1	AUGUSTUS	exon	729145	729200	6.0909188034	+	2	ID=aug_scaffold_1.g264.t1.cds;Name=aug_scaffold_1.g264.t1;Parent=aug_scaffold_1.g264.t1
scaffold_1	AUGUSTUS	exon	729255	729275	6.0909188034	+	0	ID=aug_scaffold_1.g264.t1.cds;Name=aug_scaffold_1.g264.t1;Parent=aug_scaffold_1.g264.t1
scaffold_1	AUGUSTUS	exon	729340	729429	6.0909188034	+	0	ID=aug_scaffold_1.g264.t1.cds;Name=aug_scaffold_1.g264.t1;Parent=aug_scaffold_1.g264.t1
scaffold_1	AUGUSTUS	exon	729480	729492	6.0909188034	+	0	ID=aug_scaffold_1.g264.t1.cds;Name=aug_scaffold_1.g264.t1;Parent=aug_scaffold_1.g264.t1
scaffold_1	AUGUSTUS	exon	729546	729640	3.01244489428	+	2	ID=aug_scaffold_1.g264.t1.cds;Name=aug_scaffold_1.g264.t1;Parent=aug_scaffold_1.g264.t1
###
scaffold_1	fixgff	gene	731372	732383	4.0	+	.	ID=mRNA270_gg;Name=270_g;depth=3269;status=Matches RNA-Seq data
scaffold_1	fixgff	mRNA	731372	732383	4.0	+	.	ID=mRNA270_g;Name=270_g;Parent=mRNA270_gg
scaffold_1	GeneMark.hmm	exon	731372	731417	2.0	+	0	ID=mRNA270_g.cds;Name=270_g;Parent=mRNA270_g;gene_id=270_g;transcript_id=270_t
scaffold_1	GeneMark.hmm	exon	731470	732383	2.0	+	1	ID=mRNA270_g.cds;Name=270_g;Parent=mRNA270_g;gene_id=270_g;transcript_id=270_t
###
scaffold_1	AUGUSTUS	gene	733048	733993	2288.34829735	-	.	ID=aug_scaffold_1.g267.t1g;Name=aug_scaffold_1.g267.t1;depth=188;status=Matches RNA-Seq data
scaffold_1	AUGUSTUS	mRNA	733048	733993	2288.34829735	-	.	ID=aug_scaffold_1.g267.t1;Name=aug_scaffold_1.g267.t1;Parent=aug_scaffold_1.g267.t1g
scaffold_1	AUGUSTUS	exon	733048	733153	2.9359780819	-	1	ID=aug_scaffold_1.g267.t1.cds;Name=aug_scaffold_1.g267.t1;Parent=aug_scaffold_1.g267.t1
scaffold_1	AUGUSTUS	exon	733204	733427	6.81803428584	-	0	ID=aug_scaffold_1.g267.t1.cds;Name=aug_scaffold_1.g267.t1;Parent=aug_scaffold_1.g267.t1
scaffold_1	AUGUSTUS	exon	733478	733638	6.81803428584	-	2	ID=aug_scaffold_1.g267.t1.cds;Name=aug_scaffold_1.g267.t1;Parent=aug_scaffold_1.g267.t1
scaffold_1	AUGUSTUS	exon	733692	733880	6.81803428584	-	2	ID=aug_scaffold_1.g267.t1.cds;Name=aug_scaffold_1.g267.t1;Parent=aug_scaffold_1.g267.t1
scaffold_1	AUGUSTUS	exon	733933	733993	2.45918825062	-	0	ID=aug_scaffold_1.g267.t1.cds;Name=aug_scaffold_1.g267.t1;Parent=aug_scaffold_1.g267.t1
###
scaffold_1	fixgff	gene	810062	811586	15141.6508628	-	.	ID=mRNA293_gg;Name=293_g;depth=1129;status=Matches RNA-Seq data
scaffold_1	fixgff	mRNA	810062	811586	15141.6508628	-	.	ID=mRNA293_g;Name=293_g;Parent=mRNA293_gg
scaffold_1	GeneMark.hmm	exon	810062	810221	2.88474245218	-	2	ID=mRNA293_g.cds;Name=293_g;Parent=mRNA293_g;gene_id=293_g;transcript_id=293_t
scaffold_1	GeneMark.hmm	exon	810272	810407	6.52795411164	-	1	ID=mRNA293_g.cds;Name=293_g;Parent=mRNA293_g;gene_id=293_g;transcript_id=293_t
scaffold_1	GeneMark.hmm	exon	810459	810868	6.52795411164	-	2	ID=mRNA293_g.cds;Name=293_g;Parent=mRNA293_g;gene_id=293_g;transcript_id=293_t
scaffold_1	GeneMark.hmm	exon	810917	811222	6.52795411164	-	2	ID=mRNA293_g.cds;Name=293_g;Parent=mRNA293_g;gene_id=293_g;transcript_id=293_t
scaffold_1	GeneMark.hmm	exon	811271	811370	6.52795411164	-	1	ID=mRNA293_g.cds;Name=293_g;Parent=mRNA293_g;gene_id=293_g;transcript_id=293_t
scaffold_1	GeneMark.hmm	exon	811424	811586	2.89039908286	-	0	ID=mRNA293_g.cds;Name=293_g;Parent=mRNA293_g;gene_id=293_g;transcript_id=293_t
###
scaffold_1	AUGUSTUS	gene	811781	812672	256.0	+	.	ID=aug_scaffold_1.g284.t1g;Name=aug_scaffold_1.g284.t1;depth=2503;status=Matches RNA-Seq data
scaffold_1	AUGUSTUS	mRNA	811781	812672	256.0	+	.	ID=aug_scaffold_1.g284.t1;Name=aug_scaffold_1.g284.t1;Parent=aug_scaffold_1.g284.t1g
scaffold_1	AUGUSTUS	exon	811781	811929	2.0	+	0	ID=aug_scaffold_1.g284.t1.cds;Name=aug_scaffold_1.g284.t1;Parent=aug_scaffold_1.g284.t1
scaffold_1	AUGUSTUS	exon	811981	812045	4.0	+	1	ID=aug_scaffold_1.g284.t1.cds;Name=aug_scaffold_1.g284.t1;Parent=aug_scaffold_1.g284.t1
scaffold_1	AUGUSTUS	exon	812097	812140	4.0	+	2	ID=aug_scaffold_1.g284.t1.cds;Name=aug_scaffold_1.g284.t1;Parent=aug_scaffold_1.g284.t1
scaffold_1	AUGUSTUS	exon	812191	812503	4.0	+	0	ID=aug_scaffold_1.g284.t1.cds;Name=aug_scaffold_1.g284.t1;Parent=aug_scaffold_1.g284.t1
scaffold_1	AUGUSTUS	exon	812560	812672	2.0	+	2	ID=aug_scaffold_1.g284.t1.cds;Name=aug_scaffold_1.g284.t1;Parent=aug_scaffold_1.g284.t1
###
scaffold_1	AUGUSTUS	gene	813013	814795	2462084.54774	+	.	ID=aug_scaffold_1.g285.t1g;Name=aug_scaffold_1.g285.t1;depth=4452;status=Matches RNA-Seq data
scaffold_1	AUGUSTUS	mRNA	813013	814795	2462084.54774	+	.	ID=aug_scaffold_1.g285.t1;Name=aug_scaffold_1.g285.t1;Parent=aug_scaffold_1.g285.t1g
scaffold_1	AUGUSTUS	exon	813013	813077	3.7503200572	+	0	ID=aug_scaffold_1.g285.t1.cds;Name=aug_scaffold_1.g285.t1;Parent=aug_scaffold_1.g285.t1
scaffold_1	AUGUSTUS	exon	813128	813302	7.5006401144	+	1	ID=aug_scaffold_1.g285.t1.cds;Name=aug_scaffold_1.g285.t1;Parent=aug_scaffold_1.g285.t1
scaffold_1	AUGUSTUS	exon	813365	813616	7.5006401144	+	0	ID=aug_scaffold_1.g285.t1.cds;Name=aug_scaffold_1.g285.t1;Parent=aug_scaffold_1.g285.t1
scaffold_1	AUGUSTUS	exon	813674	814020	7.5006401144	+	0	ID=aug_scaffold_1.g285.t1.cds;Name=aug_scaffold_1.g285.t1;Parent=aug_scaffold_1.g285.t1
scaffold_1	AUGUSTUS	exon	814082	814166	7.5006401144	+	1	ID=aug_scaffold_1.g285.t1.cds;Name=aug_scaffold_1.g285.t1;Parent=aug_scaffold_1.g285.t1
scaffold_1	AUGUSTUS	exon	814219	814362	7.5006401144	+	0	ID=aug_scaffold_1.g285.t1.cds;Name=aug_scaffold_1.g285.t1;Parent=aug_scaffold_1.g285.t1
scaffold_1	AUGUSTUS	exon	814417	814497	7.5006401144	+	0	ID=aug_scaffold_1.g285.t1.cds;Name=aug_scaffold_1.g285.t1;Parent=aug_scaffold_1.g285.t1
scaffold_1	AUGUSTUS	exon	814553	814795	3.68675824808	+	0	ID=aug_scaffold_1.g285.t1.cds;Name=aug_scaffold_1.g285.t1;Parent=aug_scaffold_1.g285.t1
###
scaffold_1	AUGUSTUS	gene	815208	816548	388059.999206	+	.	ID=aug_scaffold_1.g286.t1g;Name=aug_scaffold_1.g286.t1;depth=21234;status=Matches RNA-Seq data
scaffold_1	AUGUSTUS	mRNA	815208	816548	388059.999206	+	.	ID=aug_scaffold_1.g286.t1;Name=aug_scaffold_1.g286.t1;Parent=aug_scaffold_1.g286.t1g
scaffold_1	AUGUSTUS	exon	815208	815237	2.0	+	0	ID=aug_scaffold_1.g286.t1.cds;Name=aug_scaffold_1.g286.t1;Parent=aug_scaffold_1.g286.t1
scaffold_1	AUGUSTUS	exon	815294	815316	4.36450839328	+	0	ID=aug_scaffold_1.g286.t1.cds;Name=aug_scaffold_1.g286.t1;Parent=aug_scaffold_1.g286.t1
scaffold_1	AUGUSTUS	exon	815370	815502	6.2039258656	+	1	ID=aug_scaffold_1.g286.t1.cds;Name=aug_scaffold_1.g286.t1;Parent=aug_scaffold_1.g286.t1
scaffold_1	AUGUSTUS	exon	815559	815792	7.15800024072	+	0	ID=aug_scaffold_1.g286.t1.cds;Name=aug_scaffold_1.g286.t1;Parent=aug_scaffold_1.g286.t1
scaffold_1	AUGUSTUS	exon	815852	815960	7.15800024072	+	0	ID=aug_scaffold_1.g286.t1.cds;Name=aug_scaffold_1.g286.t1;Parent=aug_scaffold_1.g286.t1
scaffold_1	AUGUSTUS	exon	816022	816218	7.15800024072	+	2	ID=aug_scaffold_1.g286.t1.cds;Name=aug_scaffold_1.g286.t1;Parent=aug_scaffold_1.g286.t1
scaffold_1	AUGUSTUS	exon	816268	816353	7.15800024072	+	0	ID=aug_scaffold_1.g286.t1.cds;Name=aug_scaffold_1.g286.t1;Parent=aug_scaffold_1.g286.t1
scaffold_1	AUGUSTUS	exon	816404	816548	2.72960695216	+	1	ID=aug_scaffold_1.g286.t1.cds;Name=aug_scaffold_1.g286.t1;Parent=aug_scaffold_1.g286.t1
###
scaffold_1	fixgff	gene	817846	818131	4.0	+	.	ID=mRNA133120g;Name=133120;depth=21029;status=Matches RNA-Seq data
scaffold_1	fixgff	mRNA	817846	818131	4.0	+	.	ID=mRNA133120;Name=133120;Parent=mRNA133120g
scaffold_1	JGI	exon	817846	817953	2.0	+	0	ID=mRNA133120.cds;Name=133120;Parent=mRNA133120;alias=e_gww2.1.1154.1;exonNumber=1;proteinId=133120
scaffold_1	JGI	exon	818009	818131	2.0	+	0	ID=mRNA133120.cds;Name=133120;Parent=mRNA133120;alias=e_gww2.1.1154.1;exonNumber=2;proteinId=133120
###
scaffold_1	fixgff	gene	822418	826570	3522.73507061	+	.	ID=mRNA298_gg;Name=298_g;depth=1424;status=Matches RNA-Seq data
scaffold_1	fixgff	mRNA	822418	826570	3522.73507061	+	.	ID=mRNA298_g;Name=298_g;Parent=mRNA298_gg
scaffold_1	GeneMark.hmm	exon	822418	823138	2.0	+	0	ID=mRNA298_g.cds;Name=298_g;Parent=mRNA298_g;gene_id=298_g;transcript_id=298_t
scaffold_1	GeneMark.hmm	exon	823372	824727	4.15361072068	+	1	ID=mRNA298_g.cds;Name=298_g;Parent=mRNA298_g;gene_id=298_g;transcript_id=298_t
scaffold_1	GeneMark.hmm	exon	824886	825034	5.52904120724	+	1	ID=mRNA298_g.cds;Name=298_g;Parent=mRNA298_g;gene_id=298_g;transcript_id=298_t
scaffold_1	GeneMark.hmm	exon	825093	825995	5.6248542044	+	0	ID=mRNA298_g.cds;Name=298_g;Parent=mRNA298_g;gene_id=298_g;transcript_id=298_t
scaffold_1	GeneMark.hmm	exon	826050	826305	5.41252625048	+	0	ID=mRNA298_g.cds;Name=298_g;Parent=mRNA298_g;gene_id=298_g;transcript_id=298_t
scaffold_1	GeneMark.hmm	exon	826362	826570	2.51920252672	+	1	ID=mRNA298_g.cds;Name=298_g;Parent=mRNA298_g;gene_id=298_g;transcript_id=298_t
###
scaffold_1	fixgff	gene	828934	833398	50130396.0394	+	.	ID=mRNA299_gg;Name=299_g;depth=2224;status=Matches RNA-Seq data
scaffold_1	fixgff	mRNA	828934	833398	50130396.0394	+	.	ID=mRNA299_g;Name=299_g;Parent=mRNA299_gg
scaffold_1	GeneMark.hmm	exon	828934	828963	2.25849056604	+	0	ID=mRNA299_g.cds;Name=299_g;Parent=mRNA299_g;gene_id=299_g;transcript_id=299_t
scaffold_1	GeneMark.hmm	exon	829018	829247	5.67565470716	+	0	ID=mRNA299_g.cds;Name=299_g;Parent=mRNA299_g;gene_id=299_g;transcript_id=299_t
scaffold_1	GeneMark.hmm	exon	829302	829375	5.68803942388	+	2	ID=mRNA299_g.cds;Name=299_g;Parent=mRNA299_g;gene_id=299_g;transcript_id=299_t
scaffold_1	GeneMark.hmm	exon	829432	829526	5.68803942388	+	1	ID=mRNA299_g.cds;Name=299_g;Parent=mRNA299_g;gene_id=299_g;transcript_id=299_t
scaffold_1	GeneMark.hmm	exon	829579	829694	5.54888930196	+	0	ID=mRNA299_g.cds;Name=299_g;Parent=mRNA299_g;gene_id=299_g;transcript_id=299_t
scaffold_1	GeneMark.hmm	exon	829753	829835	4.7385444744	+	2	ID=mRNA299_g.cds;Name=299_g;Parent=mRNA299_g;gene_id=299_g;transcript_id=299_t
scaffold_1	GeneMark.hmm	exon	829885	829927	4.7385444744	+	1	ID=mRNA299_g.cds;Name=299_g;Parent=mRNA299_g;gene_id=299_g;transcript_id=299_t
scaffold_1	GeneMark.hmm	exon	829984	830059	4.7385444744	+	2	ID=mRNA299_g.cds;Name=299_g;Parent=mRNA299_g;gene_id=299_g;transcript_id=299_t
scaffold_1	GeneMark.hmm	exon	830109	830909	4.76286770916	+	0	ID=mRNA299_g.cds;Name=299_g;Parent=mRNA299_g;gene_id=299_g;transcript_id=299_t
scaffold_1	GeneMark.hmm	exon	830965	831005	4.5923809524	+	0	ID=mRNA299_g.cds;Name=299_g;Parent=mRNA299_g;gene_id=299_g;transcript_id=299_t
scaffold_1	GeneMark.hmm	exon	831057	831227	4.5923809524	+	2	ID=mRNA299_g.cds;Name=299_g;Parent=mRNA299_g;gene_id=299_g;transcript_id=299_t
scaffold_1	GeneMark.hmm	exon	831277	833398	2.0382451416	+	2	ID=mRNA299_g.cds;Name=299_g;Parent=mRNA299_g;gene_id=299_g;transcript_id=299_t
###
scaffold_1	AUGUSTUS	gene	834515	836463	277.801955477	+	.	ID=aug_scaffold_1.g292.t1g;Name=aug_scaffold_1.g292.t1;depth=247;status=Matches RNA-Seq data
scaffold_1	AUGUSTUS	mRNA	834515	836463	277.801955477	+	.	ID=aug_scaffold_1.g292.t1;Name=aug_scaffold_1.g292.t1;Parent=aug_scaffold_1.g292.t1g
scaffold_1	AUGUSTUS	exon	834515	834822	2.74846135078	+	0	ID=aug_scaffold_1.g292.t1.cds;Name=aug_scaffold_1.g292.t1;Parent=aug_scaffold_1.g292.t1
scaffold_1	AUGUSTUS	exon	834872	835416	6.75399268092	+	1	ID=aug_scaffold_1.g292.t1.cds;Name=aug_scaffold_1.g292.t1;Parent=aug_scaffold_1.g292.t1
scaffold_1	AUGUSTUS	exon	835466	835858	6.75160522136	+	2	ID=aug_scaffold_1.g292.t1.cds;Name=aug_scaffold_1.g292.t1;Parent=aug_scaffold_1.g292.t1
scaffold_1	AUGUSTUS	exon	835913	836463	2.2165525815	+	2	ID=aug_scaffold_1.g292.t1.cds;Name=aug_scaffold_1.g292.t1;Parent=aug_scaffold_1.g292.t1
###
scaffold_1	AUGUSTUS	gene	836905	838262	4096.0	+	.	ID=aug_scaffold_1.g293.t1g;Name=aug_scaffold_1.g293.t1;depth=7629;status=Matches RNA-Seq data
scaffold_1	AUGUSTUS	mRNA	836905	838262	4096.0	+	.	ID=aug_scaffold_1.g293.t1;Name=aug_scaffold_1.g293.t1;Parent=aug_scaffold_1.g293.t1g
scaffold_1	AUGUSTUS	exon	836905	836953	2.0	+	0	ID=aug_scaffold_1.g293.t1.cds;Name=aug_scaffold_1.g293.t1;Parent=aug_scaffold_1.g293.t1
scaffold_1	AUGUSTUS	exon	837012	837092	4.0	+	2	ID=aug_scaffold_1.g293.t1.cds;Name=aug_scaffold_1.g293.t1;Parent=aug_scaffold_1.g293.t1
scaffold_1	AUGUSTUS	exon	837145	837205	4.0	+	2	ID=aug_scaffold_1.g293.t1.cds;Name=aug_scaffold_1.g293.t1;Parent=aug_scaffold_1.g293.t1
scaffold_1	AUGUSTUS	exon	837257	837348	4.0	+	1	ID=aug_scaffold_1.g293.t1.cds;Name=aug_scaffold_1.g293.t1;Parent=aug_scaffold_1.g293.t1
scaffold_1	AUGUSTUS	exon	837400	837450	4.0	+	2	ID=aug_scaffold_1.g293.t1.cds;Name=aug_scaffold_1.g293.t1;Parent=aug_scaffold_1.g293.t1
scaffold_1	AUGUSTUS	exon	837503	837574	4.0	+	2	ID=aug_scaffold_1.g293.t1.cds;Name=aug_scaffold_1.g293.t1;Parent=aug_scaffold_1.g293.t1
scaffold_1	AUGUSTUS	exon	837631	838262	2.0	+	2	ID=aug_scaffold_1.g293.t1.cds;Name=aug_scaffold_1.g293.t1;Parent=aug_scaffold_1.g293.t1
###
scaffold_1	fixgff	gene	841756	843352	4096.0	+	.	ID=mRNA303_gg;Name=303_g;depth=824;status=Matches RNA-Seq data
scaffold_1	fixgff	mRNA	841756	843352	4096.0	+	.	ID=mRNA303_g;Name=303_g;Parent=mRNA303_gg
scaffold_1	GeneMark.hmm	exon	841756	841798	2.0	+	0	ID=mRNA303_g.cds;Name=303_g;Parent=mRNA303_g;gene_id=303_g;transcript_id=303_t
scaffold_1	GeneMark.hmm	exon	841849	841935	4.0	+	1	ID=mRNA303_g.cds;Name=303_g;Parent=mRNA303_g;gene_id=303_g;transcript_id=303_t
scaffold_1	GeneMark.hmm	exon	841990	842050	4.0	+	1	ID=mRNA303_g.cds;Name=303_g;Parent=mRNA303_g;gene_id=303_g;transcript_id=303_t
scaffold_1	GeneMark.hmm	exon	842104	842171	4.0	+	2	ID=mRNA303_g.cds;Name=303_g;Parent=mRNA303_g;gene_id=303_g;transcript_id=303_t
scaffold_1	GeneMark.hmm	exon	842229	842282	4.0	+	1	ID=mRNA303_g.cds;Name=303_g;Parent=mRNA303_g;gene_id=303_g;transcript_id=303_t
scaffold_1	GeneMark.hmm	exon	842333	842401	4.0	+	1	ID=mRNA303_g.cds;Name=303_g;Parent=mRNA303_g;gene_id=303_g;transcript_id=303_t
scaffold_1	GeneMark.hmm	exon	842457	843352	2.0	+	1	ID=mRNA303_g.cds;Name=303_g;Parent=mRNA303_g;gene_id=303_g;transcript_id=303_t
###
scaffold_1	fixgff	gene	848997	851718	64.0	-	.	ID=mRNA306_gg;Name=306_g;depth=349;status=Matches RNA-Seq data
scaffold_1	fixgff	mRNA	848997	851718	64.0	-	.	ID=mRNA306_g;Name=306_g;Parent=mRNA306_gg
scaffold_1	GeneMark.hmm	exon	848997	849413	2.0	-	0	ID=mRNA306_g.cds;Name=306_g;Parent=mRNA306_g;gene_id=306_g;transcript_id=306_t
scaffold_1	GeneMark.hmm	exon	849468	850248	4.0	-	2	ID=mRNA306_g.cds;Name=306_g;Parent=mRNA306_g;gene_id=306_g;transcript_id=306_t
scaffold_1	GeneMark.hmm	exon	850303	851636	4.0	-	0	ID=mRNA306_g.cds;Name=306_g;Parent=mRNA306_g;gene_id=306_g;transcript_id=306_t
scaffold_1	GeneMark.hmm	exon	851698	851718	2.0	-	0	ID=mRNA306_g.cds;Name=306_g;Parent=mRNA306_g;gene_id=306_g;transcript_id=306_t
###
scaffold_1	fixgff	gene	852782	854245	16.0	-	.	ID=mRNA307_gg;Name=307_g;depth=10873;status=Matches RNA-Seq data
scaffold_1	fixgff	mRNA	852782	854245	16.0	-	.	ID=mRNA307_g;Name=307_g;Parent=mRNA307_gg
scaffold_1	GeneMark.hmm	exon	852782	853147	2.0	-	0	ID=mRNA307_g.cds;Name=307_g;Parent=mRNA307_g;gene_id=307_g;transcript_id=307_t
scaffold_1	GeneMark.hmm	exon	853484	853571	4.0	-	2	ID=mRNA307_g.cds;Name=307_g;Parent=mRNA307_g;gene_id=307_g;transcript_id=307_t
scaffold_1	GeneMark.hmm	exon	853626	854245	2.0	-	0	ID=mRNA307_g.cds;Name=307_g;Parent=mRNA307_g;gene_id=307_g;transcript_id=307_t
###
scaffold_1	fixgff	gene	854911	856296	1921.49297347	+	.	ID=mRNA308_gg;Name=308_g;depth=662;status=Matches RNA-Seq data
scaffold_1	fixgff	mRNA	854911	856296	1921.49297347	+	.	ID=mRNA308_g;Name=308_g;Parent=mRNA308_gg
scaffold_1	GeneMark.hmm	exon	854911	855245	2.6438314998	+	0	ID=mRNA308_g.cds;Name=308_g;Parent=mRNA308_g;gene_id=308_g;transcript_id=308_t
scaffold_1	GeneMark.hmm	exon	855312	855528	6.07751902268	+	2	ID=mRNA308_g.cds;Name=308_g;Parent=mRNA308_g;gene_id=308_g;transcript_id=308_t
scaffold_1	GeneMark.hmm	exon	855581	856018	6.23401199208	+	0	ID=mRNA308_g.cds;Name=308_g;Parent=mRNA308_g;gene_id=308_g;transcript_id=308_t
scaffold_1	GeneMark.hmm	exon	856073	856159	6.23401199208	+	0	ID=mRNA308_g.cds;Name=308_g;Parent=mRNA308_g;gene_id=308_g;transcript_id=308_t
scaffold_1	GeneMark.hmm	exon	856213	856296	3.07711292476	+	0	ID=mRNA308_g.cds;Name=308_g;Parent=mRNA308_g;gene_id=308_g;transcript_id=308_t
###
scaffold_1	fixgff	gene	856512	857885	181505.633368	-	.	ID=mRNA123016g;Name=123016;depth=2521;status=Matches RNA-Seq data
scaffold_1	fixgff	mRNA	856512	857885	181505.633368	-	.	ID=mRNA123016;Name=123016;Parent=mRNA123016g
scaffold_1	JGI	exon	856512	856682	3.67954415598	-	0	ID=mRNA123016.cds;Name=123016;Parent=mRNA123016;alias=e_gwh2.1.732.1;exonNumber=9;proteinId=123016
scaffold_1	JGI	exon	856741	857013	7.35908831196	-	0	ID=mRNA123016.cds;Name=123016;Parent=mRNA123016;alias=e_gwh2.1.732.1;exonNumber=7;proteinId=123016
scaffold_1	JGI	exon	857067	857166	7.35908831196	-	0	ID=mRNA123016.cds;Name=123016;Parent=mRNA123016;alias=e_gwh2.1.732.1;exonNumber=6;proteinId=123016
scaffold_1	JGI	exon	857216	857289	7.35908831196	-	1	ID=mRNA123016.cds;Name=123016;Parent=mRNA123016;alias=e_gwh2.1.732.1;exonNumber=5;proteinId=123016
scaffold_1	JGI	exon	857348	857603	7.35908831196	-	0	ID=mRNA123016.cds;Name=123016;Parent=mRNA123016;alias=e_gwh2.1.732.1;exonNumber=4;proteinId=123016
scaffold_1	JGI	exon	857651	857779	7.35908831196	-	1	ID=mRNA123016.cds;Name=123016;Parent=mRNA123016;alias=e_gwh2.1.732.1;exonNumber=3;proteinId=123016
scaffold_1	JGI	exon	857839	857885	2.2854725864	-	1	ID=mRNA123016.cds;Name=123016;Parent=mRNA123016;alias=e_gwh2.1.732.1;exonNumber=2;proteinId=123016
###
scaffold_1	AUGUSTUS	gene	861120	862124	413.747194915	+	.	ID=aug_scaffold_1.g304.t1g;Name=aug_scaffold_1.g304.t1;depth=5945;status=Matches RNA-Seq data
scaffold_1	AUGUSTUS	mRNA	861120	862124	413.747194915	+	.	ID=aug_scaffold_1.g304.t1;Name=aug_scaffold_1.g304.t1;Parent=aug_scaffold_1.g304.t1g
scaffold_1	AUGUSTUS	exon	861120	861222	3.06269151662	+	0	ID=aug_scaffold_1.g304.t1.cds;Name=aug_scaffold_1.g304.t1;Parent=aug_scaffold_1.g304.t1
scaffold_1	AUGUSTUS	exon	861276	861350	6.50326129604	+	2	ID=aug_scaffold_1.g304.t1.cds;Name=aug_scaffold_1.g304.t1;Parent=aug_scaffold_1.g304.t1
scaffold_1	AUGUSTUS	exon	861403	861428	6.50326129604	+	2	ID=aug_scaffold_1.g304.t1.cds;Name=aug_scaffold_1.g304.t1;Parent=aug_scaffold_1.g304.t1
scaffold_1	AUGUSTUS	exon	861486	862124	3.19425364372	+	0	ID=aug_scaffold_1.g304.t1.cds;Name=aug_scaffold_1.g304.t1;Parent=aug_scaffold_1.g304.t1
###
scaffold_1	AUGUSTUS	gene	870525	871311	6.16839849914	+	.	ID=aug_scaffold_1.g308.t1g;Name=aug_scaffold_1.g308.t1;depth=2291;status=Matches RNA-Seq data
scaffold_1	AUGUSTUS	mRNA	870525	871311	6.16839849914	+	.	ID=aug_scaffold_1.g308.t1;Name=aug_scaffold_1.g308.t1;Parent=aug_scaffold_1.g308.t1g
scaffold_1	AUGUSTUS	exon	870525	870773	2.06061513134	+	0	ID=aug_scaffold_1.g308.t1.cds;Name=aug_scaffold_1.g308.t1;Parent=aug_scaffold_1.g308.t1
scaffold_1	AUGUSTUS	exon	870838	871311	2.99347432974	+	0	ID=aug_scaffold_1.g308.t1.cds;Name=aug_scaffold_1.g308.t1;Parent=aug_scaffold_1.g308.t1
###
scaffold_1	fixgff	gene	871386	872830	58.9813648042	-	.	ID=mRNA316_gg;Name=316_g;depth=1539;status=Matches RNA-Seq data
scaffold_1	fixgff	mRNA	871386	872830	58.9813648042	-	.	ID=mRNA316_g;Name=316_g;Parent=mRNA316_gg
scaffold_1	GeneMark.hmm	exon	871386	871544	2.68316999492	-	0	ID=mRNA316_g.cds;Name=316_g;Parent=mRNA316_g;gene_id=316_g;transcript_id=316_t
scaffold_1	GeneMark.hmm	exon	871608	871885	6.74914476572	-	1	ID=mRNA316_g.cds;Name=316_g;Parent=mRNA316_g;gene_id=316_g;transcript_id=316_t
scaffold_1	GeneMark.hmm	exon	871939	872830	3.25700095108	-	0	ID=mRNA316_g.cds;Name=316_g;Parent=mRNA316_g;gene_id=316_g;transcript_id=316_t
###
scaffold_1	AUGUSTUS	gene	873341	876538	1304707.91664	+	.	ID=aug_scaffold_1.g310.t1g;Name=aug_scaffold_1.g310.t1;depth=3859;status=Matches RNA-Seq data
scaffold_1	AUGUSTUS	mRNA	873341	876538	1304707.91664	+	.	ID=aug_scaffold_1.g310.t1;Name=aug_scaffold_1.g310.t1;Parent=aug_scaffold_1.g310.t1g
scaffold_1	AUGUSTUS	exon	873341	873381	2.98533125756	+	0	ID=aug_scaffold_1.g310.t1.cds;Name=aug_scaffold_1.g310.t1;Parent=aug_scaffold_1.g310.t1
scaffold_1	AUGUSTUS	exon	873444	873782	6.12624113476	+	1	ID=aug_scaffold_1.g310.t1.cds;Name=aug_scaffold_1.g310.t1;Parent=aug_scaffold_1.g310.t1
scaffold_1	AUGUSTUS	exon	873835	874072	7.23214000536	+	1	ID=aug_scaffold_1.g310.t1.cds;Name=aug_scaffold_1.g310.t1;Parent=aug_scaffold_1.g310.t1
scaffold_1	AUGUSTUS	exon	874128	874239	7.23680624532	+	0	ID=aug_scaffold_1.g310.t1.cds;Name=aug_scaffold_1.g310.t1;Parent=aug_scaffold_1.g310.t1
scaffold_1	AUGUSTUS	exon	874293	874686	7.23680624532	+	2	ID=aug_scaffold_1.g310.t1.cds;Name=aug_scaffold_1.g310.t1;Parent=aug_scaffold_1.g310.t1
scaffold_1	AUGUSTUS	exon	874736	875911	7.23680624532	+	1	ID=aug_scaffold_1.g310.t1.cds;Name=aug_scaffold_1.g310.t1;Parent=aug_scaffold_1.g310.t1
scaffold_1	AUGUSTUS	exon	875963	876267	7.23680624532	+	1	ID=aug_scaffold_1.g310.t1.cds;Name=aug_scaffold_1.g310.t1;Parent=aug_scaffold_1.g310.t1
scaffold_1	AUGUSTUS	exon	876318	876538	3.5964338495	+	2	ID=aug_scaffold_1.g310.t1.cds;Name=aug_scaffold_1.g310.t1;Parent=aug_scaffold_1.g310.t1
###
scaffold_1	AUGUSTUS	gene	876900	878177	184193.327038	-	.	ID=aug_scaffold_1.g311.t1g;Name=aug_scaffold_1.g311.t1;depth=2207;status=Matches RNA-Seq data
scaffold_1	AUGUSTUS	mRNA	876900	878177	184193.327038	-	.	ID=aug_scaffold_1.g311.t1;Name=aug_scaffold_1.g311.t1;Parent=aug_scaffold_1.g311.t1g
scaffold_1	AUGUSTUS	exon	876900	877047	3.50153063954	-	1	ID=aug_scaffold_1.g311.t1.cds;Name=aug_scaffold_1.g311.t1;Parent=aug_scaffold_1.g311.t1
scaffold_1	AUGUSTUS	exon	877105	877232	7.12590318452	-	0	ID=aug_scaffold_1.g311.t1.cds;Name=aug_scaffold_1.g311.t1;Parent=aug_scaffold_1.g311.t1
scaffold_1	AUGUSTUS	exon	877286	877427	7.12590318452	-	1	ID=aug_scaffold_1.g311.t1.cds;Name=aug_scaffold_1.g311.t1;Parent=aug_scaffold_1.g311.t1
scaffold_1	AUGUSTUS	exon	877482	877648	7.12590318452	-	0	ID=aug_scaffold_1.g311.t1.cds;Name=aug_scaffold_1.g311.t1;Parent=aug_scaffold_1.g311.t1
scaffold_1	AUGUSTUS	exon	877699	877962	7.12590318452	-	0	ID=aug_scaffold_1.g311.t1.cds;Name=aug_scaffold_1.g311.t1;Parent=aug_scaffold_1.g311.t1
scaffold_1	AUGUSTUS	exon	878016	878044	7.12590318452	-	2	ID=aug_scaffold_1.g311.t1.cds;Name=aug_scaffold_1.g311.t1;Parent=aug_scaffold_1.g311.t1
scaffold_1	AUGUSTUS	exon	878111	878177	2.8629672089	-	0	ID=aug_scaffold_1.g311.t1.cds;Name=aug_scaffold_1.g311.t1;Parent=aug_scaffold_1.g311.t1
###
scaffold_1	AUGUSTUS	gene	879059	880700	2176191.77397	-	.	ID=aug_scaffold_1.g312.t1g;Name=aug_scaffold_1.g312.t1;depth=2799;status=Matches RNA-Seq data
scaffold_1	AUGUSTUS	mRNA	879059	880700	2176191.77397	-	.	ID=aug_scaffold_1.g312.t1;Name=aug_scaffold_1.g312.t1;Parent=aug_scaffold_1.g312.t1g
scaffold_1	AUGUSTUS	exon	879059	879248	3.54030023594	-	1	ID=aug_scaffold_1.g312.t1.cds;Name=aug_scaffold_1.g312.t1;Parent=aug_scaffold_1.g312.t1
scaffold_1	AUGUSTUS	exon	879296	879515	7.42376664588	-	2	ID=aug_scaffold_1.g312.t1.cds;Name=aug_scaffold_1.g312.t1;Parent=aug_scaffold_1.g312.t1
scaffold_1	AUGUSTUS	exon	879564	879728	7.42376664588	-	2	ID=aug_scaffold_1.g312.t1.cds;Name=aug_scaffold_1.g312.t1;Parent=aug_scaffold_1.g312.t1
scaffold_1	AUGUSTUS	exon	879781	879957	7.42376664588	-	2	ID=aug_scaffold_1.g312.t1.cds;Name=aug_scaffold_1.g312.t1;Parent=aug_scaffold_1.g312.t1
scaffold_1	AUGUSTUS	exon	880005	880177	7.42376664588	-	1	ID=aug_scaffold_1.g312.t1.cds;Name=aug_scaffold_1.g312.t1;Parent=aug_scaffold_1.g312.t1
scaffold_1	AUGUSTUS	exon	880226	880306	7.42376664588	-	1	ID=aug_scaffold_1.g312.t1.cds;Name=aug_scaffold_1.g312.t1;Parent=aug_scaffold_1.g312.t1
scaffold_1	AUGUSTUS	exon	880358	880521	7.42376664588	-	0	ID=aug_scaffold_1.g312.t1.cds;Name=aug_scaffold_1.g312.t1;Parent=aug_scaffold_1.g312.t1
scaffold_1	AUGUSTUS	exon	880572	880700	3.67207208288	-	0	ID=aug_scaffold_1.g312.t1.cds;Name=aug_scaffold_1.g312.t1;Parent=aug_scaffold_1.g312.t1
###
scaffold_1	AUGUSTUS	gene	880955	882408	1593130.45037	+	.	ID=aug_scaffold_1.g313.t1g;Name=aug_scaffold_1.g313.t1;depth=767;status=Matches RNA-Seq data
scaffold_1	AUGUSTUS	mRNA	880955	882408	1593130.45037	+	.	ID=aug_scaffold_1.g313.t1;Name=aug_scaffold_1.g313.t1;Parent=aug_scaffold_1.g313.t1g
scaffold_1	AUGUSTUS	exon	880955	881090	3.388037873	+	0	ID=aug_scaffold_1.g313.t1.cds;Name=aug_scaffold_1.g313.t1;Parent=aug_scaffold_1.g313.t1
scaffold_1	AUGUSTUS	exon	881137	881208	7.14333023832	+	2	ID=aug_scaffold_1.g313.t1.cds;Name=aug_scaffold_1.g313.t1;Parent=aug_scaffold_1.g313.t1
scaffold_1	AUGUSTUS	exon	881264	881439	7.14333023832	+	2	ID=aug_scaffold_1.g313.t1.cds;Name=aug_scaffold_1.g313.t1;Parent=aug_scaffold_1.g313.t1
scaffold_1	AUGUSTUS	exon	881488	881559	7.14333023832	+	0	ID=aug_scaffold_1.g313.t1.cds;Name=aug_scaffold_1.g313.t1;Parent=aug_scaffold_1.g313.t1
scaffold_1	AUGUSTUS	exon	881609	881733	7.14333023832	+	0	ID=aug_scaffold_1.g313.t1.cds;Name=aug_scaffold_1.g313.t1;Parent=aug_scaffold_1.g313.t1
scaffold_1	AUGUSTUS	exon	881791	881916	7.14333023832	+	1	ID=aug_scaffold_1.g313.t1.cds;Name=aug_scaffold_1.g313.t1;Parent=aug_scaffold_1.g313.t1
scaffold_1	AUGUSTUS	exon	881968	882213	7.14333023832	+	1	ID=aug_scaffold_1.g313.t1.cds;Name=aug_scaffold_1.g313.t1;Parent=aug_scaffold_1.g313.t1
scaffold_1	AUGUSTUS	exon	882264	882408	3.5391479098	+	1	ID=aug_scaffold_1.g313.t1.cds;Name=aug_scaffold_1.g313.t1;Parent=aug_scaffold_1.g313.t1
###
scaffold_1	fixgff	gene	884925	886380	262.606356628	+	.	ID=mRNA288g;Name=288;depth=418;status=Matches RNA-Seq data
scaffold_1	fixgff	mRNA	884925	886380	262.606356628	+	.	ID=mRNA288;Name=288;Parent=mRNA288g
scaffold_1	JGI	exon	884925	885370	3.33141065174	+	0	ID=mRNA288.cds;Name=288;Parent=mRNA288;alias=fgenesh1_pg.C_scaffold_1000288;exonNumber=1;proteinId=288
scaffold_1	JGI	exon	885420	885837	6.05515996996	+	2	ID=mRNA288.cds;Name=288;Parent=mRNA288;alias=fgenesh1_pg.C_scaffold_1000288;exonNumber=2;proteinId=288
scaffold_1	JGI	exon	885889	886050	5.80328415436	+	0	ID=mRNA288.cds;Name=288;Parent=mRNA288;alias=fgenesh1_pg.C_scaffold_1000288;exonNumber=3;proteinId=288
scaffold_1	JGI	exon	886099	886380	2.2432496422	+	0	ID=mRNA288.cds;Name=288;Parent=mRNA288;alias=fgenesh1_pg.C_scaffold_1000288;exonNumber=4;proteinId=288
###
scaffold_1	fixgff	gene	888886	890609	26165.3386691	-	.	ID=mRNA324_gg;Name=324_g;depth=3008;status=Matches RNA-Seq data
scaffold_1	fixgff	mRNA	888886	890609	26165.3386691	-	.	ID=mRNA324_g;Name=324_g;Parent=mRNA324_gg
scaffold_1	GeneMark.hmm	exon	888886	889215	3.08257532828	-	0	ID=mRNA324_g.cds;Name=324_g;Parent=mRNA324_g;gene_id=324_g;transcript_id=324_t
scaffold_1	GeneMark.hmm	exon	889271	889418	6.90283957084	-	2	ID=mRNA324_g.cds;Name=324_g;Parent=mRNA324_g;gene_id=324_g;transcript_id=324_t
scaffold_1	GeneMark.hmm	exon	889475	889927	6.90283957084	-	2	ID=mRNA324_g.cds;Name=324_g;Parent=mRNA324_g;gene_id=324_g;transcript_id=324_t
scaffold_1	GeneMark.hmm	exon	889981	890269	5.55697319888	-	1	ID=mRNA324_g.cds;Name=324_g;Parent=mRNA324_g;gene_id=324_g;transcript_id=324_t
scaffold_1	GeneMark.hmm	exon	890319	890449	4.00708737992	-	2	ID=mRNA324_g.cds;Name=324_g;Parent=mRNA324_g;gene_id=324_g;transcript_id=324_t
scaffold_1	GeneMark.hmm	exon	890505	890545	4.0	-	0	ID=mRNA324_g.cds;Name=324_g;Parent=mRNA324_g;gene_id=324_g;transcript_id=324_t
scaffold_1	GeneMark.hmm	exon	890601	890609	2.0	-	0	ID=mRNA324_g.cds;Name=324_g;Parent=mRNA324_g;gene_id=324_g;transcript_id=324_t
###
scaffold_1	AUGUSTUS	gene	896431	897684	231133.245058	+	.	ID=aug_scaffold_1.g319.t1g;Name=aug_scaffold_1.g319.t1;depth=1620;status=Matches RNA-Seq data
scaffold_1	AUGUSTUS	mRNA	896431	897684	231133.245058	+	.	ID=aug_scaffold_1.g319.t1;Name=aug_scaffold_1.g319.t1;Parent=aug_scaffold_1.g319.t1g
scaffold_1	AUGUSTUS	exon	896431	896598	3.10132045028	+	0	ID=aug_scaffold_1.g319.t1.cds;Name=aug_scaffold_1.g319.t1;Parent=aug_scaffold_1.g319.t1
scaffold_1	AUGUSTUS	exon	896648	896778	7.35417848144	+	0	ID=aug_scaffold_1.g319.t1.cds;Name=aug_scaffold_1.g319.t1;Parent=aug_scaffold_1.g319.t1
scaffold_1	AUGUSTUS	exon	896830	896918	7.35417848144	+	1	ID=aug_scaffold_1.g319.t1.cds;Name=aug_scaffold_1.g319.t1;Parent=aug_scaffold_1.g319.t1
scaffold_1	AUGUSTUS	exon	896969	897150	7.35417848144	+	2	ID=aug_scaffold_1.g319.t1.cds;Name=aug_scaffold_1.g319.t1;Parent=aug_scaffold_1.g319.t1
scaffold_1	AUGUSTUS	exon	897203	897293	7.35417848144	+	0	ID=aug_scaffold_1.g319.t1.cds;Name=aug_scaffold_1.g319.t1;Parent=aug_scaffold_1.g319.t1
scaffold_1	AUGUSTUS	exon	897346	897493	7.35417848144	+	2	ID=aug_scaffold_1.g319.t1.cds;Name=aug_scaffold_1.g319.t1;Parent=aug_scaffold_1.g319.t1
scaffold_1	AUGUSTUS	exon	897543	897684	3.46453493698	+	1	ID=aug_scaffold_1.g319.t1.cds;Name=aug_scaffold_1.g319.t1;Parent=aug_scaffold_1.g319.t1
###
scaffold_1	fixgff	gene	901838	903462	5463405164.74	-	.	ID=mRNA332_gg;Name=332_g;depth=6199;status=Matches RNA-Seq data
scaffold_1	fixgff	mRNA	901838	903462	5463405164.74	-	.	ID=mRNA332_g;Name=332_g;Parent=mRNA332_gg
scaffold_1	GeneMark.hmm	exon	901838	901883	3.54104728734	-	2	ID=mRNA332_g.cds;Name=332_g;Parent=mRNA332_g;gene_id=332_g;transcript_id=332_t
scaffold_1	GeneMark.hmm	exon	901945	902021	7.29688239036	-	0	ID=mRNA332_g.cds;Name=332_g;Parent=mRNA332_g;gene_id=332_g;transcript_id=332_t
scaffold_1	GeneMark.hmm	exon	902080	902121	7.29688239036	-	0	ID=mRNA332_g.cds;Name=332_g;Parent=mRNA332_g;gene_id=332_g;transcript_id=332_t
scaffold_1	GeneMark.hmm	exon	902180	902205	7.29688239036	-	1	ID=mRNA332_g.cds;Name=332_g;Parent=mRNA332_g;gene_id=332_g;transcript_id=332_t
scaffold_1	GeneMark.hmm	exon	902264	902302	7.29688239036	-	1	ID=mRNA332_g.cds;Name=332_g;Parent=mRNA332_g;gene_id=332_g;transcript_id=332_t
scaffold_1	GeneMark.hmm	exon	902353	902734	7.29688239036	-	0	ID=mRNA332_g.cds;Name=332_g;Parent=mRNA332_g;gene_id=332_g;transcript_id=332_t
scaffold_1	GeneMark.hmm	exon	902788	902877	7.29688239036	-	0	ID=mRNA332_g.cds;Name=332_g;Parent=mRNA332_g;gene_id=332_g;transcript_id=332_t
scaffold_1	GeneMark.hmm	exon	902933	903001	7.29688239036	-	0	ID=mRNA332_g.cds;Name=332_g;Parent=mRNA332_g;gene_id=332_g;transcript_id=332_t
scaffold_1	GeneMark.hmm	exon	903055	903078	7.29688239036	-	0	ID=mRNA332_g.cds;Name=332_g;Parent=mRNA332_g;gene_id=332_g;transcript_id=332_t
scaffold_1	GeneMark.hmm	exon	903130	903165	7.29688239036	-	0	ID=mRNA332_g.cds;Name=332_g;Parent=mRNA332_g;gene_id=332_g;transcript_id=332_t
scaffold_1	GeneMark.hmm	exon	903221	903250	7.29688239036	-	0	ID=mRNA332_g.cds;Name=332_g;Parent=mRNA332_g;gene_id=332_g;transcript_id=332_t
scaffold_1	GeneMark.hmm	exon	903310	903462	3.6054395471	-	0	ID=mRNA332_g.cds;Name=332_g;Parent=mRNA332_g;gene_id=332_g;transcript_id=332_t
###
scaffold_1	fixgff	gene	913786	914842	328621.676038	-	.	ID=mRNA132976g;Name=132976;depth=17409;status=Matches RNA-Seq data
scaffold_1	fixgff	mRNA	913786	914842	328621.676038	-	.	ID=mRNA132976;Name=132976;Parent=mRNA132976g
scaffold_1	JGI	exon	913786	913882	3.75326797386	-	0	ID=mRNA132976.cds;Name=132976;Parent=mRNA132976;alias=e_gww2.1.995.1;exonNumber=9;proteinId=132976
scaffold_1	JGI	exon	913938	914041	7.50653594772	-	1	ID=mRNA132976.cds;Name=132976;Parent=mRNA132976;alias=e_gww2.1.995.1;exonNumber=7;proteinId=132976
scaffold_1	JGI	exon	914094	914224	7.50653594772	-	0	ID=mRNA132976.cds;Name=132976;Parent=mRNA132976;alias=e_gww2.1.995.1;exonNumber=6;proteinId=132976
scaffold_1	JGI	exon	914275	914358	7.50653594772	-	2	ID=mRNA132976.cds;Name=132976;Parent=mRNA132976;alias=e_gww2.1.995.1;exonNumber=5;proteinId=132976
scaffold_1	JGI	exon	914412	914424	7.50653594772	-	2	ID=mRNA132976.cds;Name=132976;Parent=mRNA132976;alias=e_gww2.1.995.1;exonNumber=4;proteinId=132976
scaffold_1	JGI	exon	914588	914707	7.50653594772	-	0	ID=mRNA132976.cds;Name=132976;Parent=mRNA132976;alias=e_gww2.1.995.1;exonNumber=3;proteinId=132976
scaffold_1	JGI	exon	914777	914842	3.67357397504	-	0	ID=mRNA132976.cds;Name=132976;Parent=mRNA132976;alias=e_gww2.1.995.1;exonNumber=2;proteinId=132976
###
scaffold_1	fixgff	gene	917206	917813	256.0	-	.	ID=mRNA340_gg;Name=340_g;depth=3834;status=Matches RNA-Seq data
scaffold_1	fixgff	mRNA	917206	917813	256.0	-	.	ID=mRNA340_g;Name=340_g;Parent=mRNA340_gg
scaffold_1	GeneMark.hmm	exon	917206	917368	2.0	-	2	ID=mRNA340_g.cds;Name=340_g;Parent=mRNA340_g;gene_id=340_g;transcript_id=340_t
scaffold_1	GeneMark.hmm	exon	917421	917544	4.0	-	1	ID=mRNA340_g.cds;Name=340_g;Parent=mRNA340_g;gene_id=340_g;transcript_id=340_t
scaffold_1	GeneMark.hmm	exon	917596	917664	4.0	-	1	ID=mRNA340_g.cds;Name=340_g;Parent=mRNA340_g;gene_id=340_g;transcript_id=340_t
scaffold_1	GeneMark.hmm	exon	917723	917740	4.0	-	1	ID=mRNA340_g.cds;Name=340_g;Parent=mRNA340_g;gene_id=340_g;transcript_id=340_t
scaffold_1	GeneMark.hmm	exon	917798	917813	2.0	-	0	ID=mRNA340_g.cds;Name=340_g;Parent=mRNA340_g;gene_id=340_g;transcript_id=340_t
###
scaffold_1	fixgff	gene	919363	922237	1187507.24952	-	.	ID=mRNA341_gg;Name=341_g;depth=1624;status=Matches RNA-Seq data
scaffold_1	fixgff	mRNA	919363	922237	1187507.24952	-	.	ID=mRNA341_g;Name=341_g;Parent=mRNA341_gg
scaffold_1	GeneMark.hmm	exon	919363	920396	2.26499032882	-	1	ID=mRNA341_g.cds;Name=341_g;Parent=mRNA341_g;gene_id=341_g;transcript_id=341_t
scaffold_1	GeneMark.hmm	exon	920449	920467	4.0	-	0	ID=mRNA341_g.cds;Name=341_g;Parent=mRNA341_g;gene_id=341_g;transcript_id=341_t
scaffold_1	GeneMark.hmm	exon	920534	920846	4.0	-	2	ID=mRNA341_g.cds;Name=341_g;Parent=mRNA341_g;gene_id=341_g;transcript_id=341_t
scaffold_1	GeneMark.hmm	exon	920906	921081	4.0	-	0	ID=mRNA341_g.cds;Name=341_g;Parent=mRNA341_g;gene_id=341_g;transcript_id=341_t
scaffold_1	GeneMark.hmm	exon	921134	921159	4.0	-	1	ID=mRNA341_g.cds;Name=341_g;Parent=mRNA341_g;gene_id=341_g;transcript_id=341_t
scaffold_1	GeneMark.hmm	exon	921210	921515	4.0	-	1	ID=mRNA341_g.cds;Name=341_g;Parent=mRNA341_g;gene_id=341_g;transcript_id=341_t
scaffold_1	GeneMark.hmm	exon	921571	921698	4.0	-	2	ID=mRNA341_g.cds;Name=341_g;Parent=mRNA341_g;gene_id=341_g;transcript_id=341_t
scaffold_1	GeneMark.hmm	exon	921767	921832	4.0	-	2	ID=mRNA341_g.cds;Name=341_g;Parent=mRNA341_g;gene_id=341_g;transcript_id=341_t
scaffold_1	GeneMark.hmm	exon	921885	921974	4.0	-	2	ID=mRNA341_g.cds;Name=341_g;Parent=mRNA341_g;gene_id=341_g;transcript_id=341_t
scaffold_1	GeneMark.hmm	exon	922033	922082	4.0	-	0	ID=mRNA341_g.cds;Name=341_g;Parent=mRNA341_g;gene_id=341_g;transcript_id=341_t
scaffold_1	GeneMark.hmm	exon	922163	922237	2.0	-	0	ID=mRNA341_g.cds;Name=341_g;Parent=mRNA341_g;gene_id=341_g;transcript_id=341_t
###
scaffold_1	fixgff	gene	923149	924100	64.0	-	.	ID=mRNA342_gg;Name=342_g;depth=1584;status=Matches RNA-Seq data
scaffold_1	fixgff	mRNA	923149	924100	64.0	-	.	ID=mRNA342_g;Name=342_g;Parent=mRNA342_gg
scaffold_1	GeneMark.hmm	exon	923149	923366	2.0	-	1	ID=mRNA342_g.cds;Name=342_g;Parent=mRNA342_g;gene_id=342_g;transcript_id=342_t
scaffold_1	GeneMark.hmm	exon	923443	923807	4.0	-	2	ID=mRNA342_g.cds;Name=342_g;Parent=mRNA342_g;gene_id=342_g;transcript_id=342_t
scaffold_1	GeneMark.hmm	exon	923869	923929	4.0	-	1	ID=mRNA342_g.cds;Name=342_g;Parent=mRNA342_g;gene_id=342_g;transcript_id=342_t
scaffold_1	GeneMark.hmm	exon	924004	924100	2.0	-	0	ID=mRNA342_g.cds;Name=342_g;Parent=mRNA342_g;gene_id=342_g;transcript_id=342_t
###
scaffold_1	AUGUSTUS	gene	924403	924807	64.0	+	.	ID=aug_scaffold_1.g332.t1g;Name=aug_scaffold_1.g332.t1;depth=9256;status=Matches RNA-Seq data
scaffold_1	AUGUSTUS	mRNA	924403	924807	64.0	+	.	ID=aug_scaffold_1.g332.t1;Name=aug_scaffold_1.g332.t1;Parent=aug_scaffold_1.g332.t1g
scaffold_1	AUGUSTUS	exon	924403	924453	2.0	+	0	ID=aug_scaffold_1.g332.t1.cds;Name=aug_scaffold_1.g332.t1;Parent=aug_scaffold_1.g332.t1
scaffold_1	AUGUSTUS	exon	924511	924576	4.0	+	0	ID=aug_scaffold_1.g332.t1.cds;Name=aug_scaffold_1.g332.t1;Parent=aug_scaffold_1.g332.t1
scaffold_1	AUGUSTUS	exon	924645	924698	4.0	+	0	ID=aug_scaffold_1.g332.t1.cds;Name=aug_scaffold_1.g332.t1;Parent=aug_scaffold_1.g332.t1
scaffold_1	AUGUSTUS	exon	924757	924807	2.0	+	0	ID=aug_scaffold_1.g332.t1.cds;Name=aug_scaffold_1.g332.t1;Parent=aug_scaffold_1.g332.t1
###
scaffold_1	fixgff	gene	927037	928131	683112.359516	+	.	ID=mRNA345_gg;Name=345_g;depth=3476;status=Matches RNA-Seq data
scaffold_1	fixgff	mRNA	927037	928131	683112.359516	+	.	ID=mRNA345_g;Name=345_g;Parent=mRNA345_gg
scaffold_1	GeneMark.hmm	exon	927037	927307	2.60938957342	+	0	ID=mRNA345_g.cds;Name=345_g;Parent=mRNA345_g;gene_id=345_g;transcript_id=345_t
scaffold_1	GeneMark.hmm	exon	927370	927381	6.6161468486	+	1	ID=mRNA345_g.cds;Name=345_g;Parent=mRNA345_g;gene_id=345_g;transcript_id=345_t
scaffold_1	GeneMark.hmm	exon	927443	927483	6.6161468486	+	1	ID=mRNA345_g.cds;Name=345_g;Parent=mRNA345_g;gene_id=345_g;transcript_id=345_t
scaffold_1	GeneMark.hmm	exon	927534	927567	6.6161468486	+	0	ID=mRNA345_g.cds;Name=345_g;Parent=mRNA345_g;gene_id=345_g;transcript_id=345_t
scaffold_1	GeneMark.hmm	exon	927620	927784	6.6161468486	+	1	ID=mRNA345_g.cds;Name=345_g;Parent=mRNA345_g;gene_id=345_g;transcript_id=345_t
scaffold_1	GeneMark.hmm	exon	927843	927945	6.6161468486	+	1	ID=mRNA345_g.cds;Name=345_g;Parent=mRNA345_g;gene_id=345_g;transcript_id=345_t
scaffold_1	GeneMark.hmm	exon	928004	928058	6.6161468486	+	2	ID=mRNA345_g.cds;Name=345_g;Parent=mRNA345_g;gene_id=345_g;transcript_id=345_t
scaffold_1	GeneMark.hmm	exon	928111	928131	3.12120579226	+	0	ID=mRNA345_g.cds;Name=345_g;Parent=mRNA345_g;gene_id=345_g;transcript_id=345_t
###
scaffold_1	AUGUSTUS	gene	931862	933930	10745910.1876	-	.	ID=aug_scaffold_1.g336.t1g;Name=aug_scaffold_1.g336.t1;depth=669;status=Matches RNA-Seq data
scaffold_1	AUGUSTUS	mRNA	931862	933930	10745910.1876	-	.	ID=aug_scaffold_1.g336.t1;Name=aug_scaffold_1.g336.t1;Parent=aug_scaffold_1.g336.t1g
scaffold_1	AUGUSTUS	exon	931862	932056	2.38361328422	-	0	ID=aug_scaffold_1.g336.t1.cds;Name=aug_scaffold_1.g336.t1;Parent=aug_scaffold_1.g336.t1
scaffold_1	AUGUSTUS	exon	932115	932196	6.23923088832	-	1	ID=aug_scaffold_1.g336.t1.cds;Name=aug_scaffold_1.g336.t1;Parent=aug_scaffold_1.g336.t1
scaffold_1	AUGUSTUS	exon	932256	932548	6.23923088832	-	0	ID=aug_scaffold_1.g336.t1.cds;Name=aug_scaffold_1.g336.t1;Parent=aug_scaffold_1.g336.t1
scaffold_1	AUGUSTUS	exon	932597	932669	6.23923088832	-	1	ID=aug_scaffold_1.g336.t1.cds;Name=aug_scaffold_1.g336.t1;Parent=aug_scaffold_1.g336.t1
scaffold_1	AUGUSTUS	exon	932729	932886	6.23923088832	-	0	ID=aug_scaffold_1.g336.t1.cds;Name=aug_scaffold_1.g336.t1;Parent=aug_scaffold_1.g336.t1
scaffold_1	AUGUSTUS	exon	932941	933097	6.23923088832	-	1	ID=aug_scaffold_1.g336.t1.cds;Name=aug_scaffold_1.g336.t1;Parent=aug_scaffold_1.g336.t1
scaffold_1	AUGUSTUS	exon	933157	933280	6.23923088832	-	2	ID=aug_scaffold_1.g336.t1.cds;Name=aug_scaffold_1.g336.t1;Parent=aug_scaffold_1.g336.t1
scaffold_1	AUGUSTUS	exon	933331	933444	6.02926152048	-	2	ID=aug_scaffold_1.g336.t1.cds;Name=aug_scaffold_1.g336.t1;Parent=aug_scaffold_1.g336.t1
scaffold_1	AUGUSTUS	exon	933499	933556	5.49121501532	-	0	ID=aug_scaffold_1.g336.t1.cds;Name=aug_scaffold_1.g336.t1;Parent=aug_scaffold_1.g336.t1
scaffold_1	AUGUSTUS	exon	933619	933930	2.3082800272	-	0	ID=aug_scaffold_1.g336.t1.cds;Name=aug_scaffold_1.g336.t1;Parent=aug_scaffold_1.g336.t1
###
scaffold_1	fixgff	gene	934526	935467	16.0	+	.	ID=mRNA308g;Name=308;depth=2391;status=Matches RNA-Seq data
scaffold_1	fixgff	mRNA	934526	935467	16.0	+	.	ID=mRNA308;Name=308;Parent=mRNA308g
scaffold_1	JGI	exon	934526	934773	2.0	+	0	ID=mRNA308.cds;Name=308;Parent=mRNA308;alias=fgenesh1_pg.C_scaffold_1000308;exonNumber=1;proteinId=308
scaffold_1	JGI	exon	934904	935172	4.0	+	2	ID=mRNA308.cds;Name=308;Parent=mRNA308;alias=fgenesh1_pg.C_scaffold_1000308;exonNumber=2;proteinId=308
scaffold_1	JGI	exon	935280	935467	2.0	+	1	ID=mRNA308.cds;Name=308;Parent=mRNA308;alias=fgenesh1_pg.C_scaffold_1000308;exonNumber=3;proteinId=308
###
scaffold_1	AUGUSTUS	gene	937286	938718	543234.218656	+	.	ID=aug_scaffold_1.g338.t1g;Name=aug_scaffold_1.g338.t1;depth=1825;status=Matches RNA-Seq data
scaffold_1	AUGUSTUS	mRNA	937286	938718	543234.218656	+	.	ID=aug_scaffold_1.g338.t1;Name=aug_scaffold_1.g338.t1;Parent=aug_scaffold_1.g338.t1g
scaffold_1	AUGUSTUS	exon	937286	937351	2.639059637	+	0	ID=aug_scaffold_1.g338.t1.cds;Name=aug_scaffold_1.g338.t1;Parent=aug_scaffold_1.g338.t1
scaffold_1	AUGUSTUS	exon	937408	937427	6.3941597232	+	0	ID=aug_scaffold_1.g338.t1.cds;Name=aug_scaffold_1.g338.t1;Parent=aug_scaffold_1.g338.t1
scaffold_1	AUGUSTUS	exon	937484	937581	6.3941597232	+	1	ID=aug_scaffold_1.g338.t1.cds;Name=aug_scaffold_1.g338.t1;Parent=aug_scaffold_1.g338.t1
scaffold_1	AUGUSTUS	exon	937635	937773	6.3941597232	+	2	ID=aug_scaffold_1.g338.t1.cds;Name=aug_scaffold_1.g338.t1;Parent=aug_scaffold_1.g338.t1
scaffold_1	AUGUSTUS	exon	937838	938158	6.3941597232	+	1	ID=aug_scaffold_1.g338.t1.cds;Name=aug_scaffold_1.g338.t1;Parent=aug_scaffold_1.g338.t1
scaffold_1	AUGUSTUS	exon	938209	938264	6.3941597232	+	1	ID=aug_scaffold_1.g338.t1.cds;Name=aug_scaffold_1.g338.t1;Parent=aug_scaffold_1.g338.t1
scaffold_1	AUGUSTUS	exon	938324	938501	6.3941597232	+	2	ID=aug_scaffold_1.g338.t1.cds;Name=aug_scaffold_1.g338.t1;Parent=aug_scaffold_1.g338.t1
scaffold_1	AUGUSTUS	exon	938568	938718	3.01187560492	+	1	ID=aug_scaffold_1.g338.t1.cds;Name=aug_scaffold_1.g338.t1;Parent=aug_scaffold_1.g338.t1
###
scaffold_1	fixgff	gene	939082	941291	212944.273022	+	.	ID=mRNA122704g;Name=122704;depth=5744;status=Matches RNA-Seq data
scaffold_1	fixgff	mRNA	939082	941291	212944.273022	+	.	ID=mRNA122704;Name=122704;Parent=mRNA122704g
scaffold_1	JGI	exon	939082	939247	3.54929406106	+	0	ID=mRNA122704.cds;Name=122704;Parent=mRNA122704;alias=e_gwh2.1.269.1;exonNumber=1;proteinId=122704
scaffold_1	JGI	exon	939307	939455	7.09858812212	+	1	ID=mRNA122704.cds;Name=122704;Parent=mRNA122704;alias=e_gwh2.1.269.1;exonNumber=2;proteinId=122704
scaffold_1	JGI	exon	939530	940097	7.09858812212	+	0	ID=mRNA122704.cds;Name=122704;Parent=mRNA122704;alias=e_gwh2.1.269.1;exonNumber=3;proteinId=122704
scaffold_1	JGI	exon	940181	940471	7.09858812212	+	1	ID=mRNA122704.cds;Name=122704;Parent=mRNA122704;alias=e_gwh2.1.269.1;exonNumber=4;proteinId=122704
scaffold_1	JGI	exon	940546	940918	7.09858812212	+	1	ID=mRNA122704.cds;Name=122704;Parent=mRNA122704;alias=e_gwh2.1.269.1;exonNumber=5;proteinId=122704
scaffold_1	JGI	exon	940988	941146	7.09858812212	+	2	ID=mRNA122704.cds;Name=122704;Parent=mRNA122704;alias=e_gwh2.1.269.1;exonNumber=6;proteinId=122704
scaffold_1	JGI	exon	941201	941291	3.32861903114	+	2	ID=mRNA122704.cds;Name=122704;Parent=mRNA122704;alias=e_gwh2.1.269.1;exonNumber=7;proteinId=122704
###
scaffold_1	fixgff	gene	947782	950617	268465077.238	+	.	ID=mRNA352_gg;Name=352_g;depth=2037;status=Matches RNA-Seq data
scaffold_1	fixgff	mRNA	947782	950617	268465077.238	+	.	ID=mRNA352_g;Name=352_g;Parent=mRNA352_gg
scaffold_1	GeneMark.hmm	exon	947782	947862	2.45986414794	+	0	ID=mRNA352_g.cds;Name=352_g;Parent=mRNA352_g;gene_id=352_g;transcript_id=352_t
scaffold_1	GeneMark.hmm	exon	947921	948116	4.99330655956	+	0	ID=mRNA352_g.cds;Name=352_g;Parent=mRNA352_g;gene_id=352_g;transcript_id=352_t
scaffold_1	GeneMark.hmm	exon	948166	948828	6.40396753356	+	1	ID=mRNA352_g.cds;Name=352_g;Parent=mRNA352_g;gene_id=352_g;transcript_id=352_t
scaffold_1	GeneMark.hmm	exon	948885	949049	7.16291639132	+	1	ID=mRNA352_g.cds;Name=352_g;Parent=mRNA352_g;gene_id=352_g;transcript_id=352_t
scaffold_1	GeneMark.hmm	exon	949099	949298	7.16291639132	+	1	ID=mRNA352_g.cds;Name=352_g;Parent=mRNA352_g;gene_id=352_g;transcript_id=352_t
scaffold_1	GeneMark.hmm	exon	949355	949791	7.16291639132	+	0	ID=mRNA352_g.cds;Name=352_g;Parent=mRNA352_g;gene_id=352_g;transcript_id=352_t
scaffold_1	GeneMark.hmm	exon	949845	949956	7.16291639132	+	2	ID=mRNA352_g.cds;Name=352_g;Parent=mRNA352_g;gene_id=352_g;transcript_id=352_t
scaffold_1	GeneMark.hmm	exon	950015	950207	7.16291639132	+	0	ID=mRNA352_g.cds;Name=352_g;Parent=mRNA352_g;gene_id=352_g;transcript_id=352_t
scaffold_1	GeneMark.hmm	exon	950270	950339	7.16291639132	+	1	ID=mRNA352_g.cds;Name=352_g;Parent=mRNA352_g;gene_id=352_g;transcript_id=352_t
scaffold_1	GeneMark.hmm	exon	950429	950445	7.16291639132	+	2	ID=mRNA352_g.cds;Name=352_g;Parent=mRNA352_g;gene_id=352_g;transcript_id=352_t
scaffold_1	GeneMark.hmm	exon	950502	950617	3.52785032914	+	1	ID=mRNA352_g.cds;Name=352_g;Parent=mRNA352_g;gene_id=352_g;transcript_id=352_t
###
scaffold_1	fixgff	gene	956951	960064	26.8237004812	+	.	ID=mRNA314g;Name=314;depth=5064;status=Matches RNA-Seq data
scaffold_1	fixgff	mRNA	956951	960064	26.8237004812	+	.	ID=mRNA314;Name=314;Parent=mRNA314g
scaffold_1	JGI	exon	956951	957190	2.0	+	0	ID=mRNA314.cds;Name=314;Parent=mRNA314;alias=fgenesh1_pg.C_scaffold_1000314;exonNumber=1;proteinId=314
scaffold_1	JGI	exon	957290	958438	5.01958763972	+	0	ID=mRNA314.cds;Name=314;Parent=mRNA314;alias=fgenesh1_pg.C_scaffold_1000314;exonNumber=2;proteinId=314
scaffold_1	JGI	exon	958490	960064	2.67190279426	+	0	ID=mRNA314.cds;Name=314;Parent=mRNA314;alias=fgenesh1_pg.C_scaffold_1000314;exonNumber=3;proteinId=314
###
scaffold_1	AUGUSTUS	gene	963035	963665	16.0	+	.	ID=aug_scaffold_1.g345.t1g;Name=aug_scaffold_1.g345.t1;depth=10359;status=Matches RNA-Seq data
scaffold_1	AUGUSTUS	mRNA	963035	963665	16.0	+	.	ID=aug_scaffold_1.g345.t1;Name=aug_scaffold_1.g345.t1;Parent=aug_scaffold_1.g345.t1g
scaffold_1	AUGUSTUS	exon	963035	963116	2.0	+	0	ID=aug_scaffold_1.g345.t1.cds;Name=aug_scaffold_1.g345.t1;Parent=aug_scaffold_1.g345.t1
scaffold_1	AUGUSTUS	exon	963227	963405	4.0	+	2	ID=aug_scaffold_1.g345.t1.cds;Name=aug_scaffold_1.g345.t1;Parent=aug_scaffold_1.g345.t1
scaffold_1	AUGUSTUS	exon	963474	963665	2.0	+	0	ID=aug_scaffold_1.g345.t1.cds;Name=aug_scaffold_1.g345.t1;Parent=aug_scaffold_1.g345.t1
###
scaffold_1	fixgff	gene	970666	974328	5659.5459542	+	.	ID=mRNA358_gg;Name=358_g;depth=1627;status=Matches RNA-Seq data
scaffold_1	fixgff	mRNA	970666	974328	5659.5459542	+	.	ID=mRNA358_g;Name=358_g;Parent=mRNA358_gg
scaffold_1	GeneMark.hmm	exon	970666	971350	2.0	+	0	ID=mRNA358_g.cds;Name=358_g;Parent=mRNA358_g;gene_id=358_g;transcript_id=358_t
scaffold_1	GeneMark.hmm	exon	971402	972826	4.83840352596	+	1	ID=mRNA358_g.cds;Name=358_g;Parent=mRNA358_g;gene_id=358_g;transcript_id=358_t
scaffold_1	GeneMark.hmm	exon	972880	973127	6.4603973348	+	1	ID=mRNA358_g.cds;Name=358_g;Parent=mRNA358_g;gene_id=358_g;transcript_id=358_t
scaffold_1	GeneMark.hmm	exon	973186	973501	6.4603973348	+	0	ID=mRNA358_g.cds;Name=358_g;Parent=mRNA358_g;gene_id=358_g;transcript_id=358_t
scaffold_1	GeneMark.hmm	exon	973554	973655	6.4603973348	+	1	ID=mRNA358_g.cds;Name=358_g;Parent=mRNA358_g;gene_id=358_g;transcript_id=358_t
scaffold_1	GeneMark.hmm	exon	973706	974328	2.16906127652	+	1	ID=mRNA358_g.cds;Name=358_g;Parent=mRNA358_g;gene_id=358_g;transcript_id=358_t
###
scaffold_1	AUGUSTUS	gene	976005	976863	88.5269742051	-	.	ID=aug_scaffold_1.g350.t1g;Name=aug_scaffold_1.g350.t1;depth=1349;status=Matches RNA-Seq data
scaffold_1	AUGUSTUS	mRNA	976005	976863	88.5269742051	-	.	ID=aug_scaffold_1.g350.t1;Name=aug_scaffold_1.g350.t1;Parent=aug_scaffold_1.g350.t1g
scaffold_1	AUGUSTUS	exon	976005	976391	3.2874210774	-	0	ID=aug_scaffold_1.g350.t1.cds;Name=aug_scaffold_1.g350.t1;Parent=aug_scaffold_1.g350.t1
scaffold_1	AUGUSTUS	exon	976446	976671	7.41748172676	-	1	ID=aug_scaffold_1.g350.t1.cds;Name=aug_scaffold_1.g350.t1;Parent=aug_scaffold_1.g350.t1
scaffold_1	AUGUSTUS	exon	976733	976863	3.63047792308	-	0	ID=aug_scaffold_1.g350.t1.cds;Name=aug_scaffold_1.g350.t1;Parent=aug_scaffold_1.g350.t1
###
scaffold_1	fixgff	gene	977464	979307	816338.759908	+	.	ID=mRNA123367g;Name=123367;depth=661;status=Matches RNA-Seq data
scaffold_1	fixgff	mRNA	977464	979307	816338.759908	+	.	ID=mRNA123367;Name=123367;Parent=mRNA123367g
scaffold_1	JGI	exon	977464	977540	2.723619345	+	0	ID=mRNA123367.cds;Name=123367;Parent=mRNA123367;alias=e_gwh2.1.392.1;exonNumber=1;proteinId=123367
scaffold_1	JGI	exon	977592	977849	6.71886805908	+	2	ID=mRNA123367.cds;Name=123367;Parent=mRNA123367;alias=e_gwh2.1.392.1;exonNumber=3;proteinId=123367
scaffold_1	JGI	exon	977903	978023	6.71886805908	+	2	ID=mRNA123367.cds;Name=123367;Parent=mRNA123367;alias=e_gwh2.1.392.1;exonNumber=4;proteinId=123367
scaffold_1	JGI	exon	978074	978184	6.71886805908	+	0	ID=mRNA123367.cds;Name=123367;Parent=mRNA123367;alias=e_gwh2.1.392.1;exonNumber=5;proteinId=123367
scaffold_1	JGI	exon	978236	978373	6.71886805908	+	0	ID=mRNA123367.cds;Name=123367;Parent=mRNA123367;alias=e_gwh2.1.392.1;exonNumber=6;proteinId=123367
scaffold_1	JGI	exon	978434	978700	6.71886805908	+	0	ID=mRNA123367.cds;Name=123367;Parent=mRNA123367;alias=e_gwh2.1.392.1;exonNumber=7;proteinId=123367
scaffold_1	JGI	exon	978760	978908	6.71886805908	+	0	ID=mRNA123367.cds;Name=123367;Parent=mRNA123367;alias=e_gwh2.1.392.1;exonNumber=8;proteinId=123367
scaffold_1	JGI	exon	978959	979307	3.25797187278	+	2	ID=mRNA123367.cds;Name=123367;Parent=mRNA123367;alias=e_gwh2.1.392.1;exonNumber=9;proteinId=123367
###
scaffold_1	fixgff	gene	980288	981649	4.0	-	.	ID=mRNA361_gg;Name=361_g;depth=1053;status=Matches RNA-Seq data
scaffold_1	fixgff	mRNA	980288	981649	4.0	-	.	ID=mRNA361_g;Name=361_g;Parent=mRNA361_gg
scaffold_1	GeneMark.hmm	exon	980288	980533	2.0	-	0	ID=mRNA361_g.cds;Name=361_g;Parent=mRNA361_g;gene_id=361_g;transcript_id=361_t
scaffold_1	GeneMark.hmm	exon	980585	981649	2.0	-	0	ID=mRNA361_g.cds;Name=361_g;Parent=mRNA361_g;gene_id=361_g;transcript_id=361_t
###
scaffold_1	AUGUSTUS	gene	985942	990267	3.06434957129e+16	+	.	ID=aug_scaffold_1.g353.t1g;Name=aug_scaffold_1.g353.t1;depth=5784;status=Matches RNA-Seq data
scaffold_1	AUGUSTUS	mRNA	985942	990267	3.06434957129e+16	+	.	ID=aug_scaffold_1.g353.t1;Name=aug_scaffold_1.g353.t1;Parent=aug_scaffold_1.g353.t1g
scaffold_1	AUGUSTUS	exon	985942	985944	2.0	+	0	ID=aug_scaffold_1.g353.t1.cds;Name=aug_scaffold_1.g353.t1;Parent=aug_scaffold_1.g353.t1
scaffold_1	AUGUSTUS	exon	986002	986080	6.15583888972	+	0	ID=aug_scaffold_1.g353.t1.cds;Name=aug_scaffold_1.g353.t1;Parent=aug_scaffold_1.g353.t1
scaffold_1	AUGUSTUS	exon	986139	986280	6.33303112724	+	2	ID=aug_scaffold_1.g353.t1.cds;Name=aug_scaffold_1.g353.t1;Parent=aug_scaffold_1.g353.t1
scaffold_1	AUGUSTUS	exon	986340	986509	7.51838705428	+	1	ID=aug_scaffold_1.g353.t1.cds;Name=aug_scaffold_1.g353.t1;Parent=aug_scaffold_1.g353.t1
scaffold_1	AUGUSTUS	exon	986559	986745	7.52540099468	+	2	ID=aug_scaffold_1.g353.t1.cds;Name=aug_scaffold_1.g353.t1;Parent=aug_scaffold_1.g353.t1
scaffold_1	AUGUSTUS	exon	986802	986910	7.52540099468	+	1	ID=aug_scaffold_1.g353.t1.cds;Name=aug_scaffold_1.g353.t1;Parent=aug_scaffold_1.g353.t1
scaffold_1	AUGUSTUS	exon	986958	987060	7.52540099468	+	0	ID=aug_scaffold_1.g353.t1.cds;Name=aug_scaffold_1.g353.t1;Parent=aug_scaffold_1.g353.t1
scaffold_1	AUGUSTUS	exon	987113	987225	7.52540099468	+	2	ID=aug_scaffold_1.g353.t1.cds;Name=aug_scaffold_1.g353.t1;Parent=aug_scaffold_1.g353.t1
scaffold_1	AUGUSTUS	exon	987278	987386	7.52540099468	+	0	ID=aug_scaffold_1.g353.t1.cds;Name=aug_scaffold_1.g353.t1;Parent=aug_scaffold_1.g353.t1
scaffold_1	AUGUSTUS	exon	987440	987654	7.52540099468	+	2	ID=aug_scaffold_1.g353.t1.cds;Name=aug_scaffold_1.g353.t1;Parent=aug_scaffold_1.g353.t1
scaffold_1	AUGUSTUS	exon	987707	988103	7.52540099468	+	0	ID=aug_scaffold_1.g353.t1.cds;Name=aug_scaffold_1.g353.t1;Parent=aug_scaffold_1.g353.t1
scaffold_1	AUGUSTUS	exon	988158	988240	7.52540099468	+	2	ID=aug_scaffold_1.g353.t1.cds;Name=aug_scaffold_1.g353.t1;Parent=aug_scaffold_1.g353.t1
scaffold_1	AUGUSTUS	exon	988290	988539	7.52540099468	+	0	ID=aug_scaffold_1.g353.t1.cds;Name=aug_scaffold_1.g353.t1;Parent=aug_scaffold_1.g353.t1
scaffold_1	AUGUSTUS	exon	988591	988853	7.52540099468	+	2	ID=aug_scaffold_1.g353.t1.cds;Name=aug_scaffold_1.g353.t1;Parent=aug_scaffold_1.g353.t1
scaffold_1	AUGUSTUS	exon	988902	989011	7.52540099468	+	0	ID=aug_scaffold_1.g353.t1.cds;Name=aug_scaffold_1.g353.t1;Parent=aug_scaffold_1.g353.t1
scaffold_1	AUGUSTUS	exon	989063	989225	7.52540099468	+	1	ID=aug_scaffold_1.g353.t1.cds;Name=aug_scaffold_1.g353.t1;Parent=aug_scaffold_1.g353.t1
scaffold_1	AUGUSTUS	exon	989278	989736	7.52540099468	+	0	ID=aug_scaffold_1.g353.t1.cds;Name=aug_scaffold_1.g353.t1;Parent=aug_scaffold_1.g353.t1
scaffold_1	AUGUSTUS	exon	989795	989911	7.52540099468	+	0	ID=aug_scaffold_1.g353.t1.cds;Name=aug_scaffold_1.g353.t1;Parent=aug_scaffold_1.g353.t1
scaffold_1	AUGUSTUS	exon	989968	990097	7.52540099468	+	0	ID=aug_scaffold_1.g353.t1.cds;Name=aug_scaffold_1.g353.t1;Parent=aug_scaffold_1.g353.t1
scaffold_1	AUGUSTUS	exon	990149	990267	3.71826266968	+	2	ID=aug_scaffold_1.g353.t1.cds;Name=aug_scaffold_1.g353.t1;Parent=aug_scaffold_1.g353.t1
###
scaffold_1	fixgff	gene	996047	997373	2887.13536826	+	.	ID=mRNA366_gg;Name=366_g;depth=3351;status=Matches RNA-Seq data
scaffold_1	fixgff	mRNA	996047	997373	2887.13536826	+	.	ID=mRNA366_g;Name=366_g;Parent=mRNA366_gg
scaffold_1	GeneMark.hmm	exon	996047	996053	3.22004291706	+	0	ID=mRNA366_g.cds;Name=366_g;Parent=mRNA366_g;gene_id=366_g;transcript_id=366_t
scaffold_1	GeneMark.hmm	exon	996114	996191	7.5203206678	+	1	ID=mRNA366_g.cds;Name=366_g;Parent=mRNA366_g;gene_id=366_g;transcript_id=366_t
scaffold_1	GeneMark.hmm	exon	996245	996288	7.5203206678	+	1	ID=mRNA366_g.cds;Name=366_g;Parent=mRNA366_g;gene_id=366_g;transcript_id=366_t
scaffold_1	GeneMark.hmm	exon	996341	996843	7.5203206678	+	0	ID=mRNA366_g.cds;Name=366_g;Parent=mRNA366_g;gene_id=366_g;transcript_id=366_t
scaffold_1	GeneMark.hmm	exon	996899	997373	2.108125244	+	2	ID=mRNA366_g.cds;Name=366_g;Parent=mRNA366_g;gene_id=366_g;transcript_id=366_t
###
scaffold_1	fixgff	gene	1000273	1001196	141.638671124	+	.	ID=mRNA368_gg;Name=368_g;depth=3275;status=Matches RNA-Seq data
scaffold_1	fixgff	mRNA	1000273	1001196	141.638671124	+	.	ID=mRNA368_g;Name=368_g;Parent=mRNA368_gg
scaffold_1	GeneMark.hmm	exon	1000273	1000363	2.86795454546	+	0	ID=mRNA368_g.cds;Name=368_g;Parent=mRNA368_g;gene_id=368_g;transcript_id=368_t
scaffold_1	GeneMark.hmm	exon	1000418	1000810	5.73590909092	+	1	ID=mRNA368_g.cds;Name=368_g;Parent=mRNA368_g;gene_id=368_g;transcript_id=368_t
scaffold_1	GeneMark.hmm	exon	1000870	1001111	4.30504132232	+	1	ID=mRNA368_g.cds;Name=368_g;Parent=mRNA368_g;gene_id=368_g;status=Retained intron;transcript_id=368_t
scaffold_1	GeneMark.hmm	exon	1001167	1001196	2.0	+	0	ID=mRNA368_g.cds;Name=368_g;Parent=mRNA368_g;gene_id=368_g;transcript_id=368_t
###
scaffold_1	fixgff	gene	1016402	1017617	16096.820971	+	.	ID=mRNA332g;Name=332;depth=3641;status=Matches RNA-Seq data
scaffold_1	fixgff	mRNA	1016402	1017617	16096.820971	+	.	ID=mRNA332;Name=332;Parent=mRNA332g
scaffold_1	JGI	exon	1016402	1016625	2.8840731279	+	0	ID=mRNA332.cds;Name=332;Parent=mRNA332;alias=fgenesh1_pg.C_scaffold_1000332;exonNumber=1;proteinId=332
scaffold_1	JGI	exon	1016676	1016796	6.50885177264	+	2	ID=mRNA332.cds;Name=332;Parent=mRNA332;alias=fgenesh1_pg.C_scaffold_1000332;exonNumber=2;proteinId=332
scaffold_1	JGI	exon	1016844	1016947	6.50885177264	+	0	ID=mRNA332.cds;Name=332;Parent=mRNA332;alias=fgenesh1_pg.C_scaffold_1000332;exonNumber=3;proteinId=332
scaffold_1	JGI	exon	1017002	1017327	6.50885177264	+	2	ID=mRNA332.cds;Name=332;Parent=mRNA332;alias=fgenesh1_pg.C_scaffold_1000332;exonNumber=4;proteinId=332
scaffold_1	JGI	exon	1017385	1017537	6.50885177264	+	1	ID=mRNA332.cds;Name=332;Parent=mRNA332;alias=fgenesh1_pg.C_scaffold_1000332;exonNumber=5;proteinId=332
scaffold_1	JGI	exon	1017592	1017617	3.1096844379	+	1	ID=mRNA332.cds;Name=332;Parent=mRNA332;alias=fgenesh1_pg.C_scaffold_1000332;exonNumber=6;proteinId=332
###
scaffold_1	fixgff	gene	1100078	1100516	64.0	-	.	ID=mRNA132961g;Name=132961;depth=43722;status=Matches RNA-Seq data
scaffold_1	fixgff	mRNA	1100078	1100516	64.0	-	.	ID=mRNA132961;Name=132961;Parent=mRNA132961g
scaffold_1	JGI	exon	1100078	1100109	2.0	-	0	ID=mRNA132961.cds;Name=132961;Parent=mRNA132961;alias=e_gww2.1.1145.1;exonNumber=5;proteinId=132961
scaffold_1	JGI	exon	1100159	1100326	4.0	-	2	ID=mRNA132961.cds;Name=132961;Parent=mRNA132961;alias=e_gww2.1.1145.1;exonNumber=3;proteinId=132961
scaffold_1	JGI	exon	1100393	1100438	4.0	-	2	ID=mRNA132961.cds;Name=132961;Parent=mRNA132961;alias=e_gww2.1.1145.1;exonNumber=2;proteinId=132961
scaffold_1	JGI	exon	1100502	1100516	2.0	-	0	ID=mRNA132961.cds;Name=132961;Parent=mRNA132961;alias=e_gww2.1.1145.1;exonNumber=1;proteinId=132961
###
scaffold_1	fixgff	gene	1103144	1103683	64.0	+	.	ID=mRNA133446g;Name=133446;depth=39449;status=Matches RNA-Seq data
scaffold_1	fixgff	mRNA	1103144	1103683	64.0	+	.	ID=mRNA133446;Name=133446;Parent=mRNA133446g
scaffold_1	JGI	exon	1103144	1103171	2.0	+	0	ID=mRNA133446.cds;Name=133446;Parent=mRNA133446;alias=e_gww2.1.1126.1;exonNumber=1;proteinId=133446
scaffold_1	JGI	exon	1103256	1103387	4.0	+	1	ID=mRNA133446.cds;Name=133446;Parent=mRNA133446;alias=e_gww2.1.1126.1;exonNumber=2;proteinId=133446
scaffold_1	JGI	exon	1103447	1103484	4.0	+	1	ID=mRNA133446.cds;Name=133446;Parent=mRNA133446;alias=e_gww2.1.1126.1;exonNumber=3;proteinId=133446
scaffold_1	JGI	exon	1103540	1103683	2.0	+	0	ID=mRNA133446.cds;Name=133446;Parent=mRNA133446;alias=e_gww2.1.1126.1;exonNumber=4;proteinId=133446
###
scaffold_1	fixgff	gene	1105933	1108317	30944.7633033	-	.	ID=mRNA356g;Name=356;depth=14860;status=Matches RNA-Seq data
scaffold_1	fixgff	mRNA	1105933	1108317	30944.7633033	-	.	ID=mRNA356;Name=356;Parent=mRNA356g
scaffold_1	JGI	exon	1105933	1106684	3.64737175706	-	0	ID=mRNA356.cds;Name=356;Parent=mRNA356;alias=fgenesh1_pg.C_scaffold_1000356;exonNumber=6;proteinId=356
scaffold_1	JGI	exon	1106741	1107138	7.31673903696	-	2	ID=mRNA356.cds;Name=356;Parent=mRNA356;alias=fgenesh1_pg.C_scaffold_1000356;exonNumber=5;proteinId=356
scaffold_1	JGI	exon	1107194	1107504	7.31673903696	-	1	ID=mRNA356.cds;Name=356;Parent=mRNA356;alias=fgenesh1_pg.C_scaffold_1000356;exonNumber=4;proteinId=356
scaffold_1	JGI	exon	1107561	1107899	7.31673903696	-	0	ID=mRNA356.cds;Name=356;Parent=mRNA356;alias=fgenesh1_pg.C_scaffold_1000356;exonNumber=3;proteinId=356
scaffold_1	JGI	exon	1107952	1108196	7.10377913828	-	0	ID=mRNA356.cds;Name=356;Parent=mRNA356;alias=fgenesh1_pg.C_scaffold_1000356;exonNumber=2;proteinId=356
scaffold_1	JGI	exon	1108257	1108317	3.04905309638	-	2	ID=mRNA356.cds;Name=356;Parent=mRNA356;alias=fgenesh1_pg.C_scaffold_1000356;exonNumber=1;proteinId=356
###
scaffold_1	fixgff	gene	1123392	1124414	64.0	+	.	ID=mRNA363g;Name=363;depth=8994;status=Matches RNA-Seq data
scaffold_1	fixgff	mRNA	1123392	1124414	64.0	+	.	ID=mRNA363;Name=363;Parent=mRNA363g
scaffold_1	JGI	exon	1123392	1123526	2.0	+	0	ID=mRNA363.cds;Name=363;Parent=mRNA363;alias=fgenesh1_pg.C_scaffold_1000363;exonNumber=1;proteinId=363
scaffold_1	JGI	exon	1123580	1123723	4.0	+	0	ID=mRNA363.cds;Name=363;Parent=mRNA363;alias=fgenesh1_pg.C_scaffold_1000363;exonNumber=2;proteinId=363
scaffold_1	JGI	exon	1123777	1123982	4.0	+	0	ID=mRNA363.cds;Name=363;Parent=mRNA363;alias=fgenesh1_pg.C_scaffold_1000363;exonNumber=3;proteinId=363
scaffold_1	JGI	exon	1124036	1124414	2.0	+	2	ID=mRNA363.cds;Name=363;Parent=mRNA363;alias=fgenesh1_pg.C_scaffold_1000363;exonNumber=4;proteinId=363
###
scaffold_1	fixgff	gene	1210045	1212391	124414.109632	+	.	ID=mRNA122884g;Name=122884;depth=10928;status=Matches RNA-Seq data
scaffold_1	fixgff	mRNA	1210045	1212391	124414.109632	+	.	ID=mRNA122884;Name=122884;Parent=mRNA122884g
scaffold_1	JGI	exon	1210045	1210496	2.80239923718	+	0	ID=mRNA122884.cds;Name=122884;Parent=mRNA122884;alias=e_gwh2.1.147.1;exonNumber=1;proteinId=122884
scaffold_1	JGI	exon	1210551	1210584	6.71941225452	+	2	ID=mRNA122884.cds;Name=122884;Parent=mRNA122884;alias=e_gwh2.1.147.1;exonNumber=3;proteinId=122884
scaffold_1	JGI	exon	1210641	1210645	6.71941225452	+	0	ID=mRNA122884.cds;Name=122884;Parent=mRNA122884;alias=e_gwh2.1.147.1;exonNumber=4;proteinId=122884
scaffold_1	JGI	exon	1210696	1210831	6.71941225452	+	2	ID=mRNA122884.cds;Name=122884;Parent=mRNA122884;alias=e_gwh2.1.147.1;exonNumber=5;proteinId=122884
scaffold_1	JGI	exon	1210886	1211292	6.71941225452	+	0	ID=mRNA122884.cds;Name=122884;Parent=mRNA122884;alias=e_gwh2.1.147.1;exonNumber=6;proteinId=122884
scaffold_1	JGI	exon	1211342	1211810	6.71941225452	+	2	ID=mRNA122884.cds;Name=122884;Parent=mRNA122884;alias=e_gwh2.1.147.1;exonNumber=7;proteinId=122884
scaffold_1	JGI	exon	1211864	1212391	3.24103107016	+	0	ID=mRNA122884.cds;Name=122884;Parent=mRNA122884;alias=e_gwh2.1.147.1;exonNumber=8;proteinId=122884
###
scaffold_1	fixgff	gene	1247835	1249495	106.043481896	-	.	ID=mRNA405g;Name=405;depth=3051;status=Matches RNA-Seq data
scaffold_1	fixgff	mRNA	1247835	1249495	106.043481896	-	.	ID=mRNA405;Name=405;Parent=mRNA405g
scaffold_1	JGI	exon	1247835	1247898	2.0	-	0	ID=mRNA405.cds;Name=405;Parent=mRNA405;alias=fgenesh1_pg.C_scaffold_1000405;exonNumber=4;proteinId=405
scaffold_1	JGI	exon	1247957	1248227	4.0	-	1	ID=mRNA405.cds;Name=405;Parent=mRNA405;alias=fgenesh1_pg.C_scaffold_1000405;exonNumber=3;proteinId=405
scaffold_1	JGI	exon	1248296	1248620	4.08955059276	-	2	ID=mRNA405.cds;Name=405;Parent=mRNA405;alias=fgenesh1_pg.C_scaffold_1000405;exonNumber=2;proteinId=405
scaffold_1	JGI	exon	1248686	1249495	3.24129386256	-	0	ID=mRNA405.cds;Name=405;Parent=mRNA405;alias=fgenesh1_pg.C_scaffold_1000405;exonNumber=1;proteinId=405
###
scaffold_1	fixgff	gene	1254965	1256079	391938.804327	+	.	ID=mRNA123314g;Name=123314;depth=32322;status=Matches RNA-Seq data
scaffold_1	fixgff	mRNA	1254965	1256079	391938.804327	+	.	ID=mRNA123314;Name=123314;Parent=mRNA123314g
scaffold_1	JGI	exon	1254965	1255007	3.74534152406	+	0	ID=mRNA123314.cds;Name=123314;Parent=mRNA123314;alias=e_gwh2.1.990.1;exonNumber=1;proteinId=123314
scaffold_1	JGI	exon	1255173	1255210	7.75066549656	+	1	ID=mRNA123314.cds;Name=123314;Parent=mRNA123314;alias=e_gwh2.1.990.1;exonNumber=2;proteinId=123314
scaffold_1	JGI	exon	1255274	1255310	7.75066549656	+	0	ID=mRNA123314.cds;Name=123314;Parent=mRNA123314;alias=e_gwh2.1.990.1;exonNumber=3;proteinId=123314
scaffold_1	JGI	exon	1255369	1255628	7.75066549656	+	1	ID=mRNA123314.cds;Name=123314;Parent=mRNA123314;alias=e_gwh2.1.990.1;exonNumber=4;proteinId=123314
scaffold_1	JGI	exon	1255696	1255823	7.75066549656	+	0	ID=mRNA123314.cds;Name=123314;Parent=mRNA123314;alias=e_gwh2.1.990.1;exonNumber=5;proteinId=123314
scaffold_1	JGI	exon	1255882	1255981	7.75066549656	+	2	ID=mRNA123314.cds;Name=123314;Parent=mRNA123314;alias=e_gwh2.1.990.1;exonNumber=6;proteinId=123314
scaffold_1	JGI	exon	1256038	1256079	3.74138040912	+	0	ID=mRNA123314.cds;Name=123314;Parent=mRNA123314;alias=e_gwh2.1.990.1;exonNumber=7;proteinId=123314
###
scaffold_1	fixgff	gene	1388737	1389779	190.022757907	+	.	ID=mRNA123033g;Name=123033;depth=267;status=Matches RNA-Seq data
scaffold_1	fixgff	mRNA	1388737	1389779	190.022757907	+	.	ID=mRNA123033;Name=123033;Parent=mRNA123033g
scaffold_1	JGI	exon	1388737	1388868	2.63461081402	+	0	ID=mRNA123033.cds;Name=123033;Parent=mRNA123033;alias=e_gwh2.1.844.1;exonNumber=1;proteinId=123033
scaffold_1	JGI	exon	1388926	1389078	5.36209150328	+	0	ID=mRNA123033.cds;Name=123033;Parent=mRNA123033;alias=e_gwh2.1.844.1;exonNumber=3;proteinId=123033
scaffold_1	JGI	exon	1389136	1389341	5.36209150328	+	0	ID=mRNA123033.cds;Name=123033;Parent=mRNA123033;alias=e_gwh2.1.844.1;exonNumber=4;proteinId=123033
scaffold_1	JGI	exon	1389401	1389779	2.50853812062	+	2	ID=mRNA123033.cds;Name=123033;Parent=mRNA123033;alias=e_gwh2.1.844.1;exonNumber=5;proteinId=123033
###
scaffold_1	fixgff	gene	1460164	1461123	441.459280435	-	.	ID=mRNA481g;Name=481;depth=4784;status=Matches RNA-Seq data
scaffold_1	fixgff	mRNA	1460164	1461123	441.459280435	-	.	ID=mRNA481;Name=481;Parent=mRNA481g
scaffold_1	JGI	exon	1460164	1460347	3.8594011575	-	0	ID=mRNA481.cds;Name=481;Parent=mRNA481;alias=fgenesh1_pg.C_scaffold_1000481;exonNumber=4;proteinId=481
scaffold_1	JGI	exon	1460400	1460649	7.718802315	-	1	ID=mRNA481.cds;Name=481;Parent=mRNA481;alias=fgenesh1_pg.C_scaffold_1000481;exonNumber=3;proteinId=481
scaffold_1	JGI	exon	1460708	1460900	7.40953261804	-	2	ID=mRNA481.cds;Name=481;Parent=mRNA481;alias=fgenesh1_pg.C_scaffold_1000481;exonNumber=2;proteinId=481
scaffold_1	JGI	exon	1460962	1461123	2.0	-	0	ID=mRNA481.cds;Name=481;Parent=mRNA481;alias=fgenesh1_pg.C_scaffold_1000481;exonNumber=1;proteinId=481
###
scaffold_1	fixgff	gene	1472293	1474584	13808.4668319	+	.	ID=mRNA123005g;Name=123005;depth=17309;status=Matches RNA-Seq data
scaffold_1	fixgff	mRNA	1472293	1474584	13808.4668319	+	.	ID=mRNA123005;Name=123005;Parent=mRNA123005g
scaffold_1	JGI	exon	1472293	1472519	2.71177973154	+	0	ID=mRNA123005.cds;Name=123005;Parent=mRNA123005;alias=e_gwh2.1.218.1;exonNumber=1;proteinId=123005
scaffold_1	JGI	exon	1472572	1472648	7.55008411276	+	2	ID=mRNA123005.cds;Name=123005;Parent=mRNA123005;alias=e_gwh2.1.218.1;exonNumber=3;proteinId=123005
scaffold_1	JGI	exon	1472705	1472756	7.55008411276	+	1	ID=mRNA123005.cds;Name=123005;Parent=mRNA123005;alias=e_gwh2.1.218.1;exonNumber=4;proteinId=123005
scaffold_1	JGI	exon	1472812	1473100	7.55008411276	+	2	ID=mRNA123005.cds;Name=123005;Parent=mRNA123005;alias=e_gwh2.1.218.1;exonNumber=5;proteinId=123005
scaffold_1	JGI	exon	1473161	1474359	5.91569378044	+	0	ID=mRNA123005.cds;Name=123005;Parent=mRNA123005;alias=e_gwh2.1.218.1;exonNumber=6;proteinId=123005
scaffold_1	JGI	exon	1474416	1474584	2.0	+	2	ID=mRNA123005.cds;Name=123005;Parent=mRNA123005;alias=e_gwh2.1.218.1;exonNumber=7;proteinId=123005
###
scaffold_1	fixgff	gene	1540917	1542621	103323.564095	+	.	ID=mRNA133052g;Name=133052;depth=27961;status=Matches RNA-Seq data
scaffold_1	fixgff	mRNA	1540917	1542621	103323.564095	+	.	ID=mRNA133052;Name=133052;Parent=mRNA133052g
scaffold_1	JGI	exon	1540917	1541016	3.08723814948	+	0	ID=mRNA133052.cds;Name=133052;Parent=mRNA133052;alias=e_gww2.1.557.1;exonNumber=1;proteinId=133052
scaffold_1	JGI	exon	1541069	1541304	6.40304772752	+	1	ID=mRNA133052.cds;Name=133052;Parent=mRNA133052;alias=e_gww2.1.557.1;exonNumber=3;proteinId=133052
scaffold_1	JGI	exon	1541356	1541473	6.40304772752	+	0	ID=mRNA133052.cds;Name=133052;Parent=mRNA133052;alias=e_gww2.1.557.1;exonNumber=4;proteinId=133052
scaffold_1	JGI	exon	1541533	1541748	6.40304772752	+	1	ID=mRNA133052.cds;Name=133052;Parent=mRNA133052;alias=e_gww2.1.557.1;exonNumber=5;proteinId=133052
scaffold_1	JGI	exon	1541802	1542172	6.40304772752	+	1	ID=mRNA133052.cds;Name=133052;Parent=mRNA133052;alias=e_gww2.1.557.1;exonNumber=6;proteinId=133052
scaffold_1	JGI	exon	1542227	1542478	6.40304772752	+	0	ID=mRNA133052.cds;Name=133052;Parent=mRNA133052;alias=e_gww2.1.557.1;exonNumber=7;proteinId=133052
scaffold_1	JGI	exon	1542532	1542621	3.1095357286	+	0	ID=mRNA133052.cds;Name=133052;Parent=mRNA133052;alias=e_gww2.1.557.1;exonNumber=8;proteinId=133052
###
scaffold_1	fixgff	gene	1591079	1592934	785444984.787	+	.	ID=mRNA122979g;Name=122979;depth=4139;status=Matches RNA-Seq data
scaffold_1	fixgff	mRNA	1591079	1592934	785444984.787	+	.	ID=mRNA122979;Name=122979;Parent=mRNA122979g
scaffold_1	JGI	exon	1591079	1591216	3.22525238282	+	0	ID=mRNA122979.cds;Name=122979;Parent=mRNA122979;alias=e_gwh2.1.607.1;exonNumber=1;proteinId=122979
scaffold_1	JGI	exon	1591267	1591350	7.42015968596	+	0	ID=mRNA122979.cds;Name=122979;Parent=mRNA122979;alias=e_gwh2.1.607.1;exonNumber=3;proteinId=122979
scaffold_1	JGI	exon	1591406	1591579	7.42015968596	+	0	ID=mRNA122979.cds;Name=122979;Parent=mRNA122979;alias=e_gwh2.1.607.1;exonNumber=4;proteinId=122979
scaffold_1	JGI	exon	1591642	1591817	7.42015968596	+	0	ID=mRNA122979.cds;Name=122979;Parent=mRNA122979;alias=e_gwh2.1.607.1;exonNumber=5;proteinId=122979
scaffold_1	JGI	exon	1591886	1592082	7.42015968596	+	2	ID=mRNA122979.cds;Name=122979;Parent=mRNA122979;alias=e_gwh2.1.607.1;exonNumber=6;proteinId=122979
scaffold_1	JGI	exon	1592137	1592227	7.42015968596	+	1	ID=mRNA122979.cds;Name=122979;Parent=mRNA122979;alias=e_gwh2.1.607.1;exonNumber=7;proteinId=122979
scaffold_1	JGI	exon	1592282	1592295	7.42015968596	+	2	ID=mRNA122979.cds;Name=122979;Parent=mRNA122979;alias=e_gwh2.1.607.1;exonNumber=8;proteinId=122979
scaffold_1	JGI	exon	1592374	1592451	7.42015968596	+	1	ID=mRNA122979.cds;Name=122979;Parent=mRNA122979;alias=e_gwh2.1.607.1;exonNumber=9;proteinId=122979
scaffold_1	JGI	exon	1592507	1592601	7.42015968596	+	1	ID=mRNA122979.cds;Name=122979;Parent=mRNA122979;alias=e_gwh2.1.607.1;exonNumber=10;proteinId=122979
scaffold_1	JGI	exon	1592657	1592750	7.42015968596	+	0	ID=mRNA122979.cds;Name=122979;Parent=mRNA122979;alias=e_gwh2.1.607.1;exonNumber=11;proteinId=122979
scaffold_1	JGI	exon	1592813	1592934	3.57135318582	+	1	ID=mRNA122979.cds;Name=122979;Parent=mRNA122979;alias=e_gwh2.1.607.1;exonNumber=12;proteinId=122979
###
scaffold_1	fixgff	gene	1642569	1645271	14732.6976097	-	.	ID=mRNA538g;Name=538;depth=12754;status=Matches RNA-Seq data
scaffold_1	fixgff	mRNA	1642569	1645271	14732.6976097	-	.	ID=mRNA538;Name=538;Parent=mRNA538g
scaffold_1	JGI	exon	1642569	1642928	2.06069466596	-	0	ID=mRNA538.cds;Name=538;Parent=mRNA538;alias=fgenesh1_pg.C_scaffold_1000538;exonNumber=7;proteinId=538
scaffold_1	JGI	exon	1642980	1643118	4.72833599148	-	0	ID=mRNA538.cds;Name=538;Parent=mRNA538;alias=fgenesh1_pg.C_scaffold_1000538;exonNumber=6;proteinId=538
scaffold_1	JGI	exon	1643169	1643287	4.72833599148	-	1	ID=mRNA538.cds;Name=538;Parent=mRNA538;alias=fgenesh1_pg.C_scaffold_1000538;exonNumber=5;proteinId=538
scaffold_1	JGI	exon	1643343	1643543	4.72833599148	-	0	ID=mRNA538.cds;Name=538;Parent=mRNA538;alias=fgenesh1_pg.C_scaffold_1000538;exonNumber=4;proteinId=538
scaffold_1	JGI	exon	1643608	1644759	5.83703066468	-	0	ID=mRNA538.cds;Name=538;Parent=mRNA538;alias=fgenesh1_pg.C_scaffold_1000538;exonNumber=3;proteinId=538
scaffold_1	JGI	exon	1644814	1644950	5.52237786368	-	0	ID=mRNA538.cds;Name=538;Parent=mRNA538;alias=fgenesh1_pg.C_scaffold_1000538;exonNumber=2;proteinId=538
scaffold_1	JGI	exon	1645001	1645271	2.09809691398	-	2	ID=mRNA538.cds;Name=538;Parent=mRNA538;alias=fgenesh1_pg.C_scaffold_1000538;exonNumber=1;proteinId=538
###
scaffold_1	fixgff	gene	1742171	1743670	16079.334011	+	.	ID=mRNA563g;Name=563;depth=11916;status=Matches RNA-Seq data
scaffold_1	fixgff	mRNA	1742171	1743670	16079.334011	+	.	ID=mRNA563;Name=563;Parent=mRNA563g
scaffold_1	JGI	exon	1742171	1742215	2.0	+	0	ID=mRNA563.cds;Name=563;Parent=mRNA563;alias=fgenesh1_pg.C_scaffold_1000563;exonNumber=1;proteinId=563
scaffold_1	JGI	exon	1742288	1742557	6.8702433304	+	0	ID=mRNA563.cds;Name=563;Parent=mRNA563;alias=fgenesh1_pg.C_scaffold_1000563;exonNumber=2;proteinId=563
scaffold_1	JGI	exon	1742620	1742958	6.96921723836	+	0	ID=mRNA563.cds;Name=563;Parent=mRNA563;alias=fgenesh1_pg.C_scaffold_1000563;exonNumber=3;proteinId=563
scaffold_1	JGI	exon	1743017	1743264	6.96921723836	+	0	ID=mRNA563.cds;Name=563;Parent=mRNA563;alias=fgenesh1_pg.C_scaffold_1000563;exonNumber=4;proteinId=563
scaffold_1	JGI	exon	1743318	1743447	6.96921723836	+	2	ID=mRNA563.cds;Name=563;Parent=mRNA563;alias=fgenesh1_pg.C_scaffold_1000563;exonNumber=5;proteinId=563
scaffold_1	JGI	exon	1743509	1743670	3.45711586696	+	0	ID=mRNA563.cds;Name=563;Parent=mRNA563;alias=fgenesh1_pg.C_scaffold_1000563;exonNumber=6;proteinId=563
###
scaffold_1	fixgff	gene	1754221	1754969	16.0	-	.	ID=mRNA568g;Name=568;depth=18858;status=Matches RNA-Seq data
scaffold_1	fixgff	mRNA	1754221	1754969	16.0	-	.	ID=mRNA568;Name=568;Parent=mRNA568g
scaffold_1	JGI	exon	1754221	1754660	2.0	-	0	ID=mRNA568.cds;Name=568;Parent=mRNA568;alias=fgenesh1_pg.C_scaffold_1000568;exonNumber=3;proteinId=568
scaffold_1	JGI	exon	1754716	1754874	4.0	-	2	ID=mRNA568.cds;Name=568;Parent=mRNA568;alias=fgenesh1_pg.C_scaffold_1000568;exonNumber=2;proteinId=568
scaffold_1	JGI	exon	1754930	1754969	2.0	-	2	ID=mRNA568.cds;Name=568;Parent=mRNA568;alias=fgenesh1_pg.C_scaffold_1000568;exonNumber=1;proteinId=568
###
scaffold_1	fixgff	gene	1820168	1822284	43784.6112725	+	.	ID=mRNA122440g;Name=122440;depth=45260;status=Matches RNA-Seq data
scaffold_1	fixgff	mRNA	1820168	1822284	43784.6112725	+	.	ID=mRNA122440;Name=122440;Parent=mRNA122440g
scaffold_1	JGI	exon	1820168	1820220	3.65982151128	+	0	ID=mRNA122440.cds;Name=122440;Parent=mRNA122440;alias=e_gwh2.1.301.1;exonNumber=1;proteinId=122440
scaffold_1	JGI	exon	1820279	1820328	7.51882160392	+	2	ID=mRNA122440.cds;Name=122440;Parent=mRNA122440;alias=e_gwh2.1.301.1;exonNumber=2;proteinId=122440
scaffold_1	JGI	exon	1820380	1820518	7.51882160392	+	1	ID=mRNA122440.cds;Name=122440;Parent=mRNA122440;alias=e_gwh2.1.301.1;exonNumber=3;proteinId=122440
scaffold_1	JGI	exon	1820572	1820769	7.51882160392	+	2	ID=mRNA122440.cds;Name=122440;Parent=mRNA122440;alias=e_gwh2.1.301.1;exonNumber=4;proteinId=122440
scaffold_1	JGI	exon	1820833	1821902	7.51882160392	+	2	ID=mRNA122440.cds;Name=122440;Parent=mRNA122440;alias=e_gwh2.1.301.1;exonNumber=5;proteinId=122440
scaffold_1	JGI	exon	1821956	1822284	3.74336754238	+	1	ID=mRNA122440.cds;Name=122440;Parent=mRNA122440;alias=e_gwh2.1.301.1;exonNumber=6;proteinId=122440
###
scaffold_1	fixgff	gene	1826041	1830025	3.96105230488e+11	+	.	ID=mRNA586g;Name=586;depth=5897;status=Matches RNA-Seq data
scaffold_1	fixgff	mRNA	1826041	1830025	3.96105230488e+11	+	.	ID=mRNA586;Name=586;Parent=mRNA586g
scaffold_1	JGI	exon	1826041	1826046	3.72019919078	+	0	ID=mRNA586.cds;Name=586;Parent=mRNA586;alias=fgenesh1_pg.C_scaffold_1000586;exonNumber=1;proteinId=586
scaffold_1	JGI	exon	1826105	1826182	7.44039838156	+	0	ID=mRNA586.cds;Name=586;Parent=mRNA586;alias=fgenesh1_pg.C_scaffold_1000586;exonNumber=2;proteinId=586
scaffold_1	JGI	exon	1826244	1826345	7.44039838156	+	0	ID=mRNA586.cds;Name=586;Parent=mRNA586;alias=fgenesh1_pg.C_scaffold_1000586;exonNumber=3;proteinId=586
scaffold_1	JGI	exon	1826395	1826467	7.44039838156	+	0	ID=mRNA586.cds;Name=586;Parent=mRNA586;alias=fgenesh1_pg.C_scaffold_1000586;exonNumber=4;proteinId=586
scaffold_1	JGI	exon	1826518	1826624	7.44039838156	+	1	ID=mRNA586.cds;Name=586;Parent=mRNA586;alias=fgenesh1_pg.C_scaffold_1000586;exonNumber=5;proteinId=586
scaffold_1	JGI	exon	1826679	1827029	7.44039838156	+	0	ID=mRNA586.cds;Name=586;Parent=mRNA586;alias=fgenesh1_pg.C_scaffold_1000586;exonNumber=6;proteinId=586
scaffold_1	JGI	exon	1827080	1827631	7.44039838156	+	0	ID=mRNA586.cds;Name=586;Parent=mRNA586;alias=fgenesh1_pg.C_scaffold_1000586;exonNumber=7;proteinId=586
scaffold_1	JGI	exon	1827686	1827923	7.44039838156	+	0	ID=mRNA586.cds;Name=586;Parent=mRNA586;alias=fgenesh1_pg.C_scaffold_1000586;exonNumber=8;proteinId=586
scaffold_1	JGI	exon	1827973	1828182	7.44039838156	+	1	ID=mRNA586.cds;Name=586;Parent=mRNA586;alias=fgenesh1_pg.C_scaffold_1000586;exonNumber=9;proteinId=586
scaffold_1	JGI	exon	1828313	1828569	7.44039838156	+	1	ID=mRNA586.cds;Name=586;Parent=mRNA586;alias=fgenesh1_pg.C_scaffold_1000586;exonNumber=10;proteinId=586
scaffold_1	JGI	exon	1828624	1829067	7.44039838156	+	0	ID=mRNA586.cds;Name=586;Parent=mRNA586;alias=fgenesh1_pg.C_scaffold_1000586;exonNumber=11;proteinId=586
scaffold_1	JGI	exon	1829121	1829370	7.44039838156	+	0	ID=mRNA586.cds;Name=586;Parent=mRNA586;alias=fgenesh1_pg.C_scaffold_1000586;exonNumber=12;proteinId=586
scaffold_1	JGI	exon	1829424	1829727	7.44039838156	+	1	ID=mRNA586.cds;Name=586;Parent=mRNA586;alias=fgenesh1_pg.C_scaffold_1000586;exonNumber=13;proteinId=586
scaffold_1	JGI	exon	1829782	1830025	3.69904920074	+	2	ID=mRNA586.cds;Name=586;Parent=mRNA586;alias=fgenesh1_pg.C_scaffold_1000586;exonNumber=14;proteinId=586
###
scaffold_1	fixgff	gene	1849486	1851538	3017606.75222	-	.	ID=mRNA9905g;Name=9905;depth=5942;status=Matches RNA-Seq data
scaffold_1	fixgff	mRNA	1849486	1851538	3017606.75222	-	.	ID=mRNA9905;Name=9905;Parent=mRNA9905g
scaffold_1	JGI	exon	1849486	1849520	3.660468201	-	0	ID=mRNA9905.cds;Name=9905;Parent=mRNA9905;alias=fgenesh1_pm.C_scaffold_1000075;exonNumber=8;proteinId=9905
scaffold_1	JGI	exon	1849581	1849905	7.74878580888	-	2	ID=mRNA9905.cds;Name=9905;Parent=mRNA9905;alias=fgenesh1_pm.C_scaffold_1000075;exonNumber=7;proteinId=9905
scaffold_1	JGI	exon	1849966	1850458	7.74878580888	-	0	ID=mRNA9905.cds;Name=9905;Parent=mRNA9905;alias=fgenesh1_pm.C_scaffold_1000075;exonNumber=6;proteinId=9905
scaffold_1	JGI	exon	1850512	1850638	7.74878580888	-	1	ID=mRNA9905.cds;Name=9905;Parent=mRNA9905;alias=fgenesh1_pm.C_scaffold_1000075;exonNumber=5;proteinId=9905
scaffold_1	JGI	exon	1850691	1850872	7.74878580888	-	2	ID=mRNA9905.cds;Name=9905;Parent=mRNA9905;alias=fgenesh1_pm.C_scaffold_1000075;exonNumber=4;proteinId=9905
scaffold_1	JGI	exon	1850926	1851263	7.74878580888	-	1	ID=mRNA9905.cds;Name=9905;Parent=mRNA9905;alias=fgenesh1_pm.C_scaffold_1000075;exonNumber=3;proteinId=9905
scaffold_1	JGI	exon	1851314	1851399	7.74878580888	-	0	ID=mRNA9905.cds;Name=9905;Parent=mRNA9905;alias=fgenesh1_pm.C_scaffold_1000075;exonNumber=2;proteinId=9905
scaffold_1	JGI	exon	1851454	1851538	3.80823786076	-	2	ID=mRNA9905.cds;Name=9905;Parent=mRNA9905;alias=fgenesh1_pm.C_scaffold_1000075;exonNumber=1;proteinId=9905
###
scaffold_1	fixgff	gene	1877095	1877812	6773.19215644	+	.	ID=mRNA122422g;Name=122422;depth=14304;status=Matches RNA-Seq data
scaffold_1	fixgff	mRNA	1877095	1877812	6773.19215644	+	.	ID=mRNA122422;Name=122422;Parent=mRNA122422g
scaffold_1	JGI	exon	1877095	1877128	3.92855055524	+	0	ID=mRNA122422.cds;Name=122422;Parent=mRNA122422;alias=e_gwh2.1.1122.1;exonNumber=1;proteinId=122422
scaffold_1	JGI	exon	1877226	1877281	7.85710111048	+	1	ID=mRNA122422.cds;Name=122422;Parent=mRNA122422;alias=e_gwh2.1.1122.1;exonNumber=2;proteinId=122422
scaffold_1	JGI	exon	1877402	1877470	7.85710111048	+	0	ID=mRNA122422.cds;Name=122422;Parent=mRNA122422;alias=e_gwh2.1.1122.1;exonNumber=3;proteinId=122422
scaffold_1	JGI	exon	1877537	1877673	7.85710111048	+	0	ID=mRNA122422.cds;Name=122422;Parent=mRNA122422;alias=e_gwh2.1.1122.1;exonNumber=4;proteinId=122422
scaffold_1	JGI	exon	1877746	1877812	3.55446321868	+	2	ID=mRNA122422.cds;Name=122422;Parent=mRNA122422;alias=e_gwh2.1.1122.1;exonNumber=5;proteinId=122422
###
scaffold_1	fixgff	gene	1880982	1882622	4.0	-	.	ID=mRNA607g;Name=607;depth=5858;status=Matches RNA-Seq data
scaffold_1	fixgff	mRNA	1880982	1882622	4.0	-	.	ID=mRNA607;Name=607;Parent=mRNA607g
scaffold_1	JGI	exon	1880982	1881891	2.0	-	0	ID=mRNA607.cds;Name=607;Parent=mRNA607;alias=fgenesh1_pg.C_scaffold_1000607;exonNumber=2;proteinId=607
scaffold_1	JGI	exon	1881964	1882622	2.0	-	1	ID=mRNA607.cds;Name=607;Parent=mRNA607;alias=fgenesh1_pg.C_scaffold_1000607;exonNumber=1;proteinId=607;status=End mismatch
###
scaffold_1	fixgff	gene	1896773	1897715	256.0	-	.	ID=mRNA612g;Name=612;depth=475;status=Matches RNA-Seq data
scaffold_1	fixgff	mRNA	1896773	1897715	256.0	-	.	ID=mRNA612;Name=612;Parent=mRNA612g
scaffold_1	JGI	exon	1896773	1897000	2.0	-	0	ID=mRNA612.cds;Name=612;Parent=mRNA612;alias=fgenesh1_pg.C_scaffold_1000612;exonNumber=5;proteinId=612
scaffold_1	JGI	exon	1897057	1897193	4.0	-	0	ID=mRNA612.cds;Name=612;Parent=mRNA612;alias=fgenesh1_pg.C_scaffold_1000612;exonNumber=4;proteinId=612
scaffold_1	JGI	exon	1897244	1897368	4.0	-	2	ID=mRNA612.cds;Name=612;Parent=mRNA612;alias=fgenesh1_pg.C_scaffold_1000612;exonNumber=3;proteinId=612
scaffold_1	JGI	exon	1897423	1897508	4.0	-	1	ID=mRNA612.cds;Name=612;Parent=mRNA612;alias=fgenesh1_pg.C_scaffold_1000612;exonNumber=2;proteinId=612
scaffold_1	JGI	exon	1897563	1897715	2.0	-	0	ID=mRNA612.cds;Name=612;Parent=mRNA612;alias=fgenesh1_pg.C_scaffold_1000612;exonNumber=1;proteinId=612
###
scaffold_1	fixgff	gene	1928005	1928569	64.0	-	.	ID=mRNA133055g;Name=133055;depth=15886;status=Matches RNA-Seq data
scaffold_1	fixgff	mRNA	1928005	1928569	64.0	-	.	ID=mRNA133055;Name=133055;Parent=mRNA133055g
scaffold_1	JGI	exon	1928005	1928100	2.0	-	0	ID=mRNA133055.cds;Name=133055;Parent=mRNA133055;alias=e_gww2.1.1122.1;exonNumber=6;proteinId=133055
scaffold_1	JGI	exon	1928161	1928280	4.0	-	0	ID=mRNA133055.cds;Name=133055;Parent=mRNA133055;alias=e_gww2.1.1122.1;exonNumber=4;proteinId=133055
scaffold_1	JGI	exon	1928338	1928366	4.0	-	0	ID=mRNA133055.cds;Name=133055;Parent=mRNA133055;alias=e_gww2.1.1122.1;exonNumber=3;proteinId=133055
scaffold_1	JGI	exon	1928425	1928569	2.0	-	2	ID=mRNA133055.cds;Name=133055;Parent=mRNA133055;alias=e_gww2.1.1122.1;exonNumber=2;proteinId=133055
###
scaffold_1	fixgff	gene	1928826	1929505	5886.09722499	+	.	ID=mRNA123074g;Name=123074;depth=31132;status=Matches RNA-Seq data
scaffold_1	fixgff	mRNA	1928826	1929505	5886.09722499	+	.	ID=mRNA123074;Name=123074;Parent=mRNA123074g
scaffold_1	JGI	exon	1928826	1928861	3.76158940398	+	0	ID=mRNA123074.cds;Name=123074;Parent=mRNA123074;alias=e_gwh2.1.1071.1;exonNumber=1;proteinId=123074
scaffold_1	JGI	exon	1928917	1929031	7.52317880796	+	0	ID=mRNA123074.cds;Name=123074;Parent=mRNA123074;alias=e_gwh2.1.1071.1;exonNumber=2;proteinId=123074
scaffold_1	JGI	exon	1929093	1929245	7.52317880796	+	1	ID=mRNA123074.cds;Name=123074;Parent=mRNA123074;alias=e_gwh2.1.1071.1;exonNumber=3;proteinId=123074
scaffold_1	JGI	exon	1929304	1929394	7.52317880796	+	1	ID=mRNA123074.cds;Name=123074;Parent=mRNA123074;alias=e_gwh2.1.1071.1;exonNumber=4;proteinId=123074
scaffold_1	JGI	exon	1929445	1929505	3.67495385952	+	2	ID=mRNA123074.cds;Name=123074;Parent=mRNA123074;alias=e_gwh2.1.1071.1;exonNumber=5;proteinId=123074
###
scaffold_1	fixgff	gene	1948825	1951594	7236703.17047	+	.	ID=mRNA628g;Name=628;depth=6645;status=Matches RNA-Seq data
scaffold_1	fixgff	mRNA	1948825	1951594	7236703.17047	+	.	ID=mRNA628;Name=628;Parent=mRNA628g
scaffold_1	JGI	exon	1948825	1948941	3.29560964512	+	0	ID=mRNA628.cds;Name=628;Parent=mRNA628;alias=fgenesh1_pg.C_scaffold_1000628;exonNumber=1;proteinId=628
scaffold_1	JGI	exon	1948995	1949049	6.91788499864	+	0	ID=mRNA628.cds;Name=628;Parent=mRNA628;alias=fgenesh1_pg.C_scaffold_1000628;exonNumber=2;proteinId=628
scaffold_1	JGI	exon	1949103	1949185	6.91788499864	+	1	ID=mRNA628.cds;Name=628;Parent=mRNA628;alias=fgenesh1_pg.C_scaffold_1000628;exonNumber=3;proteinId=628
scaffold_1	JGI	exon	1949248	1949310	6.91788499864	+	0	ID=mRNA628.cds;Name=628;Parent=mRNA628;alias=fgenesh1_pg.C_scaffold_1000628;exonNumber=4;proteinId=628
scaffold_1	JGI	exon	1949374	1949666	6.91788499864	+	0	ID=mRNA628.cds;Name=628;Parent=mRNA628;alias=fgenesh1_pg.C_scaffold_1000628;exonNumber=5;proteinId=628
scaffold_1	JGI	exon	1949719	1949870	6.91788499864	+	2	ID=mRNA628.cds;Name=628;Parent=mRNA628;alias=fgenesh1_pg.C_scaffold_1000628;exonNumber=6;proteinId=628
scaffold_1	JGI	exon	1949920	1950174	6.91788499864	+	1	ID=mRNA628.cds;Name=628;Parent=mRNA628;alias=fgenesh1_pg.C_scaffold_1000628;exonNumber=7;proteinId=628
scaffold_1	JGI	exon	1950229	1951036	6.91788499864	+	1	ID=mRNA628.cds;Name=628;Parent=mRNA628;alias=fgenesh1_pg.C_scaffold_1000628;exonNumber=8;proteinId=628
scaffold_1	JGI	exon	1951096	1951594	2.89595378792	+	2	ID=mRNA628.cds;Name=628;Parent=mRNA628;alias=fgenesh1_pg.C_scaffold_1000628;exonNumber=9;proteinId=628
###
scaffold_1	fixgff	gene	2126280	2128609	3323522.24835	-	.	ID=mRNA123500g;Name=123500;depth=9898;status=Matches RNA-Seq data
scaffold_1	fixgff	mRNA	2126280	2128609	3323522.24835	-	.	ID=mRNA123500;Name=123500;Parent=mRNA123500g
scaffold_1	fixgff	start_codon	2127421	2127423	3323522.24835	-	.	ID=mRNA123500.start;Name=123500;Parent=mRNA123500
scaffold_1	JGI	exon	2126280	2126369	3.84146341464	-	0	ID=mRNA123500.cds;Name=123500;Parent=mRNA123500;alias=e_gwh2.1.314.1;exonNumber=12;proteinId=123500
scaffold_1	JGI	exon	2126425	2126944	7.68292682928	-	0	ID=mRNA123500.cds;Name=123500;Parent=mRNA123500;alias=e_gwh2.1.314.1;exonNumber=10;proteinId=123500
scaffold_1	JGI	exon	2126995	2127350	7.68292682928	-	1	ID=mRNA123500.cds;Name=123500;Parent=mRNA123500;alias=e_gwh2.1.314.1;exonNumber=9;proteinId=123500
scaffold_1	JGI	exon	2127403	2127423	7.15679442508	-	0	ID=mRNA123500.cds;Name=123500;Parent=mRNA123500;alias=e_gwh2.1.314.1;exonNumber=8;proteinId=123500
scaffold_1	JGI	exon	2127477	2127761	4.0	-	0	ID=mRNA123500.cds;Name=123500;Parent=mRNA123500;alias=e_gwh2.1.314.1;exonNumber=7;proteinId=123500
scaffold_1	JGI	exon	2127812	2127952	4.0	-	0	ID=mRNA123500.cds;Name=123500;Parent=mRNA123500;alias=e_gwh2.1.314.1;exonNumber=6;proteinId=123500
scaffold_1	JGI	exon	2128015	2128116	4.0	-	0	ID=mRNA123500.cds;Name=123500;Parent=mRNA123500;alias=e_gwh2.1.314.1;exonNumber=5;proteinId=123500
scaffold_1	JGI	exon	2128166	2128209	4.0	-	0	ID=mRNA123500.cds;Name=123500;Parent=mRNA123500;alias=e_gwh2.1.314.1;exonNumber=4;proteinId=123500
scaffold_1	JGI	exon	2128259	2128378	4.0	-	2	ID=mRNA123500.cds;Name=123500;Parent=mRNA123500;alias=e_gwh2.1.314.1;exonNumber=3;proteinId=123500
scaffold_1	JGI	exon	2128435	2128609	2.0	-	2	ID=mRNA123500.cds;Name=123500;Parent=mRNA123500;alias=e_gwh2.1.314.1;exonNumber=2;proteinId=123500
###
scaffold_1	fixgff	gene	2198441	2199235	682.418960759	-	.	ID=mRNA132744g;Name=132744;depth=3334;status=Matches RNA-Seq data
scaffold_1	fixgff	mRNA	2198441	2199235	682.418960759	-	.	ID=mRNA132744;Name=132744;Parent=mRNA132744g
scaffold_1	JGI	exon	2198441	2198731	3.5695802799	-	0	ID=mRNA132744.cds;Name=132744;Parent=mRNA132744;alias=e_gww2.1.855.1;exonNumber=6;proteinId=132744
scaffold_1	JGI	exon	2198787	2198984	7.34723542316	-	0	ID=mRNA132744.cds;Name=132744;Parent=mRNA132744;alias=e_gww2.1.855.1;exonNumber=4;proteinId=132744
scaffold_1	JGI	exon	2199042	2199097	7.34723542316	-	0	ID=mRNA132744.cds;Name=132744;Parent=mRNA132744;alias=e_gww2.1.855.1;exonNumber=3;proteinId=132744
scaffold_1	JGI	exon	2199160	2199235	3.5414899975	-	2	ID=mRNA132744.cds;Name=132744;Parent=mRNA132744;alias=e_gww2.1.855.1;exonNumber=2;proteinId=132744
###
scaffold_1	fixgff	gene	2364547	2365962	3118.97186396	+	.	ID=mRNA751g;Name=751;depth=3774;status=Matches RNA-Seq data
scaffold_1	fixgff	mRNA	2364547	2365962	3118.97186396	+	.	ID=mRNA751;Name=751;Parent=mRNA751g
scaffold_1	JGI	exon	2364547	2364560	3.30008312552	+	0	ID=mRNA751.cds;Name=751;Parent=mRNA751;alias=fgenesh1_pg.C_scaffold_1000751;exonNumber=1;proteinId=751
scaffold_1	JGI	exon	2364612	2364683	6.60016625104	+	2	ID=mRNA751.cds;Name=751;Parent=mRNA751;alias=fgenesh1_pg.C_scaffold_1000751;exonNumber=2;proteinId=751
scaffold_1	JGI	exon	2364738	2364900	6.60016625104	+	2	ID=mRNA751.cds;Name=751;Parent=mRNA751;alias=fgenesh1_pg.C_scaffold_1000751;exonNumber=3;proteinId=751
scaffold_1	JGI	exon	2364954	2365608	6.60016625104	+	0	ID=mRNA751.cds;Name=751;Parent=mRNA751;alias=fgenesh1_pg.C_scaffold_1000751;exonNumber=4;proteinId=751
scaffold_1	JGI	exon	2365661	2365962	3.28716839248	+	1	ID=mRNA751.cds;Name=751;Parent=mRNA751;alias=fgenesh1_pg.C_scaffold_1000751;exonNumber=5;proteinId=751
###
scaffold_1	fixgff	gene	2392636	2393637	36928.7341791	+	.	ID=mRNA133066g;Name=133066;depth=5639;status=Matches RNA-Seq data
scaffold_1	fixgff	mRNA	2392636	2393637	36928.7341791	+	.	ID=mRNA133066;Name=133066;Parent=mRNA133066g
scaffold_1	JGI	exon	2392636	2392731	3.51258962172	+	0	ID=mRNA133066.cds;Name=133066;Parent=mRNA133066;alias=e_gww2.1.877.1;exonNumber=1;proteinId=133066
scaffold_1	JGI	exon	2392785	2392814	7.42114185248	+	0	ID=mRNA133066.cds;Name=133066;Parent=mRNA133066;alias=e_gww2.1.877.1;exonNumber=3;proteinId=133066
scaffold_1	JGI	exon	2392868	2393091	7.42114185248	+	0	ID=mRNA133066.cds;Name=133066;Parent=mRNA133066;alias=e_gww2.1.877.1;exonNumber=4;proteinId=133066
scaffold_1	JGI	exon	2393142	2393352	7.42114185248	+	2	ID=mRNA133066.cds;Name=133066;Parent=mRNA133066;alias=e_gww2.1.877.1;exonNumber=5;proteinId=133066
scaffold_1	JGI	exon	2393411	2393542	7.42114185248	+	0	ID=mRNA133066.cds;Name=133066;Parent=mRNA133066;alias=e_gww2.1.877.1;exonNumber=6;proteinId=133066
scaffold_1	JGI	exon	2393596	2393637	3.46620365106	+	0	ID=mRNA133066.cds;Name=133066;Parent=mRNA133066;alias=e_gww2.1.877.1;exonNumber=7;proteinId=133066
###
scaffold_1	fixgff	gene	2564737	2565784	256.0	-	.	ID=mRNA808g;Name=808;depth=8230;status=Matches RNA-Seq data
scaffold_1	fixgff	mRNA	2564737	2565784	256.0	-	.	ID=mRNA808;Name=808;Parent=mRNA808g
scaffold_1	JGI	exon	2564737	2564973	2.0	-	0	ID=mRNA808.cds;Name=808;Parent=mRNA808;alias=fgenesh1_pg.C_scaffold_1000808;exonNumber=5;proteinId=808
scaffold_1	JGI	exon	2565023	2565155	4.0	-	0	ID=mRNA808.cds;Name=808;Parent=mRNA808;alias=fgenesh1_pg.C_scaffold_1000808;exonNumber=4;proteinId=808
scaffold_1	JGI	exon	2565214	2565304	4.0	-	1	ID=mRNA808.cds;Name=808;Parent=mRNA808;alias=fgenesh1_pg.C_scaffold_1000808;exonNumber=3;proteinId=808
scaffold_1	JGI	exon	2565361	2565519	4.0	-	2	ID=mRNA808.cds;Name=808;Parent=mRNA808;alias=fgenesh1_pg.C_scaffold_1000808;exonNumber=2;proteinId=808
scaffold_1	JGI	exon	2565568	2565784	2.0	-	2	ID=mRNA808.cds;Name=808;Parent=mRNA808;alias=fgenesh1_pg.C_scaffold_1000808;exonNumber=1;proteinId=808
###
scaffold_1	fixgff	gene	2625594	2625971	0	+	.	ID=mRNA825g;Name=825;status=Short predicted protein 125 aa
scaffold_1	fixgff	mRNA	2625594	2625971	0	+	.	ID=mRNA825;Name=825;Parent=mRNA825g;status=Short predicted protein 125 aa
scaffold_1	JGI	exon	2625594	2625971	1.0	+	0	ID=mRNA825.cds;Name=825;Parent=mRNA825;alias=fgenesh1_pg.C_scaffold_1000825;exonNumber=1;proteinId=825
###
scaffold_1	fixgff	gene	2645234	2647927	7440876.31006	+	.	ID=mRNA122462g;Name=122462;depth=4085;status=Matches RNA-Seq data
scaffold_1	fixgff	mRNA	2645234	2647927	7440876.31006	+	.	ID=mRNA122462;Name=122462;Parent=mRNA122462g
scaffold_1	JGI	exon	2645234	2645344	3.01068145398	+	0	ID=mRNA122462.cds;Name=122462;Parent=mRNA122462;alias=e_gwh2.1.170.1;exonNumber=1;proteinId=122462
scaffold_1	JGI	exon	2645408	2645653	6.19901163104	+	0	ID=mRNA122462.cds;Name=122462;Parent=mRNA122462;alias=e_gwh2.1.170.1;exonNumber=2;proteinId=122462
scaffold_1	JGI	exon	2645706	2646201	6.63547811036	+	0	ID=mRNA122462.cds;Name=122462;Parent=mRNA122462;alias=e_gwh2.1.170.1;exonNumber=3;proteinId=122462
scaffold_1	JGI	exon	2646285	2646298	7.03487021692	+	1	ID=mRNA122462.cds;Name=122462;Parent=mRNA122462;alias=e_gwh2.1.170.1;exonNumber=4;proteinId=122462
scaffold_1	JGI	exon	2646362	2646414	7.03487021692	+	0	ID=mRNA122462.cds;Name=122462;Parent=mRNA122462;alias=e_gwh2.1.170.1;exonNumber=5;proteinId=122462
scaffold_1	JGI	exon	2646495	2646694	7.03487021692	+	2	ID=mRNA122462.cds;Name=122462;Parent=mRNA122462;alias=e_gwh2.1.170.1;exonNumber=6;proteinId=122462
scaffold_1	JGI	exon	2646748	2647000	7.03487021692	+	1	ID=mRNA122462.cds;Name=122462;Parent=mRNA122462;alias=e_gwh2.1.170.1;exonNumber=7;proteinId=122462
scaffold_1	JGI	exon	2647050	2647420	7.03487021692	+	2	ID=mRNA122462.cds;Name=122462;Parent=mRNA122462;alias=e_gwh2.1.170.1;exonNumber=8;proteinId=122462
scaffold_1	JGI	exon	2647473	2647927	3.48725862636	+	1	ID=mRNA122462.cds;Name=122462;Parent=mRNA122462;alias=e_gwh2.1.170.1;exonNumber=9;proteinId=122462
###
scaffold_1	fixgff	gene	2693576	2694186	16.0	+	.	ID=mRNA843g;Name=843;depth=1690;status=Matches RNA-Seq data
scaffold_1	fixgff	mRNA	2693576	2694186	16.0	+	.	ID=mRNA843;Name=843;Parent=mRNA843g
scaffold_1	JGI	exon	2693576	2693742	2.0	+	0	ID=mRNA843.cds;Name=843;Parent=mRNA843;alias=fgenesh1_pg.C_scaffold_1000843;exonNumber=1;proteinId=843
scaffold_1	JGI	exon	2693805	2694024	4.0	+	2	ID=mRNA843.cds;Name=843;Parent=mRNA843;alias=fgenesh1_pg.C_scaffold_1000843;exonNumber=2;proteinId=843
scaffold_1	JGI	exon	2694088	2694186	2.0	+	0	ID=mRNA843.cds;Name=843;Parent=mRNA843;alias=fgenesh1_pg.C_scaffold_1000843;exonNumber=3;proteinId=843
###
scaffold_1	fixgff	gene	2715727	2718165	1188912966.28	-	.	ID=mRNA132705g;Name=132705;depth=12566;status=Matches RNA-Seq data
scaffold_1	fixgff	mRNA	2715727	2718165	1188912966.28	-	.	ID=mRNA132705;Name=132705;Parent=mRNA132705g
scaffold_1	JGI	exon	2715727	2715876	3.79499217528	-	0	ID=mRNA132705.cds;Name=132705;Parent=mRNA132705;alias=e_gww2.1.246.1;exonNumber=13;proteinId=132705
scaffold_1	JGI	exon	2715932	2716148	7.58998435056	-	0	ID=mRNA132705.cds;Name=132705;Parent=mRNA132705;alias=e_gww2.1.246.1;exonNumber=11;proteinId=132705
scaffold_1	JGI	exon	2716202	2716556	7.58998435056	-	1	ID=mRNA132705.cds;Name=132705;Parent=mRNA132705;alias=e_gww2.1.246.1;exonNumber=10;proteinId=132705
scaffold_1	JGI	exon	2716606	2716905	7.58998435056	-	2	ID=mRNA132705.cds;Name=132705;Parent=mRNA132705;alias=e_gww2.1.246.1;exonNumber=9;proteinId=132705
scaffold_1	JGI	exon	2716958	2717429	7.58998435056	-	2	ID=mRNA132705.cds;Name=132705;Parent=mRNA132705;alias=e_gww2.1.246.1;exonNumber=8;proteinId=132705
scaffold_1	JGI	exon	2717479	2717556	7.58998435056	-	0	ID=mRNA132705.cds;Name=132705;Parent=mRNA132705;alias=e_gww2.1.246.1;exonNumber=7;proteinId=132705
scaffold_1	JGI	exon	2717608	2717649	7.58998435056	-	0	ID=mRNA132705.cds;Name=132705;Parent=mRNA132705;alias=e_gww2.1.246.1;exonNumber=6;proteinId=132705
scaffold_1	JGI	exon	2717701	2717724	7.58998435056	-	0	ID=mRNA132705.cds;Name=132705;Parent=mRNA132705;alias=e_gww2.1.246.1;exonNumber=5;proteinId=132705
scaffold_1	JGI	exon	2717779	2717890	7.58998435056	-	0	ID=mRNA132705.cds;Name=132705;Parent=mRNA132705;alias=e_gww2.1.246.1;exonNumber=4;proteinId=132705
scaffold_1	JGI	exon	2717940	2717995	7.58998435056	-	1	ID=mRNA132705.cds;Name=132705;Parent=mRNA132705;alias=e_gww2.1.246.1;exonNumber=3;proteinId=132705
scaffold_1	JGI	exon	2718052	2718165	3.74775553908	-	0	ID=mRNA132705.cds;Name=132705;Parent=mRNA132705;alias=e_gww2.1.246.1;exonNumber=2;proteinId=132705
###
scaffold_1	fixgff	gene	2814195	2815673	34071.5163337	+	.	ID=mRNA878g;Name=878;depth=126;status=Matches RNA-Seq data
scaffold_1	fixgff	mRNA	2814195	2815673	34071.5163337	+	.	ID=mRNA878;Name=878;Parent=mRNA878g
scaffold_1	JGI	exon	2814195	2814326	2.25298983904	+	0	ID=mRNA878.cds;Name=878;Parent=mRNA878;alias=fgenesh1_pg.C_scaffold_1000878;exonNumber=1;proteinId=878
scaffold_1	JGI	exon	2814378	2814456	5.69117582216	+	0	ID=mRNA878.cds;Name=878;Parent=mRNA878;alias=fgenesh1_pg.C_scaffold_1000878;exonNumber=2;proteinId=878
scaffold_1	JGI	exon	2814508	2814547	6.06321764932	+	1	ID=mRNA878.cds;Name=878;Parent=mRNA878;alias=fgenesh1_pg.C_scaffold_1000878;exonNumber=3;proteinId=878
scaffold_1	JGI	exon	2814609	2814786	6.06321764932	+	2	ID=mRNA878.cds;Name=878;Parent=mRNA878;alias=fgenesh1_pg.C_scaffold_1000878;exonNumber=4;proteinId=878
scaffold_1	JGI	exon	2814845	2815066	6.06321764932	+	0	ID=mRNA878.cds;Name=878;Parent=mRNA878;alias=fgenesh1_pg.C_scaffold_1000878;exonNumber=5;proteinId=878
scaffold_1	JGI	exon	2815117	2815531	5.67488169684	+	0	ID=mRNA878.cds;Name=878;Parent=mRNA878;alias=fgenesh1_pg.C_scaffold_1000878;exonNumber=6;proteinId=878
scaffold_1	JGI	exon	2815591	2815673	2.10069953404	+	1	ID=mRNA878.cds;Name=878;Parent=mRNA878;alias=fgenesh1_pg.C_scaffold_1000878;exonNumber=7;proteinId=878
###
scaffold_1	fixgff	gene	2834342	2834952	256.0	-	.	ID=mRNA122629g;Name=122629;depth=14918;status=Matches RNA-Seq data
scaffold_1	fixgff	mRNA	2834342	2834952	256.0	-	.	ID=mRNA122629;Name=122629;Parent=mRNA122629g
scaffold_1	JGI	exon	2834342	2834375	2.0	-	0	ID=mRNA122629.cds;Name=122629;Parent=mRNA122629;alias=e_gwh2.1.1115.1;exonNumber=7;proteinId=122629
scaffold_1	JGI	exon	2834429	2834502	4.0	-	1	ID=mRNA122629.cds;Name=122629;Parent=mRNA122629;alias=e_gwh2.1.1115.1;exonNumber=5;proteinId=122629
scaffold_1	JGI	exon	2834555	2834659	4.0	-	0	ID=mRNA122629.cds;Name=122629;Parent=mRNA122629;alias=e_gwh2.1.1115.1;exonNumber=4;proteinId=122629
scaffold_1	JGI	exon	2834711	2834782	4.0	-	0	ID=mRNA122629.cds;Name=122629;Parent=mRNA122629;alias=e_gwh2.1.1115.1;exonNumber=3;proteinId=122629
scaffold_1	JGI	exon	2834863	2834952	2.0	-	0	ID=mRNA122629.cds;Name=122629;Parent=mRNA122629;alias=e_gwh2.1.1115.1;exonNumber=2;proteinId=122629
###
scaffold_1	fixgff	gene	2840085	2842334	16.0	-	.	ID=mRNA887g;Name=887;depth=3433;status=Matches RNA-Seq data
scaffold_1	fixgff	mRNA	2840085	2842334	16.0	-	.	ID=mRNA887;Name=887;Parent=mRNA887g
scaffold_1	JGI	exon	2840085	2840186	2.0	-	0	ID=mRNA887.cds;Name=887;Parent=mRNA887;alias=fgenesh1_pg.C_scaffold_1000887;exonNumber=3;proteinId=887
scaffold_1	JGI	exon	2840246	2840990	4.0	-	0	ID=mRNA887.cds;Name=887;Parent=mRNA887;alias=fgenesh1_pg.C_scaffold_1000887;exonNumber=2;proteinId=887
scaffold_1	JGI	exon	2841043	2842334	2.0	-	1	ID=mRNA887.cds;Name=887;Parent=mRNA887;alias=fgenesh1_pg.C_scaffold_1000887;exonNumber=1;proteinId=887
###
scaffold_1	fixgff	gene	2854726	2856255	5130.36850777	-	.	ID=mRNA889g;Name=889;depth=12984;status=Matches RNA-Seq data
scaffold_1	fixgff	mRNA	2854726	2856255	5130.36850777	-	.	ID=mRNA889;Name=889;Parent=mRNA889g
scaffold_1	JGI	exon	2854726	2855250	3.89795623924	-	0	ID=mRNA889.cds;Name=889;Parent=mRNA889;alias=fgenesh1_pg.C_scaffold_1000889;exonNumber=5;proteinId=889
scaffold_1	JGI	exon	2855305	2855737	7.81068003872	-	0	ID=mRNA889.cds;Name=889;Parent=mRNA889;alias=fgenesh1_pg.C_scaffold_1000889;exonNumber=4;proteinId=889
scaffold_1	JGI	exon	2855787	2856025	7.81068003872	-	1	ID=mRNA889.cds;Name=889;Parent=mRNA889;alias=fgenesh1_pg.C_scaffold_1000889;exonNumber=3;proteinId=889
scaffold_1	JGI	exon	2856081	2856120	7.81068003872	-	0	ID=mRNA889.cds;Name=889;Parent=mRNA889;alias=fgenesh1_pg.C_scaffold_1000889;exonNumber=2;proteinId=889
scaffold_1	JGI	exon	2856176	2856255	2.76213600774	-	1	ID=mRNA889.cds;Name=889;Parent=mRNA889;alias=fgenesh1_pg.C_scaffold_1000889;exonNumber=1;proteinId=889
###
scaffold_1	fixgff	gene	2875172	2875968	64.0	-	.	ID=mRNA895g;Name=895;depth=3476;status=Matches RNA-Seq data
scaffold_1	fixgff	mRNA	2875172	2875968	64.0	-	.	ID=mRNA895;Name=895;Parent=mRNA895g
scaffold_1	JGI	exon	2875172	2875418	2.0	-	0	ID=mRNA895.cds;Name=895;Parent=mRNA895;alias=fgenesh1_pg.C_scaffold_1000895;exonNumber=4;proteinId=895
scaffold_1	JGI	exon	2875477	2875727	4.0	-	1	ID=mRNA895.cds;Name=895;Parent=mRNA895;alias=fgenesh1_pg.C_scaffold_1000895;exonNumber=3;proteinId=895
scaffold_1	JGI	exon	2875780	2875907	4.0	-	0	ID=mRNA895.cds;Name=895;Parent=mRNA895;alias=fgenesh1_pg.C_scaffold_1000895;exonNumber=2;proteinId=895
scaffold_1	JGI	exon	2875959	2875968	2.0	-	2	ID=mRNA895.cds;Name=895;Parent=mRNA895;alias=fgenesh1_pg.C_scaffold_1000895;exonNumber=1;proteinId=895
###
scaffold_1	fixgff	gene	2892579	2895771	368796113.186	+	.	ID=mRNA132825g;Name=132825;depth=5058;status=Matches RNA-Seq data
scaffold_1	fixgff	mRNA	2892579	2895771	368796113.186	+	.	ID=mRNA132825;Name=132825;Parent=mRNA132825g
scaffold_1	JGI	exon	2892579	2892606	3.60460291578	+	0	ID=mRNA132825.cds;Name=132825;Parent=mRNA132825;alias=e_gww2.1.124.1;exonNumber=1;proteinId=132825
scaffold_1	JGI	exon	2892656	2892756	7.20920583156	+	1	ID=mRNA132825.cds;Name=132825;Parent=mRNA132825;alias=e_gww2.1.124.1;exonNumber=2;proteinId=132825
scaffold_1	JGI	exon	2892809	2893135	7.20920583156	+	0	ID=mRNA132825.cds;Name=132825;Parent=mRNA132825;alias=e_gww2.1.124.1;exonNumber=3;proteinId=132825
scaffold_1	JGI	exon	2893188	2893300	7.20920583156	+	0	ID=mRNA132825.cds;Name=132825;Parent=mRNA132825;alias=e_gww2.1.124.1;exonNumber=4;proteinId=132825
scaffold_1	JGI	exon	2893348	2893864	7.20920583156	+	2	ID=mRNA132825.cds;Name=132825;Parent=mRNA132825;alias=e_gww2.1.124.1;exonNumber=5;proteinId=132825
scaffold_1	JGI	exon	2893917	2894224	7.20920583156	+	0	ID=mRNA132825.cds;Name=132825;Parent=mRNA132825;alias=e_gww2.1.124.1;exonNumber=6;proteinId=132825
scaffold_1	JGI	exon	2894274	2894535	7.20920583156	+	2	ID=mRNA132825.cds;Name=132825;Parent=mRNA132825;alias=e_gww2.1.124.1;exonNumber=7;proteinId=132825
scaffold_1	JGI	exon	2894590	2895063	7.02489239676	+	0	ID=mRNA132825.cds;Name=132825;Parent=mRNA132825;alias=e_gww2.1.124.1;exonNumber=8;proteinId=132825
scaffold_1	JGI	exon	2895268	2895525	6.13063091696	+	0	ID=mRNA132825.cds;Name=132825;Parent=mRNA132825;alias=e_gww2.1.124.1;exonNumber=9;proteinId=132825
scaffold_1	JGI	exon	2895597	2895674	6.13063091696	+	0	ID=mRNA132825.cds;Name=132825;Parent=mRNA132825;alias=e_gww2.1.124.1;exonNumber=10;proteinId=132825
scaffold_1	JGI	exon	2895730	2895771	2.76028760468	+	0	ID=mRNA132825.cds;Name=132825;Parent=mRNA132825;alias=e_gww2.1.124.1;exonNumber=11;proteinId=132825
###
scaffold_1	fixgff	gene	2900305	2901610	704.58995874	+	.	ID=mRNA132820g;Name=132820;depth=7512;status=Matches RNA-Seq data
scaffold_1	fixgff	mRNA	2900305	2901610	704.58995874	+	.	ID=mRNA132820;Name=132820;Parent=mRNA132820g
scaffold_1	JGI	exon	2900305	2900455	3.65581086602	+	0	ID=mRNA132820.cds;Name=132820;Parent=mRNA132820;alias=e_gww2.1.938.1;exonNumber=1;proteinId=132820
scaffold_1	JGI	exon	2900523	2900730	7.31162173204	+	1	ID=mRNA132820.cds;Name=132820;Parent=mRNA132820;alias=e_gww2.1.938.1;exonNumber=3;proteinId=132820
scaffold_1	JGI	exon	2901136	2901321	7.31162173204	+	2	ID=mRNA132820.cds;Name=132820;Parent=mRNA132820;alias=e_gww2.1.938.1;exonNumber=4;proteinId=132820
scaffold_1	JGI	exon	2901382	2901610	3.60516627958	+	2	ID=mRNA132820.cds;Name=132820;Parent=mRNA132820;alias=e_gww2.1.938.1;exonNumber=5;proteinId=132820
###
scaffold_1	fixgff	gene	2943499	2944528	46068.5080442	-	.	ID=mRNA913g;Name=913;depth=7690;status=Matches RNA-Seq data
scaffold_1	fixgff	mRNA	2943499	2944528	46068.5080442	-	.	ID=mRNA913;Name=913;Parent=mRNA913g
scaffold_1	JGI	exon	2943499	2943629	3.79716981132	-	0	ID=mRNA913.cds;Name=913;Parent=mRNA913;alias=fgenesh1_pg.C_scaffold_1000913;exonNumber=6;proteinId=913
scaffold_1	JGI	exon	2943692	2944000	7.59433962264	-	2	ID=mRNA913.cds;Name=913;Parent=mRNA913;alias=fgenesh1_pg.C_scaffold_1000913;exonNumber=5;proteinId=913
scaffold_1	JGI	exon	2944060	2944182	7.59433962264	-	2	ID=mRNA913.cds;Name=913;Parent=mRNA913;alias=fgenesh1_pg.C_scaffold_1000913;exonNumber=4;proteinId=913
scaffold_1	JGI	exon	2944306	2944310	7.59433962264	-	2	ID=mRNA913.cds;Name=913;Parent=mRNA913;alias=fgenesh1_pg.C_scaffold_1000913;exonNumber=3;proteinId=913
scaffold_1	JGI	exon	2944372	2944406	7.59433962264	-	1	ID=mRNA913.cds;Name=913;Parent=mRNA913;alias=fgenesh1_pg.C_scaffold_1000913;exonNumber=2;proteinId=913
scaffold_1	JGI	exon	2944493	2944528	3.64740566038	-	0	ID=mRNA913.cds;Name=913;Parent=mRNA913;alias=fgenesh1_pg.C_scaffold_1000913;exonNumber=1;proteinId=913
###
scaffold_1	fixgff	gene	2946494	2947529	58.206572134	+	.	ID=mRNA915g;Name=915;depth=3556;status=Matches RNA-Seq data
scaffold_1	fixgff	mRNA	2946494	2947529	58.206572134	+	.	ID=mRNA915;Name=915;Parent=mRNA915g
scaffold_1	JGI	exon	2946494	2946770	3.0995866905	+	0	ID=mRNA915.cds;Name=915;Parent=mRNA915;alias=fgenesh1_pg.C_scaffold_1000915;exonNumber=1;proteinId=915
scaffold_1	JGI	exon	2946824	2947074	6.24751536108	+	1	ID=mRNA915.cds;Name=915;Parent=mRNA915;alias=fgenesh1_pg.C_scaffold_1000915;exonNumber=2;proteinId=915
scaffold_1	JGI	exon	2947125	2947529	3.00580570102	+	0	ID=mRNA915.cds;Name=915;Parent=mRNA915;alias=fgenesh1_pg.C_scaffold_1000915;exonNumber=3;proteinId=915
###
scaffold_1	fixgff	gene	2968261	2969157	123.514700786	-	.	ID=mRNA923g;Name=923;depth=1956;status=Matches RNA-Seq data
scaffold_1	fixgff	mRNA	2968261	2969157	123.514700786	-	.	ID=mRNA923;Name=923;Parent=mRNA923g
scaffold_1	JGI	exon	2968261	2968514	2.35907859078	-	0	ID=mRNA923.cds;Name=923;Parent=mRNA923;alias=fgenesh1_pg.C_scaffold_1000923;exonNumber=4;proteinId=923
scaffold_1	JGI	exon	2968565	2968683	4.71815718156	-	2	ID=mRNA923.cds;Name=923;Parent=mRNA923;alias=fgenesh1_pg.C_scaffold_1000923;exonNumber=3;proteinId=923
scaffold_1	JGI	exon	2968735	2968802	4.71815718156	-	1	ID=mRNA923.cds;Name=923;Parent=mRNA923;alias=fgenesh1_pg.C_scaffold_1000923;exonNumber=2;proteinId=923
scaffold_1	JGI	exon	2968855	2969157	2.35196812364	-	0	ID=mRNA923.cds;Name=923;Parent=mRNA923;alias=fgenesh1_pg.C_scaffold_1000923;exonNumber=1;proteinId=923
###
scaffold_1	fixgff	gene	2991884	2993221	260767.466685	-	.	ID=mRNA133166g;Name=133166;depth=4019;status=Matches RNA-Seq data
scaffold_1	fixgff	mRNA	2991884	2993221	260767.466685	-	.	ID=mRNA133166;Name=133166;Parent=mRNA133166g
scaffold_1	JGI	exon	2991884	2992045	3.66362715298	-	0	ID=mRNA133166.cds;Name=133166;Parent=mRNA133166;alias=e_gww2.1.721.1;exonNumber=9;proteinId=133166
scaffold_1	JGI	exon	2992100	2992158	7.32725430596	-	0	ID=mRNA133166.cds;Name=133166;Parent=mRNA133166;alias=e_gww2.1.721.1;exonNumber=7;proteinId=133166
scaffold_1	JGI	exon	2992211	2992319	7.32725430596	-	2	ID=mRNA133166.cds;Name=133166;Parent=mRNA133166;alias=e_gww2.1.721.1;exonNumber=6;proteinId=133166
scaffold_1	JGI	exon	2992370	2992493	7.32725430596	-	0	ID=mRNA133166.cds;Name=133166;Parent=mRNA133166;alias=e_gww2.1.721.1;exonNumber=5;proteinId=133166
scaffold_1	JGI	exon	2992549	2993013	7.32725430596	-	1	ID=mRNA133166.cds;Name=133166;Parent=mRNA133166;alias=e_gww2.1.721.1;exonNumber=4;proteinId=133166
scaffold_1	JGI	exon	2993093	2993132	7.32725430596	-	1	ID=mRNA133166.cds;Name=133166;Parent=mRNA133166;alias=e_gww2.1.721.1;exonNumber=3;proteinId=133166
scaffold_1	JGI	exon	2993188	2993221	3.3700458907	-	2	ID=mRNA133166.cds;Name=133166;Parent=mRNA133166;alias=e_gww2.1.721.1;exonNumber=2;proteinId=133166
###
scaffold_1	fixgff	gene	3014659	3017169	4.989021043	+	.	ID=mRNA937g;Name=937;depth=12548;status=Matches RNA-Seq data
scaffold_1	fixgff	mRNA	3014659	3017169	4.989021043	+	.	ID=mRNA937;Name=937;Parent=mRNA937g
scaffold_1	JGI	exon	3014659	3016844	2.4945105215	+	0	ID=mRNA937.cds;Name=937;Parent=mRNA937;alias=fgenesh1_pg.C_scaffold_1000937;exonNumber=1;proteinId=937
scaffold_1	JGI	exon	3016899	3017169	2.0	+	2	ID=mRNA937.cds;Name=937;Parent=mRNA937;alias=fgenesh1_pg.C_scaffold_1000937;exonNumber=2;proteinId=937
###
scaffold_1	fixgff	gene	3053350	3055407	404469017.523	+	.	ID=mRNA133143g;Name=133143;depth=860;status=Matches RNA-Seq data
scaffold_1	fixgff	mRNA	3053350	3055407	404469017.523	+	.	ID=mRNA133143;Name=133143;Parent=mRNA133143g
scaffold_1	JGI	exon	3053350	3053418	3.2686091304	+	0	ID=mRNA133143.cds;Name=133143;Parent=mRNA133143;alias=e_gww2.1.359.1;exonNumber=1;proteinId=133143
scaffold_1	JGI	exon	3053475	3053559	6.96929759856	+	0	ID=mRNA133143.cds;Name=133143;Parent=mRNA133143;alias=e_gww2.1.359.1;exonNumber=3;proteinId=133143
scaffold_1	JGI	exon	3053609	3053702	6.96929759856	+	1	ID=mRNA133143.cds;Name=133143;Parent=mRNA133143;alias=e_gww2.1.359.1;exonNumber=4;proteinId=133143
scaffold_1	JGI	exon	3053758	3053889	6.96929759856	+	2	ID=mRNA133143.cds;Name=133143;Parent=mRNA133143;alias=e_gww2.1.359.1;exonNumber=5;proteinId=133143
scaffold_1	JGI	exon	3053946	3054115	6.96929759856	+	2	ID=mRNA133143.cds;Name=133143;Parent=mRNA133143;alias=e_gww2.1.359.1;exonNumber=6;proteinId=133143
scaffold_1	JGI	exon	3054167	3054283	6.96929759856	+	1	ID=mRNA133143.cds;Name=133143;Parent=mRNA133143;alias=e_gww2.1.359.1;exonNumber=7;proteinId=133143
scaffold_1	JGI	exon	3054337	3054390	6.96929759856	+	1	ID=mRNA133143.cds;Name=133143;Parent=mRNA133143;alias=e_gww2.1.359.1;exonNumber=8;proteinId=133143
scaffold_1	JGI	exon	3054447	3054694	6.96929759856	+	1	ID=mRNA133143.cds;Name=133143;Parent=mRNA133143;alias=e_gww2.1.359.1;exonNumber=9;proteinId=133143
scaffold_1	JGI	exon	3054749	3054954	6.96929759856	+	0	ID=mRNA133143.cds;Name=133143;Parent=mRNA133143;alias=e_gww2.1.359.1;exonNumber=10;proteinId=133143
scaffold_1	JGI	exon	3055014	3055216	6.96929759856	+	2	ID=mRNA133143.cds;Name=133143;Parent=mRNA133143;alias=e_gww2.1.359.1;exonNumber=11;proteinId=133143
scaffold_1	JGI	exon	3055271	3055407	3.19022402734	+	1	ID=mRNA133143.cds;Name=133143;Parent=mRNA133143;alias=e_gww2.1.359.1;exonNumber=12;proteinId=133143
###
scaffold_1	fixgff	gene	3105766	3107844	1829.66697487	+	.	ID=mRNA133395g;Name=133395;depth=6876;status=Matches RNA-Seq data
scaffold_1	fixgff	mRNA	3105766	3107844	1829.66697487	+	.	ID=mRNA133395;Name=133395;Parent=mRNA133395g
scaffold_1	JGI	exon	3105766	3105796	3.05807550128	+	0	ID=mRNA133395.cds;Name=133395;Parent=mRNA133395;alias=e_gww2.1.273.1;exonNumber=1;proteinId=133395
scaffold_1	JGI	exon	3105850	3106391	6.94817303244	+	1	ID=mRNA133395.cds;Name=133395;Parent=mRNA133395;alias=e_gww2.1.273.1;exonNumber=3;proteinId=133395
scaffold_1	JGI	exon	3106442	3106745	6.94817303244	+	0	ID=mRNA133395.cds;Name=133395;Parent=mRNA133395;alias=e_gww2.1.273.1;exonNumber=4;proteinId=133395
scaffold_1	JGI	exon	3106796	3107661	6.196587683	+	1	ID=mRNA133395.cds;Name=133395;Parent=mRNA133395;alias=e_gww2.1.273.1;exonNumber=5;proteinId=133395
scaffold_1	JGI	exon	3107716	3107844	2.0	+	0	ID=mRNA133395.cds;Name=133395;Parent=mRNA133395;alias=e_gww2.1.273.1;exonNumber=6;proteinId=133395
###
scaffold_10	fixgff	gene	163277	164966	851370.49433	+	.	ID=mRNA5957g;Name=5957;depth=5194;status=Matches RNA-Seq data
scaffold_10	fixgff	mRNA	163277	164966	851370.49433	+	.	ID=mRNA5957;Name=5957;Parent=mRNA5957g
scaffold_10	JGI	exon	163277	163296	2.92941590714	+	0	ID=mRNA5957.cds;Name=5957;Parent=mRNA5957;alias=fgenesh1_pg.C_scaffold_10000040;exonNumber=1;proteinId=5957
scaffold_10	JGI	exon	163362	163502	6.86014643104	+	2	ID=mRNA5957.cds;Name=5957;Parent=mRNA5957;alias=fgenesh1_pg.C_scaffold_10000040;exonNumber=2;proteinId=5957
scaffold_10	JGI	exon	163553	163595	6.86014643104	+	2	ID=mRNA5957.cds;Name=5957;Parent=mRNA5957;alias=fgenesh1_pg.C_scaffold_10000040;exonNumber=3;proteinId=5957
scaffold_10	JGI	exon	163654	163800	6.86014643104	+	0	ID=mRNA5957.cds;Name=5957;Parent=mRNA5957;alias=fgenesh1_pg.C_scaffold_10000040;exonNumber=4;proteinId=5957
scaffold_10	JGI	exon	163857	163875	6.86014643104	+	0	ID=mRNA5957.cds;Name=5957;Parent=mRNA5957;alias=fgenesh1_pg.C_scaffold_10000040;exonNumber=5;proteinId=5957
scaffold_10	JGI	exon	163923	164174	6.86014643104	+	1	ID=mRNA5957.cds;Name=5957;Parent=mRNA5957;alias=fgenesh1_pg.C_scaffold_10000040;exonNumber=6;proteinId=5957
scaffold_10	JGI	exon	164227	164843	6.85081919932	+	1	ID=mRNA5957.cds;Name=5957;Parent=mRNA5957;alias=fgenesh1_pg.C_scaffold_10000040;exonNumber=7;proteinId=5957
scaffold_10	JGI	exon	164895	164966	2.7920817101	+	0	ID=mRNA5957.cds;Name=5957;Parent=mRNA5957;alias=fgenesh1_pg.C_scaffold_10000040;exonNumber=8;proteinId=5957
###
scaffold_10	fixgff	gene	168645	169801	550.75004805	-	.	ID=mRNA10631g;Name=10631;depth=11462;status=Matches RNA-Seq data
scaffold_10	fixgff	mRNA	168645	169801	550.75004805	-	.	ID=mRNA10631;Name=10631;Parent=mRNA10631g
scaffold_10	JGI	exon	168645	168958	3.42879046378	-	0	ID=mRNA10631.cds;Name=10631;Parent=mRNA10631;alias=fgenesh1_pm.C_scaffold_10000006;exonNumber=4;proteinId=10631
scaffold_10	JGI	exon	169008	169250	7.02876082252	-	2	ID=mRNA10631.cds;Name=10631;Parent=mRNA10631;alias=fgenesh1_pm.C_scaffold_10000006;exonNumber=3;proteinId=10631
scaffold_10	JGI	exon	169301	169589	7.02876082252	-	2	ID=mRNA10631.cds;Name=10631;Parent=mRNA10631;alias=fgenesh1_pm.C_scaffold_10000006;exonNumber=2;proteinId=10631
scaffold_10	JGI	exon	169640	169801	3.2512926888	-	0	ID=mRNA10631.cds;Name=10631;Parent=mRNA10631;alias=fgenesh1_pm.C_scaffold_10000006;exonNumber=1;proteinId=10631
###
scaffold_10	fixgff	gene	459704	461504	215316.506741	-	.	ID=mRNA125674g;Name=125674;depth=29304;status=Matches RNA-Seq data
scaffold_10	fixgff	mRNA	459704	461504	215316.506741	-	.	ID=mRNA125674;Name=125674;Parent=mRNA125674g
scaffold_10	JGI	exon	459704	459758	3.89147286822	-	0	ID=mRNA125674.cds;Name=125674;Parent=mRNA125674;alias=e_gwh2.10.156.1;exonNumber=8;proteinId=125674
scaffold_10	JGI	exon	459809	460322	7.78294573644	-	1	ID=mRNA125674.cds;Name=125674;Parent=mRNA125674;alias=e_gwh2.10.156.1;exonNumber=6;proteinId=125674
scaffold_10	JGI	exon	460376	460604	7.78294573644	-	2	ID=mRNA125674.cds;Name=125674;Parent=mRNA125674;alias=e_gwh2.10.156.1;exonNumber=5;proteinId=125674
scaffold_10	JGI	exon	460655	460803	7.78294573644	-	0	ID=mRNA125674.cds;Name=125674;Parent=mRNA125674;alias=e_gwh2.10.156.1;exonNumber=4;proteinId=125674
scaffold_10	JGI	exon	460911	460991	7.78294573644	-	2	ID=mRNA125674.cds;Name=125674;Parent=mRNA125674;alias=e_gwh2.10.156.1;exonNumber=3;proteinId=125674
scaffold_10	JGI	exon	461137	461416	7.53975636768	-	2	ID=mRNA125674.cds;Name=125674;Parent=mRNA125674;alias=e_gwh2.10.156.1;exonNumber=2;proteinId=125674
scaffold_10	JGI	exon	461472	461504	2.0	-	0	ID=mRNA125674.cds;Name=125674;Parent=mRNA125674;alias=e_gwh2.10.156.1;exonNumber=1;proteinId=125674
###
scaffold_10	fixgff	gene	914743	915471	57817.6420555	+	.	ID=mRNA6156g;Name=6156;depth=8806;status=Matches RNA-Seq data
scaffold_10	fixgff	mRNA	914743	915471	57817.6420555	+	.	ID=mRNA6156;Name=6156;Parent=mRNA6156g
scaffold_10	JGI	exon	914743	914745	3.93617021276	+	0	ID=mRNA6156.cds;Name=6156;Parent=mRNA6156;alias=fgenesh1_pg.C_scaffold_10000239;exonNumber=1;proteinId=6156
scaffold_10	JGI	exon	914802	914814	7.87234042552	+	0	ID=mRNA6156.cds;Name=6156;Parent=mRNA6156;alias=fgenesh1_pg.C_scaffold_10000239;exonNumber=2;proteinId=6156
scaffold_10	JGI	exon	914872	915015	7.87234042552	+	1	ID=mRNA6156.cds;Name=6156;Parent=mRNA6156;alias=fgenesh1_pg.C_scaffold_10000239;exonNumber=3;proteinId=6156
scaffold_10	JGI	exon	915087	915152	7.87234042552	+	1	ID=mRNA6156.cds;Name=6156;Parent=mRNA6156;alias=fgenesh1_pg.C_scaffold_10000239;exonNumber=4;proteinId=6156
scaffold_10	JGI	exon	915208	915355	7.87234042552	+	1	ID=mRNA6156.cds;Name=6156;Parent=mRNA6156;alias=fgenesh1_pg.C_scaffold_10000239;exonNumber=5;proteinId=6156
scaffold_10	JGI	exon	915420	915471	3.8244680851	+	2	ID=mRNA6156.cds;Name=6156;Parent=mRNA6156;alias=fgenesh1_pg.C_scaffold_10000239;exonNumber=6;proteinId=6156
###
scaffold_10	fixgff	gene	962650	963388	64.0	+	.	ID=mRNA6170g;Name=6170;depth=3574;status=Matches RNA-Seq data
scaffold_10	fixgff	mRNA	962650	963388	64.0	+	.	ID=mRNA6170;Name=6170;Parent=mRNA6170g
scaffold_10	JGI	exon	962650	962869	2.0	+	0	ID=mRNA6170.cds;Name=6170;Parent=mRNA6170;alias=fgenesh1_pg.C_scaffold_10000253;exonNumber=1;proteinId=6170
scaffold_10	JGI	exon	962918	963093	4.0	+	1	ID=mRNA6170.cds;Name=6170;Parent=mRNA6170;alias=fgenesh1_pg.C_scaffold_10000253;exonNumber=2;proteinId=6170
scaffold_10	JGI	exon	963148	963270	4.0	+	0	ID=mRNA6170.cds;Name=6170;Parent=mRNA6170;alias=fgenesh1_pg.C_scaffold_10000253;exonNumber=3;proteinId=6170
scaffold_10	JGI	exon	963323	963388	2.0	+	0	ID=mRNA6170.cds;Name=6170;Parent=mRNA6170;alias=fgenesh1_pg.C_scaffold_10000253;exonNumber=4;proteinId=6170
###
scaffold_10	fixgff	gene	993906	994892	64.0	-	.	ID=mRNA6180g;Name=6180;depth=5944;status=Matches RNA-Seq data
scaffold_10	fixgff	mRNA	993906	994892	64.0	-	.	ID=mRNA6180;Name=6180;Parent=mRNA6180g
scaffold_10	JGI	exon	993906	993965	2.0	-	0	ID=mRNA6180.cds;Name=6180;Parent=mRNA6180;alias=fgenesh1_pg.C_scaffold_10000263;exonNumber=4;proteinId=6180
scaffold_10	JGI	exon	994015	994132	4.0	-	0	ID=mRNA6180.cds;Name=6180;Parent=mRNA6180;alias=fgenesh1_pg.C_scaffold_10000263;exonNumber=3;proteinId=6180
scaffold_10	JGI	exon	994189	994543	4.0	-	1	ID=mRNA6180.cds;Name=6180;Parent=mRNA6180;alias=fgenesh1_pg.C_scaffold_10000263;exonNumber=2;proteinId=6180
scaffold_10	JGI	exon	994592	994892	2.0	-	2	ID=mRNA6180.cds;Name=6180;Parent=mRNA6180;alias=fgenesh1_pg.C_scaffold_10000263;exonNumber=1;proteinId=6180
###
scaffold_10	fixgff	gene	1019721	1020880	64.0	+	.	ID=mRNA6192g;Name=6192;depth=4027;status=Matches RNA-Seq data
scaffold_10	fixgff	mRNA	1019721	1020880	64.0	+	.	ID=mRNA6192;Name=6192;Parent=mRNA6192g
scaffold_10	JGI	exon	1019721	1019784	2.0	+	0	ID=mRNA6192.cds;Name=6192;Parent=mRNA6192;alias=fgenesh1_pg.C_scaffold_10000275;exonNumber=1;proteinId=6192
scaffold_10	JGI	exon	1019839	1020314	4.0	+	1	ID=mRNA6192.cds;Name=6192;Parent=mRNA6192;alias=fgenesh1_pg.C_scaffold_10000275;exonNumber=2;proteinId=6192
scaffold_10	JGI	exon	1020371	1020715	4.0	+	0	ID=mRNA6192.cds;Name=6192;Parent=mRNA6192;alias=fgenesh1_pg.C_scaffold_10000275;exonNumber=3;proteinId=6192
scaffold_10	JGI	exon	1020770	1020880	2.0	+	0	ID=mRNA6192.cds;Name=6192;Parent=mRNA6192;alias=fgenesh1_pg.C_scaffold_10000275;exonNumber=4;proteinId=6192
###
scaffold_10	fixgff	gene	1028676	1029420	693.075149375	+	.	ID=mRNA125657g;Name=125657;depth=7127;status=Matches RNA-Seq data
scaffold_10	fixgff	mRNA	1028676	1029420	693.075149375	+	.	ID=mRNA125657;Name=125657;Parent=mRNA125657g
scaffold_10	JGI	exon	1028676	1028772	2.4450867052	+	0	ID=mRNA125657.cds;Name=125657;Parent=mRNA125657;alias=e_gwh2.10.285.1;exonNumber=1;proteinId=125657
scaffold_10	JGI	exon	1028829	1028899	4.8901734104	+	1	ID=mRNA125657.cds;Name=125657;Parent=mRNA125657;alias=e_gwh2.10.285.1;exonNumber=3;proteinId=125657
scaffold_10	JGI	exon	1028959	1029105	4.8901734104	+	0	ID=mRNA125657.cds;Name=125657;Parent=mRNA125657;alias=e_gwh2.10.285.1;exonNumber=4;proteinId=125657
scaffold_10	JGI	exon	1029159	1029302	4.8901734104	+	0	ID=mRNA125657.cds;Name=125657;Parent=mRNA125657;alias=e_gwh2.10.285.1;exonNumber=5;proteinId=125657
scaffold_10	JGI	exon	1029358	1029420	2.4238921002	+	0	ID=mRNA125657.cds;Name=125657;Parent=mRNA125657;alias=e_gwh2.10.285.1;exonNumber=6;proteinId=125657
###
scaffold_10	fixgff	gene	1087684	1088438	5.50653120464	-	.	ID=mRNA6213g;Name=6213;depth=5189;status=Matches RNA-Seq data
scaffold_10	fixgff	mRNA	1087684	1088438	5.50653120464	-	.	ID=mRNA6213;Name=6213;Parent=mRNA6213g
scaffold_10	JGI	exon	1087684	1087699	2.0	-	0	ID=mRNA6213.cds;Name=6213;Parent=mRNA6213;alias=fgenesh1_pg.C_scaffold_10000296;exonNumber=2;proteinId=6213
scaffold_10	JGI	exon	1087750	1088438	2.75326560232	-	1	ID=mRNA6213.cds;Name=6213;Parent=mRNA6213;alias=fgenesh1_pg.C_scaffold_10000296;exonNumber=1;proteinId=6213
###
scaffold_10	fixgff	gene	1390088	1392305	563637.54916	+	.	ID=mRNA6291g;Name=6291;depth=7125;status=Matches RNA-Seq data
scaffold_10	fixgff	mRNA	1390088	1392305	563637.54916	+	.	ID=mRNA6291;Name=6291;Parent=mRNA6291g
scaffold_10	JGI	exon	1390088	1390796	2.70417746896	+	0	ID=mRNA6291.cds;Name=6291;Parent=mRNA6291;alias=fgenesh1_pg.C_scaffold_10000374;exonNumber=1;proteinId=6291
scaffold_10	JGI	exon	1390857	1391234	6.37008914516	+	1	ID=mRNA6291.cds;Name=6291;Parent=mRNA6291;alias=fgenesh1_pg.C_scaffold_10000374;exonNumber=2;proteinId=6291
scaffold_10	JGI	exon	1391288	1391398	6.48266913284	+	1	ID=mRNA6291.cds;Name=6291;Parent=mRNA6291;alias=fgenesh1_pg.C_scaffold_10000374;exonNumber=3;proteinId=6291
scaffold_10	JGI	exon	1391451	1391571	6.48266913284	+	1	ID=mRNA6291.cds;Name=6291;Parent=mRNA6291;alias=fgenesh1_pg.C_scaffold_10000374;exonNumber=4;proteinId=6291
scaffold_10	JGI	exon	1391623	1391729	6.48266913284	+	2	ID=mRNA6291.cds;Name=6291;Parent=mRNA6291;alias=fgenesh1_pg.C_scaffold_10000374;exonNumber=5;proteinId=6291
scaffold_10	JGI	exon	1391792	1391930	6.48266913284	+	1	ID=mRNA6291.cds;Name=6291;Parent=mRNA6291;alias=fgenesh1_pg.C_scaffold_10000374;exonNumber=6;proteinId=6291
scaffold_10	JGI	exon	1391990	1392180	6.48266913284	+	2	ID=mRNA6291.cds;Name=6291;Parent=mRNA6291;alias=fgenesh1_pg.C_scaffold_10000374;exonNumber=7;proteinId=6291
scaffold_10	JGI	exon	1392238	1392305	2.85791913444	+	1	ID=mRNA6291.cds;Name=6291;Parent=mRNA6291;alias=fgenesh1_pg.C_scaffold_10000374;exonNumber=8;proteinId=6291
###
scaffold_11	fixgff	gene	56388	58033	83.9000417223	-	.	ID=mRNA134635g;Name=134635;depth=5970;status=Matches RNA-Seq data
scaffold_11	fixgff	mRNA	56388	58033	83.9000417223	-	.	ID=mRNA134635;Name=134635;Parent=mRNA134635g
scaffold_11	JGI	exon	56388	57510	3.49530146082	-	0	ID=mRNA134635.cds;Name=134635;Parent=mRNA134635;alias=e_gww2.11.176.1;exonNumber=4;proteinId=134635
scaffold_11	JGI	exon	57572	57788	6.99060292164	-	1	ID=mRNA134635.cds;Name=134635;Parent=mRNA134635;alias=e_gww2.11.176.1;exonNumber=2;proteinId=134635
scaffold_11	JGI	exon	57865	58033	3.43370439348	-	2	ID=mRNA134635.cds;Name=134635;Parent=mRNA134635;alias=e_gww2.11.176.1;exonNumber=1;proteinId=134635
###
scaffold_11	fixgff	gene	85270	85990	256.0	+	.	ID=mRNA6344g;Name=6344;depth=1573;status=Matches RNA-Seq data
scaffold_11	fixgff	mRNA	85270	85990	256.0	+	.	ID=mRNA6344;Name=6344;Parent=mRNA6344g
scaffold_11	JGI	exon	85270	85372	2.0	+	0	ID=mRNA6344.cds;Name=6344;Parent=mRNA6344;alias=fgenesh1_pg.C_scaffold_11000029;exonNumber=1;proteinId=6344
scaffold_11	JGI	exon	85428	85452	4.0	+	1	ID=mRNA6344.cds;Name=6344;Parent=mRNA6344;alias=fgenesh1_pg.C_scaffold_11000029;exonNumber=2;proteinId=6344
scaffold_11	JGI	exon	85505	85570	4.0	+	2	ID=mRNA6344.cds;Name=6344;Parent=mRNA6344;alias=fgenesh1_pg.C_scaffold_11000029;exonNumber=3;proteinId=6344
scaffold_11	JGI	exon	85619	85916	4.0	+	2	ID=mRNA6344.cds;Name=6344;Parent=mRNA6344;alias=fgenesh1_pg.C_scaffold_11000029;exonNumber=4;proteinId=6344
scaffold_11	JGI	exon	85973	85990	2.0	+	0	ID=mRNA6344.cds;Name=6344;Parent=mRNA6344;alias=fgenesh1_pg.C_scaffold_11000029;exonNumber=5;proteinId=6344
###
scaffold_11	fixgff	gene	89661	90326	95.1088151632	+	.	ID=mRNA6346g;Name=6346;depth=3098;status=Matches RNA-Seq data
scaffold_11	fixgff	mRNA	89661	90326	95.1088151632	+	.	ID=mRNA6346;Name=6346;Parent=mRNA6346g
scaffold_11	JGI	exon	89661	89692	3.6394193219	+	0	ID=mRNA6346.cds;Name=6346;Parent=mRNA6346;alias=fgenesh1_pg.C_scaffold_11000031;exonNumber=1;proteinId=6346
scaffold_11	JGI	exon	89758	89929	7.2788386438	+	2	ID=mRNA6346.cds;Name=6346;Parent=mRNA6346;alias=fgenesh1_pg.C_scaffold_11000031;exonNumber=2;proteinId=6346
scaffold_11	JGI	exon	89994	90326	3.59026564064	+	0	ID=mRNA6346.cds;Name=6346;Parent=mRNA6346;alias=fgenesh1_pg.C_scaffold_11000031;exonNumber=3;proteinId=6346
###
scaffold_11	fixgff	gene	98422	99365	435615.619392	-	.	ID=mRNA134946g;Name=134946;depth=13664;status=Matches RNA-Seq data
scaffold_11	fixgff	mRNA	98422	99365	435615.619392	-	.	ID=mRNA134946;Name=134946;Parent=mRNA134946g
scaffold_11	JGI	exon	98422	98494	3.9362745098	-	0	ID=mRNA134946.cds;Name=134946;Parent=mRNA134946;alias=e_gww2.11.417.1;exonNumber=9;proteinId=134946
scaffold_11	JGI	exon	98546	98691	7.8725490196	-	1	ID=mRNA134946.cds;Name=134946;Parent=mRNA134946;alias=e_gww2.11.417.1;exonNumber=7;proteinId=134946
scaffold_11	JGI	exon	98742	98966	7.8725490196	-	0	ID=mRNA134946.cds;Name=134946;Parent=mRNA134946;alias=e_gww2.11.417.1;exonNumber=6;proteinId=134946
scaffold_11	JGI	exon	99014	99059	7.8725490196	-	0	ID=mRNA134946.cds;Name=134946;Parent=mRNA134946;alias=e_gww2.11.417.1;exonNumber=5;proteinId=134946
scaffold_11	JGI	exon	99115	99195	7.8725490196	-	1	ID=mRNA134946.cds;Name=134946;Parent=mRNA134946;alias=e_gww2.11.417.1;exonNumber=4;proteinId=134946
scaffold_11	JGI	exon	99264	99286	7.8725490196	-	1	ID=mRNA134946.cds;Name=134946;Parent=mRNA134946;alias=e_gww2.11.417.1;exonNumber=3;proteinId=134946
scaffold_11	JGI	exon	99345	99365	3.65966386554	-	0	ID=mRNA134946.cds;Name=134946;Parent=mRNA134946;alias=e_gww2.11.417.1;exonNumber=2;proteinId=134946
###
scaffold_11	fixgff	gene	114132	115838	7125860.68014	+	.	ID=mRNA124865g;Name=124865;depth=4807;status=Matches RNA-Seq data
scaffold_11	fixgff	mRNA	114132	115838	7125860.68014	+	.	ID=mRNA124865;Name=124865;Parent=mRNA124865g
scaffold_11	JGI	exon	114132	114284	2.33012354186	+	0	ID=mRNA124865.cds;Name=124865;Parent=mRNA124865;alias=e_gwh2.11.229.1;exonNumber=1;proteinId=124865
scaffold_11	JGI	exon	114344	114424	7.07026558892	+	0	ID=mRNA124865.cds;Name=124865;Parent=mRNA124865;alias=e_gwh2.11.229.1;exonNumber=3;proteinId=124865
scaffold_11	JGI	exon	114479	114545	7.07026558892	+	0	ID=mRNA124865.cds;Name=124865;Parent=mRNA124865;alias=e_gwh2.11.229.1;exonNumber=4;proteinId=124865
scaffold_11	JGI	exon	114598	114761	7.07026558892	+	1	ID=mRNA124865.cds;Name=124865;Parent=mRNA124865;alias=e_gwh2.11.229.1;exonNumber=5;proteinId=124865
scaffold_11	JGI	exon	114814	114922	7.07026558892	+	0	ID=mRNA124865.cds;Name=124865;Parent=mRNA124865;alias=e_gwh2.11.229.1;exonNumber=6;proteinId=124865
scaffold_11	JGI	exon	114975	115121	7.07026558892	+	1	ID=mRNA124865.cds;Name=124865;Parent=mRNA124865;alias=e_gwh2.11.229.1;exonNumber=7;proteinId=124865
scaffold_11	JGI	exon	115177	115344	7.07026558892	+	1	ID=mRNA124865.cds;Name=124865;Parent=mRNA124865;alias=e_gwh2.11.229.1;exonNumber=8;proteinId=124865
scaffold_11	JGI	exon	115404	115616	7.07026558892	+	1	ID=mRNA124865.cds;Name=124865;Parent=mRNA124865;alias=e_gwh2.11.229.1;exonNumber=9;proteinId=124865
scaffold_11	JGI	exon	115669	115838	3.46264750684	+	1	ID=mRNA124865.cds;Name=124865;Parent=mRNA124865;alias=e_gwh2.11.229.1;exonNumber=10;proteinId=124865
###
scaffold_11	fixgff	gene	122762	123628	6.35607321132	+	.	ID=mRNA6364g;Name=6364;depth=2011;status=Matches RNA-Seq data
scaffold_11	fixgff	mRNA	122762	123628	6.35607321132	+	.	ID=mRNA6364;Name=6364;Parent=mRNA6364g
scaffold_11	JGI	exon	122762	122961	2.0	+	0	ID=mRNA6364.cds;Name=6364;Parent=mRNA6364;alias=fgenesh1_pg.C_scaffold_11000049;exonNumber=1;proteinId=6364
scaffold_11	JGI	exon	123028	123628	3.17803660566	+	2	ID=mRNA6364.cds;Name=6364;Parent=mRNA6364;alias=fgenesh1_pg.C_scaffold_11000049;exonNumber=2;proteinId=6364
###
scaffold_11	fixgff	gene	136152	138846	37718.7565265	-	.	ID=mRNA6369g;Name=6369;depth=5041;status=Matches RNA-Seq data
scaffold_11	fixgff	mRNA	136152	138846	37718.7565265	-	.	ID=mRNA6369;Name=6369;Parent=mRNA6369g
scaffold_11	JGI	exon	136152	136487	2.0	-	0	ID=mRNA6369.cds;Name=6369;Parent=mRNA6369;alias=fgenesh1_pg.C_scaffold_11000054;exonNumber=7;proteinId=6369
scaffold_11	JGI	exon	136546	136895	4.10403824372	-	0	ID=mRNA6369.cds;Name=6369;Parent=mRNA6369;alias=fgenesh1_pg.C_scaffold_11000054;exonNumber=6;proteinId=6369
scaffold_11	JGI	exon	136942	137241	6.43264738992	-	2	ID=mRNA6369.cds;Name=6369;Parent=mRNA6369;alias=fgenesh1_pg.C_scaffold_11000054;exonNumber=5;proteinId=6369
scaffold_11	JGI	exon	137296	137614	6.43264738992	-	2	ID=mRNA6369.cds;Name=6369;Parent=mRNA6369;alias=fgenesh1_pg.C_scaffold_11000054;exonNumber=4;proteinId=6369
scaffold_11	JGI	exon	137663	138118	6.43264738992	-	0	ID=mRNA6369.cds;Name=6369;Parent=mRNA6369;alias=fgenesh1_pg.C_scaffold_11000054;exonNumber=3;proteinId=6369
scaffold_11	JGI	exon	138188	138510	6.43264738992	-	0	ID=mRNA6369.cds;Name=6369;Parent=mRNA6369;alias=fgenesh1_pg.C_scaffold_11000054;exonNumber=2;proteinId=6369
scaffold_11	JGI	exon	138573	138846	2.68384226932	-	2	ID=mRNA6369.cds;Name=6369;Parent=mRNA6369;alias=fgenesh1_pg.C_scaffold_11000054;exonNumber=1;proteinId=6369
###
scaffold_11	fixgff	gene	146814	147634	64.0	+	.	ID=mRNA6371g;Name=6371;depth=2016;status=Matches RNA-Seq data
scaffold_11	fixgff	mRNA	146814	147634	64.0	+	.	ID=mRNA6371;Name=6371;Parent=mRNA6371g
scaffold_11	JGI	exon	146814	146934	2.0	+	0	ID=mRNA6371.cds;Name=6371;Parent=mRNA6371;alias=fgenesh1_pg.C_scaffold_11000056;exonNumber=1;proteinId=6371
scaffold_11	JGI	exon	146987	147076	4.0	+	1	ID=mRNA6371.cds;Name=6371;Parent=mRNA6371;alias=fgenesh1_pg.C_scaffold_11000056;exonNumber=2;proteinId=6371
scaffold_11	JGI	exon	147132	147331	4.0	+	1	ID=mRNA6371.cds;Name=6371;Parent=mRNA6371;alias=fgenesh1_pg.C_scaffold_11000056;exonNumber=3;proteinId=6371
scaffold_11	JGI	exon	147383	147634	2.0	+	0	ID=mRNA6371.cds;Name=6371;Parent=mRNA6371;alias=fgenesh1_pg.C_scaffold_11000056;exonNumber=4;proteinId=6371
###
scaffold_11	fixgff	gene	171848	172260	16.0	-	.	ID=mRNA124640g;Name=124640;depth=2843;status=Matches RNA-Seq data
scaffold_11	fixgff	mRNA	171848	172260	16.0	-	.	ID=mRNA124640;Name=124640;Parent=mRNA124640g
scaffold_11	JGI	exon	171848	172037	2.0	-	0	ID=mRNA124640.cds;Name=124640;Parent=mRNA124640;alias=e_gwh2.11.507.1;exonNumber=5;proteinId=124640
scaffold_11	JGI	exon	172095	172133	4.0	-	1	ID=mRNA124640.cds;Name=124640;Parent=mRNA124640;alias=e_gwh2.11.507.1;exonNumber=3;proteinId=124640
scaffold_11	JGI	exon	172187	172260	2.0	-	1	ID=mRNA124640.cds;Name=124640;Parent=mRNA124640;alias=e_gwh2.11.507.1;exonNumber=2;proteinId=124640
###
scaffold_11	fixgff	gene	227368	228390	1.0	-	.	ID=mRNA6395g;Name=6395;depth=7894;status=Matches RNA-Seq data
scaffold_11	fixgff	mRNA	227368	228390	1.0	-	.	ID=mRNA6395;Name=6395;Parent=mRNA6395g
scaffold_11	JGI	exon	227368	228390	1.0	-	0	ID=mRNA6395.cds;Name=6395;Parent=mRNA6395;alias=fgenesh1_pg.C_scaffold_11000080;exonNumber=1;proteinId=6395
###
scaffold_11	fixgff	gene	258181	260386	4.0	+	.	ID=mRNA6404g;Name=6404;depth=727;status=Matches RNA-Seq data
scaffold_11	fixgff	mRNA	258181	260386	4.0	+	.	ID=mRNA6404;Name=6404;Parent=mRNA6404g
scaffold_11	JGI	exon	258181	258746	2.0	+	0	ID=mRNA6404.cds;Name=6404;Parent=mRNA6404;alias=fgenesh1_pg.C_scaffold_11000089;exonNumber=1;proteinId=6404
scaffold_11	JGI	exon	258799	260386	2.0	+	2	ID=mRNA6404.cds;Name=6404;Parent=mRNA6404;alias=fgenesh1_pg.C_scaffold_11000089;exonNumber=2;proteinId=6404
###
scaffold_11	fixgff	gene	270156	270729	6401.5499442	+	.	ID=mRNA124930g;Name=124930;depth=6050;status=Matches RNA-Seq data
scaffold_11	fixgff	mRNA	270156	270729	6401.5499442	+	.	ID=mRNA124930;Name=124930;Parent=mRNA124930g
scaffold_11	JGI	exon	270156	270206	3.7417173766	+	0	ID=mRNA124930.cds;Name=124930;Parent=mRNA124930;alias=e_gwh2.11.491.1;exonNumber=1;proteinId=124930
scaffold_11	JGI	exon	270256	270334	7.70114942528	+	0	ID=mRNA124930.cds;Name=124930;Parent=mRNA124930;alias=e_gwh2.11.491.1;exonNumber=3;proteinId=124930
scaffold_11	JGI	exon	270385	270467	7.70114942528	+	1	ID=mRNA124930.cds;Name=124930;Parent=mRNA124930;alias=e_gwh2.11.491.1;exonNumber=4;proteinId=124930
scaffold_11	JGI	exon	270519	270606	7.70114942528	+	0	ID=mRNA124930.cds;Name=124930;Parent=mRNA124930;alias=e_gwh2.11.491.1;exonNumber=5;proteinId=124930
scaffold_11	JGI	exon	270677	270729	3.7458252006	+	1	ID=mRNA124930.cds;Name=124930;Parent=mRNA124930;alias=e_gwh2.11.491.1;exonNumber=6;proteinId=124930
###
scaffold_11	fixgff	gene	274945	275791	16.0	+	.	ID=mRNA6411g;Name=6411;depth=2974;status=Matches RNA-Seq data
scaffold_11	fixgff	mRNA	274945	275791	16.0	+	.	ID=mRNA6411;Name=6411;Parent=mRNA6411g
scaffold_11	JGI	exon	274945	275064	2.0	+	0	ID=mRNA6411.cds;Name=6411;Parent=mRNA6411;alias=fgenesh1_pg.C_scaffold_11000096;exonNumber=1;proteinId=6411
scaffold_11	JGI	exon	275124	275231	4.0	+	0	ID=mRNA6411.cds;Name=6411;Parent=mRNA6411;alias=fgenesh1_pg.C_scaffold_11000096;exonNumber=2;proteinId=6411
scaffold_11	JGI	exon	275285	275791	2.0	+	0	ID=mRNA6411.cds;Name=6411;Parent=mRNA6411;alias=fgenesh1_pg.C_scaffold_11000096;exonNumber=3;proteinId=6411
###
scaffold_11	fixgff	gene	310248	311433	4.0	-	.	ID=mRNA6422g;Name=6422;depth=29802;status=Matches RNA-Seq data
scaffold_11	fixgff	mRNA	310248	311433	4.0	-	.	ID=mRNA6422;Name=6422;Parent=mRNA6422g
scaffold_11	JGI	exon	310248	310531	2.0	-	0	ID=mRNA6422.cds;Name=6422;Parent=mRNA6422;alias=fgenesh1_pg.C_scaffold_11000107;exonNumber=2;proteinId=6422
scaffold_11	JGI	exon	310584	311433	2.0	-	2	ID=mRNA6422.cds;Name=6422;Parent=mRNA6422;alias=fgenesh1_pg.C_scaffold_11000107;exonNumber=1;proteinId=6422
###
scaffold_11	fixgff	gene	390240	392670	330.141141791	+	.	ID=mRNA6450g;Name=6450;depth=13760;status=Matches RNA-Seq data
scaffold_11	fixgff	mRNA	390240	392670	330.141141791	+	.	ID=mRNA6450;Name=6450;Parent=mRNA6450g
scaffold_11	JGI	exon	390240	390503	2.23249201008	+	0	ID=mRNA6450.cds;Name=6450;Parent=mRNA6450;alias=fgenesh1_pg.C_scaffold_11000135;exonNumber=1;proteinId=6450
scaffold_11	JGI	exon	390563	390946	6.55777174024	+	0	ID=mRNA6450.cds;Name=6450;Parent=mRNA6450;alias=fgenesh1_pg.C_scaffold_11000135;exonNumber=2;proteinId=6450
scaffold_11	JGI	exon	391000	392189	6.72834465688	+	0	ID=mRNA6450.cds;Name=6450;Parent=mRNA6450;alias=fgenesh1_pg.C_scaffold_11000135;exonNumber=3;proteinId=6450
scaffold_11	JGI	exon	392241	392670	3.3515461962	+	2	ID=mRNA6450.cds;Name=6450;Parent=mRNA6450;alias=fgenesh1_pg.C_scaffold_11000135;exonNumber=4;proteinId=6450
###
scaffold_11	fixgff	gene	393371	394559	4.0	+	.	ID=mRNA6451g;Name=6451;depth=13042;status=Matches RNA-Seq data
scaffold_11	fixgff	mRNA	393371	394559	4.0	+	.	ID=mRNA6451;Name=6451;Parent=mRNA6451g
scaffold_11	JGI	exon	393371	393724	2.0	+	0	ID=mRNA6451.cds;Name=6451;Parent=mRNA6451;alias=fgenesh1_pg.C_scaffold_11000136;exonNumber=1;proteinId=6451
scaffold_11	JGI	exon	393783	394559	2.0	+	0	ID=mRNA6451.cds;Name=6451;Parent=mRNA6451;alias=fgenesh1_pg.C_scaffold_11000136;exonNumber=2;proteinId=6451
###
scaffold_11	fixgff	gene	589801	590263	256.0	+	.	ID=mRNA135063g;Name=135063;depth=3488;status=Matches RNA-Seq data
scaffold_11	fixgff	mRNA	589801	590263	256.0	+	.	ID=mRNA135063;Name=135063;Parent=mRNA135063g
scaffold_11	JGI	exon	589801	589825	2.0	+	0	ID=mRNA135063.cds;Name=135063;Parent=mRNA135063;alias=e_gww2.11.508.1;exonNumber=1;proteinId=135063
scaffold_11	JGI	exon	589876	589971	4.0	+	1	ID=mRNA135063.cds;Name=135063;Parent=mRNA135063;alias=e_gww2.11.508.1;exonNumber=2;proteinId=135063
scaffold_11	JGI	exon	590022	590049	4.0	+	1	ID=mRNA135063.cds;Name=135063;Parent=mRNA135063;alias=e_gww2.11.508.1;exonNumber=3;proteinId=135063
scaffold_11	JGI	exon	590104	590176	4.0	+	2	ID=mRNA135063.cds;Name=135063;Parent=mRNA135063;alias=e_gww2.11.508.1;exonNumber=4;proteinId=135063
scaffold_11	JGI	exon	590231	590263	2.0	+	0	ID=mRNA135063.cds;Name=135063;Parent=mRNA135063;alias=e_gww2.11.508.1;exonNumber=5;proteinId=135063
###
scaffold_11	fixgff	gene	590517	592415	23656.1526291	-	.	ID=mRNA6510g;Name=6510;depth=10885;status=Matches RNA-Seq data
scaffold_11	fixgff	mRNA	590517	592415	23656.1526291	-	.	ID=mRNA6510;Name=6510;Parent=mRNA6510g
scaffold_11	JGI	exon	590517	590570	3.5355744585	-	0	ID=mRNA6510.cds;Name=6510;Parent=mRNA6510;alias=fgenesh1_pg.C_scaffold_11000195;exonNumber=6;proteinId=6510
scaffold_11	JGI	exon	590626	591459	7.25180473564	-	0	ID=mRNA6510.cds;Name=6510;Parent=mRNA6510;alias=fgenesh1_pg.C_scaffold_11000195;exonNumber=5;proteinId=6510
scaffold_11	JGI	exon	591513	591833	7.25180473564	-	0	ID=mRNA6510.cds;Name=6510;Parent=mRNA6510;alias=fgenesh1_pg.C_scaffold_11000195;exonNumber=4;proteinId=6510
scaffold_11	JGI	exon	591891	592070	7.25180473564	-	0	ID=mRNA6510.cds;Name=6510;Parent=mRNA6510;alias=fgenesh1_pg.C_scaffold_11000195;exonNumber=3;proteinId=6510
scaffold_11	JGI	exon	592126	592304	7.08024572512	-	0	ID=mRNA6510.cds;Name=6510;Parent=mRNA6510;alias=fgenesh1_pg.C_scaffold_11000195;exonNumber=2;proteinId=6510
scaffold_11	JGI	exon	592385	592415	2.47797825162	-	2	ID=mRNA6510.cds;Name=6510;Parent=mRNA6510;alias=fgenesh1_pg.C_scaffold_11000195;exonNumber=1;proteinId=6510
###
scaffold_11	fixgff	gene	597631	598282	1024.0	+	.	ID=mRNA6513g;Name=6513;depth=9039;status=Matches RNA-Seq data
scaffold_11	fixgff	mRNA	597631	598282	1024.0	+	.	ID=mRNA6513;Name=6513;Parent=mRNA6513g
scaffold_11	JGI	exon	597631	597760	2.0	+	0	ID=mRNA6513.cds;Name=6513;Parent=mRNA6513;alias=fgenesh1_pg.C_scaffold_11000198;exonNumber=1;proteinId=6513
scaffold_11	JGI	exon	597816	597843	4.0	+	1	ID=mRNA6513.cds;Name=6513;Parent=mRNA6513;alias=fgenesh1_pg.C_scaffold_11000198;exonNumber=2;proteinId=6513
scaffold_11	JGI	exon	597897	597919	4.0	+	2	ID=mRNA6513.cds;Name=6513;Parent=mRNA6513;alias=fgenesh1_pg.C_scaffold_11000198;exonNumber=3;proteinId=6513
scaffold_11	JGI	exon	597975	598100	4.0	+	1	ID=mRNA6513.cds;Name=6513;Parent=mRNA6513;alias=fgenesh1_pg.C_scaffold_11000198;exonNumber=4;proteinId=6513
scaffold_11	JGI	exon	598150	598196	4.0	+	1	ID=mRNA6513.cds;Name=6513;Parent=mRNA6513;alias=fgenesh1_pg.C_scaffold_11000198;exonNumber=5;proteinId=6513
scaffold_11	JGI	exon	598253	598282	2.0	+	0	ID=mRNA6513.cds;Name=6513;Parent=mRNA6513;alias=fgenesh1_pg.C_scaffold_11000198;exonNumber=6;proteinId=6513
###
scaffold_11	fixgff	gene	603321	605566	44322800795.1	-	.	ID=mRNA134605g;Name=134605;depth=17514;status=Matches RNA-Seq data
scaffold_11	fixgff	mRNA	603321	605566	44322800795.1	-	.	ID=mRNA134605;Name=134605;Parent=mRNA134605g
scaffold_11	JGI	exon	603321	603503	3.62691048372	-	0	ID=mRNA134605.cds;Name=134605;Parent=mRNA134605;alias=e_gww2.11.158.1;exonNumber=15;proteinId=134605
scaffold_11	JGI	exon	603561	603667	7.36419362984	-	0	ID=mRNA134605.cds;Name=134605;Parent=mRNA134605;alias=e_gww2.11.158.1;exonNumber=13;proteinId=134605
scaffold_11	JGI	exon	603719	603952	7.36419362984	-	2	ID=mRNA134605.cds;Name=134605;Parent=mRNA134605;alias=e_gww2.11.158.1;exonNumber=12;proteinId=134605
scaffold_11	JGI	exon	604009	604126	7.36419362984	-	2	ID=mRNA134605.cds;Name=134605;Parent=mRNA134605;alias=e_gww2.11.158.1;exonNumber=11;proteinId=134605
scaffold_11	JGI	exon	604180	604649	7.36419362984	-	0	ID=mRNA134605.cds;Name=134605;Parent=mRNA134605;alias=e_gww2.11.158.1;exonNumber=10;proteinId=134605
scaffold_11	JGI	exon	604700	604751	7.36419362984	-	2	ID=mRNA134605.cds;Name=134605;Parent=mRNA134605;alias=e_gww2.11.158.1;exonNumber=9;proteinId=134605
scaffold_11	JGI	exon	604808	604897	7.36419362984	-	0	ID=mRNA134605.cds;Name=134605;Parent=mRNA134605;alias=e_gww2.11.158.1;exonNumber=8;proteinId=134605
scaffold_11	JGI	exon	604951	604995	7.36419362984	-	0	ID=mRNA134605.cds;Name=134605;Parent=mRNA134605;alias=e_gww2.11.158.1;exonNumber=7;proteinId=134605
scaffold_11	JGI	exon	605055	605095	7.36419362984	-	0	ID=mRNA134605.cds;Name=134605;Parent=mRNA134605;alias=e_gww2.11.158.1;exonNumber=6;proteinId=134605
scaffold_11	JGI	exon	605150	605224	7.36419362984	-	2	ID=mRNA134605.cds;Name=134605;Parent=mRNA134605;alias=e_gww2.11.158.1;exonNumber=5;proteinId=134605
scaffold_11	JGI	exon	605281	605340	7.36419362984	-	2	ID=mRNA134605.cds;Name=134605;Parent=mRNA134605;alias=e_gww2.11.158.1;exonNumber=4;proteinId=134605
scaffold_11	JGI	exon	605399	605420	7.36419362984	-	2	ID=mRNA134605.cds;Name=134605;Parent=mRNA134605;alias=e_gww2.11.158.1;exonNumber=3;proteinId=134605
scaffold_11	JGI	exon	605474	605566	3.5376362009	-	0	ID=mRNA134605.cds;Name=134605;Parent=mRNA134605;alias=e_gww2.11.158.1;exonNumber=2;proteinId=134605
###
scaffold_11	fixgff	gene	673172	675030	64.0	+	.	ID=mRNA6539g;Name=6539;depth=1913;status=Matches RNA-Seq data
scaffold_11	fixgff	mRNA	673172	675030	64.0	+	.	ID=mRNA6539;Name=6539;Parent=mRNA6539g
scaffold_11	JGI	exon	673172	673229	2.0	+	0	ID=mRNA6539.cds;Name=6539;Parent=mRNA6539;alias=fgenesh1_pg.C_scaffold_11000224;exonNumber=1;proteinId=6539
scaffold_11	JGI	exon	673288	673376	4.0	+	1	ID=mRNA6539.cds;Name=6539;Parent=mRNA6539;alias=fgenesh1_pg.C_scaffold_11000224;exonNumber=2;proteinId=6539
scaffold_11	JGI	exon	673437	673468	4.0	+	0	ID=mRNA6539.cds;Name=6539;Parent=mRNA6539;alias=fgenesh1_pg.C_scaffold_11000224;exonNumber=3;proteinId=6539
scaffold_11	JGI	exon	673518	675030	2.0	+	2	ID=mRNA6539.cds;Name=6539;Parent=mRNA6539;alias=fgenesh1_pg.C_scaffold_11000224;exonNumber=4;proteinId=6539
###
scaffold_11	fixgff	gene	696028	697441	37.8176467522	-	.	ID=mRNA6548g;Name=6548;depth=7496;status=Matches RNA-Seq data
scaffold_11	fixgff	mRNA	696028	697441	37.8176467522	-	.	ID=mRNA6548;Name=6548;Parent=mRNA6548g
scaffold_11	JGI	exon	696028	696871	3.03206882256	-	0	ID=mRNA6548.cds;Name=6548;Parent=mRNA6548;alias=fgenesh1_pg.C_scaffold_11000233;exonNumber=3;proteinId=6548
scaffold_11	JGI	exon	696935	697242	6.04212023268	-	1	ID=mRNA6548.cds;Name=6548;Parent=mRNA6548;alias=fgenesh1_pg.C_scaffold_11000233;exonNumber=2;proteinId=6548
scaffold_11	JGI	exon	697295	697441	2.06426801306	-	0	ID=mRNA6548.cds;Name=6548;Parent=mRNA6548;alias=fgenesh1_pg.C_scaffold_11000233;exonNumber=1;proteinId=6548
###
scaffold_11	fixgff	gene	736339	736768	16.0	+	.	ID=mRNA134582g;Name=134582;depth=10158;status=Matches RNA-Seq data
scaffold_11	fixgff	mRNA	736339	736768	16.0	+	.	ID=mRNA134582;Name=134582;Parent=mRNA134582g
scaffold_11	JGI	exon	736339	736476	2.0	+	0	ID=mRNA134582.cds;Name=134582;Parent=mRNA134582;alias=e_gww2.11.506.1;exonNumber=1;proteinId=134582
scaffold_11	JGI	exon	736530	736645	4.0	+	0	ID=mRNA134582.cds;Name=134582;Parent=mRNA134582;alias=e_gww2.11.506.1;exonNumber=3;proteinId=134582
scaffold_11	JGI	exon	736696	736768	2.0	+	2	ID=mRNA134582.cds;Name=134582;Parent=mRNA134582;alias=e_gww2.11.506.1;exonNumber=4;proteinId=134582
###
scaffold_11	fixgff	gene	745625	746335	256.0	-	.	ID=mRNA6572g;Name=6572;depth=8312;status=Matches RNA-Seq data
scaffold_11	fixgff	mRNA	745625	746335	256.0	-	.	ID=mRNA6572;Name=6572;Parent=mRNA6572g
scaffold_11	JGI	exon	745625	745725	2.0	-	0	ID=mRNA6572.cds;Name=6572;Parent=mRNA6572;alias=fgenesh1_pg.C_scaffold_11000257;exonNumber=5;proteinId=6572
scaffold_11	JGI	exon	745777	745868	4.0	-	2	ID=mRNA6572.cds;Name=6572;Parent=mRNA6572;alias=fgenesh1_pg.C_scaffold_11000257;exonNumber=4;proteinId=6572
scaffold_11	JGI	exon	745918	745997	4.0	-	1	ID=mRNA6572.cds;Name=6572;Parent=mRNA6572;alias=fgenesh1_pg.C_scaffold_11000257;exonNumber=3;proteinId=6572
scaffold_11	JGI	exon	746051	746163	4.0	-	0	ID=mRNA6572.cds;Name=6572;Parent=mRNA6572;alias=fgenesh1_pg.C_scaffold_11000257;exonNumber=2;proteinId=6572
scaffold_11	JGI	exon	746215	746335	2.0	-	2	ID=mRNA6572.cds;Name=6572;Parent=mRNA6572;alias=fgenesh1_pg.C_scaffold_11000257;exonNumber=1;proteinId=6572
###
scaffold_11	fixgff	gene	776462	777555	46.9266226829	+	.	ID=mRNA6587g;Name=6587;depth=6343;status=Matches RNA-Seq data
scaffold_11	fixgff	mRNA	776462	777555	46.9266226829	+	.	ID=mRNA6587;Name=6587;Parent=mRNA6587g
scaffold_11	JGI	exon	776462	776495	2.47429519072	+	0	ID=mRNA6587.cds;Name=6587;Parent=mRNA6587;alias=fgenesh1_pg.C_scaffold_11000272;exonNumber=1;proteinId=6587
scaffold_11	JGI	exon	776554	776777	6.47516360908	+	1	ID=mRNA6587.cds;Name=6587;Parent=mRNA6587;alias=fgenesh1_pg.C_scaffold_11000272;exonNumber=2;proteinId=6587
scaffold_11	JGI	exon	776833	777555	2.92898428672	+	0	ID=mRNA6587.cds;Name=6587;Parent=mRNA6587;alias=fgenesh1_pg.C_scaffold_11000272;exonNumber=3;proteinId=6587
###
scaffold_11	fixgff	gene	796165	797133	2906507.75821	-	.	ID=mRNA6594g;Name=6594;depth=7770;status=Matches RNA-Seq data
scaffold_11	fixgff	mRNA	796165	797133	2906507.75821	-	.	ID=mRNA6594;Name=6594;Parent=mRNA6594g
scaffold_11	JGI	exon	796165	796220	3.88295675088	-	0	ID=mRNA6594.cds;Name=6594;Parent=mRNA6594;alias=fgenesh1_pg.C_scaffold_11000279;exonNumber=8;proteinId=6594
scaffold_11	JGI	exon	796280	796413	7.76591350176	-	2	ID=mRNA6594.cds;Name=6594;Parent=mRNA6594;alias=fgenesh1_pg.C_scaffold_11000279;exonNumber=7;proteinId=6594
scaffold_11	JGI	exon	796471	796577	7.76591350176	-	1	ID=mRNA6594.cds;Name=6594;Parent=mRNA6594;alias=fgenesh1_pg.C_scaffold_11000279;exonNumber=6;proteinId=6594
scaffold_11	JGI	exon	796630	796811	7.76591350176	-	0	ID=mRNA6594.cds;Name=6594;Parent=mRNA6594;alias=fgenesh1_pg.C_scaffold_11000279;exonNumber=5;proteinId=6594
scaffold_11	JGI	exon	796861	796879	7.76591350176	-	2	ID=mRNA6594.cds;Name=6594;Parent=mRNA6594;alias=fgenesh1_pg.C_scaffold_11000279;exonNumber=4;proteinId=6594
scaffold_11	JGI	exon	796936	796974	7.76591350176	-	0	ID=mRNA6594.cds;Name=6594;Parent=mRNA6594;alias=fgenesh1_pg.C_scaffold_11000279;exonNumber=3;proteinId=6594
scaffold_11	JGI	exon	797029	797060	7.76591350176	-	0	ID=mRNA6594.cds;Name=6594;Parent=mRNA6594;alias=fgenesh1_pg.C_scaffold_11000279;exonNumber=2;proteinId=6594
scaffold_11	JGI	exon	797118	797133	3.41235054662	-	2	ID=mRNA6594.cds;Name=6594;Parent=mRNA6594;alias=fgenesh1_pg.C_scaffold_11000279;exonNumber=1;proteinId=6594
###
scaffold_11	fixgff	gene	814354	815218	16.0	-	.	ID=mRNA6600g;Name=6600;depth=4876;status=Matches RNA-Seq data
scaffold_11	fixgff	mRNA	814354	815218	16.0	-	.	ID=mRNA6600;Name=6600;Parent=mRNA6600g
scaffold_11	JGI	exon	814354	814677	2.0	-	0	ID=mRNA6600.cds;Name=6600;Parent=mRNA6600;alias=fgenesh1_pg.C_scaffold_11000285;exonNumber=3;proteinId=6600
scaffold_11	JGI	exon	814731	815087	4.0	-	0	ID=mRNA6600.cds;Name=6600;Parent=mRNA6600;alias=fgenesh1_pg.C_scaffold_11000285;exonNumber=2;proteinId=6600
scaffold_11	JGI	exon	815144	815218	2.0	-	0	ID=mRNA6600.cds;Name=6600;Parent=mRNA6600;alias=fgenesh1_pg.C_scaffold_11000285;exonNumber=1;proteinId=6600
###
scaffold_11	fixgff	gene	815800	816546	1.0	-	.	ID=mRNA6601g;Name=6601;depth=661;status=Matches RNA-Seq data
scaffold_11	fixgff	mRNA	815800	816546	1.0	-	.	ID=mRNA6601;Name=6601;Parent=mRNA6601g
scaffold_11	JGI	exon	815800	816546	1.0	-	0	ID=mRNA6601.cds;Name=6601;Parent=mRNA6601;alias=fgenesh1_pg.C_scaffold_11000286;exonNumber=1;proteinId=6601
###
scaffold_11	fixgff	gene	841772	843438	308388.21591	+	.	ID=mRNA6612g;Name=6612;depth=10360;status=Matches RNA-Seq data
scaffold_11	fixgff	mRNA	841772	843438	308388.21591	+	.	ID=mRNA6612;Name=6612;Parent=mRNA6612g
scaffold_11	JGI	exon	841772	841789	3.71600608322	+	0	ID=mRNA6612.cds;Name=6612;Parent=mRNA6612;alias=fgenesh1_pg.C_scaffold_11000297;exonNumber=1;proteinId=6612
scaffold_11	JGI	exon	841848	841979	7.43201216644	+	0	ID=mRNA6612.cds;Name=6612;Parent=mRNA6612;alias=fgenesh1_pg.C_scaffold_11000297;exonNumber=2;proteinId=6612
scaffold_11	JGI	exon	842036	842360	7.43201216644	+	0	ID=mRNA6612.cds;Name=6612;Parent=mRNA6612;alias=fgenesh1_pg.C_scaffold_11000297;exonNumber=3;proteinId=6612
scaffold_11	JGI	exon	842415	842523	7.43201216644	+	1	ID=mRNA6612.cds;Name=6612;Parent=mRNA6612;alias=fgenesh1_pg.C_scaffold_11000297;exonNumber=4;proteinId=6612
scaffold_11	JGI	exon	842574	843004	7.43201216644	+	2	ID=mRNA6612.cds;Name=6612;Parent=mRNA6612;alias=fgenesh1_pg.C_scaffold_11000297;exonNumber=5;proteinId=6612
scaffold_11	JGI	exon	843057	843201	7.43201216644	+	1	ID=mRNA6612.cds;Name=6612;Parent=mRNA6612;alias=fgenesh1_pg.C_scaffold_11000297;exonNumber=6;proteinId=6612
scaffold_11	JGI	exon	843252	843438	3.66006921642	+	2	ID=mRNA6612.cds;Name=6612;Parent=mRNA6612;alias=fgenesh1_pg.C_scaffold_11000297;exonNumber=7;proteinId=6612
###
scaffold_11	fixgff	gene	886389	886929	16.0	-	.	ID=mRNA6629g;Name=6629;depth=56751;status=Matches RNA-Seq data
scaffold_11	fixgff	mRNA	886389	886929	16.0	-	.	ID=mRNA6629;Name=6629;Parent=mRNA6629g
scaffold_11	JGI	exon	886389	886398	2.0	-	0	ID=mRNA6629.cds;Name=6629;Parent=mRNA6629;alias=fgenesh1_pg.C_scaffold_11000314;exonNumber=3;proteinId=6629
scaffold_11	JGI	exon	886452	886831	4.0	-	1	ID=mRNA6629.cds;Name=6629;Parent=mRNA6629;alias=fgenesh1_pg.C_scaffold_11000314;exonNumber=2;proteinId=6629
scaffold_11	JGI	exon	886885	886929	2.0	-	0	ID=mRNA6629.cds;Name=6629;Parent=mRNA6629;alias=fgenesh1_pg.C_scaffold_11000314;exonNumber=1;proteinId=6629
###
scaffold_11	fixgff	gene	913938	914567	16.0	-	.	ID=mRNA6644g;Name=6644;depth=9223;status=Matches RNA-Seq data
scaffold_11	fixgff	mRNA	913938	914567	16.0	-	.	ID=mRNA6644;Name=6644;Parent=mRNA6644g
scaffold_11	JGI	exon	913938	914110	2.0	-	0	ID=mRNA6644.cds;Name=6644;Parent=mRNA6644;alias=fgenesh1_pg.C_scaffold_11000329;exonNumber=3;proteinId=6644
scaffold_11	JGI	exon	914167	914286	4.0	-	2	ID=mRNA6644.cds;Name=6644;Parent=mRNA6644;alias=fgenesh1_pg.C_scaffold_11000329;exonNumber=2;proteinId=6644
scaffold_11	JGI	exon	914357	914567	2.0	-	2	ID=mRNA6644.cds;Name=6644;Parent=mRNA6644;alias=fgenesh1_pg.C_scaffold_11000329;exonNumber=1;proteinId=6644
###
scaffold_11	fixgff	gene	947717	948462	4.0	-	.	ID=mRNA6651g;Name=6651;depth=18892;status=Matches RNA-Seq data
scaffold_11	fixgff	mRNA	947717	948462	4.0	-	.	ID=mRNA6651;Name=6651;Parent=mRNA6651g
scaffold_11	JGI	exon	947717	948322	2.0	-	0	ID=mRNA6651.cds;Name=6651;Parent=mRNA6651;alias=fgenesh1_pg.C_scaffold_11000336;exonNumber=2;proteinId=6651
scaffold_11	JGI	exon	948373	948462	2.0	-	0	ID=mRNA6651.cds;Name=6651;Parent=mRNA6651;alias=fgenesh1_pg.C_scaffold_11000336;exonNumber=1;proteinId=6651
###
scaffold_11	fixgff	gene	949349	950240	183838.282567	-	.	ID=mRNA135070g;Name=135070;depth=5325;status=Matches RNA-Seq data
scaffold_11	fixgff	mRNA	949349	950240	183838.282567	-	.	ID=mRNA135070;Name=135070;Parent=mRNA135070g
scaffold_11	JGI	exon	949349	949411	3.24910538206	-	0	ID=mRNA135070.cds;Name=135070;Parent=mRNA135070;alias=e_gww2.11.430.1;exonNumber=9;proteinId=135070
scaffold_11	JGI	exon	949464	949505	6.97017969352	-	0	ID=mRNA135070.cds;Name=135070;Parent=mRNA135070;alias=e_gww2.11.430.1;exonNumber=7;proteinId=135070
scaffold_11	JGI	exon	949555	949572	6.97017969352	-	0	ID=mRNA135070.cds;Name=135070;Parent=mRNA135070;alias=e_gww2.11.430.1;exonNumber=6;proteinId=135070
scaffold_11	JGI	exon	949624	949645	6.97017969352	-	0	ID=mRNA135070.cds;Name=135070;Parent=mRNA135070;alias=e_gww2.11.430.1;exonNumber=5;proteinId=135070
scaffold_11	JGI	exon	949702	949846	6.97017969352	-	1	ID=mRNA135070.cds;Name=135070;Parent=mRNA135070;alias=e_gww2.11.430.1;exonNumber=4;proteinId=135070
scaffold_11	JGI	exon	949898	950092	6.97017969352	-	2	ID=mRNA135070.cds;Name=135070;Parent=mRNA135070;alias=e_gww2.11.430.1;exonNumber=3;proteinId=135070
scaffold_11	JGI	exon	950144	950240	3.43915923294	-	2	ID=mRNA135070.cds;Name=135070;Parent=mRNA135070;alias=e_gww2.11.430.1;exonNumber=2;proteinId=135070
###
scaffold_11	fixgff	gene	953430	954732	353033.704268	+	.	ID=mRNA134565g;Name=134565;depth=36878;status=Matches RNA-Seq data
scaffold_11	fixgff	mRNA	953430	954732	353033.704268	+	.	ID=mRNA134565;Name=134565;Parent=mRNA134565g
scaffold_11	JGI	exon	953430	953472	3.67961768106	+	0	ID=mRNA134565.cds;Name=134565;Parent=mRNA134565;alias=e_gww2.11.334.1;exonNumber=1;proteinId=134565
scaffold_11	JGI	exon	953559	953587	7.60308273172	+	1	ID=mRNA134565.cds;Name=134565;Parent=mRNA134565;alias=e_gww2.11.334.1;exonNumber=3;proteinId=134565
scaffold_11	JGI	exon	953649	953717	7.60308273172	+	0	ID=mRNA134565.cds;Name=134565;Parent=mRNA134565;alias=e_gww2.11.334.1;exonNumber=4;proteinId=134565
scaffold_11	JGI	exon	953778	953928	7.60308273172	+	0	ID=mRNA134565.cds;Name=134565;Parent=mRNA134565;alias=e_gww2.11.334.1;exonNumber=5;proteinId=134565
scaffold_11	JGI	exon	953979	954299	7.60308273172	+	1	ID=mRNA134565.cds;Name=134565;Parent=mRNA134565;alias=e_gww2.11.334.1;exonNumber=6;proteinId=134565
scaffold_11	JGI	exon	954355	954466	7.60308273172	+	1	ID=mRNA134565.cds;Name=134565;Parent=mRNA134565;alias=e_gww2.11.334.1;exonNumber=7;proteinId=134565
scaffold_11	JGI	exon	954519	954732	3.77628611306	+	2	ID=mRNA134565.cds;Name=134565;Parent=mRNA134565;alias=e_gww2.11.334.1;exonNumber=8;proteinId=134565
###
scaffold_11	fixgff	gene	965051	966973	31232.5753788	-	.	ID=mRNA6660g;Name=6660;depth=5214;status=Matches RNA-Seq data
scaffold_11	fixgff	mRNA	965051	966973	31232.5753788	-	.	ID=mRNA6660;Name=6660;Parent=mRNA6660g
scaffold_11	JGI	exon	965051	965130	3.46252728988	-	0	ID=mRNA6660.cds;Name=6660;Parent=mRNA6660;alias=fgenesh1_pg.C_scaffold_11000345;exonNumber=6;proteinId=6660
scaffold_11	JGI	exon	965187	965709	7.11846855644	-	2	ID=mRNA6660.cds;Name=6660;Parent=mRNA6660;alias=fgenesh1_pg.C_scaffold_11000345;exonNumber=5;proteinId=6660
scaffold_11	JGI	exon	965760	966200	7.11846855644	-	0	ID=mRNA6660.cds;Name=6660;Parent=mRNA6660;alias=fgenesh1_pg.C_scaffold_11000345;exonNumber=4;proteinId=6660
scaffold_11	JGI	exon	966256	966645	7.11846855644	-	0	ID=mRNA6660.cds;Name=6660;Parent=mRNA6660;alias=fgenesh1_pg.C_scaffold_11000345;exonNumber=3;proteinId=6660
scaffold_11	JGI	exon	966698	966815	7.11846855644	-	0	ID=mRNA6660.cds;Name=6660;Parent=mRNA6660;alias=fgenesh1_pg.C_scaffold_11000345;exonNumber=2;proteinId=6660
scaffold_11	JGI	exon	966873	966973	3.51292038878	-	1	ID=mRNA6660.cds;Name=6660;Parent=mRNA6660;alias=fgenesh1_pg.C_scaffold_11000345;exonNumber=1;proteinId=6660
###
scaffold_11	fixgff	gene	967270	968301	592.958509387	+	.	ID=mRNA10711g;Name=10711;depth=8265;status=Matches RNA-Seq data
scaffold_11	fixgff	mRNA	967270	968301	592.958509387	+	.	ID=mRNA10711;Name=10711;Parent=mRNA10711g
scaffold_11	JGI	exon	967270	967546	3.4989070906	+	0	ID=mRNA10711.cds;Name=10711;Parent=mRNA10711;alias=fgenesh1_pm.C_scaffold_11000052;exonNumber=1;proteinId=10711
scaffold_11	JGI	exon	967602	967782	6.9978141812	+	1	ID=mRNA10711.cds;Name=10711;Parent=mRNA10711;alias=fgenesh1_pm.C_scaffold_11000052;exonNumber=2;proteinId=10711
scaffold_11	JGI	exon	967838	968012	6.9978141812	+	2	ID=mRNA10711.cds;Name=10711;Parent=mRNA10711;alias=fgenesh1_pm.C_scaffold_11000052;exonNumber=3;proteinId=10711
scaffold_11	JGI	exon	968065	968301	3.46072494366	+	0	ID=mRNA10711.cds;Name=10711;Parent=mRNA10711;alias=fgenesh1_pm.C_scaffold_11000052;exonNumber=4;proteinId=10711
###
scaffold_11	fixgff	gene	1041600	1042185	256.0	-	.	ID=mRNA125050g;Name=125050;depth=9063;status=Matches RNA-Seq data
scaffold_11	fixgff	mRNA	1041600	1042185	256.0	-	.	ID=mRNA125050;Name=125050;Parent=mRNA125050g
scaffold_11	JGI	exon	1041600	1041769	2.0	-	0	ID=mRNA125050.cds;Name=125050;Parent=mRNA125050;alias=e_gwh2.11.492.1;exonNumber=6;proteinId=125050
scaffold_11	JGI	exon	1041824	1041843	4.0	-	2	ID=mRNA125050.cds;Name=125050;Parent=mRNA125050;alias=e_gwh2.11.492.1;exonNumber=4;proteinId=125050
scaffold_11	JGI	exon	1041897	1041994	4.0	-	1	ID=mRNA125050.cds;Name=125050;Parent=mRNA125050;alias=e_gwh2.11.492.1;exonNumber=3;proteinId=125050
scaffold_11	JGI	exon	1042054	1042073	4.0	-	0	ID=mRNA125050.cds;Name=125050;Parent=mRNA125050;alias=e_gwh2.11.492.1;exonNumber=2;proteinId=125050
scaffold_11	JGI	exon	1042128	1042185	2.0	-	2	ID=mRNA125050.cds;Name=125050;Parent=mRNA125050;alias=e_gwh2.11.492.1;exonNumber=1;proteinId=125050
###
scaffold_11	fixgff	gene	1049817	1050766	778.618684903	-	.	ID=mRNA134795g;Name=134795;depth=7891;status=Matches RNA-Seq data
scaffold_11	fixgff	mRNA	1049817	1050766	778.618684903	-	.	ID=mRNA134795;Name=134795;Parent=mRNA134795g
scaffold_11	JGI	exon	1049817	1049971	3.61971298304	-	0	ID=mRNA134795.cds;Name=134795;Parent=mRNA134795;alias=e_gww2.11.362.1;exonNumber=6;proteinId=134795
scaffold_11	JGI	exon	1050030	1050143	7.5865073196	-	2	ID=mRNA134795.cds;Name=134795;Parent=mRNA134795;alias=e_gww2.11.362.1;exonNumber=4;proteinId=134795
scaffold_11	JGI	exon	1050213	1050548	7.5865073196	-	2	ID=mRNA134795.cds;Name=134795;Parent=mRNA134795;alias=e_gww2.11.362.1;exonNumber=3;proteinId=134795
scaffold_11	JGI	exon	1050607	1050766	3.73737712948	-	2	ID=mRNA134795.cds;Name=134795;Parent=mRNA134795;alias=e_gww2.11.362.1;exonNumber=2;proteinId=134795
###
scaffold_11	fixgff	gene	1077420	1080337	3764.39858901	+	.	ID=mRNA124963g;Name=124963;depth=12236;status=Matches RNA-Seq data
scaffold_11	fixgff	mRNA	1077420	1080337	3764.39858901	+	.	ID=mRNA124963;Name=124963;Parent=mRNA124963g
scaffold_11	JGI	exon	1077420	1077495	2.5526709591	+	0	ID=mRNA124963.cds;Name=124963;Parent=mRNA124963;alias=e_gwh2.11.41.1;exonNumber=1;proteinId=124963
scaffold_11	JGI	exon	1077557	1078076	7.24391991424	+	1	ID=mRNA124963.cds;Name=124963;Parent=mRNA124963;alias=e_gwh2.11.41.1;exonNumber=3;proteinId=124963
scaffold_11	JGI	exon	1078138	1078755	7.4159402206	+	2	ID=mRNA124963.cds;Name=124963;Parent=mRNA124963;alias=e_gwh2.11.41.1;exonNumber=4;proteinId=124963
scaffold_11	JGI	exon	1078813	1079467	7.4159402206	+	2	ID=mRNA124963.cds;Name=124963;Parent=mRNA124963;alias=e_gwh2.11.41.1;exonNumber=5;proteinId=124963
scaffold_11	JGI	exon	1079528	1080337	3.70164429506	+	0	ID=mRNA124963.cds;Name=124963;Parent=mRNA124963;alias=e_gwh2.11.41.1;exonNumber=6;proteinId=124963
###
scaffold_11	fixgff	gene	1124080	1124849	256.0	+	.	ID=mRNA6711g;Name=6711;depth=2502;status=Matches RNA-Seq data
scaffold_11	fixgff	mRNA	1124080	1124849	256.0	+	.	ID=mRNA6711;Name=6711;Parent=mRNA6711g
scaffold_11	JGI	exon	1124080	1124133	2.0	+	0	ID=mRNA6711.cds;Name=6711;Parent=mRNA6711;alias=fgenesh1_pg.C_scaffold_11000396;exonNumber=1;proteinId=6711
scaffold_11	JGI	exon	1124203	1124313	4.0	+	0	ID=mRNA6711.cds;Name=6711;Parent=mRNA6711;alias=fgenesh1_pg.C_scaffold_11000396;exonNumber=2;proteinId=6711
scaffold_11	JGI	exon	1124371	1124478	4.0	+	0	ID=mRNA6711.cds;Name=6711;Parent=mRNA6711;alias=fgenesh1_pg.C_scaffold_11000396;exonNumber=3;proteinId=6711
scaffold_11	JGI	exon	1124543	1124639	4.0	+	0	ID=mRNA6711.cds;Name=6711;Parent=mRNA6711;alias=fgenesh1_pg.C_scaffold_11000396;exonNumber=4;proteinId=6711
scaffold_11	JGI	exon	1124698	1124849	2.0	+	1	ID=mRNA6711.cds;Name=6711;Parent=mRNA6711;alias=fgenesh1_pg.C_scaffold_11000396;exonNumber=5;proteinId=6711
###
scaffold_11	fixgff	gene	1171929	1172706	946.832742857	+	.	ID=mRNA124737g;Name=124737;depth=34393;status=Matches RNA-Seq data
scaffold_11	fixgff	mRNA	1171929	1172706	946.832742857	+	.	ID=mRNA124737;Name=124737;Parent=mRNA124737g
scaffold_11	JGI	exon	1171929	1172005	3.9303482587	+	0	ID=mRNA124737.cds;Name=124737;Parent=mRNA124737;alias=e_gwh2.11.413.1;exonNumber=1;proteinId=124737
scaffold_11	JGI	exon	1172068	1172222	7.8606965174	+	2	ID=mRNA124737.cds;Name=124737;Parent=mRNA124737;alias=e_gwh2.11.413.1;exonNumber=2;proteinId=124737
scaffold_11	JGI	exon	1172278	1172468	7.8606965174	+	1	ID=mRNA124737.cds;Name=124737;Parent=mRNA124737;alias=e_gwh2.11.413.1;exonNumber=3;proteinId=124737
scaffold_11	JGI	exon	1172524	1172706	3.89870320528	+	0	ID=mRNA124737.cds;Name=124737;Parent=mRNA124737;alias=e_gwh2.11.413.1;exonNumber=4;proteinId=124737
###
scaffold_11	fixgff	gene	1185302	1186490	44.3636639777	+	.	ID=mRNA6734g;Name=6734;depth=8984;status=Matches RNA-Seq data
scaffold_11	fixgff	mRNA	1185302	1186490	44.3636639777	+	.	ID=mRNA6734;Name=6734;Parent=mRNA6734g
scaffold_11	JGI	exon	1185302	1185818	2.72607868774	+	0	ID=mRNA6734.cds;Name=6734;Parent=mRNA6734;alias=fgenesh1_pg.C_scaffold_11000419;exonNumber=1;proteinId=6734
scaffold_11	JGI	exon	1185877	1186421	6.36173184356	+	1	ID=mRNA6734.cds;Name=6734;Parent=mRNA6734;alias=fgenesh1_pg.C_scaffold_11000419;exonNumber=2;proteinId=6734
scaffold_11	JGI	exon	1186473	1186490	2.5580772812	+	0	ID=mRNA6734.cds;Name=6734;Parent=mRNA6734;alias=fgenesh1_pg.C_scaffold_11000419;exonNumber=3;proteinId=6734
###
scaffold_11	fixgff	gene	1193466	1194417	684.667107835	-	.	ID=mRNA6737g;Name=6737;depth=38019;status=Matches RNA-Seq data
scaffold_11	fixgff	mRNA	1193466	1194417	684.667107835	-	.	ID=mRNA6737;Name=6737;Parent=mRNA6737g
scaffold_11	JGI	exon	1193466	1193694	3.77106990156	-	0	ID=mRNA6737.cds;Name=6737;Parent=mRNA6737;alias=fgenesh1_pg.C_scaffold_11000422;exonNumber=4;proteinId=6737
scaffold_11	JGI	exon	1193750	1193962	7.54213980312	-	1	ID=mRNA6737.cds;Name=6737;Parent=mRNA6737;alias=fgenesh1_pg.C_scaffold_11000422;exonNumber=3;proteinId=6737
scaffold_11	JGI	exon	1194015	1194223	7.54213980312	-	1	ID=mRNA6737.cds;Name=6737;Parent=mRNA6737;alias=fgenesh1_pg.C_scaffold_11000422;exonNumber=2;proteinId=6737
scaffold_11	JGI	exon	1194277	1194417	3.19172690838	-	0	ID=mRNA6737.cds;Name=6737;Parent=mRNA6737;alias=fgenesh1_pg.C_scaffold_11000422;exonNumber=1;proteinId=6737
###
scaffold_11	fixgff	gene	1205850	1206305	4.0	+	.	ID=mRNA6740g;Name=6740;depth=3607;status=Matches RNA-Seq data
scaffold_11	fixgff	mRNA	1205850	1206305	4.0	+	.	ID=mRNA6740;Name=6740;Parent=mRNA6740g
scaffold_11	JGI	exon	1205850	1206172	2.0	+	0	ID=mRNA6740.cds;Name=6740;Parent=mRNA6740;alias=fgenesh1_pg.C_scaffold_11000425;exonNumber=1;proteinId=6740
scaffold_11	JGI	exon	1206224	1206305	2.0	+	2	ID=mRNA6740.cds;Name=6740;Parent=mRNA6740;alias=fgenesh1_pg.C_scaffold_11000425;exonNumber=2;proteinId=6740
###
scaffold_11	fixgff	gene	1215081	1216738	58473.6880058	-	.	ID=mRNA134660g;Name=134660;depth=35946;status=Matches RNA-Seq data
scaffold_11	fixgff	mRNA	1215081	1216738	58473.6880058	-	.	ID=mRNA134660;Name=134660;Parent=mRNA134660g
scaffold_11	JGI	exon	1215081	1215118	3.9304347826	-	0	ID=mRNA134660.cds;Name=134660;Parent=mRNA134660;alias=e_gww2.11.220.1;exonNumber=7;proteinId=134660
scaffold_11	JGI	exon	1215177	1215907	7.8608695652	-	2	ID=mRNA134660.cds;Name=134660;Parent=mRNA134660;alias=e_gww2.11.220.1;exonNumber=5;proteinId=134660
scaffold_11	JGI	exon	1215961	1216097	7.8608695652	-	1	ID=mRNA134660.cds;Name=134660;Parent=mRNA134660;alias=e_gww2.11.220.1;exonNumber=4;proteinId=134660
scaffold_11	JGI	exon	1216148	1216360	7.8608695652	-	0	ID=mRNA134660.cds;Name=134660;Parent=mRNA134660;alias=e_gww2.11.220.1;exonNumber=3;proteinId=134660
scaffold_11	JGI	exon	1216415	1216509	7.8608695652	-	0	ID=mRNA134660.cds;Name=134660;Parent=mRNA134660;alias=e_gww2.11.220.1;exonNumber=2;proteinId=134660
scaffold_11	JGI	exon	1216570	1216738	3.89616670954	-	2	ID=mRNA134660.cds;Name=134660;Parent=mRNA134660;alias=e_gww2.11.220.1;exonNumber=1;proteinId=134660
###
scaffold_11	fixgff	gene	1220474	1221074	6727.33400259	+	.	ID=mRNA134768g;Name=134768;depth=15778;status=Matches RNA-Seq data
scaffold_11	fixgff	mRNA	1220474	1221074	6727.33400259	+	.	ID=mRNA134768;Name=134768;Parent=mRNA134768g
scaffold_11	JGI	exon	1220474	1220517	3.7964485803	+	0	ID=mRNA134768.cds;Name=134768;Parent=mRNA134768;alias=e_gww2.11.489.1;exonNumber=1;proteinId=134768
scaffold_11	JGI	exon	1220577	1220685	7.76235170604	+	2	ID=mRNA134768.cds;Name=134768;Parent=mRNA134768;alias=e_gww2.11.489.1;exonNumber=3;proteinId=134768
scaffold_11	JGI	exon	1220738	1220761	7.76235170604	+	0	ID=mRNA134768.cds;Name=134768;Parent=mRNA134768;alias=e_gww2.11.489.1;exonNumber=4;proteinId=134768
scaffold_11	JGI	exon	1220816	1220961	7.76235170604	+	0	ID=mRNA134768.cds;Name=134768;Parent=mRNA134768;alias=e_gww2.11.489.1;exonNumber=5;proteinId=134768
scaffold_11	JGI	exon	1221014	1221074	3.78865900778	+	2	ID=mRNA134768.cds;Name=134768;Parent=mRNA134768;alias=e_gww2.11.489.1;exonNumber=6;proteinId=134768
###
scaffold_11	fixgff	gene	1233644	1234477	16.0	+	.	ID=mRNA6754g;Name=6754;depth=5269;status=Matches RNA-Seq data
scaffold_11	fixgff	mRNA	1233644	1234477	16.0	+	.	ID=mRNA6754;Name=6754;Parent=mRNA6754g
scaffold_11	JGI	exon	1233644	1233929	2.0	+	0	ID=mRNA6754.cds;Name=6754;Parent=mRNA6754;alias=fgenesh1_pg.C_scaffold_11000439;exonNumber=1;proteinId=6754
scaffold_11	JGI	exon	1233989	1234336	4.0	+	1	ID=mRNA6754.cds;Name=6754;Parent=mRNA6754;alias=fgenesh1_pg.C_scaffold_11000439;exonNumber=2;proteinId=6754
scaffold_11	JGI	exon	1234395	1234477	2.0	+	1	ID=mRNA6754.cds;Name=6754;Parent=mRNA6754;alias=fgenesh1_pg.C_scaffold_11000439;exonNumber=3;proteinId=6754
###
scaffold_11	fixgff	gene	1265606	1267782	42.2526020288	-	.	ID=mRNA6764g;Name=6764;depth=7402;status=Matches RNA-Seq data
scaffold_11	fixgff	mRNA	1265606	1267782	42.2526020288	-	.	ID=mRNA6764;Name=6764;Parent=mRNA6764g
scaffold_11	JGI	exon	1265606	1266692	2.98104571586	-	0	ID=mRNA6764.cds;Name=6764;Parent=mRNA6764;alias=fgenesh1_pg.C_scaffold_11000449;exonNumber=3;proteinId=6764
scaffold_11	JGI	exon	1266750	1266917	6.193675241	-	1	ID=mRNA6764.cds;Name=6764;Parent=mRNA6764;alias=fgenesh1_pg.C_scaffold_11000449;exonNumber=2;proteinId=6764
scaffold_11	JGI	exon	1266974	1267782	2.28842346926	-	1	ID=mRNA6764.cds;Name=6764;Parent=mRNA6764;alias=fgenesh1_pg.C_scaffold_11000449;exonNumber=1;proteinId=6764
###
scaffold_11	fixgff	gene	1271118	1272299	4992.64912604	+	.	ID=mRNA6766g;Name=6766;depth=6195;status=Matches RNA-Seq data
scaffold_11	fixgff	mRNA	1271118	1272299	4992.64912604	+	.	ID=mRNA6766;Name=6766;Parent=mRNA6766g
scaffold_11	JGI	exon	1271118	1271225	2.0205837808	+	0	ID=mRNA6766.cds;Name=6766;Parent=mRNA6766;alias=fgenesh1_pg.C_scaffold_11000451;exonNumber=1;proteinId=6766
scaffold_11	JGI	exon	1271281	1271336	5.48203221808	+	0	ID=mRNA6766.cds;Name=6766;Parent=mRNA6766;alias=fgenesh1_pg.C_scaffold_11000451;exonNumber=2;proteinId=6766
scaffold_11	JGI	exon	1271391	1271472	5.48203221808	+	2	ID=mRNA6766.cds;Name=6766;Parent=mRNA6766;alias=fgenesh1_pg.C_scaffold_11000451;exonNumber=3;proteinId=6766
scaffold_11	JGI	exon	1271529	1271708	5.48203221808	+	0	ID=mRNA6766.cds;Name=6766;Parent=mRNA6766;alias=fgenesh1_pg.C_scaffold_11000451;exonNumber=4;proteinId=6766
scaffold_11	JGI	exon	1271761	1271821	5.48203221808	+	0	ID=mRNA6766.cds;Name=6766;Parent=mRNA6766;alias=fgenesh1_pg.C_scaffold_11000451;exonNumber=5;proteinId=6766
scaffold_11	JGI	exon	1271872	1272299	2.7358220709	+	1	ID=mRNA6766.cds;Name=6766;Parent=mRNA6766;alias=fgenesh1_pg.C_scaffold_11000451;exonNumber=6;proteinId=6766
###
scaffold_11	fixgff	gene	1305042	1306290	127.645842858	+	.	ID=mRNA10733g;Name=10733;depth=42156;status=Matches RNA-Seq data
scaffold_11	fixgff	mRNA	1305042	1306290	127.645842858	+	.	ID=mRNA10733;Name=10733;Parent=mRNA10733g
scaffold_11	JGI	exon	1305042	1305145	3.99912510936	+	0	ID=mRNA10733.cds;Name=10733;Parent=mRNA10733;alias=fgenesh1_pm.C_scaffold_11000074;exonNumber=1;proteinId=10733
scaffold_11	JGI	exon	1305196	1305527	7.99825021872	+	2	ID=mRNA10733.cds;Name=10733;Parent=mRNA10733;alias=fgenesh1_pm.C_scaffold_11000074;exonNumber=2;proteinId=10733
scaffold_11	JGI	exon	1305581	1306290	3.99067810186	+	1	ID=mRNA10733.cds;Name=10733;Parent=mRNA10733;alias=fgenesh1_pm.C_scaffold_11000074;exonNumber=3;proteinId=10733
###
scaffold_12	fixgff	gene	103004	103433	16.0	-	.	ID=mRNA6856g;Name=6856;depth=15345;status=Matches RNA-Seq data
scaffold_12	fixgff	mRNA	103004	103433	16.0	-	.	ID=mRNA6856;Name=6856;Parent=mRNA6856g
scaffold_12	JGI	exon	103004	103042	2.0	-	0	ID=mRNA6856.cds;Name=6856;Parent=mRNA6856;alias=fgenesh1_pg.C_scaffold_12000040;exonNumber=3;proteinId=6856
scaffold_12	JGI	exon	103094	103255	4.0	-	0	ID=mRNA6856.cds;Name=6856;Parent=mRNA6856;alias=fgenesh1_pg.C_scaffold_12000040;exonNumber=2;proteinId=6856
scaffold_12	JGI	exon	103311	103433	2.0	-	0	ID=mRNA6856.cds;Name=6856;Parent=mRNA6856;alias=fgenesh1_pg.C_scaffold_12000040;exonNumber=1;proteinId=6856
###
scaffold_12	fixgff	gene	120005	120828	113649.64366	-	.	ID=mRNA134359g;Name=134359;depth=4495;status=Matches RNA-Seq data
scaffold_12	fixgff	mRNA	120005	120828	113649.64366	-	.	ID=mRNA134359;Name=134359;Parent=mRNA134359g
scaffold_12	fixgff	start_codon	120719	120721	113649.64366	-	.	ID=mRNA134359.start;Name=134359;Parent=mRNA134359
scaffold_12	JGI	exon	120005	120065	3.73139075292	-	0	ID=mRNA134359.cds;Name=134359;Parent=mRNA134359;alias=e_gww2.12.310.1;exonNumber=9;proteinId=134359
scaffold_12	JGI	exon	120121	120206	7.77598955592	-	1	ID=mRNA134359.cds;Name=134359;Parent=mRNA134359;alias=e_gww2.12.310.1;exonNumber=7;proteinId=134359
scaffold_12	JGI	exon	120265	120377	7.77598955592	-	0	ID=mRNA134359.cds;Name=134359;Parent=mRNA134359;alias=e_gww2.12.310.1;exonNumber=6;proteinId=134359
scaffold_12	JGI	exon	120440	120515	7.77598955592	-	2	ID=mRNA134359.cds;Name=134359;Parent=mRNA134359;alias=e_gww2.12.310.1;exonNumber=5;proteinId=134359
scaffold_12	JGI	exon	120566	120648	6.93571421776	-	0	ID=mRNA134359.cds;Name=134359;Parent=mRNA134359;alias=e_gww2.12.310.1;exonNumber=4;proteinId=134359
scaffold_12	JGI	exon	120709	120721	4.66991693752	-	2	ID=mRNA134359.cds;Name=134359;Parent=mRNA134359;alias=e_gww2.12.310.1;exonNumber=3;proteinId=134359
scaffold_12	JGI	exon	120772	120828	2.0	-	0	ID=mRNA134359.cds;Name=134359;Parent=mRNA134359;alias=e_gww2.12.310.1;exonNumber=2;proteinId=134359
###
scaffold_12	fixgff	gene	129804	130757	256.0	+	.	ID=mRNA6867g;Name=6867;depth=2886;status=Matches RNA-Seq data
scaffold_12	fixgff	mRNA	129804	130757	256.0	+	.	ID=mRNA6867;Name=6867;Parent=mRNA6867g
scaffold_12	JGI	exon	129804	129936	2.0	+	0	ID=mRNA6867.cds;Name=6867;Parent=mRNA6867;alias=fgenesh1_pg.C_scaffold_12000051;exonNumber=1;proteinId=6867
scaffold_12	JGI	exon	130000	130050	4.0	+	1	ID=mRNA6867.cds;Name=6867;Parent=mRNA6867;alias=fgenesh1_pg.C_scaffold_12000051;exonNumber=2;proteinId=6867
scaffold_12	JGI	exon	130105	130202	4.0	+	1	ID=mRNA6867.cds;Name=6867;Parent=mRNA6867;alias=fgenesh1_pg.C_scaffold_12000051;exonNumber=3;proteinId=6867
scaffold_12	JGI	exon	130255	130373	4.0	+	0	ID=mRNA6867.cds;Name=6867;Parent=mRNA6867;alias=fgenesh1_pg.C_scaffold_12000051;exonNumber=4;proteinId=6867
scaffold_12	JGI	exon	130445	130757	2.0	+	2	ID=mRNA6867.cds;Name=6867;Parent=mRNA6867;alias=fgenesh1_pg.C_scaffold_12000051;exonNumber=5;proteinId=6867
###
scaffold_12	fixgff	gene	131933	133486	24003.8128444	+	.	ID=mRNA124204g;Name=124204;depth=9440;status=Matches RNA-Seq data
scaffold_12	fixgff	mRNA	131933	133486	24003.8128444	+	.	ID=mRNA124204;Name=124204;Parent=mRNA124204g
scaffold_12	JGI	exon	131933	132036	3.59332657246	+	0	ID=mRNA124204.cds;Name=124204;Parent=mRNA124204;alias=e_gwh2.12.178.1;exonNumber=1;proteinId=124204
scaffold_12	JGI	exon	132087	132179	7.24878332244	+	2	ID=mRNA124204.cds;Name=124204;Parent=mRNA124204;alias=e_gwh2.12.178.1;exonNumber=3;proteinId=124204
scaffold_12	JGI	exon	132230	132725	7.24878332244	+	2	ID=mRNA124204.cds;Name=124204;Parent=mRNA124204;alias=e_gwh2.12.178.1;exonNumber=4;proteinId=124204
scaffold_12	JGI	exon	132885	133070	7.24878332244	+	0	ID=mRNA124204.cds;Name=124204;Parent=mRNA124204;alias=e_gwh2.12.178.1;exonNumber=5;proteinId=124204
scaffold_12	JGI	exon	133121	133253	7.24878332244	+	0	ID=mRNA124204.cds;Name=124204;Parent=mRNA124204;alias=e_gwh2.12.178.1;exonNumber=6;proteinId=124204
scaffold_12	JGI	exon	133305	133486	2.41948575866	+	1	ID=mRNA124204.cds;Name=124204;Parent=mRNA124204;alias=e_gwh2.12.178.1;exonNumber=7;proteinId=124204
###
scaffold_12	fixgff	gene	151290	152614	406.557994019	+	.	ID=mRNA134181g;Name=134181;depth=9481;status=Matches RNA-Seq data
scaffold_12	fixgff	mRNA	151290	152614	406.557994019	+	.	ID=mRNA134181;Name=134181;Parent=mRNA134181g
scaffold_12	JGI	exon	151290	151516	3.31658467228	+	0	ID=mRNA134181.cds;Name=134181;Parent=mRNA134181;alias=e_gww2.12.161.1;exonNumber=1;proteinId=134181
scaffold_12	JGI	exon	151570	152021	6.71642010856	+	2	ID=mRNA134181.cds;Name=134181;Parent=mRNA134181;alias=e_gww2.12.161.1;exonNumber=3;proteinId=134181
scaffold_12	JGI	exon	152078	152448	6.71642010856	+	1	ID=mRNA134181.cds;Name=134181;Parent=mRNA134181;alias=e_gww2.12.161.1;exonNumber=4;proteinId=134181
scaffold_12	JGI	exon	152510	152614	2.7174133782	+	0	ID=mRNA134181.cds;Name=134181;Parent=mRNA134181;alias=e_gww2.12.161.1;exonNumber=5;proteinId=134181
###
scaffold_12	fixgff	gene	155057	157080	159411925.477	+	.	ID=mRNA124432g;Name=124432;depth=8031;status=Matches RNA-Seq data
scaffold_12	fixgff	mRNA	155057	157080	159411925.477	+	.	ID=mRNA124432;Name=124432;Parent=mRNA124432g
scaffold_12	JGI	exon	155057	155129	3.40221038632	+	0	ID=mRNA124432.cds;Name=124432;Parent=mRNA124432;alias=e_gwh2.12.116.1;exonNumber=1;proteinId=124432
scaffold_12	JGI	exon	155180	155207	7.69527721548	+	1	ID=mRNA124432.cds;Name=124432;Parent=mRNA124432;alias=e_gwh2.12.116.1;exonNumber=2;proteinId=124432
scaffold_12	JGI	exon	155265	155292	7.69527721548	+	2	ID=mRNA124432.cds;Name=124432;Parent=mRNA124432;alias=e_gwh2.12.116.1;exonNumber=3;proteinId=124432
scaffold_12	JGI	exon	155345	155615	7.69527721548	+	0	ID=mRNA124432.cds;Name=124432;Parent=mRNA124432;alias=e_gwh2.12.116.1;exonNumber=4;proteinId=124432
scaffold_12	JGI	exon	155669	155808	7.69527721548	+	1	ID=mRNA124432.cds;Name=124432;Parent=mRNA124432;alias=e_gwh2.12.116.1;exonNumber=5;proteinId=124432
scaffold_12	JGI	exon	155862	156188	7.69527721548	+	0	ID=mRNA124432.cds;Name=124432;Parent=mRNA124432;alias=e_gwh2.12.116.1;exonNumber=6;proteinId=124432
scaffold_12	JGI	exon	156251	156401	7.69527721548	+	0	ID=mRNA124432.cds;Name=124432;Parent=mRNA124432;alias=e_gwh2.12.116.1;exonNumber=7;proteinId=124432
scaffold_12	JGI	exon	156451	156638	7.69527721548	+	1	ID=mRNA124432.cds;Name=124432;Parent=mRNA124432;alias=e_gwh2.12.116.1;exonNumber=8;proteinId=124432
scaffold_12	JGI	exon	156690	156819	7.69527721548	+	0	ID=mRNA124432.cds;Name=124432;Parent=mRNA124432;alias=e_gwh2.12.116.1;exonNumber=9;proteinId=124432
scaffold_12	JGI	exon	156881	157080	3.81035540116	+	1	ID=mRNA124432.cds;Name=124432;Parent=mRNA124432;alias=e_gwh2.12.116.1;exonNumber=10;proteinId=124432
###
scaffold_12	fixgff	gene	159315	161852	26.535790937	+	.	ID=mRNA6878g;Name=6878;depth=1372;status=Matches RNA-Seq data
scaffold_12	fixgff	mRNA	159315	161852	26.535790937	+	.	ID=mRNA6878;Name=6878;Parent=mRNA6878g
scaffold_12	JGI	exon	159315	159972	2.10920122512	+	0	ID=mRNA6878.cds;Name=6878;Parent=mRNA6878;alias=fgenesh1_pg.C_scaffold_12000062;exonNumber=1;proteinId=6878
scaffold_12	JGI	exon	160040	160671	5.32129173508	+	1	ID=mRNA6878.cds;Name=6878;Parent=mRNA6878;alias=fgenesh1_pg.C_scaffold_12000062;exonNumber=2;proteinId=6878
scaffold_12	JGI	exon	160734	161852	2.36426935262	+	0	ID=mRNA6878.cds;Name=6878;Parent=mRNA6878;alias=fgenesh1_pg.C_scaffold_12000062;exonNumber=3;proteinId=6878
###
scaffold_12	fixgff	gene	238726	241428	1520315.14143	-	.	ID=mRNA124505g;Name=124505;depth=6644;status=Matches RNA-Seq data
scaffold_12	fixgff	mRNA	238726	241428	1520315.14143	-	.	ID=mRNA124505;Name=124505;Parent=mRNA124505g
scaffold_12	fixgff	start_codon	239872	239874	1520315.14143	-	.	ID=mRNA124505.start;Name=124505;Parent=mRNA124505
scaffold_12	JGI	exon	238726	238803	3.75661375662	-	0	ID=mRNA124505.cds;Name=124505;Parent=mRNA124505;alias=e_gwh2.12.56.1;exonNumber=11;proteinId=124505
scaffold_12	JGI	exon	238857	238959	7.51322751324	-	0	ID=mRNA124505.cds;Name=124505;Parent=mRNA124505;alias=e_gwh2.12.56.1;exonNumber=9;proteinId=124505
scaffold_12	JGI	exon	239011	239140	7.51322751324	-	1	ID=mRNA124505.cds;Name=124505;Parent=mRNA124505;alias=e_gwh2.12.56.1;exonNumber=8;proteinId=124505
scaffold_12	JGI	exon	239188	239643	7.51322751324	-	2	ID=mRNA124505.cds;Name=124505;Parent=mRNA124505;alias=e_gwh2.12.56.1;exonNumber=7;proteinId=124505
scaffold_12	JGI	exon	239694	239874	7.45499722296	-	2	ID=mRNA124505.cds;Name=124505;Parent=mRNA124505;alias=e_gwh2.12.56.1;exonNumber=6;proteinId=124505
scaffold_12	JGI	exon	239930	240802	4.0	-	0	ID=mRNA124505.cds;Name=124505;Parent=mRNA124505;alias=e_gwh2.12.56.1;exonNumber=5;proteinId=124505
scaffold_12	JGI	exon	240858	241025	4.0	-	0	ID=mRNA124505.cds;Name=124505;Parent=mRNA124505;alias=e_gwh2.12.56.1;exonNumber=4;proteinId=124505
scaffold_12	JGI	exon	241094	241173	4.0	-	0	ID=mRNA124505.cds;Name=124505;Parent=mRNA124505;alias=e_gwh2.12.56.1;exonNumber=3;proteinId=124505
scaffold_12	JGI	exon	241236	241428	2.0	-	2	ID=mRNA124505.cds;Name=124505;Parent=mRNA124505;alias=e_gwh2.12.56.1;exonNumber=2;proteinId=124505
###
scaffold_12	fixgff	gene	303644	304280	64.0	-	.	ID=mRNA6925g;Name=6925;depth=5644;status=Matches RNA-Seq data
scaffold_12	fixgff	mRNA	303644	304280	64.0	-	.	ID=mRNA6925;Name=6925;Parent=mRNA6925g
scaffold_12	JGI	exon	303644	303854	2.0	-	0	ID=mRNA6925.cds;Name=6925;Parent=mRNA6925;alias=fgenesh1_pg.C_scaffold_12000109;exonNumber=4;proteinId=6925
scaffold_12	JGI	exon	303914	304008	4.0	-	1	ID=mRNA6925.cds;Name=6925;Parent=mRNA6925;alias=fgenesh1_pg.C_scaffold_12000109;exonNumber=3;proteinId=6925
scaffold_12	JGI	exon	304065	304148	4.0	-	0	ID=mRNA6925.cds;Name=6925;Parent=mRNA6925;alias=fgenesh1_pg.C_scaffold_12000109;exonNumber=2;proteinId=6925
scaffold_12	JGI	exon	304245	304280	2.0	-	0	ID=mRNA6925.cds;Name=6925;Parent=mRNA6925;alias=fgenesh1_pg.C_scaffold_12000109;exonNumber=1;proteinId=6925
###
scaffold_12	fixgff	gene	347095	348211	31831.1694923	-	.	ID=mRNA134449g;Name=134449;depth=2985;status=Matches RNA-Seq data
scaffold_12	fixgff	mRNA	347095	348211	31831.1694923	-	.	ID=mRNA134449;Name=134449;Parent=mRNA134449g
scaffold_12	JGI	exon	347095	347289	3.19315776244	-	0	ID=mRNA134449.cds;Name=134449;Parent=mRNA134449;alias=e_gww2.12.224.1;exonNumber=8;proteinId=134449
scaffold_12	JGI	exon	347353	347421	7.28371173032	-	0	ID=mRNA134449.cds;Name=134449;Parent=mRNA134449;alias=e_gww2.12.224.1;exonNumber=6;proteinId=134449
scaffold_12	JGI	exon	347487	347758	7.28371173032	-	0	ID=mRNA134449.cds;Name=134449;Parent=mRNA134449;alias=e_gww2.12.224.1;exonNumber=5;proteinId=134449
scaffold_12	JGI	exon	347812	347882	7.28371173032	-	2	ID=mRNA134449.cds;Name=134449;Parent=mRNA134449;alias=e_gww2.12.224.1;exonNumber=4;proteinId=134449
scaffold_12	JGI	exon	347936	348014	7.28371173032	-	1	ID=mRNA134449.cds;Name=134449;Parent=mRNA134449;alias=e_gww2.12.224.1;exonNumber=3;proteinId=134449
scaffold_12	JGI	exon	348064	348211	3.54177707118	-	2	ID=mRNA134449.cds;Name=134449;Parent=mRNA134449;alias=e_gww2.12.224.1;exonNumber=2;proteinId=134449
###
scaffold_12	fixgff	gene	500290	500984	582.664827735	+	.	ID=mRNA6978g;Name=6978;depth=3159;status=Matches RNA-Seq data
scaffold_12	fixgff	mRNA	500290	500984	582.664827735	+	.	ID=mRNA6978;Name=6978;Parent=mRNA6978g
scaffold_12	JGI	exon	500290	500454	3.44077114368	+	0	ID=mRNA6978.cds;Name=6978;Parent=mRNA6978;alias=fgenesh1_pg.C_scaffold_12000162;exonNumber=1;proteinId=6978
scaffold_12	JGI	exon	500517	500619	6.98752247224	+	0	ID=mRNA6978.cds;Name=6978;Parent=mRNA6978;alias=fgenesh1_pg.C_scaffold_12000162;exonNumber=2;proteinId=6978
scaffold_12	JGI	exon	500674	500754	6.98752247224	+	1	ID=mRNA6978.cds;Name=6978;Parent=mRNA6978;alias=fgenesh1_pg.C_scaffold_12000162;exonNumber=3;proteinId=6978
scaffold_12	JGI	exon	500809	500984	3.46829939686	+	1	ID=mRNA6978.cds;Name=6978;Parent=mRNA6978;alias=fgenesh1_pg.C_scaffold_12000162;exonNumber=4;proteinId=6978
###
scaffold_12	fixgff	gene	541166	542271	16.0	+	.	ID=mRNA6992g;Name=6992;depth=32205;status=Matches RNA-Seq data
scaffold_12	fixgff	mRNA	541166	542271	16.0	+	.	ID=mRNA6992;Name=6992;Parent=mRNA6992g
scaffold_12	JGI	exon	541166	542080	2.0	+	0	ID=mRNA6992.cds;Name=6992;Parent=mRNA6992;alias=fgenesh1_pg.C_scaffold_12000176;exonNumber=1;proteinId=6992
scaffold_12	JGI	exon	542142	542202	4.0	+	0	ID=mRNA6992.cds;Name=6992;Parent=mRNA6992;alias=fgenesh1_pg.C_scaffold_12000176;exonNumber=2;proteinId=6992
scaffold_12	JGI	exon	542258	542271	2.0	+	1	ID=mRNA6992.cds;Name=6992;Parent=mRNA6992;alias=fgenesh1_pg.C_scaffold_12000176;exonNumber=3;proteinId=6992
###
scaffold_12	fixgff	gene	569533	570588	19403.277607	+	.	ID=mRNA134368g;Name=134368;depth=10497;status=Matches RNA-Seq data
scaffold_12	fixgff	mRNA	569533	570588	19403.277607	+	.	ID=mRNA134368;Name=134368;Parent=mRNA134368g
scaffold_12	JGI	exon	569533	569586	3.24543354906	+	0	ID=mRNA134368.cds;Name=134368;Parent=mRNA134368;alias=e_gww2.12.280.1;exonNumber=1;proteinId=134368
scaffold_12	JGI	exon	569675	569755	6.58930331212	+	0	ID=mRNA134368.cds;Name=134368;Parent=mRNA134368;alias=e_gww2.12.280.1;exonNumber=3;proteinId=134368
scaffold_12	JGI	exon	569829	569911	6.58930331212	+	0	ID=mRNA134368.cds;Name=134368;Parent=mRNA134368;alias=e_gww2.12.280.1;exonNumber=4;proteinId=134368
scaffold_12	JGI	exon	569966	570283	6.58930331212	+	2	ID=mRNA134368.cds;Name=134368;Parent=mRNA134368;alias=e_gww2.12.280.1;exonNumber=5;proteinId=134368
scaffold_12	JGI	exon	570353	570440	6.58930331212	+	2	ID=mRNA134368.cds;Name=134368;Parent=mRNA134368;alias=e_gww2.12.280.1;exonNumber=6;proteinId=134368
scaffold_12	JGI	exon	570526	570588	3.17135149834	+	0	ID=mRNA134368.cds;Name=134368;Parent=mRNA134368;alias=e_gww2.12.280.1;exonNumber=7;proteinId=134368
###
scaffold_12	fixgff	gene	589874	590543	407.951678191	+	.	ID=mRNA7004g;Name=7004;depth=30629;status=Matches RNA-Seq data
scaffold_12	fixgff	mRNA	589874	590543	407.951678191	+	.	ID=mRNA7004;Name=7004;Parent=mRNA7004g
scaffold_12	JGI	exon	589874	589876	3.72857142858	+	0	ID=mRNA7004.cds;Name=7004;Parent=mRNA7004;alias=fgenesh1_pg.C_scaffold_12000188;exonNumber=1;proteinId=7004
scaffold_12	JGI	exon	589984	590152	7.45714285716	+	0	ID=mRNA7004.cds;Name=7004;Parent=mRNA7004;alias=fgenesh1_pg.C_scaffold_12000188;exonNumber=2;proteinId=7004
scaffold_12	JGI	exon	590207	590463	7.33607559756	+	1	ID=mRNA7004.cds;Name=7004;Parent=mRNA7004;alias=fgenesh1_pg.C_scaffold_12000188;exonNumber=3;proteinId=7004
scaffold_12	JGI	exon	590517	590543	2.0	+	0	ID=mRNA7004.cds;Name=7004;Parent=mRNA7004;alias=fgenesh1_pg.C_scaffold_12000188;exonNumber=4;proteinId=7004
###
scaffold_12	fixgff	gene	647347	648384	29860.2002681	+	.	ID=mRNA124390g;Name=124390;depth=8757;status=Matches RNA-Seq data
scaffold_12	fixgff	mRNA	647347	648384	29860.2002681	+	.	ID=mRNA124390;Name=124390;Parent=mRNA124390g
scaffold_12	JGI	exon	647347	647458	3.5310858307	+	0	ID=mRNA124390.cds;Name=124390;Parent=mRNA124390;alias=e_gwh2.12.271.1;exonNumber=1;proteinId=124390
scaffold_12	JGI	exon	647521	647644	7.0621716614	+	1	ID=mRNA124390.cds;Name=124390;Parent=mRNA124390;alias=e_gwh2.12.271.1;exonNumber=2;proteinId=124390
scaffold_12	JGI	exon	647703	647746	7.0621716614	+	2	ID=mRNA124390.cds;Name=124390;Parent=mRNA124390;alias=e_gwh2.12.271.1;exonNumber=3;proteinId=124390
scaffold_12	JGI	exon	647800	647998	7.0621716614	+	1	ID=mRNA124390.cds;Name=124390;Parent=mRNA124390;alias=e_gwh2.12.271.1;exonNumber=4;proteinId=124390
scaffold_12	JGI	exon	648051	648238	7.0621716614	+	2	ID=mRNA124390.cds;Name=124390;Parent=mRNA124390;alias=e_gwh2.12.271.1;exonNumber=5;proteinId=124390
scaffold_12	JGI	exon	648293	648384	3.39962772738	+	1	ID=mRNA124390.cds;Name=124390;Parent=mRNA124390;alias=e_gwh2.12.271.1;exonNumber=6;proteinId=124390
###
scaffold_12	fixgff	gene	650250	651488	502.224834157	+	.	ID=mRNA7026g;Name=7026;depth=48640;status=Matches RNA-Seq data
scaffold_12	fixgff	mRNA	650250	651488	502.224834157	+	.	ID=mRNA7026;Name=7026;Parent=mRNA7026g
scaffold_12	JGI	exon	650250	650618	2.30293501048	+	0	ID=mRNA7026.cds;Name=7026;Parent=mRNA7026;alias=fgenesh1_pg.C_scaffold_12000210;exonNumber=1;proteinId=7026
scaffold_12	JGI	exon	650669	650845	4.60587002096	+	0	ID=mRNA7026.cds;Name=7026;Parent=mRNA7026;alias=fgenesh1_pg.C_scaffold_12000210;exonNumber=2;proteinId=7026
scaffold_12	JGI	exon	650900	650989	4.60587002096	+	0	ID=mRNA7026.cds;Name=7026;Parent=mRNA7026;alias=fgenesh1_pg.C_scaffold_12000210;exonNumber=3;proteinId=7026
scaffold_12	JGI	exon	651040	651112	4.60587002096	+	0	ID=mRNA7026.cds;Name=7026;Parent=mRNA7026;alias=fgenesh1_pg.C_scaffold_12000210;exonNumber=4;proteinId=7026
scaffold_12	JGI	exon	651169	651488	2.2319346174	+	1	ID=mRNA7026.cds;Name=7026;Parent=mRNA7026;alias=fgenesh1_pg.C_scaffold_12000210;exonNumber=5;proteinId=7026
###
scaffold_12	fixgff	gene	659263	659888	128.0	-	.	ID=mRNA7030g;Name=7030;depth=31001;status=Matches RNA-Seq data
scaffold_12	fixgff	mRNA	659263	659888	128.0	-	.	ID=mRNA7030;Name=7030;Parent=mRNA7030g
scaffold_12	JGI	exon	659263	659340	2.0	-	0	ID=mRNA7030.cds;Name=7030;Parent=mRNA7030;alias=fgenesh1_pg.C_scaffold_12000214;exonNumber=4;proteinId=7030
scaffold_12	JGI	exon	659392	659691	4.0	-	0	ID=mRNA7030.cds;Name=7030;Parent=mRNA7030;alias=fgenesh1_pg.C_scaffold_12000214;exonNumber=3;proteinId=7030
scaffold_12	JGI	exon	659747	659824	4.0	-	0	ID=mRNA7030.cds;Name=7030;Parent=mRNA7030;alias=fgenesh1_pg.C_scaffold_12000214;exonNumber=2;proteinId=7030
scaffold_12	JGI	exon	659886	659888	4.0	-	0	ID=mRNA7030.cds;Name=7030;Parent=mRNA7030;alias=fgenesh1_pg.C_scaffold_12000214;exonNumber=1;proteinId=7030
###
scaffold_12	fixgff	gene	691823	692555	4.0	-	.	ID=mRNA7040g;Name=7040;depth=7956;status=Matches RNA-Seq data
scaffold_12	fixgff	mRNA	691823	692555	4.0	-	.	ID=mRNA7040;Name=7040;Parent=mRNA7040g
scaffold_12	JGI	exon	691823	692155	2.0	-	0	ID=mRNA7040.cds;Name=7040;Parent=mRNA7040;alias=fgenesh1_pg.C_scaffold_12000224;exonNumber=2;proteinId=7040
scaffold_12	JGI	exon	692211	692555	2.0	-	0	ID=mRNA7040.cds;Name=7040;Parent=mRNA7040;alias=fgenesh1_pg.C_scaffold_12000224;exonNumber=1;proteinId=7040
###
scaffold_12	fixgff	gene	724019	724723	491.916957556	-	.	ID=mRNA7051g;Name=7051;depth=12312;status=Matches RNA-Seq data
scaffold_12	fixgff	mRNA	724019	724723	491.916957556	-	.	ID=mRNA7051;Name=7051;Parent=mRNA7051g
scaffold_12	JGI	exon	724019	724060	3.12133628646	-	0	ID=mRNA7051.cds;Name=7051;Parent=mRNA7051;alias=fgenesh1_pg.C_scaffold_12000235;exonNumber=4;proteinId=7051
scaffold_12	JGI	exon	724111	724154	6.94849267872	-	0	ID=mRNA7051.cds;Name=7051;Parent=mRNA7051;alias=fgenesh1_pg.C_scaffold_12000235;exonNumber=3;proteinId=7051
scaffold_12	JGI	exon	724208	724577	6.94849267872	-	2	ID=mRNA7051.cds;Name=7051;Parent=mRNA7051;alias=fgenesh1_pg.C_scaffold_12000235;exonNumber=2;proteinId=7051
scaffold_12	JGI	exon	724631	724723	3.26414937068	-	0	ID=mRNA7051.cds;Name=7051;Parent=mRNA7051;alias=fgenesh1_pg.C_scaffold_12000235;exonNumber=1;proteinId=7051
###
scaffold_12	fixgff	gene	729102	729954	64.0	-	.	ID=mRNA7054g;Name=7054;depth=22513;status=Matches RNA-Seq data
scaffold_12	fixgff	mRNA	729102	729954	64.0	-	.	ID=mRNA7054;Name=7054;Parent=mRNA7054g
scaffold_12	JGI	exon	729102	729319	2.0	-	0	ID=mRNA7054.cds;Name=7054;Parent=mRNA7054;alias=fgenesh1_pg.C_scaffold_12000238;exonNumber=4;proteinId=7054
scaffold_12	JGI	exon	729372	729607	4.0	-	2	ID=mRNA7054.cds;Name=7054;Parent=mRNA7054;alias=fgenesh1_pg.C_scaffold_12000238;exonNumber=3;proteinId=7054
scaffold_12	JGI	exon	729666	729786	4.0	-	1	ID=mRNA7054.cds;Name=7054;Parent=mRNA7054;alias=fgenesh1_pg.C_scaffold_12000238;exonNumber=2;proteinId=7054
scaffold_12	JGI	exon	729840	729954	2.0	-	2	ID=mRNA7054.cds;Name=7054;Parent=mRNA7054;alias=fgenesh1_pg.C_scaffold_12000238;exonNumber=1;proteinId=7054
###
scaffold_12	fixgff	gene	734920	736122	5873.51359896	-	.	ID=mRNA134261g;Name=134261;depth=21608;status=Matches RNA-Seq data
scaffold_12	fixgff	mRNA	734920	736122	5873.51359896	-	.	ID=mRNA134261;Name=134261;Parent=mRNA134261g
scaffold_12	JGI	exon	734920	735095	3.76814553438	-	0	ID=mRNA134261.cds;Name=134261;Parent=mRNA134261;alias=e_gww2.12.207.1;exonNumber=7;proteinId=134261
scaffold_12	JGI	exon	735149	735263	7.53629106876	-	2	ID=mRNA134261.cds;Name=134261;Parent=mRNA134261;alias=e_gww2.12.207.1;exonNumber=5;proteinId=134261
scaffold_12	JGI	exon	735315	735773	7.53629106876	-	0	ID=mRNA134261.cds;Name=134261;Parent=mRNA134261;alias=e_gww2.12.207.1;exonNumber=4;proteinId=134261
scaffold_12	JGI	exon	735828	735991	7.53629106876	-	0	ID=mRNA134261.cds;Name=134261;Parent=mRNA134261;alias=e_gww2.12.207.1;exonNumber=3;proteinId=134261
scaffold_12	JGI	exon	736053	736122	3.6416425939	-	2	ID=mRNA134261.cds;Name=134261;Parent=mRNA134261;alias=e_gww2.12.207.1;exonNumber=2;proteinId=134261
###
scaffold_12	fixgff	gene	832323	834150	18478.1035814	+	.	ID=mRNA7086g;Name=7086;depth=2530;status=Matches RNA-Seq data
scaffold_12	fixgff	mRNA	832323	834150	18478.1035814	+	.	ID=mRNA7086;Name=7086;Parent=mRNA7086g
scaffold_12	JGI	exon	832323	832503	2.71732098052	+	0	ID=mRNA7086.cds;Name=7086;Parent=mRNA7086;alias=fgenesh1_pg.C_scaffold_12000270;exonNumber=1;proteinId=7086
scaffold_12	JGI	exon	832558	832690	6.74688483956	+	1	ID=mRNA7086.cds;Name=7086;Parent=mRNA7086;alias=fgenesh1_pg.C_scaffold_12000270;exonNumber=2;proteinId=7086
scaffold_12	JGI	exon	832750	833093	6.74688483956	+	2	ID=mRNA7086.cds;Name=7086;Parent=mRNA7086;alias=fgenesh1_pg.C_scaffold_12000270;exonNumber=3;proteinId=7086
scaffold_12	JGI	exon	833143	833258	6.74688483956	+	1	ID=mRNA7086.cds;Name=7086;Parent=mRNA7086;alias=fgenesh1_pg.C_scaffold_12000270;exonNumber=4;proteinId=7086
scaffold_12	JGI	exon	833312	834000	6.74688483956	+	0	ID=mRNA7086.cds;Name=7086;Parent=mRNA7086;alias=fgenesh1_pg.C_scaffold_12000270;exonNumber=5;proteinId=7086
scaffold_12	JGI	exon	834075	834150	3.2817331628	+	2	ID=mRNA7086.cds;Name=7086;Parent=mRNA7086;alias=fgenesh1_pg.C_scaffold_12000270;exonNumber=6;proteinId=7086
###
scaffold_12	fixgff	gene	840679	841241	64.0	-	.	ID=mRNA134201g;Name=134201;depth=24026;status=Matches RNA-Seq data
scaffold_12	fixgff	mRNA	840679	841241	64.0	-	.	ID=mRNA134201;Name=134201;Parent=mRNA134201g
scaffold_12	JGI	exon	840679	840810	2.0	-	0	ID=mRNA134201.cds;Name=134201;Parent=mRNA134201;alias=e_gww2.12.342.1;exonNumber=5;proteinId=134201
scaffold_12	JGI	exon	840879	841016	4.0	-	0	ID=mRNA134201.cds;Name=134201;Parent=mRNA134201;alias=e_gww2.12.342.1;exonNumber=3;proteinId=134201
scaffold_12	JGI	exon	841070	841167	4.0	-	0	ID=mRNA134201.cds;Name=134201;Parent=mRNA134201;alias=e_gww2.12.342.1;exonNumber=2;proteinId=134201
scaffold_12	JGI	exon	841229	841241	2.0	-	2	ID=mRNA134201.cds;Name=134201;Parent=mRNA134201;alias=e_gww2.12.342.1;exonNumber=1;proteinId=134201
###
scaffold_12	fixgff	gene	874852	876438	515.68181605	+	.	ID=mRNA7100g;Name=7100;depth=6040;status=Matches RNA-Seq data
scaffold_12	fixgff	mRNA	874852	876438	515.68181605	+	.	ID=mRNA7100;Name=7100;Parent=mRNA7100g
scaffold_12	JGI	exon	874852	874936	2.36387782204	+	0	ID=mRNA7100.cds;Name=7100;Parent=mRNA7100;alias=fgenesh1_pg.C_scaffold_12000284;exonNumber=1;proteinId=7100
scaffold_12	JGI	exon	874997	875367	4.72775564408	+	1	ID=mRNA7100.cds;Name=7100;Parent=mRNA7100;alias=fgenesh1_pg.C_scaffold_12000284;exonNumber=2;proteinId=7100
scaffold_12	JGI	exon	875424	875587	4.72775564408	+	0	ID=mRNA7100.cds;Name=7100;Parent=mRNA7100;alias=fgenesh1_pg.C_scaffold_12000284;exonNumber=3;proteinId=7100
scaffold_12	JGI	exon	875647	875650	4.72775564408	+	2	ID=mRNA7100.cds;Name=7100;Parent=mRNA7100;alias=fgenesh1_pg.C_scaffold_12000284;exonNumber=4;proteinId=7100
scaffold_12	JGI	exon	875710	876438	2.06438990266	+	0	ID=mRNA7100.cds;Name=7100;Parent=mRNA7100;alias=fgenesh1_pg.C_scaffold_12000284;exonNumber=5;proteinId=7100
###
scaffold_12	fixgff	gene	884102	885951	71741.3249754	-	.	ID=mRNA124398g;Name=124398;depth=9742;status=Matches RNA-Seq data
scaffold_12	fixgff	mRNA	884102	885951	71741.3249754	-	.	ID=mRNA124398;Name=124398;Parent=mRNA124398g
scaffold_12	JGI	exon	884102	884235	3.47511444342	-	0	ID=mRNA124398.cds;Name=124398;Parent=mRNA124398;alias=e_gwh2.12.114.1;exonNumber=8;proteinId=124398
scaffold_12	JGI	exon	884288	884413	6.95022888684	-	2	ID=mRNA124398.cds;Name=124398;Parent=mRNA124398;alias=e_gwh2.12.114.1;exonNumber=6;proteinId=124398
scaffold_12	JGI	exon	884468	884936	6.95022888684	-	2	ID=mRNA124398.cds;Name=124398;Parent=mRNA124398;alias=e_gwh2.12.114.1;exonNumber=5;proteinId=124398
scaffold_12	JGI	exon	884989	885440	6.88762902204	-	0	ID=mRNA124398.cds;Name=124398;Parent=mRNA124398;alias=e_gwh2.12.114.1;exonNumber=4;proteinId=124398
scaffold_12	JGI	exon	885491	885662	5.13263926712	-	2	ID=mRNA124398.cds;Name=124398;Parent=mRNA124398;alias=e_gwh2.12.114.1;exonNumber=3;proteinId=124398
scaffold_12	JGI	exon	885721	885779	4.98945981556	-	0	ID=mRNA124398.cds;Name=124398;Parent=mRNA124398;alias=e_gwh2.12.114.1;exonNumber=2;proteinId=124398
scaffold_12	JGI	exon	885828	885951	2.422914276	-	2	ID=mRNA124398.cds;Name=124398;Parent=mRNA124398;alias=e_gwh2.12.114.1;exonNumber=1;proteinId=124398
###
scaffold_12	fixgff	gene	935158	936481	16.0	+	.	ID=mRNA7123g;Name=7123;depth=8538;status=Matches RNA-Seq data
scaffold_12	fixgff	mRNA	935158	936481	16.0	+	.	ID=mRNA7123;Name=7123;Parent=mRNA7123g
scaffold_12	JGI	exon	935158	935188	2.0	+	0	ID=mRNA7123.cds;Name=7123;Parent=mRNA7123;alias=fgenesh1_pg.C_scaffold_12000307;exonNumber=1;proteinId=7123
scaffold_12	JGI	exon	935250	935412	4.0	+	1	ID=mRNA7123.cds;Name=7123;Parent=mRNA7123;alias=fgenesh1_pg.C_scaffold_12000307;exonNumber=2;proteinId=7123
scaffold_12	JGI	exon	935464	936481	2.0	+	2	ID=mRNA7123.cds;Name=7123;Parent=mRNA7123;alias=fgenesh1_pg.C_scaffold_12000307;exonNumber=3;proteinId=7123
###
scaffold_12	fixgff	gene	946367	947351	16.0	-	.	ID=mRNA7127g;Name=7127;depth=1524;status=Matches RNA-Seq data
scaffold_12	fixgff	mRNA	946367	947351	16.0	-	.	ID=mRNA7127;Name=7127;Parent=mRNA7127g
scaffold_12	JGI	exon	946367	946778	2.0	-	0	ID=mRNA7127.cds;Name=7127;Parent=mRNA7127;alias=fgenesh1_pg.C_scaffold_12000311;exonNumber=3;proteinId=7127
scaffold_12	JGI	exon	946832	946926	4.0	-	1	ID=mRNA7127.cds;Name=7127;Parent=mRNA7127;alias=fgenesh1_pg.C_scaffold_12000311;exonNumber=2;proteinId=7127
scaffold_12	JGI	exon	947166	947351	2.0	-	0	ID=mRNA7127.cds;Name=7127;Parent=mRNA7127;alias=fgenesh1_pg.C_scaffold_12000311;exonNumber=1;proteinId=7127
###
scaffold_12	fixgff	gene	952515	953760	3504.16815423	-	.	ID=mRNA7129g;Name=7129;depth=4101;status=Matches RNA-Seq data
scaffold_12	fixgff	mRNA	952515	953760	3504.16815423	-	.	ID=mRNA7129;Name=7129;Parent=mRNA7129g
scaffold_12	JGI	exon	952515	952796	3.33138230334	-	0	ID=mRNA7129.cds;Name=7129;Parent=mRNA7129;alias=fgenesh1_pg.C_scaffold_12000313;exonNumber=5;proteinId=7129
scaffold_12	JGI	exon	952850	953280	6.81599513564	-	0	ID=mRNA7129.cds;Name=7129;Parent=mRNA7129;alias=fgenesh1_pg.C_scaffold_12000313;exonNumber=4;proteinId=7129
scaffold_12	JGI	exon	953333	953438	6.81599513564	-	2	ID=mRNA7129.cds;Name=7129;Parent=mRNA7129;alias=fgenesh1_pg.C_scaffold_12000313;exonNumber=3;proteinId=7129
scaffold_12	JGI	exon	953497	953657	6.81599513564	-	0	ID=mRNA7129.cds;Name=7129;Parent=mRNA7129;alias=fgenesh1_pg.C_scaffold_12000313;exonNumber=2;proteinId=7129
scaffold_12	JGI	exon	953712	953760	3.3217936351	-	2	ID=mRNA7129.cds;Name=7129;Parent=mRNA7129;alias=fgenesh1_pg.C_scaffold_12000313;exonNumber=1;proteinId=7129
###
scaffold_12	fixgff	gene	1012610	1013605	250.227833847	-	.	ID=mRNA7148g;Name=7148;depth=5734;status=Matches RNA-Seq data
scaffold_12	fixgff	mRNA	1012610	1013605	250.227833847	-	.	ID=mRNA7148;Name=7148;Parent=mRNA7148g
scaffold_12	JGI	exon	1012610	1012823	2.23181384704	-	0	ID=mRNA7148.cds;Name=7148;Parent=mRNA7148;alias=fgenesh1_pg.C_scaffold_12000332;exonNumber=4;proteinId=7148
scaffold_12	JGI	exon	1012876	1013028	4.84081632652	-	1	ID=mRNA7148.cds;Name=7148;Parent=mRNA7148;alias=fgenesh1_pg.C_scaffold_12000332;exonNumber=3;proteinId=7148
scaffold_12	JGI	exon	1013082	1013224	6.64853241996	-	1	ID=mRNA7148.cds;Name=7148;Parent=mRNA7148;alias=fgenesh1_pg.C_scaffold_12000332;exonNumber=2;proteinId=7148
scaffold_12	JGI	exon	1013282	1013605	3.4836398757	-	0	ID=mRNA7148.cds;Name=7148;Parent=mRNA7148;alias=fgenesh1_pg.C_scaffold_12000332;exonNumber=1;proteinId=7148
###
scaffold_12	fixgff	gene	1042778	1044129	24453.2902415	+	.	ID=mRNA7156g;Name=7156;depth=49636;status=Matches RNA-Seq data
scaffold_12	fixgff	mRNA	1042778	1044129	24453.2902415	+	.	ID=mRNA7156;Name=7156;Parent=mRNA7156g
scaffold_12	JGI	exon	1042778	1043005	2.93834672914	+	0	ID=mRNA7156.cds;Name=7156;Parent=mRNA7156;alias=fgenesh1_pg.C_scaffold_12000340;exonNumber=1;proteinId=7156
scaffold_12	JGI	exon	1043066	1043139	7.50735177828	+	0	ID=mRNA7156.cds;Name=7156;Parent=mRNA7156;alias=fgenesh1_pg.C_scaffold_12000340;exonNumber=2;proteinId=7156
scaffold_12	JGI	exon	1043191	1043325	7.50735177828	+	2	ID=mRNA7156.cds;Name=7156;Parent=mRNA7156;alias=fgenesh1_pg.C_scaffold_12000340;exonNumber=3;proteinId=7156
scaffold_12	JGI	exon	1043379	1043824	7.5047112148	+	2	ID=mRNA7156.cds;Name=7156;Parent=mRNA7156;alias=fgenesh1_pg.C_scaffold_12000340;exonNumber=4;proteinId=7156
scaffold_12	JGI	exon	1043879	1044007	6.32966046832	+	1	ID=mRNA7156.cds;Name=7156;Parent=mRNA7156;alias=fgenesh1_pg.C_scaffold_12000340;exonNumber=5;proteinId=7156
scaffold_12	JGI	exon	1044068	1044129	3.10846748088	+	1	ID=mRNA7156.cds;Name=7156;Parent=mRNA7156;alias=fgenesh1_pg.C_scaffold_12000340;exonNumber=6;proteinId=7156
###
scaffold_12	fixgff	gene	1072737	1074905	619.376904397	-	.	ID=mRNA7166g;Name=7166;depth=14045;status=Matches RNA-Seq data
scaffold_12	fixgff	mRNA	1072737	1074905	619.376904397	-	.	ID=mRNA7166;Name=7166;Parent=mRNA7166g
scaffold_12	JGI	exon	1072737	1074213	3.7169588459	-	0	ID=mRNA7166.cds;Name=7166;Parent=mRNA7166;alias=fgenesh1_pg.C_scaffold_12000350;exonNumber=4;proteinId=7166
scaffold_12	JGI	exon	1074266	1074342	7.60193483772	-	1	ID=mRNA7166.cds;Name=7166;Parent=mRNA7166;alias=fgenesh1_pg.C_scaffold_12000350;exonNumber=3;proteinId=7166
scaffold_12	JGI	exon	1074398	1074735	7.60193483772	-	0	ID=mRNA7166.cds;Name=7166;Parent=mRNA7166;alias=fgenesh1_pg.C_scaffold_12000350;exonNumber=2;proteinId=7166
scaffold_12	JGI	exon	1074800	1074905	2.88349345076	-	2	ID=mRNA7166.cds;Name=7166;Parent=mRNA7166;alias=fgenesh1_pg.C_scaffold_12000350;exonNumber=1;proteinId=7166
###
scaffold_12	fixgff	gene	1077710	1078648	488.600564221	+	.	ID=mRNA7168g;Name=7168;depth=703;status=Matches RNA-Seq data
scaffold_12	fixgff	mRNA	1077710	1078648	488.600564221	+	.	ID=mRNA7168;Name=7168;Parent=mRNA7168g
scaffold_12	JGI	exon	1077710	1077814	3.33463541666	+	0	ID=mRNA7168.cds;Name=7168;Parent=mRNA7168;alias=fgenesh1_pg.C_scaffold_12000352;exonNumber=1;proteinId=7168
scaffold_12	JGI	exon	1077874	1077976	6.66927083332	+	0	ID=mRNA7168.cds;Name=7168;Parent=mRNA7168;alias=fgenesh1_pg.C_scaffold_12000352;exonNumber=2;proteinId=7168
scaffold_12	JGI	exon	1078032	1078495	6.66927083332	+	1	ID=mRNA7168.cds;Name=7168;Parent=mRNA7168;alias=fgenesh1_pg.C_scaffold_12000352;exonNumber=3;proteinId=7168
scaffold_12	JGI	exon	1078550	1078648	3.2941919192	+	0	ID=mRNA7168.cds;Name=7168;Parent=mRNA7168;alias=fgenesh1_pg.C_scaffold_12000352;exonNumber=4;proteinId=7168
###
scaffold_12	fixgff	gene	1097677	1098728	64.0	+	.	ID=mRNA7176g;Name=7176;depth=4438;status=Matches RNA-Seq data
scaffold_12	fixgff	mRNA	1097677	1098728	64.0	+	.	ID=mRNA7176;Name=7176;Parent=mRNA7176g
scaffold_12	JGI	exon	1097677	1097706	2.0	+	0	ID=mRNA7176.cds;Name=7176;Parent=mRNA7176;alias=fgenesh1_pg.C_scaffold_12000360;exonNumber=1;proteinId=7176
scaffold_12	JGI	exon	1097777	1097906	4.0	+	0	ID=mRNA7176.cds;Name=7176;Parent=mRNA7176;alias=fgenesh1_pg.C_scaffold_12000360;exonNumber=2;proteinId=7176
scaffold_12	JGI	exon	1098209	1098468	4.0	+	1	ID=mRNA7176.cds;Name=7176;Parent=mRNA7176;alias=fgenesh1_pg.C_scaffold_12000360;exonNumber=3;proteinId=7176
scaffold_12	JGI	exon	1098525	1098728	2.0	+	0	ID=mRNA7176.cds;Name=7176;Parent=mRNA7176;alias=fgenesh1_pg.C_scaffold_12000360;exonNumber=4;proteinId=7176
###
scaffold_12	fixgff	gene	1101223	1102902	16840.0833714	+	.	ID=mRNA134349g;Name=134349;depth=660;status=Matches RNA-Seq data
scaffold_12	fixgff	mRNA	1101223	1102902	16840.0833714	+	.	ID=mRNA134349;Name=134349;Parent=mRNA134349g
scaffold_12	JGI	exon	1101223	1101384	2.56140182066	+	0	ID=mRNA134349.cds;Name=134349;Parent=mRNA134349;alias=e_gww2.12.131.1;exonNumber=1;proteinId=134349
scaffold_12	JGI	exon	1101438	1101493	6.67779352332	+	0	ID=mRNA134349.cds;Name=134349;Parent=mRNA134349;alias=e_gww2.12.131.1;exonNumber=3;proteinId=134349
scaffold_12	JGI	exon	1101543	1101757	6.67779352332	+	2	ID=mRNA134349.cds;Name=134349;Parent=mRNA134349;alias=e_gww2.12.131.1;exonNumber=4;proteinId=134349
scaffold_12	JGI	exon	1101816	1102384	6.67779352332	+	1	ID=mRNA134349.cds;Name=134349;Parent=mRNA134349;alias=e_gww2.12.131.1;exonNumber=5;proteinId=134349
scaffold_12	JGI	exon	1102440	1102636	6.67779352332	+	0	ID=mRNA134349.cds;Name=134349;Parent=mRNA134349;alias=e_gww2.12.131.1;exonNumber=6;proteinId=134349
scaffold_12	JGI	exon	1102692	1102902	3.3062415318	+	2	ID=mRNA134349.cds;Name=134349;Parent=mRNA134349;alias=e_gww2.12.131.1;exonNumber=7;proteinId=134349
###
scaffold_12	fixgff	gene	1144981	1147415	2721.36724647	-	.	ID=mRNA124439g;Name=124439;depth=2282;status=Matches RNA-Seq data
scaffold_12	fixgff	mRNA	1144981	1147415	2721.36724647	-	.	ID=mRNA124439;Name=124439;Parent=mRNA124439g
scaffold_12	JGI	exon	1144981	1145978	3.16793544616	-	0	ID=mRNA124439.cds;Name=124439;Parent=mRNA124439;alias=e_gwh2.12.71.1;exonNumber=7;proteinId=124439
scaffold_12	JGI	exon	1146028	1146570	6.49950100972	-	2	ID=mRNA124439.cds;Name=124439;Parent=mRNA124439;alias=e_gwh2.12.71.1;exonNumber=5;proteinId=124439
scaffold_12	JGI	exon	1146638	1146934	6.49950100972	-	2	ID=mRNA124439.cds;Name=124439;Parent=mRNA124439;alias=e_gwh2.12.71.1;exonNumber=4;proteinId=124439
scaffold_12	JGI	exon	1146988	1147187	6.49950100972	-	2	ID=mRNA124439.cds;Name=124439;Parent=mRNA124439;alias=e_gwh2.12.71.1;exonNumber=3;proteinId=124439
scaffold_12	JGI	exon	1147240	1147415	3.12874943	-	1	ID=mRNA124439.cds;Name=124439;Parent=mRNA124439;alias=e_gwh2.12.71.1;exonNumber=2;proteinId=124439
###
scaffold_12	fixgff	gene	1216843	1218058	4.0	+	.	ID=mRNA7205g;Name=7205;depth=3586;status=Matches RNA-Seq data
scaffold_12	fixgff	mRNA	1216843	1218058	4.0	+	.	ID=mRNA7205;Name=7205;Parent=mRNA7205g
scaffold_12	JGI	exon	1216843	1216960	2.0	+	0	ID=mRNA7205.cds;Name=7205;Parent=mRNA7205;alias=fgenesh1_pg.C_scaffold_12000389;exonNumber=1;proteinId=7205
scaffold_12	JGI	exon	1217028	1218058	2.0	+	1	ID=mRNA7205.cds;Name=7205;Parent=mRNA7205;alias=fgenesh1_pg.C_scaffold_12000389;exonNumber=2;proteinId=7205
###
scaffold_12	fixgff	gene	1225071	1225782	1024.0	+	.	ID=mRNA7209g;Name=7209;depth=6587;status=Matches RNA-Seq data
scaffold_12	fixgff	mRNA	1225071	1225782	1024.0	+	.	ID=mRNA7209;Name=7209;Parent=mRNA7209g
scaffold_12	JGI	exon	1225071	1225077	2.0	+	0	ID=mRNA7209.cds;Name=7209;Parent=mRNA7209;alias=fgenesh1_pg.C_scaffold_12000393;exonNumber=1;proteinId=7209
scaffold_12	JGI	exon	1225152	1225216	4.0	+	1	ID=mRNA7209.cds;Name=7209;Parent=mRNA7209;alias=fgenesh1_pg.C_scaffold_12000393;exonNumber=2;proteinId=7209
scaffold_12	JGI	exon	1225278	1225346	4.0	+	0	ID=mRNA7209.cds;Name=7209;Parent=mRNA7209;alias=fgenesh1_pg.C_scaffold_12000393;exonNumber=3;proteinId=7209
scaffold_12	JGI	exon	1225399	1225511	4.0	+	0	ID=mRNA7209.cds;Name=7209;Parent=mRNA7209;alias=fgenesh1_pg.C_scaffold_12000393;exonNumber=4;proteinId=7209
scaffold_12	JGI	exon	1225571	1225693	4.0	+	2	ID=mRNA7209.cds;Name=7209;Parent=mRNA7209;alias=fgenesh1_pg.C_scaffold_12000393;exonNumber=5;proteinId=7209
scaffold_12	JGI	exon	1225749	1225782	2.0	+	2	ID=mRNA7209.cds;Name=7209;Parent=mRNA7209;alias=fgenesh1_pg.C_scaffold_12000393;exonNumber=6;proteinId=7209
###
scaffold_13	fixgff	gene	92531	94376	256.0	+	.	ID=mRNA7236g;Name=7236;depth=24364;status=Matches RNA-Seq data
scaffold_13	fixgff	mRNA	92531	94376	256.0	+	.	ID=mRNA7236;Name=7236;Parent=mRNA7236g
scaffold_13	JGI	exon	92531	92985	2.0	+	0	ID=mRNA7236.cds;Name=7236;Parent=mRNA7236;alias=fgenesh1_pg.C_scaffold_13000024;exonNumber=1;proteinId=7236
scaffold_13	JGI	exon	93045	93183	4.0	+	2	ID=mRNA7236.cds;Name=7236;Parent=mRNA7236;alias=fgenesh1_pg.C_scaffold_13000024;exonNumber=2;proteinId=7236
scaffold_13	JGI	exon	93245	93622	4.0	+	0	ID=mRNA7236.cds;Name=7236;Parent=mRNA7236;alias=fgenesh1_pg.C_scaffold_13000024;exonNumber=3;proteinId=7236
scaffold_13	JGI	exon	93683	93856	4.0	+	0	ID=mRNA7236.cds;Name=7236;Parent=mRNA7236;alias=fgenesh1_pg.C_scaffold_13000024;exonNumber=4;proteinId=7236
scaffold_13	JGI	exon	93912	94376	2.0	+	0	ID=mRNA7236.cds;Name=7236;Parent=mRNA7236;alias=fgenesh1_pg.C_scaffold_13000024;exonNumber=5;proteinId=7236
###
scaffold_13	fixgff	gene	95737	96305	64.0	+	.	ID=mRNA7237g;Name=7237;depth=511;status=Matches RNA-Seq data
scaffold_13	fixgff	mRNA	95737	96305	64.0	+	.	ID=mRNA7237;Name=7237;Parent=mRNA7237g
scaffold_13	JGI	exon	95737	95850	2.0	+	0	ID=mRNA7237.cds;Name=7237;Parent=mRNA7237;alias=fgenesh1_pg.C_scaffold_13000025;exonNumber=1;proteinId=7237
scaffold_13	JGI	exon	95906	95997	4.0	+	0	ID=mRNA7237.cds;Name=7237;Parent=mRNA7237;alias=fgenesh1_pg.C_scaffold_13000025;exonNumber=2;proteinId=7237
scaffold_13	JGI	exon	96075	96153	4.0	+	2	ID=mRNA7237.cds;Name=7237;Parent=mRNA7237;alias=fgenesh1_pg.C_scaffold_13000025;exonNumber=3;proteinId=7237
scaffold_13	JGI	exon	96243	96305	2.0	+	0	ID=mRNA7237.cds;Name=7237;Parent=mRNA7237;alias=fgenesh1_pg.C_scaffold_13000025;exonNumber=4;proteinId=7237
###
scaffold_13	fixgff	gene	127590	127897	0	-	.	ID=mRNA126117g;Name=126117;status=Short predicted protein 1 aa
scaffold_13	fixgff	mRNA	127590	127897	0	-	.	ID=mRNA126117;Name=126117;Parent=mRNA126117g;status=Short predicted protein 1 aa
scaffold_13	fixgff	start_codon	127593	127595	0	-	.	ID=mRNA126117.start;Name=126117;Parent=mRNA126117;status=Short predicted protein 1 aa
scaffold_13	JGI	exon	127590	127687	1.0	-	0	ID=mRNA126117.cds;Name=126117;Parent=mRNA126117;alias=e_gwh2.13.372.1;exonNumber=4;proteinId=126117
scaffold_13	JGI	exon	127749	127791	1.0	-	2	ID=mRNA126117.cds;Name=126117;Parent=mRNA126117;alias=e_gwh2.13.372.1;exonNumber=2;proteinId=126117
scaffold_13	JGI	exon	127844	127897	1.0	-	0	ID=mRNA126117.cds;Name=126117;Parent=mRNA126117;alias=e_gwh2.13.372.1;exonNumber=1;proteinId=126117
###
scaffold_13	fixgff	gene	191230	191709	64.0	+	.	ID=mRNA7266g;Name=7266;depth=50448;status=Matches RNA-Seq data
scaffold_13	fixgff	mRNA	191230	191709	64.0	+	.	ID=mRNA7266;Name=7266;Parent=mRNA7266g
scaffold_13	JGI	exon	191230	191271	2.0	+	0	ID=mRNA7266.cds;Name=7266;Parent=mRNA7266;alias=fgenesh1_pg.C_scaffold_13000054;exonNumber=1;proteinId=7266
scaffold_13	JGI	exon	191329	191499	4.0	+	0	ID=mRNA7266.cds;Name=7266;Parent=mRNA7266;alias=fgenesh1_pg.C_scaffold_13000054;exonNumber=2;proteinId=7266
scaffold_13	JGI	exon	191557	191631	4.0	+	0	ID=mRNA7266.cds;Name=7266;Parent=mRNA7266;alias=fgenesh1_pg.C_scaffold_13000054;exonNumber=3;proteinId=7266
scaffold_13	JGI	exon	191689	191709	2.0	+	0	ID=mRNA7266.cds;Name=7266;Parent=mRNA7266;alias=fgenesh1_pg.C_scaffold_13000054;exonNumber=4;proteinId=7266
###
scaffold_13	fixgff	gene	198780	200051	3429.78682091	-	.	ID=mRNA126153g;Name=126153;depth=7364;status=Matches RNA-Seq data
scaffold_13	fixgff	mRNA	198780	200051	3429.78682091	-	.	ID=mRNA126153;Name=126153;Parent=mRNA126153g
scaffold_13	JGI	exon	198780	198821	3.29414608204	-	0	ID=mRNA126153.cds;Name=126153;Parent=mRNA126153;alias=e_gwh2.13.245.1;exonNumber=7;proteinId=126153
scaffold_13	JGI	exon	198885	199497	6.86753966556	-	0	ID=mRNA126153.cds;Name=126153;Parent=mRNA126153;alias=e_gwh2.13.245.1;exonNumber=5;proteinId=126153
scaffold_13	JGI	exon	199551	199717	6.86753966556	-	1	ID=mRNA126153.cds;Name=126153;Parent=mRNA126153;alias=e_gwh2.13.245.1;exonNumber=4;proteinId=126153
scaffold_13	JGI	exon	199775	199853	6.86753966556	-	0	ID=mRNA126153.cds;Name=126153;Parent=mRNA126153;alias=e_gwh2.13.245.1;exonNumber=3;proteinId=126153
scaffold_13	JGI	exon	199912	200051	3.21455413	-	1	ID=mRNA126153.cds;Name=126153;Parent=mRNA126153;alias=e_gwh2.13.245.1;exonNumber=2;proteinId=126153
###
scaffold_13	fixgff	gene	286183	287717	12.4494412571	+	.	ID=mRNA126051g;Name=126051;depth=5398;status=Matches RNA-Seq data
scaffold_13	fixgff	mRNA	286183	287717	12.4494412571	+	.	ID=mRNA126051;Name=126051;Parent=mRNA126051g
scaffold_13	JGI	exon	286183	286774	3.52797885188	+	0	ID=mRNA126051.cds;Name=126051;Parent=mRNA126051;alias=e_gwh2.13.115.1;exonNumber=1;proteinId=126051
scaffold_13	JGI	exon	286834	287717	3.52877434354	+	1	ID=mRNA126051.cds;Name=126051;Parent=mRNA126051;alias=e_gwh2.13.115.1;exonNumber=3;proteinId=126051
###
scaffold_13	fixgff	gene	472150	472967	64.0	-	.	ID=mRNA7358g;Name=7358;depth=2294;status=Matches RNA-Seq data
scaffold_13	fixgff	mRNA	472150	472967	64.0	-	.	ID=mRNA7358;Name=7358;Parent=mRNA7358g
scaffold_13	JGI	exon	472150	472200	2.0	-	0	ID=mRNA7358.cds;Name=7358;Parent=mRNA7358;alias=fgenesh1_pg.C_scaffold_13000146;exonNumber=4;proteinId=7358
scaffold_13	JGI	exon	472268	472417	4.0	-	0	ID=mRNA7358.cds;Name=7358;Parent=mRNA7358;alias=fgenesh1_pg.C_scaffold_13000146;exonNumber=3;proteinId=7358
scaffold_13	JGI	exon	472479	472590	4.0	-	0	ID=mRNA7358.cds;Name=7358;Parent=mRNA7358;alias=fgenesh1_pg.C_scaffold_13000146;exonNumber=2;proteinId=7358
scaffold_13	JGI	exon	472687	472967	2.0	-	1	ID=mRNA7358.cds;Name=7358;Parent=mRNA7358;alias=fgenesh1_pg.C_scaffold_13000146;exonNumber=1;proteinId=7358
###
scaffold_13	fixgff	gene	499702	500274	4.0	+	.	ID=mRNA7367g;Name=7367;depth=6988;status=Matches RNA-Seq data
scaffold_13	fixgff	mRNA	499702	500274	4.0	+	.	ID=mRNA7367;Name=7367;Parent=mRNA7367g
scaffold_13	JGI	exon	499702	500084	2.0	+	0	ID=mRNA7367.cds;Name=7367;Parent=mRNA7367;alias=fgenesh1_pg.C_scaffold_13000155;exonNumber=1;proteinId=7367
scaffold_13	JGI	exon	500148	500274	2.0	+	2	ID=mRNA7367.cds;Name=7367;Parent=mRNA7367;alias=fgenesh1_pg.C_scaffold_13000155;exonNumber=2;proteinId=7367
###
scaffold_13	fixgff	gene	548355	548910	64.0	-	.	ID=mRNA7382g;Name=7382;depth=2956;status=Matches RNA-Seq data
scaffold_13	fixgff	mRNA	548355	548910	64.0	-	.	ID=mRNA7382;Name=7382;Parent=mRNA7382g
scaffold_13	JGI	exon	548355	548422	2.0	-	0	ID=mRNA7382.cds;Name=7382;Parent=mRNA7382;alias=fgenesh1_pg.C_scaffold_13000170;exonNumber=4;proteinId=7382
scaffold_13	JGI	exon	548477	548569	4.0	-	2	ID=mRNA7382.cds;Name=7382;Parent=mRNA7382;alias=fgenesh1_pg.C_scaffold_13000170;exonNumber=3;proteinId=7382
scaffold_13	JGI	exon	548620	548702	4.0	-	2	ID=mRNA7382.cds;Name=7382;Parent=mRNA7382;alias=fgenesh1_pg.C_scaffold_13000170;exonNumber=2;proteinId=7382
scaffold_13	JGI	exon	548753	548910	2.0	-	1	ID=mRNA7382.cds;Name=7382;Parent=mRNA7382;alias=fgenesh1_pg.C_scaffold_13000170;exonNumber=1;proteinId=7382
###
scaffold_13	fixgff	gene	590411	591600	256.0	+	.	ID=mRNA7396g;Name=7396;depth=1439;status=Matches RNA-Seq data
scaffold_13	fixgff	mRNA	590411	591600	256.0	+	.	ID=mRNA7396;Name=7396;Parent=mRNA7396g
scaffold_13	JGI	exon	590411	590591	2.0	+	0	ID=mRNA7396.cds;Name=7396;Parent=mRNA7396;alias=fgenesh1_pg.C_scaffold_13000184;exonNumber=1;proteinId=7396
scaffold_13	JGI	exon	590641	590753	4.0	+	1	ID=mRNA7396.cds;Name=7396;Parent=mRNA7396;alias=fgenesh1_pg.C_scaffold_13000184;exonNumber=2;proteinId=7396
scaffold_13	JGI	exon	590804	590871	4.0	+	0	ID=mRNA7396.cds;Name=7396;Parent=mRNA7396;alias=fgenesh1_pg.C_scaffold_13000184;exonNumber=3;proteinId=7396
scaffold_13	JGI	exon	590921	591189	4.0	+	2	ID=mRNA7396.cds;Name=7396;Parent=mRNA7396;alias=fgenesh1_pg.C_scaffold_13000184;exonNumber=4;proteinId=7396
scaffold_13	JGI	exon	591350	591600	2.0	+	1	ID=mRNA7396.cds;Name=7396;Parent=mRNA7396;alias=fgenesh1_pg.C_scaffold_13000184;exonNumber=5;proteinId=7396
###
scaffold_13	fixgff	gene	602887	603474	88.2715986588	-	.	ID=mRNA10806g;Name=10806;depth=2318;status=Matches RNA-Seq data
scaffold_13	fixgff	mRNA	602887	603474	88.2715986588	-	.	ID=mRNA10806;Name=10806;Parent=mRNA10806g
scaffold_13	JGI	exon	602887	602997	3.55223024882	-	0	ID=mRNA10806.cds;Name=10806;Parent=mRNA10806;alias=fgenesh1_pm.C_scaffold_13000017;exonNumber=3;proteinId=10806
scaffold_13	JGI	exon	603056	603211	7.10446049764	-	0	ID=mRNA10806.cds;Name=10806;Parent=mRNA10806;alias=fgenesh1_pm.C_scaffold_13000017;exonNumber=2;proteinId=10806
scaffold_13	JGI	exon	603277	603474	3.497750119	-	0	ID=mRNA10806.cds;Name=10806;Parent=mRNA10806;alias=fgenesh1_pm.C_scaffold_13000017;exonNumber=1;proteinId=10806
###
scaffold_13	fixgff	gene	630525	631645	16.0	+	.	ID=mRNA7409g;Name=7409;depth=5754;status=Matches RNA-Seq data
scaffold_13	fixgff	mRNA	630525	631645	16.0	+	.	ID=mRNA7409;Name=7409;Parent=mRNA7409g
scaffold_13	JGI	exon	630525	630684	2.0	+	0	ID=mRNA7409.cds;Name=7409;Parent=mRNA7409;alias=fgenesh1_pg.C_scaffold_13000197;exonNumber=1;proteinId=7409
scaffold_13	JGI	exon	630765	631313	4.0	+	1	ID=mRNA7409.cds;Name=7409;Parent=mRNA7409;alias=fgenesh1_pg.C_scaffold_13000197;exonNumber=2;proteinId=7409
scaffold_13	JGI	exon	631380	631645	2.0	+	1	ID=mRNA7409.cds;Name=7409;Parent=mRNA7409;alias=fgenesh1_pg.C_scaffold_13000197;exonNumber=3;proteinId=7409
###
scaffold_13	fixgff	gene	674138	674987	5.869010495	+	.	ID=mRNA7422g;Name=7422;depth=9055;status=Matches RNA-Seq data
scaffold_13	fixgff	mRNA	674138	674987	5.869010495	+	.	ID=mRNA7422;Name=7422;Parent=mRNA7422g
scaffold_13	JGI	exon	674138	674327	2.4237516869	+	0	ID=mRNA7422.cds;Name=7422;Parent=mRNA7422;alias=fgenesh1_pg.C_scaffold_13000210;exonNumber=1;proteinId=7422
scaffold_13	JGI	exon	674434	674987	2.42145700268	+	1	ID=mRNA7422.cds;Name=7422;Parent=mRNA7422;alias=fgenesh1_pg.C_scaffold_13000210;exonNumber=2;proteinId=7422
###
scaffold_13	fixgff	gene	742290	744074	20.4338457644	-	.	ID=mRNA7439g;Name=7439;depth=4446;status=Matches RNA-Seq data
scaffold_13	fixgff	mRNA	742290	744074	20.4338457644	-	.	ID=mRNA7439;Name=7439;Parent=mRNA7439g
scaffold_13	JGI	exon	742290	743256	2.30388313918	-	0	ID=mRNA7439.cds;Name=7439;Parent=mRNA7439;alias=fgenesh1_pg.C_scaffold_13000227;exonNumber=3;proteinId=7439
scaffold_13	JGI	exon	743325	743771	4.43465326364	-	1	ID=mRNA7439.cds;Name=7439;Parent=mRNA7439;alias=fgenesh1_pg.C_scaffold_13000227;exonNumber=2;proteinId=7439
scaffold_13	JGI	exon	743842	744074	2.0	-	1	ID=mRNA7439.cds;Name=7439;Parent=mRNA7439;alias=fgenesh1_pg.C_scaffold_13000227;exonNumber=1;proteinId=7439
###
scaffold_13	fixgff	gene	889643	890890	985.285348822	-	.	ID=mRNA7491g;Name=7491;depth=4293;status=Matches RNA-Seq data
scaffold_13	fixgff	mRNA	889643	890890	985.285348822	-	.	ID=mRNA7491;Name=7491;Parent=mRNA7491g
scaffold_13	JGI	exon	889643	889674	2.8159818956	-	0	ID=mRNA7491.cds;Name=7491;Parent=mRNA7491;alias=fgenesh1_pg.C_scaffold_13000279;exonNumber=5;proteinId=7491
scaffold_13	JGI	exon	889727	889843	5.6319637912	-	2	ID=mRNA7491.cds;Name=7491;Parent=mRNA7491;alias=fgenesh1_pg.C_scaffold_13000279;exonNumber=4;proteinId=7491
scaffold_13	JGI	exon	889901	890647	5.41389360872	-	2	ID=mRNA7491.cds;Name=7491;Parent=mRNA7491;alias=fgenesh1_pg.C_scaffold_13000279;exonNumber=3;proteinId=7491
scaffold_13	JGI	exon	890703	890751	4.80506822612	-	2	ID=mRNA7491.cds;Name=7491;Parent=mRNA7491;alias=fgenesh1_pg.C_scaffold_13000279;exonNumber=2;proteinId=7491
scaffold_13	JGI	exon	890807	890890	2.38815789474	-	0	ID=mRNA7491.cds;Name=7491;Parent=mRNA7491;alias=fgenesh1_pg.C_scaffold_13000279;exonNumber=1;proteinId=7491
###
scaffold_13	fixgff	gene	1052860	1053722	64.0	-	.	ID=mRNA7549g;Name=7549;depth=871;status=Matches RNA-Seq data
scaffold_13	fixgff	mRNA	1052860	1053722	64.0	-	.	ID=mRNA7549;Name=7549;Parent=mRNA7549g
scaffold_13	JGI	exon	1052860	1053237	2.0	-	0	ID=mRNA7549.cds;Name=7549;Parent=mRNA7549;alias=fgenesh1_pg.C_scaffold_13000337;exonNumber=4;proteinId=7549
scaffold_13	JGI	exon	1053288	1053461	4.0	-	0	ID=mRNA7549.cds;Name=7549;Parent=mRNA7549;alias=fgenesh1_pg.C_scaffold_13000337;exonNumber=3;proteinId=7549
scaffold_13	JGI	exon	1053514	1053646	4.0	-	0	ID=mRNA7549.cds;Name=7549;Parent=mRNA7549;alias=fgenesh1_pg.C_scaffold_13000337;exonNumber=2;proteinId=7549
scaffold_13	JGI	exon	1053703	1053722	2.0	-	1	ID=mRNA7549.cds;Name=7549;Parent=mRNA7549;alias=fgenesh1_pg.C_scaffold_13000337;exonNumber=1;proteinId=7549
###
scaffold_13	fixgff	gene	1065013	1065518	16.0	-	.	ID=mRNA7553g;Name=7553;depth=1040;status=Matches RNA-Seq data
scaffold_13	fixgff	mRNA	1065013	1065518	16.0	-	.	ID=mRNA7553;Name=7553;Parent=mRNA7553g
scaffold_13	JGI	exon	1065013	1065263	2.0	-	0	ID=mRNA7553.cds;Name=7553;Parent=mRNA7553;alias=fgenesh1_pg.C_scaffold_13000341;exonNumber=3;proteinId=7553
scaffold_13	JGI	exon	1065319	1065414	4.0	-	2	ID=mRNA7553.cds;Name=7553;Parent=mRNA7553;alias=fgenesh1_pg.C_scaffold_13000341;exonNumber=2;proteinId=7553
scaffold_13	JGI	exon	1065473	1065518	2.0	-	2	ID=mRNA7553.cds;Name=7553;Parent=mRNA7553;alias=fgenesh1_pg.C_scaffold_13000341;exonNumber=1;proteinId=7553
###
scaffold_13	fixgff	gene	1097757	1099666	450.685497123	-	.	ID=mRNA7563g;Name=7563;depth=7521;status=Matches RNA-Seq data
scaffold_13	fixgff	mRNA	1097757	1099666	450.685497123	-	.	ID=mRNA7563;Name=7563;Parent=mRNA7563g
scaffold_13	JGI	exon	1097757	1098686	2.30154643396	-	0	ID=mRNA7563.cds;Name=7563;Parent=mRNA7563;alias=fgenesh1_pg.C_scaffold_13000351;exonNumber=5;proteinId=7563
scaffold_13	JGI	exon	1098743	1099092	5.5911209562	-	0	ID=mRNA7563.cds;Name=7563;Parent=mRNA7563;alias=fgenesh1_pg.C_scaffold_13000351;exonNumber=4;proteinId=7563
scaffold_13	JGI	exon	1099148	1099227	4.37789122708	-	2	ID=mRNA7563.cds;Name=7563;Parent=mRNA7563;alias=fgenesh1_pg.C_scaffold_13000351;exonNumber=3;proteinId=7563
scaffold_13	JGI	exon	1099280	1099420	4.0	-	1	ID=mRNA7563.cds;Name=7563;Parent=mRNA7563;alias=fgenesh1_pg.C_scaffold_13000351;exonNumber=2;proteinId=7563
scaffold_13	JGI	exon	1099473	1099666	2.0	-	1	ID=mRNA7563.cds;Name=7563;Parent=mRNA7563;alias=fgenesh1_pg.C_scaffold_13000351;exonNumber=1;proteinId=7563
###
scaffold_13	fixgff	gene	1100813	1102214	6328.30251731	-	.	ID=mRNA7564g;Name=7564;depth=7021;status=Matches RNA-Seq data
scaffold_13	fixgff	mRNA	1100813	1102214	6328.30251731	-	.	ID=mRNA7564;Name=7564;Parent=mRNA7564g
scaffold_13	fixgff	start_codon	1102082	1102084	6328.30251731	-	.	ID=mRNA7564.start;Name=7564;Parent=mRNA7564
scaffold_13	JGI	exon	1100813	1100993	3.3135367392	-	0	ID=mRNA7564.cds;Name=7564;Parent=mRNA7564;alias=fgenesh1_pg.C_scaffold_13000352;exonNumber=6;proteinId=7564
scaffold_13	JGI	exon	1101091	1101152	6.6270734784	-	1	ID=mRNA7564.cds;Name=7564;Parent=mRNA7564;alias=fgenesh1_pg.C_scaffold_13000352;exonNumber=5;proteinId=7564
scaffold_13	JGI	exon	1101236	1101727	6.6270734784	-	0	ID=mRNA7564.cds;Name=7564;Parent=mRNA7564;alias=fgenesh1_pg.C_scaffold_13000352;exonNumber=4;proteinId=7564
scaffold_13	JGI	exon	1101786	1102017	5.43578014388	-	0	ID=mRNA7564.cds;Name=7564;Parent=mRNA7564;alias=fgenesh1_pg.C_scaffold_13000352;exonNumber=3;proteinId=7564
scaffold_13	JGI	exon	1102074	1102084	4.0	-	1	ID=mRNA7564.cds;Name=7564;Parent=mRNA7564;alias=fgenesh1_pg.C_scaffold_13000352;exonNumber=2;proteinId=7564
scaffold_13	JGI	exon	1102134	1102214	2.0	-	0	ID=mRNA7564.cds;Name=7564;Parent=mRNA7564;alias=fgenesh1_pg.C_scaffold_13000352;exonNumber=1;proteinId=7564
###
scaffold_13	fixgff	gene	1187160	1188680	19989.0885566	-	.	ID=mRNA7595g;Name=7595;depth=38364;status=Matches RNA-Seq data
scaffold_13	fixgff	mRNA	1187160	1188680	19989.0885566	-	.	ID=mRNA7595;Name=7595;Parent=mRNA7595g
scaffold_13	JGI	exon	1187160	1187426	2.94816592336	-	0	ID=mRNA7595.cds;Name=7595;Parent=mRNA7595;alias=fgenesh1_pg.C_scaffold_13000383;exonNumber=7;proteinId=7595
scaffold_13	JGI	exon	1187482	1187560	6.49725831672	-	0	ID=mRNA7595.cds;Name=7595;Parent=mRNA7595;alias=fgenesh1_pg.C_scaffold_13000383;exonNumber=6;proteinId=7595
scaffold_13	JGI	exon	1187617	1187712	6.49725831672	-	1	ID=mRNA7595.cds;Name=7595;Parent=mRNA7595;alias=fgenesh1_pg.C_scaffold_13000383;exonNumber=5;proteinId=7595
scaffold_13	JGI	exon	1187768	1188219	5.01915750332	-	1	ID=mRNA7595.cds;Name=7595;Parent=mRNA7595;alias=fgenesh1_pg.C_scaffold_13000383;exonNumber=4;proteinId=7595
scaffold_13	JGI	exon	1188275	1188335	4.0	-	0	ID=mRNA7595.cds;Name=7595;Parent=mRNA7595;alias=fgenesh1_pg.C_scaffold_13000383;exonNumber=3;proteinId=7595
scaffold_13	JGI	exon	1188389	1188504	4.0	-	1	ID=mRNA7595.cds;Name=7595;Parent=mRNA7595;alias=fgenesh1_pg.C_scaffold_13000383;exonNumber=2;proteinId=7595
scaffold_13	JGI	exon	1188561	1188680	2.0	-	0	ID=mRNA7595.cds;Name=7595;Parent=mRNA7595;alias=fgenesh1_pg.C_scaffold_13000383;exonNumber=1;proteinId=7595
###
scaffold_14	fixgff	gene	6267	6761	8.57283986242	-	.	ID=mRNA7617g;Name=7617;depth=3785;status=Matches RNA-Seq data
scaffold_14	fixgff	mRNA	6267	6761	8.57283986242	-	.	ID=mRNA7617;Name=7617;Parent=mRNA7617g
scaffold_14	JGI	exon	6267	6457	2.8548818992	-	0	ID=mRNA7617.cds;Name=7617;Parent=mRNA7617;alias=fgenesh1_pg.C_scaffold_14000003;exonNumber=2;proteinId=7617
scaffold_14	JGI	exon	6512	6761	3.002870229	-	2	ID=mRNA7617.cds;Name=7617;Parent=mRNA7617;alias=fgenesh1_pg.C_scaffold_14000003;exonNumber=1;proteinId=7617
###
scaffold_14	fixgff	gene	425518	425955	16.0	-	.	ID=mRNA7742g;Name=7742;depth=375;status=Matches RNA-Seq data
scaffold_14	fixgff	mRNA	425518	425955	16.0	-	.	ID=mRNA7742;Name=7742;Parent=mRNA7742g
scaffold_14	JGI	exon	425518	425582	2.0	-	0	ID=mRNA7742.cds;Name=7742;Parent=mRNA7742;alias=fgenesh1_pg.C_scaffold_14000128;exonNumber=3;proteinId=7742
scaffold_14	JGI	exon	425640	425680	4.0	-	2	ID=mRNA7742.cds;Name=7742;Parent=mRNA7742;alias=fgenesh1_pg.C_scaffold_14000128;exonNumber=2;proteinId=7742
scaffold_14	JGI	exon	425741	425955	2.0	-	1	ID=mRNA7742.cds;Name=7742;Parent=mRNA7742;alias=fgenesh1_pg.C_scaffold_14000128;exonNumber=1;proteinId=7742
###
scaffold_14	fixgff	gene	583758	584449	80.0012295619	+	.	ID=mRNA10849g;Name=10849;depth=32157;status=Matches RNA-Seq data
scaffold_14	fixgff	mRNA	583758	584449	80.0012295619	+	.	ID=mRNA10849;Name=10849;Parent=mRNA10849g
scaffold_14	JGI	exon	583758	584113	3.46554206028	+	0	ID=mRNA10849.cds;Name=10849;Parent=mRNA10849;alias=fgenesh1_pm.C_scaffold_14000020;exonNumber=1;proteinId=10849
scaffold_14	JGI	exon	584168	584312	6.93108412056	+	2	ID=mRNA10849.cds;Name=10849;Parent=mRNA10849;alias=fgenesh1_pm.C_scaffold_14000020;exonNumber=2;proteinId=10849
scaffold_14	JGI	exon	584363	584449	3.33061411264	+	0	ID=mRNA10849.cds;Name=10849;Parent=mRNA10849;alias=fgenesh1_pm.C_scaffold_14000020;exonNumber=3;proteinId=10849
###
scaffold_14	fixgff	gene	757658	758509	463.021643362	-	.	ID=mRNA127115g;Name=127115;depth=2738;status=Matches RNA-Seq data
scaffold_14	fixgff	mRNA	757658	758509	463.021643362	-	.	ID=mRNA127115;Name=127115;Parent=mRNA127115g
scaffold_14	JGI	exon	757658	757837	3.09583477558	-	0	ID=mRNA127115.cds;Name=127115;Parent=mRNA127115;alias=e_gwh2.14.202.1;exonNumber=6;proteinId=127115
scaffold_14	JGI	exon	757893	758084	6.73958693896	-	0	ID=mRNA127115.cds;Name=127115;Parent=mRNA127115;alias=e_gwh2.14.202.1;exonNumber=4;proteinId=127115
scaffold_14	JGI	exon	758140	758227	6.73958693896	-	0	ID=mRNA127115.cds;Name=127115;Parent=mRNA127115;alias=e_gwh2.14.202.1;exonNumber=3;proteinId=127115
scaffold_14	JGI	exon	758277	758509	3.29273634738	-	1	ID=mRNA127115.cds;Name=127115;Parent=mRNA127115;alias=e_gwh2.14.202.1;exonNumber=2;proteinId=127115
###
scaffold_14	fixgff	gene	850079	851229	256.0	+	.	ID=mRNA7874g;Name=7874;depth=45652;status=Matches RNA-Seq data
scaffold_14	fixgff	mRNA	850079	851229	256.0	+	.	ID=mRNA7874;Name=7874;Parent=mRNA7874g
scaffold_14	JGI	exon	850079	850185	2.0	+	0	ID=mRNA7874.cds;Name=7874;Parent=mRNA7874;alias=fgenesh1_pg.C_scaffold_14000260;exonNumber=1;proteinId=7874
scaffold_14	JGI	exon	850245	850417	4.0	+	2	ID=mRNA7874.cds;Name=7874;Parent=mRNA7874;alias=fgenesh1_pg.C_scaffold_14000260;exonNumber=2;proteinId=7874
scaffold_14	JGI	exon	850714	850867	4.0	+	1	ID=mRNA7874.cds;Name=7874;Parent=mRNA7874;alias=fgenesh1_pg.C_scaffold_14000260;exonNumber=3;proteinId=7874
scaffold_14	JGI	exon	850923	851002	4.0	+	2	ID=mRNA7874.cds;Name=7874;Parent=mRNA7874;alias=fgenesh1_pg.C_scaffold_14000260;exonNumber=4;proteinId=7874
scaffold_14	JGI	exon	851072	851229	2.0	+	1	ID=mRNA7874.cds;Name=7874;Parent=mRNA7874;alias=fgenesh1_pg.C_scaffold_14000260;exonNumber=5;proteinId=7874
###
scaffold_14	fixgff	gene	943185	944599	64.0	+	.	ID=mRNA7902g;Name=7902;depth=7026;status=Matches RNA-Seq data
scaffold_14	fixgff	mRNA	943185	944599	64.0	+	.	ID=mRNA7902;Name=7902;Parent=mRNA7902g
scaffold_14	JGI	exon	943185	943407	2.0	+	0	ID=mRNA7902.cds;Name=7902;Parent=mRNA7902;alias=fgenesh1_pg.C_scaffold_14000288;exonNumber=1;proteinId=7902
scaffold_14	JGI	exon	943461	944026	4.0	+	1	ID=mRNA7902.cds;Name=7902;Parent=mRNA7902;alias=fgenesh1_pg.C_scaffold_14000288;exonNumber=2;proteinId=7902
scaffold_14	JGI	exon	944083	944315	4.0	+	0	ID=mRNA7902.cds;Name=7902;Parent=mRNA7902;alias=fgenesh1_pg.C_scaffold_14000288;exonNumber=3;proteinId=7902
scaffold_14	JGI	exon	944371	944599	2.0	+	2	ID=mRNA7902.cds;Name=7902;Parent=mRNA7902;alias=fgenesh1_pg.C_scaffold_14000288;exonNumber=4;proteinId=7902
###
scaffold_15	fixgff	gene	110748	111426	801.272224875	-	.	ID=mRNA140769g;Name=140769;depth=45538;status=Matches RNA-Seq data
scaffold_15	fixgff	mRNA	110748	111426	801.272224875	-	.	ID=mRNA140769;Name=140769;Parent=mRNA140769g
scaffold_15	JGI	exon	110748	110986	3.85858585858	-	0	ID=mRNA140769.cds;Name=140769;Parent=mRNA140769;alias=e_gww2.15.175.1;exonNumber=5;proteinId=140769
scaffold_15	JGI	exon	111039	111186	7.71717171716	-	2	ID=mRNA140769.cds;Name=140769;Parent=mRNA140769;alias=e_gww2.15.175.1;exonNumber=3;proteinId=140769
scaffold_15	JGI	exon	111255	111350	7.71717171716	-	0	ID=mRNA140769.cds;Name=140769;Parent=mRNA140769;alias=e_gww2.15.175.1;exonNumber=2;proteinId=140769
scaffold_15	JGI	exon	111412	111426	3.48686868686	-	0	ID=mRNA140769.cds;Name=140769;Parent=mRNA140769;alias=e_gww2.15.175.1;exonNumber=1;proteinId=140769
###
scaffold_15	fixgff	gene	210725	211785	1043.67547753	-	.	ID=mRNA7999g;Name=7999;depth=1175;status=Matches RNA-Seq data
scaffold_15	fixgff	mRNA	210725	211785	1043.67547753	-	.	ID=mRNA7999;Name=7999;Parent=mRNA7999g
scaffold_15	JGI	exon	210725	211086	2.43837052392	-	0	ID=mRNA7999.cds;Name=7999;Parent=mRNA7999;alias=fgenesh1_pg.C_scaffold_15000068;exonNumber=5;proteinId=7999
scaffold_15	JGI	exon	211141	211314	5.50720494384	-	2	ID=mRNA7999.cds;Name=7999;Parent=mRNA7999;alias=fgenesh1_pg.C_scaffold_15000068;exonNumber=4;proteinId=7999
scaffold_15	JGI	exon	211372	211394	5.50720494384	-	2	ID=mRNA7999.cds;Name=7999;Parent=mRNA7999;alias=fgenesh1_pg.C_scaffold_15000068;exonNumber=3;proteinId=7999
scaffold_15	JGI	exon	211445	211521	5.50720494384	-	1	ID=mRNA7999.cds;Name=7999;Parent=mRNA7999;alias=fgenesh1_pg.C_scaffold_15000068;exonNumber=2;proteinId=7999
scaffold_15	JGI	exon	211573	211785	2.5625483241	-	0	ID=mRNA7999.cds;Name=7999;Parent=mRNA7999;alias=fgenesh1_pg.C_scaffold_15000068;exonNumber=1;proteinId=7999
###
scaffold_15	fixgff	gene	435862	436654	64.0	-	.	ID=mRNA8062g;Name=8062;depth=8998;status=Matches RNA-Seq data
scaffold_15	fixgff	mRNA	435862	436654	64.0	-	.	ID=mRNA8062;Name=8062;Parent=mRNA8062g
scaffold_15	JGI	exon	435862	435993	2.0	-	0	ID=mRNA8062.cds;Name=8062;Parent=mRNA8062;alias=fgenesh1_pg.C_scaffold_15000131;exonNumber=4;proteinId=8062
scaffold_15	JGI	exon	436047	436378	4.0	-	0	ID=mRNA8062.cds;Name=8062;Parent=mRNA8062;alias=fgenesh1_pg.C_scaffold_15000131;exonNumber=3;proteinId=8062
scaffold_15	JGI	exon	436434	436486	4.0	-	2	ID=mRNA8062.cds;Name=8062;Parent=mRNA8062;alias=fgenesh1_pg.C_scaffold_15000131;exonNumber=2;proteinId=8062
scaffold_15	JGI	exon	436536	436654	2.0	-	1	ID=mRNA8062.cds;Name=8062;Parent=mRNA8062;alias=fgenesh1_pg.C_scaffold_15000131;exonNumber=1;proteinId=8062
###
scaffold_15	fixgff	gene	544282	545468	104.845539659	+	.	ID=mRNA8090g;Name=8090;depth=4278;status=Matches RNA-Seq data
scaffold_15	fixgff	mRNA	544282	545468	104.845539659	+	.	ID=mRNA8090;Name=8090;Parent=mRNA8090g
scaffold_15	JGI	exon	544282	544586	2.194301923	+	0	ID=mRNA8090.cds;Name=8090;Parent=mRNA8090;alias=fgenesh1_pg.C_scaffold_15000159;exonNumber=1;proteinId=8090
scaffold_15	JGI	exon	544636	544949	4.6972010178	+	2	ID=mRNA8090.cds;Name=8090;Parent=mRNA8090;alias=fgenesh1_pg.C_scaffold_15000159;exonNumber=2;proteinId=8090
scaffold_15	JGI	exon	545001	545207	4.6972010178	+	1	ID=mRNA8090.cds;Name=8090;Parent=mRNA8090;alias=fgenesh1_pg.C_scaffold_15000159;exonNumber=3;proteinId=8090
scaffold_15	JGI	exon	545269	545468	2.16558524174	+	1	ID=mRNA8090.cds;Name=8090;Parent=mRNA8090;alias=fgenesh1_pg.C_scaffold_15000159;exonNumber=4;proteinId=8090
###
scaffold_15	fixgff	gene	797755	799422	35.3894497072	-	.	ID=mRNA8173g;Name=8173;depth=7888;status=Matches RNA-Seq data
scaffold_15	fixgff	mRNA	797755	799422	35.3894497072	-	.	ID=mRNA8173;Name=8173;Parent=mRNA8173g
scaffold_15	JGI	exon	797755	798197	2.88826085272	-	0	ID=mRNA8173.cds;Name=8173;Parent=mRNA8173;alias=fgenesh1_pg.C_scaffold_15000242;exonNumber=3;proteinId=8173
scaffold_15	JGI	exon	798250	799299	5.3290614316	-	2	ID=mRNA8173.cds;Name=8173;Parent=mRNA8173;alias=fgenesh1_pg.C_scaffold_15000242;exonNumber=2;proteinId=8173
scaffold_15	JGI	exon	799347	799422	2.2992525087	-	2	ID=mRNA8173.cds;Name=8173;Parent=mRNA8173;alias=fgenesh1_pg.C_scaffold_15000242;exonNumber=1;proteinId=8173
###
scaffold_15	fixgff	gene	846535	848049	35097.3875362	+	.	ID=mRNA140708g;Name=140708;depth=339;status=Matches RNA-Seq data
scaffold_15	fixgff	mRNA	846535	848049	35097.3875362	+	.	ID=mRNA140708;Name=140708;Parent=mRNA140708g
scaffold_15	JGI	exon	846535	846654	2.28992384232	+	0	ID=mRNA140708.cds;Name=140708;Parent=mRNA140708;alias=e_gww2.15.98.1;exonNumber=1;proteinId=140708
scaffold_15	JGI	exon	846715	846766	5.53613361388	+	0	ID=mRNA140708.cds;Name=140708;Parent=mRNA140708;alias=e_gww2.15.98.1;exonNumber=2;proteinId=140708
scaffold_15	JGI	exon	846823	846889	6.05149197568	+	1	ID=mRNA140708.cds;Name=140708;Parent=mRNA140708;alias=e_gww2.15.98.1;exonNumber=3;proteinId=140708
scaffold_15	JGI	exon	846953	847130	6.05149197568	+	2	ID=mRNA140708.cds;Name=140708;Parent=mRNA140708;alias=e_gww2.15.98.1;exonNumber=4;proteinId=140708
scaffold_15	JGI	exon	847203	847424	6.05149197568	+	0	ID=mRNA140708.cds;Name=140708;Parent=mRNA140708;alias=e_gww2.15.98.1;exonNumber=5;proteinId=140708
scaffold_15	JGI	exon	847494	847908	6.00799626008	+	0	ID=mRNA140708.cds;Name=140708;Parent=mRNA140708;alias=e_gww2.15.98.1;exonNumber=6;proteinId=140708
scaffold_15	JGI	exon	847967	848049	2.07936222502	+	1	ID=mRNA140708.cds;Name=140708;Parent=mRNA140708;alias=e_gww2.15.98.1;exonNumber=7;proteinId=140708
###
scaffold_15	fixgff	gene	853637	855322	38150.0576405	-	.	ID=mRNA8191g;Name=8191;depth=175;status=Matches RNA-Seq data
scaffold_15	fixgff	mRNA	853637	855322	38150.0576405	-	.	ID=mRNA8191;Name=8191;Parent=mRNA8191g
scaffold_15	fixgff	start_codon	855286	855288	38150.0576405	-	.	ID=mRNA8191.start;Name=8191;Parent=mRNA8191
scaffold_15	JGI	exon	853774	853856	2.11438378082	-	0	ID=mRNA8191.cds;Name=8191;Parent=mRNA8191;alias=fgenesh1_pg.C_scaffold_15000260;exonNumber=7;proteinId=8191
scaffold_15	JGI	exon	853915	854329	5.91385354632	-	2	ID=mRNA8191.cds;Name=8191;Parent=mRNA8191;alias=fgenesh1_pg.C_scaffold_15000260;exonNumber=6;proteinId=8191
scaffold_15	JGI	exon	854399	854620	6.03885868636	-	0	ID=mRNA8191.cds;Name=8191;Parent=mRNA8191;alias=fgenesh1_pg.C_scaffold_15000260;exonNumber=5;proteinId=8191
scaffold_15	JGI	exon	854693	854870	6.03885868636	-	0	ID=mRNA8191.cds;Name=8191;Parent=mRNA8191;alias=fgenesh1_pg.C_scaffold_15000260;exonNumber=4;proteinId=8191
scaffold_15	JGI	exon	854933	854999	6.03885868636	-	1	ID=mRNA8191.cds;Name=8191;Parent=mRNA8191;alias=fgenesh1_pg.C_scaffold_15000260;exonNumber=3;proteinId=8191
scaffold_15	JGI	exon	855057	855108	6.03885868636	-	2	ID=mRNA8191.cds;Name=8191;Parent=mRNA8191;alias=fgenesh1_pg.C_scaffold_15000260;exonNumber=2;proteinId=8191
scaffold_15	JGI	exon	855169	855288	2.29414755182	-	0	ID=mRNA8191.cds;Name=8191;Parent=mRNA8191;alias=fgenesh1_pg.C_scaffold_15000260;exonNumber=1;proteinId=8191
scaffold_15	fixgff	stop_codon	853774	853776	38150.0576405	-	.	ID=mRNA8191.stop;Name=8191;Parent=mRNA8191
###
scaffold_16	fixgff	gene	18615	19244	1.0	+	.	ID=mRNA8222g;Name=8222;depth=3933;status=Matches RNA-Seq data
scaffold_16	fixgff	mRNA	18615	19244	1.0	+	.	ID=mRNA8222;Name=8222;Parent=mRNA8222g
scaffold_16	JGI	exon	18615	19244	1.0	+	0	ID=mRNA8222.cds;Name=8222;Parent=mRNA8222;alias=fgenesh1_pg.C_scaffold_16000004;exonNumber=1;proteinId=8222
###
scaffold_16	fixgff	gene	52764	54123	25.3684273365	-	.	ID=mRNA8234g;Name=8234;depth=2796;status=Matches RNA-Seq data
scaffold_16	fixgff	mRNA	52764	54123	25.3684273365	-	.	ID=mRNA8234;Name=8234;Parent=mRNA8234g
scaffold_16	JGI	exon	52764	53014	2.35748148956	-	0	ID=mRNA8234.cds;Name=8234;Parent=mRNA8234;alias=fgenesh1_pg.C_scaffold_16000016;exonNumber=3;proteinId=8234
scaffold_16	JGI	exon	53065	53518	4.7415525114	-	2	ID=mRNA8234.cds;Name=8234;Parent=mRNA8234;alias=fgenesh1_pg.C_scaffold_16000016;exonNumber=2;proteinId=8234
scaffold_16	JGI	exon	53575	54123	2.2694712678	-	0	ID=mRNA8234.cds;Name=8234;Parent=mRNA8234;alias=fgenesh1_pg.C_scaffold_16000016;exonNumber=1;proteinId=8234
###
scaffold_16	fixgff	gene	61697	62916	241.376159184	+	.	ID=mRNA130203g;Name=130203;depth=50116;status=Matches RNA-Seq data
scaffold_16	fixgff	mRNA	61697	62916	241.376159184	+	.	ID=mRNA130203;Name=130203;Parent=mRNA130203g
scaffold_16	JGI	exon	61697	61763	3.7116104869	+	0	ID=mRNA130203.cds;Name=130203;Parent=mRNA130203;alias=e_gwh2.16.126.1;exonNumber=1;proteinId=130203
scaffold_16	JGI	exon	61820	62538	7.4232209738	+	1	ID=mRNA130203.cds;Name=130203;Parent=mRNA130203;alias=e_gwh2.16.126.1;exonNumber=3;proteinId=130203
scaffold_16	JGI	exon	62711	62845	4.38035788596	+	0	ID=mRNA130203.cds;Name=130203;Parent=mRNA130203;alias=e_gwh2.16.126.1;exonNumber=4;proteinId=130203
scaffold_16	JGI	exon	62896	62916	2.0	+	0	ID=mRNA130203.cds;Name=130203;Parent=mRNA130203;alias=e_gwh2.16.126.1;exonNumber=5;proteinId=130203
###
scaffold_16	fixgff	gene	65894	67017	1024.0	-	.	ID=mRNA8238g;Name=8238;depth=2574;status=Matches RNA-Seq data
scaffold_16	fixgff	mRNA	65894	67017	1024.0	-	.	ID=mRNA8238;Name=8238;Parent=mRNA8238g
scaffold_16	JGI	exon	65894	65917	2.0	-	0	ID=mRNA8238.cds;Name=8238;Parent=mRNA8238;alias=fgenesh1_pg.C_scaffold_16000020;exonNumber=6;proteinId=8238
scaffold_16	JGI	exon	65967	66079	4.0	-	0	ID=mRNA8238.cds;Name=8238;Parent=mRNA8238;alias=fgenesh1_pg.C_scaffold_16000020;exonNumber=5;proteinId=8238
scaffold_16	JGI	exon	66132	66272	4.0	-	2	ID=mRNA8238.cds;Name=8238;Parent=mRNA8238;alias=fgenesh1_pg.C_scaffold_16000020;exonNumber=4;proteinId=8238
scaffold_16	JGI	exon	66324	66435	4.0	-	2	ID=mRNA8238.cds;Name=8238;Parent=mRNA8238;alias=fgenesh1_pg.C_scaffold_16000020;exonNumber=3;proteinId=8238
scaffold_16	JGI	exon	66489	66742	4.0	-	0	ID=mRNA8238.cds;Name=8238;Parent=mRNA8238;alias=fgenesh1_pg.C_scaffold_16000020;exonNumber=2;proteinId=8238
scaffold_16	JGI	exon	66804	67017	2.0	-	2	ID=mRNA8238.cds;Name=8238;Parent=mRNA8238;alias=fgenesh1_pg.C_scaffold_16000020;exonNumber=1;proteinId=8238
###
scaffold_16	fixgff	gene	100883	102337	1.0	-	.	ID=mRNA8253g;Name=8253;depth=4083;status=Matches RNA-Seq data
scaffold_16	fixgff	mRNA	100883	102337	1.0	-	.	ID=mRNA8253;Name=8253;Parent=mRNA8253g
scaffold_16	JGI	exon	100883	102337	1.0	-	0	ID=mRNA8253.cds;Name=8253;Parent=mRNA8253;alias=fgenesh1_pg.C_scaffold_16000035;exonNumber=1;proteinId=8253
###
scaffold_16	fixgff	gene	162384	162745	4.0	-	.	ID=mRNA130180g;Name=130180;depth=2764;status=Matches RNA-Seq data
scaffold_16	fixgff	mRNA	162384	162745	4.0	-	.	ID=mRNA130180;Name=130180;Parent=mRNA130180g
scaffold_16	JGI	exon	162384	162531	2.0	-	0	ID=mRNA130180.cds;Name=130180;Parent=mRNA130180;alias=e_gwh2.16.168.1;exonNumber=3;proteinId=130180
scaffold_16	JGI	exon	162585	162745	2.0	-	1	ID=mRNA130180.cds;Name=130180;Parent=mRNA130180;alias=e_gwh2.16.168.1;exonNumber=1;proteinId=130180
###
scaffold_16	fixgff	gene	214617	216044	290.575419484	-	.	ID=mRNA8290g;Name=8290;depth=4088;status=Matches RNA-Seq data
scaffold_16	fixgff	mRNA	214617	216044	290.575419484	-	.	ID=mRNA8290;Name=8290;Parent=mRNA8290g
scaffold_16	JGI	exon	214617	214730	2.87234042554	-	0	ID=mRNA8290.cds;Name=8290;Parent=mRNA8290;alias=fgenesh1_pg.C_scaffold_16000072;exonNumber=4;proteinId=8290
scaffold_16	JGI	exon	214781	215714	6.4234817076	-	0	ID=mRNA8290.cds;Name=8290;Parent=mRNA8290;alias=fgenesh1_pg.C_scaffold_16000072;exonNumber=3;proteinId=8290
scaffold_16	JGI	exon	215770	215973	5.74468085108	-	1	ID=mRNA8290.cds;Name=8290;Parent=mRNA8290;alias=fgenesh1_pg.C_scaffold_16000072;exonNumber=2;proteinId=8290
scaffold_16	JGI	exon	216025	216044	2.7414893617	-	1	ID=mRNA8290.cds;Name=8290;Parent=mRNA8290;alias=fgenesh1_pg.C_scaffold_16000072;exonNumber=1;proteinId=8290
###
scaffold_16	fixgff	gene	260283	262337	36764042.1483	-	.	ID=mRNA8309g;Name=8309;depth=1204;status=Matches RNA-Seq data
scaffold_16	fixgff	mRNA	260283	262337	36764042.1483	-	.	ID=mRNA8309;Name=8309;Parent=mRNA8309g
scaffold_16	JGI	exon	260283	260336	2.40518940994	-	0	ID=mRNA8309.cds;Name=8309;Parent=mRNA8309;alias=fgenesh1_pg.C_scaffold_16000091;exonNumber=10;proteinId=8309
scaffold_16	JGI	exon	260390	261065	6.60742815852	-	0	ID=mRNA8309.cds;Name=8309;Parent=mRNA8309;alias=fgenesh1_pg.C_scaffold_16000091;exonNumber=9;proteinId=8309
scaffold_16	JGI	exon	261121	261294	6.81506240724	-	1	ID=mRNA8309.cds;Name=8309;Parent=mRNA8309;alias=fgenesh1_pg.C_scaffold_16000091;exonNumber=8;proteinId=8309
scaffold_16	JGI	exon	261342	261414	6.81506240724	-	1	ID=mRNA8309.cds;Name=8309;Parent=mRNA8309;alias=fgenesh1_pg.C_scaffold_16000091;exonNumber=7;proteinId=8309
scaffold_16	JGI	exon	261471	261488	6.81506240724	-	2	ID=mRNA8309.cds;Name=8309;Parent=mRNA8309;alias=fgenesh1_pg.C_scaffold_16000091;exonNumber=6;proteinId=8309
scaffold_16	JGI	exon	261540	261721	6.81506240724	-	2	ID=mRNA8309.cds;Name=8309;Parent=mRNA8309;alias=fgenesh1_pg.C_scaffold_16000091;exonNumber=5;proteinId=8309
scaffold_16	JGI	exon	261774	261872	6.81506240724	-	1	ID=mRNA8309.cds;Name=8309;Parent=mRNA8309;alias=fgenesh1_pg.C_scaffold_16000091;exonNumber=4;proteinId=8309
scaffold_16	JGI	exon	261926	261952	6.81506240724	-	1	ID=mRNA8309.cds;Name=8309;Parent=mRNA8309;alias=fgenesh1_pg.C_scaffold_16000091;exonNumber=3;proteinId=8309
scaffold_16	JGI	exon	262006	262069	6.81506240724	-	1	ID=mRNA8309.cds;Name=8309;Parent=mRNA8309;alias=fgenesh1_pg.C_scaffold_16000091;exonNumber=2;proteinId=8309
scaffold_16	JGI	exon	262121	262337	3.3880722469	-	2	ID=mRNA8309.cds;Name=8309;Parent=mRNA8309;alias=fgenesh1_pg.C_scaffold_16000091;exonNumber=1;proteinId=8309
###
scaffold_16	fixgff	gene	307808	308698	256.0	+	.	ID=mRNA8328g;Name=8328;depth=18916;status=Matches RNA-Seq data
scaffold_16	fixgff	mRNA	307808	308698	256.0	+	.	ID=mRNA8328;Name=8328;Parent=mRNA8328g
scaffold_16	JGI	exon	307808	307912	2.0	+	0	ID=mRNA8328.cds;Name=8328;Parent=mRNA8328;alias=fgenesh1_pg.C_scaffold_16000110;exonNumber=1;proteinId=8328
scaffold_16	JGI	exon	307962	308050	4.0	+	0	ID=mRNA8328.cds;Name=8328;Parent=mRNA8328;alias=fgenesh1_pg.C_scaffold_16000110;exonNumber=2;proteinId=8328
scaffold_16	JGI	exon	308106	308223	4.0	+	2	ID=mRNA8328.cds;Name=8328;Parent=mRNA8328;alias=fgenesh1_pg.C_scaffold_16000110;exonNumber=3;proteinId=8328
scaffold_16	JGI	exon	308281	308429	4.0	+	0	ID=mRNA8328.cds;Name=8328;Parent=mRNA8328;alias=fgenesh1_pg.C_scaffold_16000110;exonNumber=4;proteinId=8328
scaffold_16	JGI	exon	308485	308698	2.0	+	2	ID=mRNA8328.cds;Name=8328;Parent=mRNA8328;alias=fgenesh1_pg.C_scaffold_16000110;exonNumber=5;proteinId=8328
###
scaffold_16	fixgff	gene	422021	423275	64.0	+	.	ID=mRNA8363g;Name=8363;depth=4018;status=Matches RNA-Seq data
scaffold_16	fixgff	mRNA	422021	423275	64.0	+	.	ID=mRNA8363;Name=8363;Parent=mRNA8363g
scaffold_16	JGI	exon	422021	422749	2.0	+	0	ID=mRNA8363.cds;Name=8363;Parent=mRNA8363;alias=fgenesh1_pg.C_scaffold_16000145;exonNumber=1;proteinId=8363
scaffold_16	JGI	exon	422804	422998	4.0	+	0	ID=mRNA8363.cds;Name=8363;Parent=mRNA8363;alias=fgenesh1_pg.C_scaffold_16000145;exonNumber=2;proteinId=8363
scaffold_16	JGI	exon	423047	423074	4.0	+	0	ID=mRNA8363.cds;Name=8363;Parent=mRNA8363;alias=fgenesh1_pg.C_scaffold_16000145;exonNumber=3;proteinId=8363
scaffold_16	JGI	exon	423130	423275	2.0	+	1	ID=mRNA8363.cds;Name=8363;Parent=mRNA8363;alias=fgenesh1_pg.C_scaffold_16000145;exonNumber=4;proteinId=8363
###
scaffold_16	fixgff	gene	555005	555992	64.0	+	.	ID=mRNA140323g;Name=140323;depth=5174;status=Matches RNA-Seq data
scaffold_16	fixgff	mRNA	555005	555992	64.0	+	.	ID=mRNA140323;Name=140323;Parent=mRNA140323g
scaffold_16	JGI	exon	555005	555163	2.0	+	0	ID=mRNA140323.cds;Name=140323;Parent=mRNA140323;alias=e_gww2.16.109.1;exonNumber=1;proteinId=140323
scaffold_16	JGI	exon	555217	555363	4.0	+	0	ID=mRNA140323.cds;Name=140323;Parent=mRNA140323;alias=e_gww2.16.109.1;exonNumber=3;proteinId=140323
scaffold_16	JGI	exon	555419	555624	4.0	+	0	ID=mRNA140323.cds;Name=140323;Parent=mRNA140323;alias=e_gww2.16.109.1;exonNumber=4;proteinId=140323
scaffold_16	JGI	exon	555677	555992	2.0	+	2	ID=mRNA140323.cds;Name=140323;Parent=mRNA140323;alias=e_gww2.16.109.1;exonNumber=5;proteinId=140323
###
scaffold_16	fixgff	gene	590472	592371	177550.524551	-	.	ID=mRNA8407g;Name=8407;depth=2334;status=Matches RNA-Seq data
scaffold_16	fixgff	mRNA	590472	592371	177550.524551	-	.	ID=mRNA8407;Name=8407;Parent=mRNA8407g
scaffold_16	JGI	exon	590472	590947	3.56633667558	-	0	ID=mRNA8407.cds;Name=8407;Parent=mRNA8407;alias=fgenesh1_pg.C_scaffold_16000189;exonNumber=7;proteinId=8407
scaffold_16	JGI	exon	591004	591242	7.17936695432	-	2	ID=mRNA8407.cds;Name=8407;Parent=mRNA8407;alias=fgenesh1_pg.C_scaffold_16000189;exonNumber=6;proteinId=8407
scaffold_16	JGI	exon	591296	591549	7.17936695432	-	1	ID=mRNA8407.cds;Name=8407;Parent=mRNA8407;alias=fgenesh1_pg.C_scaffold_16000189;exonNumber=5;proteinId=8407
scaffold_16	JGI	exon	591605	591883	7.17936695432	-	0	ID=mRNA8407.cds;Name=8407;Parent=mRNA8407;alias=fgenesh1_pg.C_scaffold_16000189;exonNumber=4;proteinId=8407
scaffold_16	JGI	exon	591938	592132	7.17936695432	-	0	ID=mRNA8407.cds;Name=8407;Parent=mRNA8407;alias=fgenesh1_pg.C_scaffold_16000189;exonNumber=3;proteinId=8407
scaffold_16	JGI	exon	592185	592289	6.71866701168	-	0	ID=mRNA8407.cds;Name=8407;Parent=mRNA8407;alias=fgenesh1_pg.C_scaffold_16000189;exonNumber=2;proteinId=8407
scaffold_16	JGI	exon	592360	592371	2.78915015808	-	0	ID=mRNA8407.cds;Name=8407;Parent=mRNA8407;alias=fgenesh1_pg.C_scaffold_16000189;exonNumber=1;proteinId=8407
###
scaffold_17	fixgff	gene	107945	108759	596.889358613	+	.	ID=mRNA8467g;Name=8467;depth=3208;status=Matches RNA-Seq data
scaffold_17	fixgff	mRNA	107945	108759	596.889358613	+	.	ID=mRNA8467;Name=8467;Parent=mRNA8467g
scaffold_17	JGI	exon	107945	107984	3.12403100776	+	0	ID=mRNA8467.cds;Name=8467;Parent=mRNA8467;alias=fgenesh1_pg.C_scaffold_17000032;exonNumber=1;proteinId=8467
scaffold_17	JGI	exon	108035	108156	7.05437652672	+	1	ID=mRNA8467.cds;Name=8467;Parent=mRNA8467;alias=fgenesh1_pg.C_scaffold_17000032;exonNumber=2;proteinId=8467
scaffold_17	JGI	exon	108224	108622	7.41913785324	+	0	ID=mRNA8467.cds;Name=8467;Parent=mRNA8467;alias=fgenesh1_pg.C_scaffold_17000032;exonNumber=3;proteinId=8467
scaffold_17	JGI	exon	108673	108759	3.65061827398	+	0	ID=mRNA8467.cds;Name=8467;Parent=mRNA8467;alias=fgenesh1_pg.C_scaffold_17000032;exonNumber=4;proteinId=8467
###
scaffold_17	fixgff	gene	269404	270455	31354.3906907	-	.	ID=mRNA130601g;Name=130601;depth=23678;status=Matches RNA-Seq data
scaffold_17	fixgff	mRNA	269404	270455	31354.3906907	-	.	ID=mRNA130601;Name=130601;Parent=mRNA130601g
scaffold_17	JGI	exon	269404	269550	3.35608406534	-	0	ID=mRNA130601.cds;Name=130601;Parent=mRNA130601;alias=e_gwh2.17.86.1;exonNumber=8;proteinId=130601
scaffold_17	JGI	exon	269615	269734	7.26700978524	-	0	ID=mRNA130601.cds;Name=130601;Parent=mRNA130601;alias=e_gwh2.17.86.1;exonNumber=6;proteinId=130601
scaffold_17	JGI	exon	269803	269909	7.26700978524	-	0	ID=mRNA130601.cds;Name=130601;Parent=mRNA130601;alias=e_gwh2.17.86.1;exonNumber=5;proteinId=130601
scaffold_17	JGI	exon	269967	270096	7.26700978524	-	2	ID=mRNA130601.cds;Name=130601;Parent=mRNA130601;alias=e_gwh2.17.86.1;exonNumber=4;proteinId=130601
scaffold_17	JGI	exon	270149	270230	7.26700978524	-	0	ID=mRNA130601.cds;Name=130601;Parent=mRNA130601;alias=e_gwh2.17.86.1;exonNumber=3;proteinId=130601
scaffold_17	JGI	exon	270283	270455	3.34998262738	-	1	ID=mRNA130601.cds;Name=130601;Parent=mRNA130601;alias=e_gwh2.17.86.1;exonNumber=2;proteinId=130601
###
scaffold_17	fixgff	gene	275247	276111	408.762638006	+	.	ID=mRNA140599g;Name=140599;depth=9384;status=Matches RNA-Seq data
scaffold_17	fixgff	mRNA	275247	276111	408.762638006	+	.	ID=mRNA140599;Name=140599;Parent=mRNA140599g
scaffold_17	JGI	exon	275247	275387	2.8340417294	+	0	ID=mRNA140599.cds;Name=140599;Parent=mRNA140599;alias=e_gww2.17.115.1;exonNumber=1;proteinId=140599
scaffold_17	JGI	exon	275445	275509	6.673214146	+	0	ID=mRNA140599.cds;Name=140599;Parent=mRNA140599;alias=e_gww2.17.115.1;exonNumber=3;proteinId=140599
scaffold_17	JGI	exon	275559	275608	6.673214146	+	2	ID=mRNA140599.cds;Name=140599;Parent=mRNA140599;alias=e_gww2.17.115.1;exonNumber=4;proteinId=140599
scaffold_17	JGI	exon	275657	276111	3.23887978628	+	1	ID=mRNA140599.cds;Name=140599;Parent=mRNA140599;alias=e_gww2.17.115.1;exonNumber=5;proteinId=140599
###
scaffold_17	fixgff	gene	309372	310631	852.984338362	+	.	ID=mRNA8527g;Name=8527;depth=8453;status=Matches RNA-Seq data
scaffold_17	fixgff	mRNA	309372	310631	852.984338362	+	.	ID=mRNA8527;Name=8527;Parent=mRNA8527g
scaffold_17	JGI	exon	309372	309386	3.88087431694	+	0	ID=mRNA8527.cds;Name=8527;Parent=mRNA8527;alias=fgenesh1_pg.C_scaffold_17000092;exonNumber=1;proteinId=8527
scaffold_17	JGI	exon	309447	309582	7.76174863388	+	0	ID=mRNA8527.cds;Name=8527;Parent=mRNA8527;alias=fgenesh1_pg.C_scaffold_17000092;exonNumber=2;proteinId=8527
scaffold_17	JGI	exon	309642	310001	7.76174863388	+	1	ID=mRNA8527.cds;Name=8527;Parent=mRNA8527;alias=fgenesh1_pg.C_scaffold_17000092;exonNumber=3;proteinId=8527
scaffold_17	JGI	exon	310171	310631	3.64831501962	+	1	ID=mRNA8527.cds;Name=8527;Parent=mRNA8527;alias=fgenesh1_pg.C_scaffold_17000092;exonNumber=4;proteinId=8527
###
scaffold_17	fixgff	gene	356709	357639	16.0	-	.	ID=mRNA8544g;Name=8544;depth=3156;status=Matches RNA-Seq data
scaffold_17	fixgff	mRNA	356709	357639	16.0	-	.	ID=mRNA8544;Name=8544;Parent=mRNA8544g
scaffold_17	JGI	exon	356709	356809	2.0	-	0	ID=mRNA8544.cds;Name=8544;Parent=mRNA8544;alias=fgenesh1_pg.C_scaffold_17000109;exonNumber=3;proteinId=8544
scaffold_17	JGI	exon	356863	357471	4.0	-	2	ID=mRNA8544.cds;Name=8544;Parent=mRNA8544;alias=fgenesh1_pg.C_scaffold_17000109;exonNumber=2;proteinId=8544
scaffold_17	JGI	exon	357528	357639	2.0	-	2	ID=mRNA8544.cds;Name=8544;Parent=mRNA8544;alias=fgenesh1_pg.C_scaffold_17000109;exonNumber=1;proteinId=8544
###
scaffold_17	fixgff	gene	392422	394785	1.57846869712	+	.	ID=mRNA130668g;Name=130668;depth=7247;status=Matches RNA-Seq data
scaffold_17	fixgff	mRNA	392422	394785	1.57846869712	+	.	ID=mRNA130668;Name=130668;Parent=mRNA130668g
scaffold_17	JGI	exon	392422	394785	1.57846869712	+	0	ID=mRNA130668.cds;Name=130668;Parent=mRNA130668;alias=e_gwh2.17.11.1;exonNumber=1;proteinId=130668
###
scaffold_17	fixgff	gene	398365	400441	105.376009329	-	.	ID=mRNA8556g;Name=8556;depth=6783;status=Matches RNA-Seq data
scaffold_17	fixgff	mRNA	398365	400441	105.376009329	-	.	ID=mRNA8556;Name=8556;Parent=mRNA8556g
scaffold_17	JGI	exon	398365	399794	2.99497428136	-	0	ID=mRNA8556.cds;Name=8556;Parent=mRNA8556;alias=fgenesh1_pg.C_scaffold_17000121;exonNumber=4;proteinId=8556
scaffold_17	JGI	exon	399848	400064	4.39803481724	-	2	ID=mRNA8556.cds;Name=8556;Parent=mRNA8556;alias=fgenesh1_pg.C_scaffold_17000121;exonNumber=3;proteinId=8556
scaffold_17	JGI	exon	400116	400168	4.0	-	0	ID=mRNA8556.cds;Name=8556;Parent=mRNA8556;alias=fgenesh1_pg.C_scaffold_17000121;exonNumber=2;proteinId=8556
scaffold_17	JGI	exon	400225	400441	2.0	-	2	ID=mRNA8556.cds;Name=8556;Parent=mRNA8556;alias=fgenesh1_pg.C_scaffold_17000121;exonNumber=1;proteinId=8556
###
scaffold_17	fixgff	gene	537860	538552	2469.88180657	+	.	ID=mRNA8605g;Name=8605;depth=54080;status=Matches RNA-Seq data
scaffold_17	fixgff	mRNA	537860	538552	2469.88180657	+	.	ID=mRNA8605;Name=8605;Parent=mRNA8605g
scaffold_17	JGI	exon	537860	537905	2.0	+	0	ID=mRNA8605.cds;Name=8605;Parent=mRNA8605;alias=fgenesh1_pg.C_scaffold_17000170;exonNumber=1;proteinId=8605
scaffold_17	JGI	exon	537961	538156	6.74109760048	+	1	ID=mRNA8605.cds;Name=8605;Parent=mRNA8605;alias=fgenesh1_pg.C_scaffold_17000170;exonNumber=2;proteinId=8605
scaffold_17	JGI	exon	538209	538358	7.67982965544	+	2	ID=mRNA8605.cds;Name=8605;Parent=mRNA8605;alias=fgenesh1_pg.C_scaffold_17000170;exonNumber=3;proteinId=8605
scaffold_17	JGI	exon	538411	538480	7.67982965544	+	2	ID=mRNA8605.cds;Name=8605;Parent=mRNA8605;alias=fgenesh1_pg.C_scaffold_17000170;exonNumber=4;proteinId=8605
scaffold_17	JGI	exon	538538	538552	3.10607820364	+	0	ID=mRNA8605.cds;Name=8605;Parent=mRNA8605;alias=fgenesh1_pg.C_scaffold_17000170;exonNumber=5;proteinId=8605
###
scaffold_17	fixgff	gene	539309	542642	25.0976192981	+	.	ID=mRNA8606g;Name=8606;depth=7454;status=Matches RNA-Seq data
scaffold_17	fixgff	mRNA	539309	542642	25.0976192981	+	.	ID=mRNA8606;Name=8606;Parent=mRNA8606g
scaffold_17	JGI	exon	539309	539531	2.0	+	0	ID=mRNA8606.cds;Name=8606;Parent=mRNA8606;alias=fgenesh1_pg.C_scaffold_17000171;exonNumber=1;proteinId=8606
scaffold_17	JGI	exon	539813	541933	4.26965789436	+	1	ID=mRNA8606.cds;Name=8606;Parent=mRNA8606;alias=fgenesh1_pg.C_scaffold_17000171;exonNumber=2;proteinId=8606
scaffold_17	JGI	exon	541987	542642	2.93906677292	+	1	ID=mRNA8606.cds;Name=8606;Parent=mRNA8606;alias=fgenesh1_pg.C_scaffold_17000171;exonNumber=3;proteinId=8606
###
scaffold_17	fixgff	gene	543612	544569	54.0331637672	+	.	ID=mRNA8607g;Name=8607;depth=4434;status=Matches RNA-Seq data
scaffold_17	fixgff	mRNA	543612	544569	54.0331637672	+	.	ID=mRNA8607;Name=8607;Parent=mRNA8607g
scaffold_17	JGI	exon	543612	543691	3.02522978076	+	0	ID=mRNA8607.cds;Name=8607;Parent=mRNA8607;alias=fgenesh1_pg.C_scaffold_17000172;exonNumber=1;proteinId=8607
scaffold_17	JGI	exon	543745	544216	6.56307598516	+	2	ID=mRNA8607.cds;Name=8607;Parent=mRNA8607;alias=fgenesh1_pg.C_scaffold_17000172;exonNumber=2;proteinId=8607
scaffold_17	JGI	exon	544276	544569	2.7214138947	+	0	ID=mRNA8607.cds;Name=8607;Parent=mRNA8607;alias=fgenesh1_pg.C_scaffold_17000172;exonNumber=3;proteinId=8607
###
scaffold_18	fixgff	gene	189024	189746	1.0	+	.	ID=mRNA8673g;Name=8673;depth=1041;status=Matches RNA-Seq data
scaffold_18	fixgff	mRNA	189024	189746	1.0	+	.	ID=mRNA8673;Name=8673;Parent=mRNA8673g
scaffold_18	JGI	exon	189024	189746	1.0	+	0	ID=mRNA8673.cds;Name=8673;Parent=mRNA8673;alias=fgenesh1_pg.C_scaffold_18000044;exonNumber=1;proteinId=8673
###
scaffold_18	fixgff	gene	268692	269345	760.663604397	+	.	ID=mRNA130471g;Name=130471;depth=36362;status=Matches RNA-Seq data
scaffold_18	fixgff	mRNA	268692	269345	760.663604397	+	.	ID=mRNA130471;Name=130471;Parent=mRNA130471g
scaffold_18	JGI	exon	268692	268752	3.725	+	0	ID=mRNA130471.cds;Name=130471;Parent=mRNA130471;alias=e_gwh2.18.127.1;exonNumber=1;proteinId=130471
scaffold_18	JGI	exon	268805	268919	7.45	+	1	ID=mRNA130471.cds;Name=130471;Parent=mRNA130471;alias=e_gwh2.18.127.1;exonNumber=2;proteinId=130471
scaffold_18	JGI	exon	268981	269174	7.45	+	2	ID=mRNA130471.cds;Name=130471;Parent=mRNA130471;alias=e_gwh2.18.127.1;exonNumber=3;proteinId=130471
scaffold_18	JGI	exon	269233	269345	3.67920353982	+	1	ID=mRNA130471.cds;Name=130471;Parent=mRNA130471;alias=e_gwh2.18.127.1;exonNumber=4;proteinId=130471
###
scaffold_18	fixgff	gene	292186	292762	924.076256263	+	.	ID=mRNA10939g;Name=10939;depth=52029;status=Matches RNA-Seq data
scaffold_18	fixgff	mRNA	292186	292762	924.076256263	+	.	ID=mRNA10939;Name=10939;Parent=mRNA10939g
scaffold_18	JGI	exon	292186	292289	3.97916666666	+	0	ID=mRNA10939.cds;Name=10939;Parent=mRNA10939;alias=fgenesh1_pm.C_scaffold_18000009;exonNumber=1;proteinId=10939
scaffold_18	JGI	exon	292362	292472	7.95833333332	+	2	ID=mRNA10939.cds;Name=10939;Parent=mRNA10939;alias=fgenesh1_pm.C_scaffold_18000009;exonNumber=2;proteinId=10939
scaffold_18	JGI	exon	292533	292685	7.95833333332	+	2	ID=mRNA10939.cds;Name=10939;Parent=mRNA10939;alias=fgenesh1_pm.C_scaffold_18000009;exonNumber=3;proteinId=10939
scaffold_18	JGI	exon	292744	292762	3.66666666666	+	2	ID=mRNA10939.cds;Name=10939;Parent=mRNA10939;alias=fgenesh1_pm.C_scaffold_18000009;exonNumber=4;proteinId=10939
###
scaffold_18	fixgff	gene	293232	294498	27980.2491248	-	.	ID=mRNA8709g;Name=8709;depth=3587;status=Matches RNA-Seq data
scaffold_18	fixgff	mRNA	293232	294498	27980.2491248	-	.	ID=mRNA8709;Name=8709;Parent=mRNA8709g
scaffold_18	JGI	exon	293232	293536	3.33682614662	-	0	ID=mRNA8709.cds;Name=8709;Parent=mRNA8709;alias=fgenesh1_pg.C_scaffold_18000080;exonNumber=6;proteinId=8709
scaffold_18	JGI	exon	293593	293677	7.00222293856	-	2	ID=mRNA8709.cds;Name=8709;Parent=mRNA8709;alias=fgenesh1_pg.C_scaffold_18000080;exonNumber=5;proteinId=8709
scaffold_18	JGI	exon	293732	293945	7.00222293856	-	0	ID=mRNA8709.cds;Name=8709;Parent=mRNA8709;alias=fgenesh1_pg.C_scaffold_18000080;exonNumber=4;proteinId=8709
scaffold_18	JGI	exon	293997	294038	7.00222293856	-	1	ID=mRNA8709.cds;Name=8709;Parent=mRNA8709;alias=fgenesh1_pg.C_scaffold_18000080;exonNumber=3;proteinId=8709
scaffold_18	JGI	exon	294094	294103	7.00222293856	-	1	ID=mRNA8709.cds;Name=8709;Parent=mRNA8709;alias=fgenesh1_pg.C_scaffold_18000080;exonNumber=2;proteinId=8709
scaffold_18	JGI	exon	294156	294498	3.48798221446	-	2	ID=mRNA8709.cds;Name=8709;Parent=mRNA8709;alias=fgenesh1_pg.C_scaffold_18000080;exonNumber=1;proteinId=8709
###
scaffold_18	fixgff	gene	303823	306883	23.4297441201	-	.	ID=mRNA8712g;Name=8712;depth=3013;status=Matches RNA-Seq data
scaffold_18	fixgff	mRNA	303823	306883	23.4297441201	-	.	ID=mRNA8712;Name=8712;Parent=mRNA8712g
scaffold_18	JGI	exon	303823	304493	2.357844948	-	0	ID=mRNA8712.cds;Name=8712;Parent=mRNA8712;alias=fgenesh1_pg.C_scaffold_18000083;exonNumber=3;proteinId=8712
scaffold_18	JGI	exon	304566	305587	4.96846583148	-	2	ID=mRNA8712.cds;Name=8712;Parent=mRNA8712;alias=fgenesh1_pg.C_scaffold_18000083;exonNumber=2;proteinId=8712
scaffold_18	JGI	exon	305649	306883	2.0	-	1	ID=mRNA8712.cds;Name=8712;Parent=mRNA8712;alias=fgenesh1_pg.C_scaffold_18000083;exonNumber=1;proteinId=8712
###
scaffold_18	fixgff	gene	397070	397525	16.0	-	.	ID=mRNA8738g;Name=8738;depth=736;status=Matches RNA-Seq data
scaffold_18	fixgff	mRNA	397070	397525	16.0	-	.	ID=mRNA8738;Name=8738;Parent=mRNA8738g
scaffold_18	JGI	exon	397070	397095	2.0	-	0	ID=mRNA8738.cds;Name=8738;Parent=mRNA8738;alias=fgenesh1_pg.C_scaffold_18000109;exonNumber=3;proteinId=8738
scaffold_18	JGI	exon	397157	397306	4.0	-	2	ID=mRNA8738.cds;Name=8738;Parent=mRNA8738;alias=fgenesh1_pg.C_scaffold_18000109;exonNumber=2;proteinId=8738
scaffold_18	JGI	exon	397366	397525	2.0	-	2	ID=mRNA8738.cds;Name=8738;Parent=mRNA8738;alias=fgenesh1_pg.C_scaffold_18000109;exonNumber=1;proteinId=8738
###
scaffold_18	fixgff	gene	410343	411391	344539.791987	-	.	ID=mRNA140413g;Name=140413;depth=12330;status=Matches RNA-Seq data
scaffold_18	fixgff	mRNA	410343	411391	344539.791987	-	.	ID=mRNA140413;Name=140413;Parent=mRNA140413g
scaffold_18	JGI	exon	410343	410411	3.6184557647	-	0	ID=mRNA140413.cds;Name=140413;Parent=mRNA140413;alias=e_gww2.18.111.1;exonNumber=8;proteinId=140413
scaffold_18	JGI	exon	410474	410569	7.66005038732	-	0	ID=mRNA140413.cds;Name=140413;Parent=mRNA140413;alias=e_gww2.18.111.1;exonNumber=6;proteinId=140413
scaffold_18	JGI	exon	410619	410721	7.66005038732	-	0	ID=mRNA140413.cds;Name=140413;Parent=mRNA140413;alias=e_gww2.18.111.1;exonNumber=5;proteinId=140413
scaffold_18	JGI	exon	410772	411136	7.66005038732	-	1	ID=mRNA140413.cds;Name=140413;Parent=mRNA140413;alias=e_gww2.18.111.1;exonNumber=4;proteinId=140413
scaffold_18	JGI	exon	411187	411212	7.66005038732	-	0	ID=mRNA140413.cds;Name=140413;Parent=mRNA140413;alias=e_gww2.18.111.1;exonNumber=3;proteinId=140413
scaffold_18	JGI	exon	411266	411310	7.66005038732	-	2	ID=mRNA140413.cds;Name=140413;Parent=mRNA140413;alias=e_gww2.18.111.1;exonNumber=2;proteinId=140413
scaffold_18	JGI	exon	411367	411391	3.61042217042	-	2	ID=mRNA140413.cds;Name=140413;Parent=mRNA140413;alias=e_gww2.18.111.1;exonNumber=1;proteinId=140413
###
scaffold_19	fixgff	gene	114315	115150	4819.68449651	-	.	ID=mRNA8807g;Name=8807;depth=20365;status=Matches RNA-Seq data
scaffold_19	fixgff	mRNA	114315	115150	4819.68449651	-	.	ID=mRNA8807;Name=8807;Parent=mRNA8807g
scaffold_19	JGI	exon	114315	114461	3.6197464722	-	0	ID=mRNA8807.cds;Name=8807;Parent=mRNA8807;alias=fgenesh1_pg.C_scaffold_19000036;exonNumber=5;proteinId=8807
scaffold_19	JGI	exon	114515	114792	7.2394929444	-	0	ID=mRNA8807.cds;Name=8807;Parent=mRNA8807;alias=fgenesh1_pg.C_scaffold_19000036;exonNumber=4;proteinId=8807
scaffold_19	JGI	exon	114842	114927	7.2394929444	-	2	ID=mRNA8807.cds;Name=8807;Parent=mRNA8807;alias=fgenesh1_pg.C_scaffold_19000036;exonNumber=3;proteinId=8807
scaffold_19	JGI	exon	114979	115002	7.2394929444	-	1	ID=mRNA8807.cds;Name=8807;Parent=mRNA8807;alias=fgenesh1_pg.C_scaffold_19000036;exonNumber=2;proteinId=8807
scaffold_19	JGI	exon	115050	115150	3.50926373632	-	1	ID=mRNA8807.cds;Name=8807;Parent=mRNA8807;alias=fgenesh1_pg.C_scaffold_19000036;exonNumber=1;proteinId=8807
###
scaffold_19	fixgff	gene	383666	384293	26.922353869	-	.	ID=mRNA8877g;Name=8877;depth=9951;status=Matches RNA-Seq data
scaffold_19	fixgff	mRNA	383666	384293	26.922353869	-	.	ID=mRNA8877;Name=8877;Parent=mRNA8877g
scaffold_19	JGI	exon	383666	383743	2.28197115384	-	0	ID=mRNA8877.cds;Name=8877;Parent=mRNA8877;alias=fgenesh1_pg.C_scaffold_19000106;exonNumber=3;proteinId=8877
scaffold_19	JGI	exon	383801	383971	4.8625	-	0	ID=mRNA8877.cds;Name=8877;Parent=mRNA8877;alias=fgenesh1_pg.C_scaffold_19000106;exonNumber=2;proteinId=8877
scaffold_19	JGI	exon	384033	384293	2.42629310344	-	0	ID=mRNA8877.cds;Name=8877;Parent=mRNA8877;alias=fgenesh1_pg.C_scaffold_19000106;exonNumber=1;proteinId=8877
###
scaffold_19	fixgff	gene	393154	394751	4982157.74033	-	.	ID=mRNA131738g;Name=131738;depth=185;status=Matches RNA-Seq data
scaffold_19	fixgff	mRNA	393154	394751	4982157.74033	-	.	ID=mRNA131738;Name=131738;Parent=mRNA131738g
scaffold_19	JGI	exon	393154	393175	2.0	-	0	ID=mRNA131738.cds;Name=131738;Parent=mRNA131738;alias=e_gww2.19.87.1;exonNumber=11;proteinId=131738
scaffold_19	JGI	exon	393233	393297	4.21855972936	-	1	ID=mRNA131738.cds;Name=131738;Parent=mRNA131738;alias=e_gww2.19.87.1;exonNumber=9;proteinId=131738
scaffold_19	JGI	exon	393360	393660	5.78321062344	-	0	ID=mRNA131738.cds;Name=131738;Parent=mRNA131738;alias=e_gww2.19.87.1;exonNumber=8;proteinId=131738
scaffold_19	JGI	exon	393710	393835	5.98069666652	-	1	ID=mRNA131738.cds;Name=131738;Parent=mRNA131738;alias=e_gww2.19.87.1;exonNumber=7;proteinId=131738
scaffold_19	JGI	exon	393888	393966	5.98069666652	-	1	ID=mRNA131738.cds;Name=131738;Parent=mRNA131738;alias=e_gww2.19.87.1;exonNumber=6;proteinId=131738
scaffold_19	JGI	exon	394019	394060	5.98069666652	-	2	ID=mRNA131738.cds;Name=131738;Parent=mRNA131738;alias=e_gww2.19.87.1;exonNumber=5;proteinId=131738
scaffold_19	JGI	exon	394111	394325	5.98069666652	-	2	ID=mRNA131738.cds;Name=131738;Parent=mRNA131738;alias=e_gww2.19.87.1;exonNumber=4;proteinId=131738
scaffold_19	JGI	exon	394378	394434	5.98069666652	-	1	ID=mRNA131738.cds;Name=131738;Parent=mRNA131738;alias=e_gww2.19.87.1;exonNumber=3;proteinId=131738
scaffold_19	JGI	exon	394487	394637	5.95953192288	-	1	ID=mRNA131738.cds;Name=131738;Parent=mRNA131738;alias=e_gww2.19.87.1;exonNumber=2;proteinId=131738
scaffold_19	JGI	exon	394691	394751	2.23915024318	-	2	ID=mRNA131738.cds;Name=131738;Parent=mRNA131738;alias=e_gww2.19.87.1;exonNumber=1;proteinId=131738
###
scaffold_19	fixgff	gene	412656	414021	9.18038659975	+	.	ID=mRNA8883g;Name=8883;depth=3072;status=Matches RNA-Seq data
scaffold_19	fixgff	mRNA	412656	414021	9.18038659975	+	.	ID=mRNA8883;Name=8883;Parent=mRNA8883g
scaffold_19	JGI	exon	412656	413150	3.53095756822	+	0	ID=mRNA8883.cds;Name=8883;Parent=mRNA8883;alias=fgenesh1_pg.C_scaffold_19000112;exonNumber=1;proteinId=8883
scaffold_19	JGI	exon	413200	414021	2.59997080746	+	0	ID=mRNA8883.cds;Name=8883;Parent=mRNA8883;alias=fgenesh1_pg.C_scaffold_19000112;exonNumber=2;proteinId=8883
###
scaffold_19	fixgff	gene	434295	434932	580.971422217	-	.	ID=mRNA121801g;Name=121801;depth=3422;status=Matches RNA-Seq data
scaffold_19	fixgff	mRNA	434295	434932	580.971422217	-	.	ID=mRNA121801;Name=121801;Parent=mRNA121801g
scaffold_19	JGI	exon	434295	434462	3.45433472366	-	0	ID=mRNA121801.cds;Name=121801;Parent=mRNA121801;alias=e_gwh2.19.148.1;exonNumber=6;proteinId=121801
scaffold_19	JGI	exon	434522	434628	7.09502381712	-	0	ID=mRNA121801.cds;Name=121801;Parent=mRNA121801;alias=e_gwh2.19.148.1;exonNumber=4;proteinId=121801
scaffold_19	JGI	exon	434680	434782	7.09502381712	-	2	ID=mRNA121801.cds;Name=121801;Parent=mRNA121801;alias=e_gwh2.19.148.1;exonNumber=3;proteinId=121801
scaffold_19	JGI	exon	434843	434932	3.34104739584	-	0	ID=mRNA121801.cds;Name=121801;Parent=mRNA121801;alias=e_gwh2.19.148.1;exonNumber=2;proteinId=121801
###
scaffold_2	AUGUSTUS	gene	6634	9001	1024.0	-	.	ID=aug_scaffold_2.g3.t1g;Name=aug_scaffold_2.g3.t1;depth=1003;status=Matches RNA-Seq data
scaffold_2	AUGUSTUS	mRNA	6634	9001	1024.0	-	.	ID=aug_scaffold_2.g3.t1;Name=aug_scaffold_2.g3.t1;Parent=aug_scaffold_2.g3.t1g
scaffold_2	AUGUSTUS	exon	6634	7353	2.0	-	0	ID=aug_scaffold_2.g3.t1.cds;Name=aug_scaffold_2.g3.t1;Parent=aug_scaffold_2.g3.t1
scaffold_2	AUGUSTUS	exon	7406	7576	4.0	-	0	ID=aug_scaffold_2.g3.t1.cds;Name=aug_scaffold_2.g3.t1;Parent=aug_scaffold_2.g3.t1
scaffold_2	AUGUSTUS	exon	7628	7720	4.0	-	0	ID=aug_scaffold_2.g3.t1.cds;Name=aug_scaffold_2.g3.t1;Parent=aug_scaffold_2.g3.t1
scaffold_2	AUGUSTUS	exon	7776	7871	4.0	-	0	ID=aug_scaffold_2.g3.t1.cds;Name=aug_scaffold_2.g3.t1;Parent=aug_scaffold_2.g3.t1
scaffold_2	AUGUSTUS	exon	7939	8064	4.0	-	0	ID=aug_scaffold_2.g3.t1.cds;Name=aug_scaffold_2.g3.t1;Parent=aug_scaffold_2.g3.t1
scaffold_2	AUGUSTUS	exon	8123	9001	2.0	-	0	ID=aug_scaffold_2.g3.t1.cds;Name=aug_scaffold_2.g3.t1;Parent=aug_scaffold_2.g3.t1
###
scaffold_2	AUGUSTUS	gene	9227	10396	121106.697754	+	.	ID=aug_scaffold_2.g4.t1g;Name=aug_scaffold_2.g4.t1;depth=3012;status=Matches RNA-Seq data
scaffold_2	AUGUSTUS	mRNA	9227	10396	121106.697754	+	.	ID=aug_scaffold_2.g4.t1;Name=aug_scaffold_2.g4.t1;Parent=aug_scaffold_2.g4.t1g
scaffold_2	AUGUSTUS	exon	9227	9368	3.14998969698	+	0	ID=aug_scaffold_2.g4.t1.cds;Name=aug_scaffold_2.g4.t1;Parent=aug_scaffold_2.g4.t1
scaffold_2	AUGUSTUS	exon	9418	9550	6.5910279468	+	2	ID=aug_scaffold_2.g4.t1.cds;Name=aug_scaffold_2.g4.t1;Parent=aug_scaffold_2.g4.t1
scaffold_2	AUGUSTUS	exon	9613	9826	6.5910279468	+	1	ID=aug_scaffold_2.g4.t1.cds;Name=aug_scaffold_2.g4.t1;Parent=aug_scaffold_2.g4.t1
scaffold_2	AUGUSTUS	exon	9873	9960	6.5910279468	+	0	ID=aug_scaffold_2.g4.t1.cds;Name=aug_scaffold_2.g4.t1;Parent=aug_scaffold_2.g4.t1
scaffold_2	AUGUSTUS	exon	10010	10239	6.5910279468	+	2	ID=aug_scaffold_2.g4.t1.cds;Name=aug_scaffold_2.g4.t1;Parent=aug_scaffold_2.g4.t1
scaffold_2	AUGUSTUS	exon	10297	10328	6.5910279468	+	0	ID=aug_scaffold_2.g4.t1.cds;Name=aug_scaffold_2.g4.t1;Parent=aug_scaffold_2.g4.t1
scaffold_2	AUGUSTUS	exon	10378	10396	3.09095913548	+	1	ID=aug_scaffold_2.g4.t1.cds;Name=aug_scaffold_2.g4.t1;Parent=aug_scaffold_2.g4.t1
###
scaffold_2	fixgff	gene	27915	29223	388881.464448	+	.	ID=mRNA1190_gg;Name=1190_g;depth=1635;status=Matches RNA-Seq data
scaffold_2	fixgff	mRNA	27915	29223	388881.464448	+	.	ID=mRNA1190_g;Name=1190_g;Parent=mRNA1190_gg
scaffold_2	GeneMark.hmm	exon	27915	27985	2.81697153826	+	0	ID=mRNA1190_g.cds;Name=1190_g;Parent=mRNA1190_g;gene_id=1190_g;transcript_id=1190_t
scaffold_2	GeneMark.hmm	exon	28040	28103	5.70602880048	+	2	ID=mRNA1190_g.cds;Name=1190_g;Parent=mRNA1190_g;gene_id=1190_g;transcript_id=1190_t
scaffold_2	GeneMark.hmm	exon	28166	28266	5.70602880048	+	0	ID=mRNA1190_g.cds;Name=1190_g;Parent=mRNA1190_g;gene_id=1190_g;transcript_id=1190_t
scaffold_2	GeneMark.hmm	exon	28316	28422	5.70602880048	+	2	ID=mRNA1190_g.cds;Name=1190_g;Parent=mRNA1190_g;gene_id=1190_g;transcript_id=1190_t
scaffold_2	GeneMark.hmm	exon	28477	28809	6.44739516684	+	1	ID=mRNA1190_g.cds;Name=1190_g;Parent=mRNA1190_g;gene_id=1190_g;transcript_id=1190_t
scaffold_2	GeneMark.hmm	exon	28865	28892	6.69352880048	+	1	ID=mRNA1190_g.cds;Name=1190_g;Parent=mRNA1190_g;gene_id=1190_g;transcript_id=1190_t
scaffold_2	GeneMark.hmm	exon	28947	29136	6.69352880048	+	2	ID=mRNA1190_g.cds;Name=1190_g;Parent=mRNA1190_g;gene_id=1190_g;transcript_id=1190_t
scaffold_2	GeneMark.hmm	exon	29191	29223	2.57239907216	+	0	ID=mRNA1190_g.cds;Name=1190_g;Parent=mRNA1190_g;gene_id=1190_g;transcript_id=1190_t
###
scaffold_2	fixgff	gene	31712	33592	4.0	-	.	ID=mRNA1192_gg;Name=1192_g;depth=71;status=Matches RNA-Seq data
scaffold_2	fixgff	mRNA	31712	33592	4.0	-	.	ID=mRNA1192_g;Name=1192_g;Parent=mRNA1192_gg
scaffold_2	GeneMark.hmm	exon	31712	33497	2.0	-	2	ID=mRNA1192_g.cds;Name=1192_g;Parent=mRNA1192_g;gene_id=1192_g;transcript_id=1192_t
scaffold_2	GeneMark.hmm	exon	33549	33592	2.0	-	0	ID=mRNA1192_g.cds;Name=1192_g;Parent=mRNA1192_g;gene_id=1192_g;transcript_id=1192_t
###
scaffold_2	AUGUSTUS	gene	41085	41580	256.0	+	.	ID=aug_scaffold_2.g17.t1g;Name=aug_scaffold_2.g17.t1;depth=7786;status=Matches RNA-Seq data
scaffold_2	AUGUSTUS	mRNA	41085	41580	256.0	+	.	ID=aug_scaffold_2.g17.t1;Name=aug_scaffold_2.g17.t1;Parent=aug_scaffold_2.g17.t1g
scaffold_2	AUGUSTUS	exon	41085	41102	2.0	+	0	ID=aug_scaffold_2.g17.t1.cds;Name=aug_scaffold_2.g17.t1;Parent=aug_scaffold_2.g17.t1
scaffold_2	AUGUSTUS	exon	41155	41172	4.0	+	0	ID=aug_scaffold_2.g17.t1.cds;Name=aug_scaffold_2.g17.t1;Parent=aug_scaffold_2.g17.t1
scaffold_2	AUGUSTUS	exon	41259	41288	4.0	+	0	ID=aug_scaffold_2.g17.t1.cds;Name=aug_scaffold_2.g17.t1;Parent=aug_scaffold_2.g17.t1
scaffold_2	AUGUSTUS	exon	41350	41432	4.0	+	0	ID=aug_scaffold_2.g17.t1.cds;Name=aug_scaffold_2.g17.t1;Parent=aug_scaffold_2.g17.t1
scaffold_2	AUGUSTUS	exon	41496	41580	2.0	+	1	ID=aug_scaffold_2.g17.t1.cds;Name=aug_scaffold_2.g17.t1;Parent=aug_scaffold_2.g17.t1
###
scaffold_2	AUGUSTUS	gene	43272	44239	41.9671600401	+	.	ID=aug_scaffold_2.g19.t1g;Name=aug_scaffold_2.g19.t1;depth=1113;status=Matches RNA-Seq data
scaffold_2	AUGUSTUS	mRNA	43272	44239	41.9671600401	+	.	ID=aug_scaffold_2.g19.t1;Name=aug_scaffold_2.g19.t1;Parent=aug_scaffold_2.g19.t1g
scaffold_2	AUGUSTUS	exon	43272	43319	2.83777777778	+	0	ID=aug_scaffold_2.g19.t1.cds;Name=aug_scaffold_2.g19.t1;Parent=aug_scaffold_2.g19.t1
scaffold_2	AUGUSTUS	exon	43371	43480	5.85629629628	+	0	ID=aug_scaffold_2.g19.t1.cds;Name=aug_scaffold_2.g19.t1;Parent=aug_scaffold_2.g19.t1
scaffold_2	AUGUSTUS	exon	43540	44239	2.52527195768	+	1	ID=aug_scaffold_2.g19.t1.cds;Name=aug_scaffold_2.g19.t1;Parent=aug_scaffold_2.g19.t1
###
scaffold_2	AUGUSTUS	gene	57120	61546	2.78164986395e+13	+	.	ID=aug_scaffold_2.g26.t1g;Name=aug_scaffold_2.g26.t1;depth=917;status=Matches RNA-Seq data
scaffold_2	AUGUSTUS	mRNA	57120	61546	2.78164986395e+13	+	.	ID=aug_scaffold_2.g26.t1;Name=aug_scaffold_2.g26.t1;Parent=aug_scaffold_2.g26.t1g
scaffold_2	AUGUSTUS	exon	57120	57457	2.50354421144	+	0	ID=aug_scaffold_2.g26.t1.cds;Name=aug_scaffold_2.g26.t1;Parent=aug_scaffold_2.g26.t1
scaffold_2	AUGUSTUS	exon	57509	57674	6.14495271148	+	1	ID=aug_scaffold_2.g26.t1.cds;Name=aug_scaffold_2.g26.t1;Parent=aug_scaffold_2.g26.t1
scaffold_2	AUGUSTUS	exon	57729	57955	6.14495271148	+	0	ID=aug_scaffold_2.g26.t1.cds;Name=aug_scaffold_2.g26.t1;Parent=aug_scaffold_2.g26.t1
scaffold_2	AUGUSTUS	exon	58014	58167	6.14495271148	+	1	ID=aug_scaffold_2.g26.t1.cds;Name=aug_scaffold_2.g26.t1;Parent=aug_scaffold_2.g26.t1
scaffold_2	AUGUSTUS	exon	58228	58478	6.14495271148	+	0	ID=aug_scaffold_2.g26.t1.cds;Name=aug_scaffold_2.g26.t1;Parent=aug_scaffold_2.g26.t1
scaffold_2	AUGUSTUS	exon	58526	58802	6.14495271148	+	1	ID=aug_scaffold_2.g26.t1.cds;Name=aug_scaffold_2.g26.t1;Parent=aug_scaffold_2.g26.t1
scaffold_2	AUGUSTUS	exon	58854	58975	6.14495271148	+	0	ID=aug_scaffold_2.g26.t1.cds;Name=aug_scaffold_2.g26.t1;Parent=aug_scaffold_2.g26.t1
scaffold_2	AUGUSTUS	exon	59029	59236	6.14495271148	+	1	ID=aug_scaffold_2.g26.t1.cds;Name=aug_scaffold_2.g26.t1;Parent=aug_scaffold_2.g26.t1
scaffold_2	AUGUSTUS	exon	59286	59432	6.14495271148	+	0	ID=aug_scaffold_2.g26.t1.cds;Name=aug_scaffold_2.g26.t1;Parent=aug_scaffold_2.g26.t1
scaffold_2	AUGUSTUS	exon	59485	59583	6.14495271148	+	0	ID=aug_scaffold_2.g26.t1.cds;Name=aug_scaffold_2.g26.t1;Parent=aug_scaffold_2.g26.t1
scaffold_2	AUGUSTUS	exon	59642	59828	6.14495271148	+	0	ID=aug_scaffold_2.g26.t1.cds;Name=aug_scaffold_2.g26.t1;Parent=aug_scaffold_2.g26.t1
scaffold_2	AUGUSTUS	exon	59884	60026	6.14495271148	+	2	ID=aug_scaffold_2.g26.t1.cds;Name=aug_scaffold_2.g26.t1;Parent=aug_scaffold_2.g26.t1
scaffold_2	AUGUSTUS	exon	60084	60156	6.14495271148	+	0	ID=aug_scaffold_2.g26.t1.cds;Name=aug_scaffold_2.g26.t1;Parent=aug_scaffold_2.g26.t1
scaffold_2	AUGUSTUS	exon	60209	60333	6.14495271148	+	2	ID=aug_scaffold_2.g26.t1.cds;Name=aug_scaffold_2.g26.t1;Parent=aug_scaffold_2.g26.t1
scaffold_2	AUGUSTUS	exon	60381	60531	6.14495271148	+	0	ID=aug_scaffold_2.g26.t1.cds;Name=aug_scaffold_2.g26.t1;Parent=aug_scaffold_2.g26.t1
scaffold_2	AUGUSTUS	exon	60589	60704	6.14495271148	+	2	ID=aug_scaffold_2.g26.t1.cds;Name=aug_scaffold_2.g26.t1;Parent=aug_scaffold_2.g26.t1
scaffold_2	AUGUSTUS	exon	60762	61169	6.14495271148	+	0	ID=aug_scaffold_2.g26.t1.cds;Name=aug_scaffold_2.g26.t1;Parent=aug_scaffold_2.g26.t1
scaffold_2	AUGUSTUS	exon	61223	61546	2.68813128786	+	0	ID=aug_scaffold_2.g26.t1.cds;Name=aug_scaffold_2.g26.t1;Parent=aug_scaffold_2.g26.t1
###
scaffold_2	fixgff	gene	61800	62934	17835.2449613	-	.	ID=mRNA1204_gg;Name=1204_g;depth=472;status=Matches RNA-Seq data
scaffold_2	fixgff	mRNA	61800	62934	17835.2449613	-	.	ID=mRNA1204_g;Name=1204_g;Parent=mRNA1204_gg
scaffold_2	GeneMark.hmm	exon	61800	61998	2.88701204522	-	2	ID=mRNA1204_g.cds;Name=1204_g;Parent=mRNA1204_g;gene_id=1204_g;transcript_id=1204_t
scaffold_2	GeneMark.hmm	exon	62052	62172	6.86238485368	-	1	ID=mRNA1204_g.cds;Name=1204_g;Parent=mRNA1204_g;gene_id=1204_g;transcript_id=1204_t
scaffold_2	GeneMark.hmm	exon	62229	62371	6.86238485368	-	2	ID=mRNA1204_g.cds;Name=1204_g;Parent=mRNA1204_g;gene_id=1204_g;transcript_id=1204_t
scaffold_2	GeneMark.hmm	exon	62431	62536	6.86238485368	-	1	ID=mRNA1204_g.cds;Name=1204_g;Parent=mRNA1204_g;gene_id=1204_g;transcript_id=1204_t
scaffold_2	GeneMark.hmm	exon	62586	62705	6.72560324448	-	1	ID=mRNA1204_g.cds;Name=1204_g;Parent=mRNA1204_g;gene_id=1204_g;transcript_id=1204_t
scaffold_2	GeneMark.hmm	exon	62760	62934	2.84232691658	-	0	ID=mRNA1204_g.cds;Name=1204_g;Parent=mRNA1204_g;gene_id=1204_g;transcript_id=1204_t
###
scaffold_2	fixgff	gene	63266	64434	12.650034095	-	.	ID=mRNA1045g;Name=1045;depth=10447;status=Matches RNA-Seq data
scaffold_2	fixgff	mRNA	63266	64434	12.650034095	-	.	ID=mRNA1045;Name=1045;Parent=mRNA1045g
scaffold_2	JGI	exon	63266	64086	3.56188491452	-	0	ID=mRNA1045.cds;Name=1045;Parent=mRNA1045;alias=fgenesh1_pg.C_scaffold_2000023;exonNumber=2;proteinId=1045
scaffold_2	JGI	exon	64140	64434	3.55149994978	-	2	ID=mRNA1045.cds;Name=1045;Parent=mRNA1045;alias=fgenesh1_pg.C_scaffold_2000023;exonNumber=1;proteinId=1045
###
scaffold_2	fixgff	gene	65719	66481	256.0	+	.	ID=mRNA1207_gg;Name=1207_g;depth=2246;status=Matches RNA-Seq data
[truncated: 1,562,896 more chars]
