# Supplementary material for: SnowyOwl: accurate prediction of fungal genes by using RNA-Seq and homology information to select among ab initio models
Source: BMC Bioinformatics. 2014 Jul 1;15:229. doi: 10.1186/1471-2105-15-229 (PMC4084796; doi:10.1186/1471-2105-15-229)
Supplement: Additional file 7 — Aspni accepted models. SnowyOwl accepted models from Aspergillus niger. [file 1471-2105-15-229-S7.zip › 1673383000105765_add7.gff3]

##gff-version 3
chr_1_1	fixgff	gene	107	469	0.796694214876	+	.	Alias=gm_000001;ID=Aspni3p7_000001;Name=Aspni3p7_000001;depth=1;locus=L000001;status=Low expression
chr_1_1	fixgff	mRNA	107	469	0.796694214876	+	.	ID=Aspni3p7_000001.t1;Name=Aspni3p7_000001;Parent=Aspni3p7_000001
chr_1_1	GeneMark.hmm	CDS	107	469	1.32782369146	+	0	ID=Aspni3p7_000001.t1.cds;Name=Aspni3p7_000001;Parent=Aspni3p7_000001.t1;gene_id=1_g;transcript_id=1_t
chr_1_1	AUGUSTUS	gene	612	1601	1.57575757576	-	.	Alias=pvr_chr_1_1_000020;ID=Aspni3p7_000002;Name=Aspni3p7_000002;depth=4;locus=L000002;status=Low expression
chr_1_1	AUGUSTUS	mRNA	612	1601	1.57575757576	-	.	ID=Aspni3p7_000002.t1;Name=Aspni3p7_000002;Parent=Aspni3p7_000002
chr_1_1	AUGUSTUS	CDS	612	1601	2.62626262626	-	.	ID=Aspni3p7_000002.t1.cds;Name=Aspni3p7_000002;Parent=Aspni3p7_000002.t1
chr_1_1	AUGUSTUS	gene	4661	6760	71.2728510984	-	.	Alias=pvr_chr_1_1_000288;ID=Aspni3p7_000003;Name=Aspni3p7_000003;depth=0;locus=L000003;status=Low expression
chr_1_1	AUGUSTUS	mRNA	4661	6760	71.2728510984	-	.	ID=Aspni3p7_000003.t1;Name=Aspni3p7_000003;Parent=Aspni3p7_000003
chr_1_1	AUGUSTUS	CDS	4661	4682	1.31774313289	-	.	ID=Aspni3p7_000003.t1.cds;Name=Aspni3p7_000003;Parent=Aspni3p7_000003.t1
chr_1_1	AUGUSTUS	CDS	4733	4846	1.37845140266	-	.	ID=Aspni3p7_000003.t1.cds;Name=Aspni3p7_000003;Parent=Aspni3p7_000003.t1
chr_1_1	AUGUSTUS	CDS	4946	5063	1.66902280081	-	.	ID=Aspni3p7_000003.t1.cds;Name=Aspni3p7_000003;Parent=Aspni3p7_000003.t1
chr_1_1	AUGUSTUS	CDS	5126	5365	1.75647131023	-	.	ID=Aspni3p7_000003.t1.cds;Name=Aspni3p7_000003;Parent=Aspni3p7_000003.t1
chr_1_1	AUGUSTUS	CDS	5422	5507	1.75647131023	-	.	ID=Aspni3p7_000003.t1.cds;Name=Aspni3p7_000003;Parent=Aspni3p7_000003.t1
chr_1_1	AUGUSTUS	CDS	5568	5708	1.75647131023	-	.	ID=Aspni3p7_000003.t1.cds;Name=Aspni3p7_000003;Parent=Aspni3p7_000003.t1
chr_1_1	AUGUSTUS	CDS	5758	6127	1.75647131023	-	.	ID=Aspni3p7_000003.t1.cds;Name=Aspni3p7_000003;Parent=Aspni3p7_000003.t1
chr_1_1	AUGUSTUS	CDS	6182	6279	1.75647131023	-	.	ID=Aspni3p7_000003.t1.cds;Name=Aspni3p7_000003;Parent=Aspni3p7_000003.t1
chr_1_1	AUGUSTUS	CDS	6328	6389	1.47770136871	-	.	ID=Aspni3p7_000003.t1.cds;Name=Aspni3p7_000003;Parent=Aspni3p7_000003.t1
chr_1_1	AUGUSTUS	CDS	6437	6491	1.31774313289	-	.	ID=Aspni3p7_000003.t1.cds;Name=Aspni3p7_000003;Parent=Aspni3p7_000003.t1
chr_1_1	AUGUSTUS	CDS	6536	6599	1.20355419451	-	.	ID=Aspni3p7_000003.t1.cds;Name=Aspni3p7_000003;Parent=Aspni3p7_000003.t1
chr_1_1	AUGUSTUS	CDS	6649	6760	1.0	-	.	ID=Aspni3p7_000003.t1.cds;Name=Aspni3p7_000003;Parent=Aspni3p7_000003.t1
chr_1_1	AUGUSTUS	gene	7284	8832	13.1417141058	+	.	Alias=pvr_chr_1_1_000401;ID=Aspni3p7_000004;Name=Aspni3p7_000004;depth=1;locus=L000004;status=Low expression
chr_1_1	AUGUSTUS	mRNA	7284	8832	13.1417141058	+	.	ID=Aspni3p7_000004.t1;Name=Aspni3p7_000004;Parent=Aspni3p7_000004
chr_1_1	AUGUSTUS	CDS	7284	7515	3.62467358552	+	.	ID=Aspni3p7_000004.t1.cds;Name=Aspni3p7_000004;Parent=Aspni3p7_000004.t1
chr_1_1	AUGUSTUS	CDS	7574	7863	3.6509598381	+	.	ID=Aspni3p7_000004.t1.cds;Name=Aspni3p7_000004;Parent=Aspni3p7_000004.t1
chr_1_1	AUGUSTUS	CDS	7933	8509	3.6509598381	+	.	ID=Aspni3p7_000004.t1.cds;Name=Aspni3p7_000004;Parent=Aspni3p7_000004.t1
chr_1_1	AUGUSTUS	CDS	8567	8832	3.62666747568	+	.	ID=Aspni3p7_000004.t1.cds;Name=Aspni3p7_000004;Parent=Aspni3p7_000004.t1
chr_1_1	AUGUSTUS	gene	8965	9822	5.68919733244	-	.	Alias=pvr_chr_1_1_000469;ID=Aspni3p7_000005;Name=Aspni3p7_000005;depth=1;locus=L000005;status=Low expression
chr_1_1	AUGUSTUS	mRNA	8965	9822	5.68919733244	-	.	ID=Aspni3p7_000005.t1;Name=Aspni3p7_000005;Parent=Aspni3p7_000005
chr_1_1	AUGUSTUS	CDS	8965	9103	3.52005839996	-	.	ID=Aspni3p7_000005.t1.cds;Name=Aspni3p7_000005;Parent=Aspni3p7_000005.t1
chr_1_1	AUGUSTUS	CDS	9161	9722	3.52005839996	-	.	ID=Aspni3p7_000005.t1.cds;Name=Aspni3p7_000005;Parent=Aspni3p7_000005.t1
chr_1_1	AUGUSTUS	CDS	9783	9822	3.06097654062	-	.	ID=Aspni3p7_000005.t1.cds;Name=Aspni3p7_000005;Parent=Aspni3p7_000005.t1
chr_1_1	AUGUSTUS	gene	10292	11697	7.9665614343	+	.	Alias=pvr_chr_1_1_000537;ID=Aspni3p7_000006;Name=Aspni3p7_000006;depth=0;locus=L000006;status=Low expression
chr_1_1	AUGUSTUS	mRNA	10292	11697	7.9665614343	+	.	ID=Aspni3p7_000006.t1;Name=Aspni3p7_000006;Parent=Aspni3p7_000006
chr_1_1	AUGUSTUS	CDS	10292	10527	3.75259397606	+	.	ID=Aspni3p7_000006.t1.cds;Name=Aspni3p7_000006;Parent=Aspni3p7_000006.t1
chr_1_1	AUGUSTUS	CDS	10584	10691	3.76659588134	+	.	ID=Aspni3p7_000006.t1.cds;Name=Aspni3p7_000006;Parent=Aspni3p7_000006.t1
chr_1_1	AUGUSTUS	CDS	10752	11697	3.7575004931	+	.	ID=Aspni3p7_000006.t1.cds;Name=Aspni3p7_000006;Parent=Aspni3p7_000006.t1
chr_1_1	AUGUSTUS	gene	11982	13827	16.1376322631	-	.	Alias=pvr_chr_1_1_000627;ID=Aspni3p7_000007;Name=Aspni3p7_000007;depth=0;locus=L000007;status=Low expression
chr_1_1	AUGUSTUS	mRNA	11982	13827	16.1376322631	-	.	ID=Aspni3p7_000007.t1;Name=Aspni3p7_000007;Parent=Aspni3p7_000007
chr_1_1	AUGUSTUS	CDS	11982	12370	3.49651943082	-	.	ID=Aspni3p7_000007.t1.cds;Name=Aspni3p7_000007;Parent=Aspni3p7_000007.t1
chr_1_1	AUGUSTUS	CDS	12428	12775	3.5668968802	-	.	ID=Aspni3p7_000007.t1.cds;Name=Aspni3p7_000007;Parent=Aspni3p7_000007.t1
chr_1_1	AUGUSTUS	CDS	12824	13044	3.5668968802	-	.	ID=Aspni3p7_000007.t1.cds;Name=Aspni3p7_000007;Parent=Aspni3p7_000007.t1
chr_1_1	AUGUSTUS	CDS	13096	13396	3.17919712466	-	.	ID=Aspni3p7_000007.t1.cds;Name=Aspni3p7_000007;Parent=Aspni3p7_000007.t1
chr_1_1	AUGUSTUS	CDS	13446	13827	3.04280440328	-	.	ID=Aspni3p7_000007.t1.cds;Name=Aspni3p7_000007;Parent=Aspni3p7_000007.t1
chr_1_1	AUGUSTUS	gene	14110	15158	5.63179980529	+	.	Alias=pvr_chr_1_1_000769;ID=Aspni3p7_000008;Name=Aspni3p7_000008;depth=1;locus=L000008;status=Low expression
chr_1_1	AUGUSTUS	mRNA	14110	15158	5.63179980529	+	.	ID=Aspni3p7_000008.t1;Name=Aspni3p7_000008;Parent=Aspni3p7_000008
chr_1_1	AUGUSTUS	CDS	14110	14179	1.52075921949	+	.	ID=Aspni3p7_000008.t1.cds;Name=Aspni3p7_000008;Parent=Aspni3p7_000008.t1
chr_1_1	AUGUSTUS	CDS	14234	14387	1.84544814487	+	.	ID=Aspni3p7_000008.t1.cds;Name=Aspni3p7_000008;Parent=Aspni3p7_000008.t1
chr_1_1	AUGUSTUS	CDS	14439	14854	1.84544814487	+	.	ID=Aspni3p7_000008.t1.cds;Name=Aspni3p7_000008;Parent=Aspni3p7_000008.t1
chr_1_1	AUGUSTUS	CDS	14920	15158	1.81230716342	+	.	ID=Aspni3p7_000008.t1.cds;Name=Aspni3p7_000008;Parent=Aspni3p7_000008.t1
chr_1_1	fixgff	gene	15949	16695	0.707630522088	-	.	Alias=gm_000009;ID=Aspni3p7_000009;Name=Aspni3p7_000009;depth=4;locus=L000009;status=Low expression
chr_1_1	fixgff	mRNA	15949	16695	0.707630522088	-	.	ID=Aspni3p7_000009.t1;Name=Aspni3p7_000009;Parent=Aspni3p7_000009
chr_1_1	GeneMark.hmm	CDS	15949	16695	1.17938420348	-	0	ID=Aspni3p7_000009.t1.cds;Name=Aspni3p7_000009;Parent=Aspni3p7_000009.t1;gene_id=9_g;transcript_id=9_t
chr_1_1	AUGUSTUS	gene	17410	19551	2.82986210056	+	.	Alias=pvr_chr_1_1_000900;ID=Aspni3p7_000010;Name=Aspni3p7_000010;depth=5;locus=L000010;status=Low expression
chr_1_1	AUGUSTUS	mRNA	17410	19551	2.82986210056	+	.	ID=Aspni3p7_000010.t1;Name=Aspni3p7_000010;Parent=Aspni3p7_000010
chr_1_1	AUGUSTUS	CDS	17410	17489	1.00833333333	+	.	ID=Aspni3p7_000010.t1.cds;Name=Aspni3p7_000010;Parent=Aspni3p7_000010.t1
chr_1_1	AUGUSTUS	CDS	17659	17682	1.33333333333	+	.	ID=Aspni3p7_000010.t1.cds;Name=Aspni3p7_000010;Parent=Aspni3p7_000010.t1
chr_1_1	AUGUSTUS	CDS	17735	18614	1.51757955856	+	.	ID=Aspni3p7_000010.t1.cds;Name=Aspni3p7_000010;Parent=Aspni3p7_000010.t1
chr_1_1	AUGUSTUS	CDS	18667	18728	1.52479815456	+	.	ID=Aspni3p7_000010.t1.cds;Name=Aspni3p7_000010;Parent=Aspni3p7_000010.t1
chr_1_1	AUGUSTUS	CDS	18783	19551	1.5160283956	+	.	ID=Aspni3p7_000010.t1.cds;Name=Aspni3p7_000010;Parent=Aspni3p7_000010.t1
chr_1_1	AUGUSTUS	gene	19752	21177	10.5569012176	-	.	Alias=pvr_chr_1_1_000997;ID=Aspni3p7_000011;Name=Aspni3p7_000011;depth=5;locus=L000011;status=Low expression
chr_1_1	AUGUSTUS	mRNA	19752	21177	10.5569012176	-	.	ID=Aspni3p7_000011.t1;Name=Aspni3p7_000011;Parent=Aspni3p7_000011
chr_1_1	AUGUSTUS	CDS	19752	19811	4.18451403357	-	.	ID=Aspni3p7_000011.t1.cds;Name=Aspni3p7_000011;Parent=Aspni3p7_000011.t1
chr_1_1	AUGUSTUS	CDS	19868	20221	4.31265473709	-	.	ID=Aspni3p7_000011.t1.cds;Name=Aspni3p7_000011;Parent=Aspni3p7_000011.t1
chr_1_1	AUGUSTUS	CDS	20277	20941	5.23596300777	-	.	ID=Aspni3p7_000011.t1.cds;Name=Aspni3p7_000011;Parent=Aspni3p7_000011.t1
chr_1_1	AUGUSTUS	CDS	21003	21177	5.0276227479	-	.	ID=Aspni3p7_000011.t1.cds;Name=Aspni3p7_000011;Parent=Aspni3p7_000011.t1
chr_1_1	AUGUSTUS	gene	22386	24188	3.99500831946	-	.	Alias=pvr_chr_1_1_001106;ID=Aspni3p7_000012;Name=Aspni3p7_000012;depth=14;locus=L000012;status=Matches RNA-Seq data
chr_1_1	AUGUSTUS	mRNA	22386	24188	3.99500831946	-	.	ID=Aspni3p7_000012.t1;Name=Aspni3p7_000012;Parent=Aspni3p7_000012
chr_1_1	AUGUSTUS	CDS	22386	24188	3.99500831946	-	.	ID=Aspni3p7_000012.t1.cds;Name=Aspni3p7_000012;Parent=Aspni3p7_000012.t1
chr_1_1	AUGUSTUS	gene	24800	26012	551.820005277	-	.	Alias=pvr_chr_1_1_001210;ID=Aspni3p7_000013;Name=Aspni3p7_000013;depth=10;locus=L000013;status=Matches RNA-Seq data
chr_1_1	AUGUSTUS	mRNA	24800	26012	551.820005277	-	.	ID=Aspni3p7_000013.t1;Name=Aspni3p7_000013;Parent=Aspni3p7_000013
chr_1_1	AUGUSTUS	CDS	24800	25394	8.60932357404	-	.	ID=Aspni3p7_000013.t1.cds;Name=Aspni3p7_000013;Parent=Aspni3p7_000013.t1
chr_1_1	AUGUSTUS	CDS	25447	25534	16.6265961216	-	.	ID=Aspni3p7_000013.t1.cds;Name=Aspni3p7_000013;Parent=Aspni3p7_000013.t1
chr_1_1	AUGUSTUS	CDS	25584	25636	13.9108083523	-	.	ID=Aspni3p7_000013.t1.cds;Name=Aspni3p7_000013;Parent=Aspni3p7_000013.t1
chr_1_1	AUGUSTUS	CDS	25690	26012	7.48232313012	-	.	ID=Aspni3p7_000013.t1.cds;Name=Aspni3p7_000013;Parent=Aspni3p7_000013.t1
chr_1_1	AUGUSTUS	gene	28498	30993	27.6794471847	+	.	Alias=pvr_chr_1_1_001375;ID=Aspni3p7_000014;Name=Aspni3p7_000014;depth=81;locus=L000014;status=Matches RNA-Seq data
chr_1_1	AUGUSTUS	mRNA	28498	30993	27.6794471847	+	.	ID=Aspni3p7_000014.t1;Name=Aspni3p7_000014;Parent=Aspni3p7_000014
chr_1_1	AUGUSTUS	CDS	28498	29503	8.97561653895	+	.	ID=Aspni3p7_000014.t1.cds;Name=Aspni3p7_000014;Parent=Aspni3p7_000014.t1
chr_1_1	AUGUSTUS	CDS	29552	30993	9.25154736657	+	.	ID=Aspni3p7_000014.t1.cds;Name=Aspni3p7_000014;Parent=Aspni3p7_000014.t1
chr_1_1	AUGUSTUS	gene	31372	32030	16.786119184	+	.	Alias=pvr_chr_1_1_001484;ID=Aspni3p7_000015;Name=Aspni3p7_000015;depth=2180;locus=L000015;status=Matches RNA-Seq data
chr_1_1	AUGUSTUS	mRNA	31372	32030	16.786119184	+	.	ID=Aspni3p7_000015.t1;Name=Aspni3p7_000015;Parent=Aspni3p7_000015
chr_1_1	AUGUSTUS	CDS	31372	31818	7.1124251142	+	.	ID=Aspni3p7_000015.t1.cds;Name=Aspni3p7_000015;Parent=Aspni3p7_000015.t1
chr_1_1	AUGUSTUS	CDS	31896	32030	7.08033571437	+	.	ID=Aspni3p7_000015.t1.cds;Name=Aspni3p7_000015;Parent=Aspni3p7_000015.t1
chr_1_1	AUGUSTUS	gene	32209	36505	1312382.91353	-	.	Alias=pvr_chr_1_1_001551;ID=Aspni3p7_000016;Name=Aspni3p7_000016;depth=187;locus=L000016;status=Matches RNA-Seq data
chr_1_1	AUGUSTUS	mRNA	32209	36505	1312382.91353	-	.	ID=Aspni3p7_000016.t1;Name=Aspni3p7_000016;Parent=Aspni3p7_000016
chr_1_1	AUGUSTUS	CDS	32209	32639	6.67617839276	-	.	ID=Aspni3p7_000016.t1.cds;Name=Aspni3p7_000016;Parent=Aspni3p7_000016.t1
chr_1_1	AUGUSTUS	CDS	32692	33254	11.5447548909	-	.	ID=Aspni3p7_000016.t1.cds;Name=Aspni3p7_000016;Parent=Aspni3p7_000016.t1
chr_1_1	AUGUSTUS	CDS	33301	33548	11.3622142419	-	.	ID=Aspni3p7_000016.t1.cds;Name=Aspni3p7_000016;Parent=Aspni3p7_000016.t1
chr_1_1	AUGUSTUS	CDS	33596	33687	11.0828711165	-	.	ID=Aspni3p7_000016.t1.cds;Name=Aspni3p7_000016;Parent=Aspni3p7_000016.t1
chr_1_1	AUGUSTUS	CDS	33734	35431	9.59261465088	-	.	ID=Aspni3p7_000016.t1.cds;Name=Aspni3p7_000016;Parent=Aspni3p7_000016.t1
chr_1_1	AUGUSTUS	CDS	35482	35964	8.64459000254	-	.	ID=Aspni3p7_000016.t1.cds;Name=Aspni3p7_000016;Parent=Aspni3p7_000016.t1
chr_1_1	AUGUSTUS	CDS	36035	36080	10.2960480565	-	.	ID=Aspni3p7_000016.t1.cds;Name=Aspni3p7_000016;Parent=Aspni3p7_000016.t1
chr_1_1	AUGUSTUS	CDS	36168	36404	10.5865622544	-	.	ID=Aspni3p7_000016.t1.cds;Name=Aspni3p7_000016;Parent=Aspni3p7_000016.t1
chr_1_1	AUGUSTUS	CDS	36503	36505	3.82970843102	-	.	ID=Aspni3p7_000016.t1.cds;Name=Aspni3p7_000016;Parent=Aspni3p7_000016.t1
chr_1_1	AUGUSTUS	gene	38755	39661	8.57919847329	-	.	Alias=pvr_chr_1_1_001885;ID=Aspni3p7_000017;Name=Aspni3p7_000017;depth=234;locus=L000017;status=Matches RNA-Seq data
chr_1_1	AUGUSTUS	mRNA	38755	39661	8.57919847329	-	.	ID=Aspni3p7_000017.t1;Name=Aspni3p7_000017;Parent=Aspni3p7_000017
chr_1_1	AUGUSTUS	CDS	38755	39540	6.61541651928	-	.	ID=Aspni3p7_000017.t1.cds;Name=Aspni3p7_000017;Parent=Aspni3p7_000017.t1
chr_1_1	AUGUSTUS	CDS	39602	39661	3.89054798664	-	.	ID=Aspni3p7_000017.t1.cds;Name=Aspni3p7_000017;Parent=Aspni3p7_000017.t1
chr_1_1	AUGUSTUS	gene	40462	44063	994.777442769	+	.	Alias=pvr_chr_1_1_001932;ID=Aspni3p7_000018;Name=Aspni3p7_000018;depth=56;locus=L000018;status=Matches RNA-Seq data
chr_1_1	AUGUSTUS	mRNA	40462	44063	994.777442769	+	.	ID=Aspni3p7_000018.t1;Name=Aspni3p7_000018;Parent=Aspni3p7_000018
chr_1_1	AUGUSTUS	CDS	40462	40773	10.3947255784	+	.	ID=Aspni3p7_000018.t1.cds;Name=Aspni3p7_000018;Parent=Aspni3p7_000018.t1
chr_1_1	AUGUSTUS	CDS	40844	41286	19.6499232365	+	.	ID=Aspni3p7_000018.t1.cds;Name=Aspni3p7_000018;Parent=Aspni3p7_000018.t1
chr_1_1	AUGUSTUS	CDS	41341	43450	17.4418629724	+	.	ID=Aspni3p7_000018.t1.cds;Name=Aspni3p7_000018;Parent=Aspni3p7_000018.t1
chr_1_1	AUGUSTUS	CDS	43503	44063	7.53915958257	+	.	ID=Aspni3p7_000018.t1.cds;Name=Aspni3p7_000018;Parent=Aspni3p7_000018.t1
chr_1_1	AUGUSTUS	gene	45073	46242	1.90051282051	+	.	Alias=pvr_chr_1_1_002092;ID=Aspni3p7_000019;Name=Aspni3p7_000019;depth=0;locus=L000019;status=Low expression
chr_1_1	AUGUSTUS	mRNA	45073	46242	1.90051282051	+	.	ID=Aspni3p7_000019.t1;Name=Aspni3p7_000019;Parent=Aspni3p7_000019
chr_1_1	AUGUSTUS	CDS	45073	46242	3.16752136752	+	.	ID=Aspni3p7_000019.t1.cds;Name=Aspni3p7_000019;Parent=Aspni3p7_000019.t1
chr_1_1	AUGUSTUS	gene	47583	49279	6.1289559591	-	.	Alias=pvr_chr_1_1_002197;ID=Aspni3p7_000020;Name=Aspni3p7_000020;depth=5;locus=L000020;status=Low expression
chr_1_1	AUGUSTUS	mRNA	47583	49279	6.1289559591	-	.	ID=Aspni3p7_000020.t1;Name=Aspni3p7_000020;Parent=Aspni3p7_000020
chr_1_1	AUGUSTUS	CDS	47583	47909	3.72986478186	-	.	ID=Aspni3p7_000020.t1.cds;Name=Aspni3p7_000020;Parent=Aspni3p7_000020.t1
chr_1_1	AUGUSTUS	CDS	47979	48850	4.98888153054	-	.	ID=Aspni3p7_000020.t1.cds;Name=Aspni3p7_000020;Parent=Aspni3p7_000020.t1
chr_1_1	AUGUSTUS	CDS	48910	49279	4.94062032894	-	.	ID=Aspni3p7_000020.t1.cds;Name=Aspni3p7_000020;Parent=Aspni3p7_000020.t1
chr_1_1	fixgff	gene	50040	50633	0.6	+	.	Alias=gm_000021;ID=Aspni3p7_000021;Name=Aspni3p7_000021;depth=5;locus=L000021;status=Low expression
chr_1_1	fixgff	mRNA	50040	50633	0.6	+	.	ID=Aspni3p7_000021.t1;Name=Aspni3p7_000021;Parent=Aspni3p7_000021
chr_1_1	GeneMark.hmm	CDS	50040	50557	1.0	+	0	ID=Aspni3p7_000021.t1.cds;Name=Aspni3p7_000021;Parent=Aspni3p7_000021.t1;gene_id=21_g;transcript_id=21_t
chr_1_1	GeneMark.hmm	CDS	50594	50633	1.0	+	2	ID=Aspni3p7_000021.t1.cds;Name=Aspni3p7_000021;Parent=Aspni3p7_000021.t1;gene_id=21_g;transcript_id=21_t
chr_1_1	AUGUSTUS	gene	52920	53561	2.20280373832	-	.	Alias=pvr_chr_1_1_002407;ID=Aspni3p7_000022;Name=Aspni3p7_000022;depth=1;locus=L000022;status=Low expression
chr_1_1	AUGUSTUS	mRNA	52920	53561	2.20280373832	-	.	ID=Aspni3p7_000022.t1;Name=Aspni3p7_000022;Parent=Aspni3p7_000022
chr_1_1	AUGUSTUS	CDS	52920	53561	3.67133956386	-	.	ID=Aspni3p7_000022.t1.cds;Name=Aspni3p7_000022;Parent=Aspni3p7_000022.t1
chr_1_1	AUGUSTUS	gene	54159	56260	2.73706677401	+	.	Alias=pvr_chr_1_1_002466;ID=Aspni3p7_000023;Name=Aspni3p7_000023;depth=0;locus=L000023;status=Low expression
chr_1_1	AUGUSTUS	mRNA	54159	56260	2.73706677401	+	.	ID=Aspni3p7_000023.t1;Name=Aspni3p7_000023;Parent=Aspni3p7_000023
chr_1_1	AUGUSTUS	CDS	54159	54656	1.49113582659	+	.	ID=Aspni3p7_000023.t1.cds;Name=Aspni3p7_000023;Parent=Aspni3p7_000023.t1
chr_1_1	AUGUSTUS	CDS	54753	54978	1.74423090331	+	.	ID=Aspni3p7_000023.t1.cds;Name=Aspni3p7_000023;Parent=Aspni3p7_000023.t1
chr_1_1	AUGUSTUS	CDS	55043	55747	1.74285683765	+	.	ID=Aspni3p7_000023.t1.cds;Name=Aspni3p7_000023;Parent=Aspni3p7_000023.t1
chr_1_1	AUGUSTUS	CDS	56103	56260	1.00635508647	+	.	ID=Aspni3p7_000023.t1.cds;Name=Aspni3p7_000023;Parent=Aspni3p7_000023.t1
chr_1_1	AUGUSTUS	gene	59158	62667	6.29043770922	-	.	Alias=pvr_chr_1_1_002721;ID=Aspni3p7_000024;Name=Aspni3p7_000024;depth=12;locus=L000024;status=Matches RNA-Seq data
chr_1_1	AUGUSTUS	mRNA	59158	62667	6.29043770922	-	.	ID=Aspni3p7_000024.t1;Name=Aspni3p7_000024;Parent=Aspni3p7_000024
chr_1_1	AUGUSTUS	CDS	59158	59368	3.44232159828	-	.	ID=Aspni3p7_000024.t1.cds;Name=Aspni3p7_000024;Parent=Aspni3p7_000024.t1
chr_1_1	AUGUSTUS	CDS	59435	62667	3.65476468694	-	.	ID=Aspni3p7_000024.t1.cds;Name=Aspni3p7_000024;Parent=Aspni3p7_000024.t1
chr_1_1	AUGUSTUS	gene	62836	63480	1.5311627907	-	.	Alias=pvr_chr_1_1_002885;ID=Aspni3p7_000025;Name=Aspni3p7_000025;depth=7;locus=L000024;status=Low expression
chr_1_1	AUGUSTUS	mRNA	62836	63480	1.5311627907	-	.	ID=Aspni3p7_000025.t1;Name=Aspni3p7_000025;Parent=Aspni3p7_000025
chr_1_1	AUGUSTUS	CDS	62836	63480	2.5519379845	-	.	ID=Aspni3p7_000025.t1.cds;Name=Aspni3p7_000025;Parent=Aspni3p7_000025.t1
chr_1_1	AUGUSTUS	gene	63827	64684	2.12658227848	-	.	Alias=pvr_chr_1_1_002920;ID=Aspni3p7_000026;Name=Aspni3p7_000026;depth=3;locus=L000025;status=Low expression
chr_1_1	AUGUSTUS	mRNA	63827	64684	2.12658227848	-	.	ID=Aspni3p7_000026.t1;Name=Aspni3p7_000026;Parent=Aspni3p7_000026
chr_1_1	AUGUSTUS	CDS	63827	64183	2.66666666666	-	.	ID=Aspni3p7_000026.t1.cds;Name=Aspni3p7_000026;Parent=Aspni3p7_000026.t1
chr_1_1	AUGUSTUS	CDS	64448	64684	2.6582278481	-	.	ID=Aspni3p7_000026.t1.cds;Name=Aspni3p7_000026;Parent=Aspni3p7_000026.t1
chr_1_1	AUGUSTUS	gene	67799	68764	1.01677018634	+	.	Alias=pvr_chr_1_1_003117;ID=Aspni3p7_000027;Name=Aspni3p7_000027;depth=0;locus=L000026;status=Low expression
chr_1_1	AUGUSTUS	mRNA	67799	68764	1.01677018634	+	.	ID=Aspni3p7_000027.t1;Name=Aspni3p7_000027;Parent=Aspni3p7_000027
chr_1_1	AUGUSTUS	CDS	67799	68764	1.69461697723	+	.	ID=Aspni3p7_000027.t1.cds;Name=Aspni3p7_000027;Parent=Aspni3p7_000027.t1
chr_1_1	AUGUSTUS	gene	70764	71666	41.1810919956	-	.	Alias=pvr_chr_1_1_003300;ID=Aspni3p7_000028;Name=Aspni3p7_000028;depth=2152;locus=L000027;status=Matches RNA-Seq data
chr_1_1	AUGUSTUS	mRNA	70764	71666	41.1810919956	-	.	ID=Aspni3p7_000028.t1;Name=Aspni3p7_000028;Parent=Aspni3p7_000028
chr_1_1	AUGUSTUS	CDS	70764	71148	11.1321648803	-	.	ID=Aspni3p7_000028.t1.cds;Name=Aspni3p7_000028;Parent=Aspni3p7_000028.t1
chr_1_1	AUGUSTUS	CDS	71206	71666	11.0978661666	-	.	ID=Aspni3p7_000028.t1.cds;Name=Aspni3p7_000028;Parent=Aspni3p7_000028.t1
chr_1_1	AUGUSTUS	gene	76755	77627	5.38659793815	+	.	Alias=pvr_chr_1_1_003539;ID=Aspni3p7_000029;Name=Aspni3p7_000029;depth=58;locus=L000028;status=Matches RNA-Seq data
chr_1_1	AUGUSTUS	mRNA	76755	77627	5.38659793815	+	.	ID=Aspni3p7_000029.t1;Name=Aspni3p7_000029;Parent=Aspni3p7_000029
chr_1_1	AUGUSTUS	CDS	76755	77627	5.38659793815	+	.	ID=Aspni3p7_000029.t1.cds;Name=Aspni3p7_000029;Parent=Aspni3p7_000029.t1
chr_1_1	AUGUSTUS	gene	78077	79710	20.6102601032	-	.	Alias=pvr_chr_1_1_003599;ID=Aspni3p7_000030;Name=Aspni3p7_000030;depth=110;locus=L000029;status=Matches RNA-Seq data
chr_1_1	AUGUSTUS	mRNA	78077	79710	20.6102601032	-	.	ID=Aspni3p7_000030.t1;Name=Aspni3p7_000030;Parent=Aspni3p7_000030
chr_1_1	AUGUSTUS	CDS	78077	78136	6.35201336912	-	.	ID=Aspni3p7_000030.t1.cds;Name=Aspni3p7_000030;Parent=Aspni3p7_000030.t1
chr_1_1	AUGUSTUS	CDS	78187	79710	6.48936294858	-	.	ID=Aspni3p7_000030.t1.cds;Name=Aspni3p7_000030;Parent=Aspni3p7_000030.t1
chr_1_1	AUGUSTUS	gene	80820	82348	3.51596127262	+	.	Alias=pvr_chr_1_1_003712;ID=Aspni3p7_000031;Name=Aspni3p7_000031;depth=2;locus=L000030;status=Low expression
chr_1_1	AUGUSTUS	mRNA	80820	82348	3.51596127262	+	.	ID=Aspni3p7_000031.t1;Name=Aspni3p7_000031;Parent=Aspni3p7_000031
chr_1_1	AUGUSTUS	CDS	80820	80946	3.3083573487	+	.	ID=Aspni3p7_000031.t1.cds;Name=Aspni3p7_000031;Parent=Aspni3p7_000031.t1
chr_1_1	AUGUSTUS	CDS	81000	82348	3.54250453426	+	.	ID=Aspni3p7_000031.t1.cds;Name=Aspni3p7_000031;Parent=Aspni3p7_000031.t1
chr_1_1	AUGUSTUS	gene	83848	84788	17.7657247346	-	.	Alias=pvr_chr_1_1_003841;ID=Aspni3p7_000032;Name=Aspni3p7_000032;depth=50;locus=L000031;status=Matches RNA-Seq data
chr_1_1	AUGUSTUS	mRNA	83848	84788	17.7657247346	-	.	ID=Aspni3p7_000032.t1;Name=Aspni3p7_000032;Parent=Aspni3p7_000032
chr_1_1	AUGUSTUS	CDS	83848	84419	7.3098604812	-	.	ID=Aspni3p7_000032.t1.cds;Name=Aspni3p7_000032;Parent=Aspni3p7_000032.t1
chr_1_1	AUGUSTUS	CDS	84497	84788	7.29113426184	-	.	ID=Aspni3p7_000032.t1.cds;Name=Aspni3p7_000032;Parent=Aspni3p7_000032.t1
chr_1_1	AUGUSTUS	gene	85396	86048	3.875	+	.	Alias=pvr_chr_1_1_003912;ID=Aspni3p7_000033;Name=Aspni3p7_000033;depth=30;locus=L000032;status=Matches RNA-Seq data
chr_1_1	AUGUSTUS	mRNA	85396	86048	3.875	+	.	ID=Aspni3p7_000033.t1;Name=Aspni3p7_000033;Parent=Aspni3p7_000033
chr_1_1	AUGUSTUS	CDS	85396	85497	1.9685019685	+	.	ID=Aspni3p7_000033.t1.cds;Name=Aspni3p7_000033;Parent=Aspni3p7_000033.t1
chr_1_1	AUGUSTUS	CDS	85554	86048	1.9685019685	+	.	ID=Aspni3p7_000033.t1.cds;Name=Aspni3p7_000033;Parent=Aspni3p7_000033.t1
chr_1_1	AUGUSTUS	gene	87233	88870	327.138126474	-	.	Alias=pvr_chr_1_1_003979;ID=Aspni3p7_000034;Name=Aspni3p7_000034;depth=192;locus=L000033;status=Matches RNA-Seq data
chr_1_1	AUGUSTUS	mRNA	87233	88870	327.138126474	-	.	ID=Aspni3p7_000034.t1;Name=Aspni3p7_000034;Parent=Aspni3p7_000034
chr_1_1	AUGUSTUS	CDS	87233	88004	8.6468610252	-	.	ID=Aspni3p7_000034.t1.cds;Name=Aspni3p7_000034;Parent=Aspni3p7_000034.t1
chr_1_1	AUGUSTUS	CDS	88071	88197	12.3897350596	-	.	ID=Aspni3p7_000034.t1.cds;Name=Aspni3p7_000034;Parent=Aspni3p7_000034.t1
chr_1_1	AUGUSTUS	CDS	88495	88624	11.2145737856	-	.	ID=Aspni3p7_000034.t1.cds;Name=Aspni3p7_000034;Parent=Aspni3p7_000034.t1
chr_1_1	AUGUSTUS	CDS	88700	88870	7.35176565621	-	.	ID=Aspni3p7_000034.t1.cds;Name=Aspni3p7_000034;Parent=Aspni3p7_000034.t1
chr_1_1	AUGUSTUS	gene	89292	89870	0.42	-	.	Alias=pvr_chr_1_1_004057;ID=Aspni3p7_000035;Name=Aspni3p7_000035;depth=6;locus=L000034;status=Low expression
chr_1_1	AUGUSTUS	mRNA	89292	89870	0.42	-	.	ID=Aspni3p7_000035.t1;Name=Aspni3p7_000035;Parent=Aspni3p7_000035
chr_1_1	AUGUSTUS	CDS	89292	89870	1.0	-	.	ID=Aspni3p7_000035.t1.cds;Name=Aspni3p7_000035;Parent=Aspni3p7_000035.t1
chr_1_1	AUGUSTUS	gene	93546	95919	225.453498164	+	.	Alias=pvr_chr_1_1_004228;ID=Aspni3p7_000039;Name=Aspni3p7_000039;depth=270;locus=L000037;status=Matches RNA-Seq data
chr_1_1	AUGUSTUS	mRNA	93546	95919	225.453498164	+	.	ID=Aspni3p7_000039.t1;Name=Aspni3p7_000039;Parent=Aspni3p7_000039
chr_1_1	AUGUSTUS	CDS	93546	93642	10.1982483899	+	.	ID=Aspni3p7_000039.t1.cds;Name=Aspni3p7_000039;Parent=Aspni3p7_000039.t1
chr_1_1	AUGUSTUS	CDS	93720	94326	20.0381617006	+	.	ID=Aspni3p7_000039.t1.cds;Name=Aspni3p7_000039;Parent=Aspni3p7_000039.t1
chr_1_1	AUGUSTUS	CDS	94380	95919	9.9292403922	+	.	ID=Aspni3p7_000039.t1.cds;Name=Aspni3p7_000039;Parent=Aspni3p7_000039.t1
chr_1_1	AUGUSTUS	gene	98474	98842	1.146	+	.	Alias=pvr_chr_1_1_004411;ID=Aspni3p7_000040;Name=Aspni3p7_000040;depth=3;locus=L000038;status=Low expression
chr_1_1	AUGUSTUS	mRNA	98474	98842	1.146	+	.	ID=Aspni3p7_000040.t1;Name=Aspni3p7_000040;Parent=Aspni3p7_000040
chr_1_1	AUGUSTUS	CDS	98474	98585	2.0	+	.	ID=Aspni3p7_000040.t1.cds;Name=Aspni3p7_000040;Parent=Aspni3p7_000040.t1
chr_1_1	AUGUSTUS	CDS	98640	98842	2.0	+	.	ID=Aspni3p7_000040.t1.cds;Name=Aspni3p7_000040;Parent=Aspni3p7_000040.t1
chr_1_1	AUGUSTUS	gene	98940	99212	0.588	+	.	Alias=pvr_chr_1_1_004431;ID=Aspni3p7_000041;Name=Aspni3p7_000041;depth=3;locus=L000039;status=Low expression
chr_1_1	AUGUSTUS	mRNA	98940	99212	0.588	+	.	ID=Aspni3p7_000041.t1;Name=Aspni3p7_000041;Parent=Aspni3p7_000041
chr_1_1	AUGUSTUS	CDS	98940	99014	1.0	+	.	ID=Aspni3p7_000041.t1.cds;Name=Aspni3p7_000041;Parent=Aspni3p7_000041.t1
chr_1_1	AUGUSTUS	CDS	99057	99212	1.0	+	.	ID=Aspni3p7_000041.t1.cds;Name=Aspni3p7_000041;Parent=Aspni3p7_000041.t1
chr_1_1	AUGUSTUS	gene	101767	103606	70.4581260914	+	.	Alias=pvr_chr_1_1_004551;ID=Aspni3p7_000042;Name=Aspni3p7_000042;depth=1;locus=L000040;status=Low expression
chr_1_1	AUGUSTUS	mRNA	101767	103606	70.4581260914	+	.	ID=Aspni3p7_000042.t1;Name=Aspni3p7_000042;Parent=Aspni3p7_000042
chr_1_1	AUGUSTUS	CDS	101767	101932	3.45303897664	+	.	ID=Aspni3p7_000042.t1.cds;Name=Aspni3p7_000042;Parent=Aspni3p7_000042.t1
chr_1_1	AUGUSTUS	CDS	101989	102073	3.63272456692	+	.	ID=Aspni3p7_000042.t1.cds;Name=Aspni3p7_000042;Parent=Aspni3p7_000042.t1
chr_1_1	AUGUSTUS	CDS	102131	102179	3.63272456692	+	.	ID=Aspni3p7_000042.t1.cds;Name=Aspni3p7_000042;Parent=Aspni3p7_000042.t1
chr_1_1	AUGUSTUS	CDS	102247	102375	3.63272456692	+	.	ID=Aspni3p7_000042.t1.cds;Name=Aspni3p7_000042;Parent=Aspni3p7_000042.t1
chr_1_1	AUGUSTUS	CDS	102428	102461	3.63272456692	+	.	ID=Aspni3p7_000042.t1.cds;Name=Aspni3p7_000042;Parent=Aspni3p7_000042.t1
chr_1_1	AUGUSTUS	CDS	102514	102771	3.63272456692	+	.	ID=Aspni3p7_000042.t1.cds;Name=Aspni3p7_000042;Parent=Aspni3p7_000042.t1
chr_1_1	AUGUSTUS	CDS	102822	103606	3.44029731878	+	.	ID=Aspni3p7_000042.t1.cds;Name=Aspni3p7_000042;Parent=Aspni3p7_000042.t1
chr_1_1	AUGUSTUS	gene	104074	105118	5.25208278364	-	.	Alias=pvr_chr_1_1_004652;ID=Aspni3p7_000043;Name=Aspni3p7_000043;depth=0;locus=L000041;status=Low expression
chr_1_1	AUGUSTUS	mRNA	104074	105118	5.25208278364	-	.	ID=Aspni3p7_000043.t1;Name=Aspni3p7_000043;Parent=Aspni3p7_000043
chr_1_1	AUGUSTUS	CDS	104074	104596	3.42346620708	-	.	ID=Aspni3p7_000043.t1.cds;Name=Aspni3p7_000043;Parent=Aspni3p7_000043.t1
chr_1_1	AUGUSTUS	CDS	104652	104922	3.44800588556	-	.	ID=Aspni3p7_000043.t1.cds;Name=Aspni3p7_000043;Parent=Aspni3p7_000043.t1
chr_1_1	AUGUSTUS	CDS	105004	105118	2.96623981492	-	.	ID=Aspni3p7_000043.t1.cds;Name=Aspni3p7_000043;Parent=Aspni3p7_000043.t1
chr_1_1	AUGUSTUS	gene	106792	107240	1.188	-	.	Alias=pvr_chr_1_1_004802;ID=Aspni3p7_000044;Name=Aspni3p7_000044;depth=1;locus=L000042;status=Low expression
chr_1_1	AUGUSTUS	mRNA	106792	107240	1.188	-	.	ID=Aspni3p7_000044.t1;Name=Aspni3p7_000044;Parent=Aspni3p7_000044
chr_1_1	AUGUSTUS	CDS	106792	107014	2.0	-	.	ID=Aspni3p7_000044.t1.cds;Name=Aspni3p7_000044;Parent=Aspni3p7_000044.t1
chr_1_1	AUGUSTUS	CDS	107074	107240	2.0	-	.	ID=Aspni3p7_000044.t1.cds;Name=Aspni3p7_000044;Parent=Aspni3p7_000044.t1
chr_1_1	AUGUSTUS	gene	108435	109109	3.0	+	.	Alias=pvr_chr_1_1_004858;ID=Aspni3p7_000045;Name=Aspni3p7_000045;depth=18;locus=L000043;status=Matches RNA-Seq data
chr_1_1	AUGUSTUS	mRNA	108435	109109	3.0	+	.	ID=Aspni3p7_000045.t1;Name=Aspni3p7_000045;Parent=Aspni3p7_000045
chr_1_1	AUGUSTUS	CDS	108435	109109	3.0	+	.	ID=Aspni3p7_000045.t1.cds;Name=Aspni3p7_000045;Parent=Aspni3p7_000045.t1
chr_1_1	AUGUSTUS	gene	109829	111562	3.5167243368	-	.	Alias=pvr_chr_1_1_004890;ID=Aspni3p7_000046;Name=Aspni3p7_000046;depth=86;locus=L000044;status=Matches RNA-Seq data
chr_1_1	AUGUSTUS	mRNA	109829	111562	3.5167243368	-	.	ID=Aspni3p7_000046.t1;Name=Aspni3p7_000046;Parent=Aspni3p7_000046
chr_1_1	AUGUSTUS	CDS	109829	111562	3.5167243368	-	.	ID=Aspni3p7_000046.t1.cds;Name=Aspni3p7_000046;Parent=Aspni3p7_000046.t1
chr_1_1	AUGUSTUS	gene	113639	118006	275.324990832	+	.	Alias=pvr_chr_1_1_005022;ID=Aspni3p7_000048;Name=Aspni3p7_000048;depth=44;locus=L000045;status=Matches RNA-Seq data
chr_1_1	AUGUSTUS	mRNA	113639	118006	275.324990832	+	.	ID=Aspni3p7_000048.t1;Name=Aspni3p7_000048;Parent=Aspni3p7_000048
chr_1_1	AUGUSTUS	CDS	113639	114921	5.27198112498	+	.	ID=Aspni3p7_000048.t1.cds;Name=Aspni3p7_000048;Parent=Aspni3p7_000048.t1
chr_1_1	AUGUSTUS	CDS	114991	115923	8.76447780516	+	.	ID=Aspni3p7_000048.t1.cds;Name=Aspni3p7_000048;Parent=Aspni3p7_000048.t1
chr_1_1	AUGUSTUS	CDS	115989	116512	8.84677517692	+	.	ID=Aspni3p7_000048.t1.cds;Name=Aspni3p7_000048;Parent=Aspni3p7_000048.t1
chr_1_1	AUGUSTUS	CDS	116571	118006	5.38828721922	+	.	ID=Aspni3p7_000048.t1.cds;Name=Aspni3p7_000048;Parent=Aspni3p7_000048.t1
chr_1_1	AUGUSTUS	gene	118177	119620	28.6302644619	-	.	Alias=pvr_chr_1_1_005162;ID=Aspni3p7_000049;Name=Aspni3p7_000049;depth=42;locus=L000046;status=Matches RNA-Seq data
chr_1_1	AUGUSTUS	mRNA	118177	119620	28.6302644619	-	.	ID=Aspni3p7_000049.t1;Name=Aspni3p7_000049;Parent=Aspni3p7_000049
chr_1_1	AUGUSTUS	CDS	118177	119028	9.27536030187	-	.	ID=Aspni3p7_000049.t1.cds;Name=Aspni3p7_000049;Parent=Aspni3p7_000049.t1
chr_1_1	AUGUSTUS	CDS	119084	119620	9.26010317556	-	.	ID=Aspni3p7_000049.t1.cds;Name=Aspni3p7_000049;Parent=Aspni3p7_000049.t1
chr_1_1	AUGUSTUS	gene	120055	121683	5.41252302027	+	.	Alias=pvr_chr_1_1_005274;ID=Aspni3p7_000050;Name=Aspni3p7_000050;depth=21;locus=L000047;status=Matches RNA-Seq data
chr_1_1	AUGUSTUS	mRNA	120055	121683	5.41252302027	+	.	ID=Aspni3p7_000050.t1;Name=Aspni3p7_000050;Parent=Aspni3p7_000050
chr_1_1	AUGUSTUS	CDS	120055	121683	5.41252302027	+	.	ID=Aspni3p7_000050.t1.cds;Name=Aspni3p7_000050;Parent=Aspni3p7_000050.t1
chr_1_1	AUGUSTUS	gene	122330	123052	5.49999999999	+	.	Alias=pvr_chr_1_1_005384;ID=Aspni3p7_000051;Name=Aspni3p7_000051;depth=135;locus=L000048;status=Matches RNA-Seq data
chr_1_1	AUGUSTUS	mRNA	122330	123052	5.49999999999	+	.	ID=Aspni3p7_000051.t1;Name=Aspni3p7_000051;Parent=Aspni3p7_000051
chr_1_1	AUGUSTUS	CDS	122330	123052	5.49999999999	+	.	ID=Aspni3p7_000051.t1.cds;Name=Aspni3p7_000051;Parent=Aspni3p7_000051.t1
chr_1_1	fixgff	gene	123119	125536	10.5316859962	-	.	Alias=gm_000044;ID=Aspni3p7_000052;Name=Aspni3p7_000052;depth=5;locus=L000049;status=Low expression
chr_1_1	fixgff	mRNA	123119	125536	10.5316859962	-	.	ID=Aspni3p7_000052.t1;Name=Aspni3p7_000052;Parent=Aspni3p7_000052
chr_1_1	GeneMark.hmm	CDS	123119	124025	3.12426082878	-	2	ID=Aspni3p7_000052.t1.cds;Name=Aspni3p7_000052;Parent=Aspni3p7_000052.t1;gene_id=44_g;transcript_id=44_t
chr_1_1	GeneMark.hmm	CDS	124076	124246	3.42020135336	-	2	ID=Aspni3p7_000052.t1.cds;Name=Aspni3p7_000052;Parent=Aspni3p7_000052.t1;gene_id=44_g;transcript_id=44_t
chr_1_1	GeneMark.hmm	CDS	124293	124974	3.42020135336	-	1	ID=Aspni3p7_000052.t1.cds;Name=Aspni3p7_000052;Parent=Aspni3p7_000052.t1;gene_id=44_g;transcript_id=44_t
chr_1_1	GeneMark.hmm	CDS	125028	125422	2.99346301454	-	2	ID=Aspni3p7_000052.t1.cds;Name=Aspni3p7_000052;Parent=Aspni3p7_000052.t1;gene_id=44_g;transcript_id=44_t
chr_1_1	GeneMark.hmm	CDS	125508	125536	2.56709597008	-	0	ID=Aspni3p7_000052.t1.cds;Name=Aspni3p7_000052;Parent=Aspni3p7_000052.t1;gene_id=44_g;transcript_id=44_t
chr_1_1	fixgff	gene	126038	127612	24.6930917875	-	.	Alias=gm_000045;ID=Aspni3p7_000053;Name=Aspni3p7_000053;depth=1;locus=L000050;status=Low expression
chr_1_1	fixgff	mRNA	126038	127612	24.6930917875	-	.	ID=Aspni3p7_000053.t1;Name=Aspni3p7_000053;Parent=Aspni3p7_000053
chr_1_1	GeneMark.hmm	CDS	126038	126348	1.54351619062	-	1	ID=Aspni3p7_000053.t1.cds;Name=Aspni3p7_000053;Parent=Aspni3p7_000053.t1;gene_id=45_g;transcript_id=45_t
chr_1_1	GeneMark.hmm	CDS	126415	126485	1.7983587281	-	2	ID=Aspni3p7_000053.t1.cds;Name=Aspni3p7_000053;Parent=Aspni3p7_000053.t1;gene_id=45_g;transcript_id=45_t
chr_1_1	GeneMark.hmm	CDS	126548	126921	1.7983587281	-	0	ID=Aspni3p7_000053.t1.cds;Name=Aspni3p7_000053;Parent=Aspni3p7_000053.t1;gene_id=45_g;transcript_id=45_t
chr_1_1	GeneMark.hmm	CDS	126978	127045	1.7983587281	-	1	ID=Aspni3p7_000053.t1.cds;Name=Aspni3p7_000053;Parent=Aspni3p7_000053.t1;gene_id=45_g;transcript_id=45_t
chr_1_1	GeneMark.hmm	CDS	127109	127145	1.7983587281	-	0	ID=Aspni3p7_000053.t1.cds;Name=Aspni3p7_000053;Parent=Aspni3p7_000053.t1;gene_id=45_g;transcript_id=45_t
chr_1_1	GeneMark.hmm	CDS	127215	127387	1.47847512728	-	1	ID=Aspni3p7_000053.t1.cds;Name=Aspni3p7_000053;Parent=Aspni3p7_000053.t1;gene_id=45_g;transcript_id=45_t
chr_1_1	GeneMark.hmm	CDS	127434	127480	1.32129094412	-	2	ID=Aspni3p7_000053.t1.cds;Name=Aspni3p7_000053;Parent=Aspni3p7_000053.t1;gene_id=45_g;transcript_id=45_t
chr_1_1	GeneMark.hmm	CDS	127554	127612	1.30495411646	-	0	ID=Aspni3p7_000053.t1.cds;Name=Aspni3p7_000053;Parent=Aspni3p7_000053.t1;gene_id=45_g;transcript_id=45_t
chr_1_1	AUGUSTUS	gene	128603	132070	5.30044576017	-	.	Alias=pvr_chr_1_1_005672;ID=Aspni3p7_000054;Name=Aspni3p7_000054;depth=4;locus=L000051;status=Low expression
chr_1_1	AUGUSTUS	mRNA	128603	132070	5.30044576017	-	.	ID=Aspni3p7_000054.t1;Name=Aspni3p7_000054;Parent=Aspni3p7_000054
chr_1_1	AUGUSTUS	CDS	128603	131251	5.06358592776	-	.	ID=Aspni3p7_000054.t1.cds;Name=Aspni3p7_000054;Parent=Aspni3p7_000054.t1
chr_1_1	AUGUSTUS	CDS	131302	131703	3.96732318711	-	.	ID=Aspni3p7_000054.t1.cds;Name=Aspni3p7_000054;Parent=Aspni3p7_000054.t1
chr_1_1	AUGUSTUS	CDS	131768	132070	3.9577457298	-	.	ID=Aspni3p7_000054.t1.cds;Name=Aspni3p7_000054;Parent=Aspni3p7_000054.t1
chr_1_1	AUGUSTUS	gene	134889	136109	2.10810810812	-	.	Alias=pvr_chr_1_1_005895;ID=Aspni3p7_000055;Name=Aspni3p7_000055;depth=2;locus=L000052;status=Low expression
chr_1_1	AUGUSTUS	mRNA	134889	136109	2.10810810812	-	.	ID=Aspni3p7_000055.t1;Name=Aspni3p7_000055;Parent=Aspni3p7_000055
chr_1_1	AUGUSTUS	CDS	134889	136109	3.51351351352	-	.	ID=Aspni3p7_000055.t1.cds;Name=Aspni3p7_000055;Parent=Aspni3p7_000055.t1
chr_1_1	AUGUSTUS	gene	136948	138184	26.1397478828	+	.	Alias=pvr_chr_1_1_005943;ID=Aspni3p7_000056;Name=Aspni3p7_000056;depth=6;locus=L000053;status=Low expression
chr_1_1	AUGUSTUS	mRNA	136948	138184	26.1397478828	+	.	ID=Aspni3p7_000056.t1;Name=Aspni3p7_000056;Parent=Aspni3p7_000056
chr_1_1	AUGUSTUS	CDS	136948	136992	5.41285714287	+	.	ID=Aspni3p7_000056.t1.cds;Name=Aspni3p7_000056;Parent=Aspni3p7_000056.t1
chr_1_1	AUGUSTUS	CDS	137062	137547	5.41285714287	+	.	ID=Aspni3p7_000056.t1.cds;Name=Aspni3p7_000056;Parent=Aspni3p7_000056.t1
chr_1_1	AUGUSTUS	CDS	137620	137809	5.41285714287	+	.	ID=Aspni3p7_000056.t1.cds;Name=Aspni3p7_000056;Parent=Aspni3p7_000056.t1
chr_1_1	AUGUSTUS	CDS	137878	138047	5.41285714287	+	.	ID=Aspni3p7_000056.t1.cds;Name=Aspni3p7_000056;Parent=Aspni3p7_000056.t1
chr_1_1	AUGUSTUS	CDS	138107	138184	4.11082417581	+	.	ID=Aspni3p7_000056.t1.cds;Name=Aspni3p7_000056;Parent=Aspni3p7_000056.t1
chr_1_1	AUGUSTUS	gene	139278	140204	5.03559870549	+	.	Alias=pvr_chr_1_1_006030;ID=Aspni3p7_000057;Name=Aspni3p7_000057;depth=175;locus=L000054;status=Matches RNA-Seq data
chr_1_1	AUGUSTUS	mRNA	139278	140204	5.03559870549	+	.	ID=Aspni3p7_000057.t1;Name=Aspni3p7_000057;Parent=Aspni3p7_000057
chr_1_1	AUGUSTUS	CDS	139278	140204	5.03559870549	+	.	ID=Aspni3p7_000057.t1.cds;Name=Aspni3p7_000057;Parent=Aspni3p7_000057.t1
chr_1_1	AUGUSTUS	gene	140240	140743	1.0	-	.	Alias=pvr_chr_1_1_006094;ID=Aspni3p7_000058;Name=Aspni3p7_000058;depth=46;locus=L000055;status=Matches RNA-Seq data
chr_1_1	AUGUSTUS	mRNA	140240	140743	1.0	-	.	ID=Aspni3p7_000058.t1;Name=Aspni3p7_000058;Parent=Aspni3p7_000058
chr_1_1	AUGUSTUS	CDS	140240	140743	1.0	-	.	ID=Aspni3p7_000058.t1.cds;Name=Aspni3p7_000058;Parent=Aspni3p7_000058.t1
chr_1_1	AUGUSTUS	gene	140867	142327	1.45927446954	+	.	Alias=pvr_chr_1_1_006116;ID=Aspni3p7_000059;Name=Aspni3p7_000059;depth=70;locus=L000055;status=Matches RNA-Seq data
chr_1_1	AUGUSTUS	mRNA	140867	142327	1.45927446954	+	.	ID=Aspni3p7_000059.t1;Name=Aspni3p7_000059;Parent=Aspni3p7_000059
chr_1_1	AUGUSTUS	CDS	140867	142327	1.45927446954	+	.	ID=Aspni3p7_000059.t1.cds;Name=Aspni3p7_000059;Parent=Aspni3p7_000059.t1
chr_1_1	AUGUSTUS	gene	142871	143535	61.3422040968	+	.	Alias=pvr_chr_1_1_006168;ID=Aspni3p7_000060;Name=Aspni3p7_000060;depth=64;locus=L000056;status=Matches RNA-Seq data
chr_1_1	AUGUSTUS	mRNA	142871	143535	61.3422040968	+	.	ID=Aspni3p7_000060.t1;Name=Aspni3p7_000060;Parent=Aspni3p7_000060
chr_1_1	AUGUSTUS	CDS	142871	143042	6.83508280083	+	.	ID=Aspni3p7_000060.t1.cds;Name=Aspni3p7_000060;Parent=Aspni3p7_000060.t1
chr_1_1	AUGUSTUS	CDS	143097	143159	11.8983519223	+	.	ID=Aspni3p7_000060.t1.cds;Name=Aspni3p7_000060;Parent=Aspni3p7_000060.t1
chr_1_1	AUGUSTUS	CDS	143213	143535	6.78846051024	+	.	ID=Aspni3p7_000060.t1.cds;Name=Aspni3p7_000060;Parent=Aspni3p7_000060.t1
chr_1_1	AUGUSTUS	gene	143883	148526	4.77067183464	-	.	Alias=pvr_chr_1_1_006199;ID=Aspni3p7_000061;Name=Aspni3p7_000061;depth=30;locus=L000057;status=Matches RNA-Seq data
chr_1_1	AUGUSTUS	mRNA	143883	148526	4.77067183464	-	.	ID=Aspni3p7_000061.t1;Name=Aspni3p7_000061;Parent=Aspni3p7_000061
chr_1_1	AUGUSTUS	CDS	143883	148526	4.77067183464	-	.	ID=Aspni3p7_000061.t1.cds;Name=Aspni3p7_000061;Parent=Aspni3p7_000061.t1
chr_1_1	AUGUSTUS	gene	149247	150680	139.282059816	+	.	Alias=pvr_chr_1_1_006427;ID=Aspni3p7_000062;Name=Aspni3p7_000062;depth=186;locus=L000058;status=Matches RNA-Seq data
chr_1_1	AUGUSTUS	mRNA	149247	150680	139.282059816	+	.	ID=Aspni3p7_000062.t1;Name=Aspni3p7_000062;Parent=Aspni3p7_000062
chr_1_1	AUGUSTUS	CDS	149247	149277	8.74542709677	+	.	ID=Aspni3p7_000062.t1.cds;Name=Aspni3p7_000062;Parent=Aspni3p7_000062.t1
chr_1_1	AUGUSTUS	CDS	149328	150204	15.8346590507	+	.	ID=Aspni3p7_000062.t1.cds;Name=Aspni3p7_000062;Parent=Aspni3p7_000062.t1
chr_1_1	AUGUSTUS	CDS	150278	150680	9.05207096175	+	.	ID=Aspni3p7_000062.t1.cds;Name=Aspni3p7_000062;Parent=Aspni3p7_000062.t1
chr_1_1	AUGUSTUS	gene	151546	152329	236.426616251	-	.	Alias=pvr_chr_1_1_006514;ID=Aspni3p7_000063;Name=Aspni3p7_000063;depth=42;locus=L000059;status=Matches RNA-Seq data
chr_1_1	AUGUSTUS	mRNA	151546	152329	236.426616251	-	.	ID=Aspni3p7_000063.t1;Name=Aspni3p7_000063;Parent=Aspni3p7_000063
chr_1_1	AUGUSTUS	CDS	151546	151646	7.10800765941	-	.	ID=Aspni3p7_000063.t1.cds;Name=Aspni3p7_000063;Parent=Aspni3p7_000063.t1
chr_1_1	AUGUSTUS	CDS	151699	151900	14.7680990038	-	.	ID=Aspni3p7_000063.t1.cds;Name=Aspni3p7_000063;Parent=Aspni3p7_000063.t1
chr_1_1	AUGUSTUS	CDS	151956	152080	10.2506073749	-	.	ID=Aspni3p7_000063.t1.cds;Name=Aspni3p7_000063;Parent=Aspni3p7_000063.t1
chr_1_1	AUGUSTUS	CDS	152131	152329	5.93250413076	-	.	ID=Aspni3p7_000063.t1.cds;Name=Aspni3p7_000063;Parent=Aspni3p7_000063.t1
chr_1_1	AUGUSTUS	gene	153149	155265	125.78484426	+	.	Alias=pvr_chr_1_1_006582;ID=Aspni3p7_000064;Name=Aspni3p7_000064;depth=20;locus=L000060;status=Matches RNA-Seq data
chr_1_1	AUGUSTUS	mRNA	153149	155265	125.78484426	+	.	ID=Aspni3p7_000064.t1;Name=Aspni3p7_000064;Parent=Aspni3p7_000064
chr_1_1	AUGUSTUS	CDS	153149	153759	7.92868280484	+	.	ID=Aspni3p7_000064.t1.cds;Name=Aspni3p7_000064;Parent=Aspni3p7_000064.t1
chr_1_1	AUGUSTUS	CDS	153810	155135	17.070283879	+	.	ID=Aspni3p7_000064.t1.cds;Name=Aspni3p7_000064;Parent=Aspni3p7_000064.t1
chr_1_1	AUGUSTUS	CDS	155187	155265	8.36428916427	+	.	ID=Aspni3p7_000064.t1.cds;Name=Aspni3p7_000064;Parent=Aspni3p7_000064.t1
chr_1_1	AUGUSTUS	gene	155824	157450	87.2533084425	+	.	Alias=pvr_chr_1_1_006692;ID=Aspni3p7_000065;Name=Aspni3p7_000065;depth=113;locus=L000061;status=Matches RNA-Seq data
chr_1_1	AUGUSTUS	mRNA	155824	157450	87.2533084425	+	.	ID=Aspni3p7_000065.t1;Name=Aspni3p7_000065;Parent=Aspni3p7_000065
chr_1_1	AUGUSTUS	CDS	155824	155943	7.27657392168	+	.	ID=Aspni3p7_000065.t1.cds;Name=Aspni3p7_000065;Parent=Aspni3p7_000065.t1
chr_1_1	AUGUSTUS	CDS	155992	156179	13.6085378342	+	.	ID=Aspni3p7_000065.t1.cds;Name=Aspni3p7_000065;Parent=Aspni3p7_000065.t1
chr_1_1	AUGUSTUS	CDS	156229	157450	7.93023399549	+	.	ID=Aspni3p7_000065.t1.cds;Name=Aspni3p7_000065;Parent=Aspni3p7_000065.t1
chr_1_1	AUGUSTUS	gene	158542	159380	215.44693469	+	.	Alias=pvr_chr_1_1_006817;ID=Aspni3p7_000067;Name=Aspni3p7_000067;depth=1025;locus=L000063;status=Matches RNA-Seq data
chr_1_1	AUGUSTUS	mRNA	158542	159380	215.44693469	+	.	ID=Aspni3p7_000067.t1;Name=Aspni3p7_000067;Parent=Aspni3p7_000067
chr_1_1	AUGUSTUS	CDS	158542	158611	10.1703550941	+	.	ID=Aspni3p7_000067.t1.cds;Name=Aspni3p7_000067;Parent=Aspni3p7_000067.t1
chr_1_1	AUGUSTUS	CDS	158681	158755	18.8332753702	+	.	ID=Aspni3p7_000067.t1.cds;Name=Aspni3p7_000067;Parent=Aspni3p7_000067.t1
chr_1_1	AUGUSTUS	CDS	158857	159380	10.1232708356	+	.	ID=Aspni3p7_000067.t1.cds;Name=Aspni3p7_000067;Parent=Aspni3p7_000067.t1
chr_1_1	AUGUSTUS	gene	160388	162908	141.957166318	+	.	Alias=pvr_chr_1_1_006894;ID=Aspni3p7_000069;Name=Aspni3p7_000069;depth=215;locus=L000065;status=Matches RNA-Seq data
chr_1_1	AUGUSTUS	mRNA	160388	162908	141.957166318	+	.	ID=Aspni3p7_000069.t1;Name=Aspni3p7_000069;Parent=Aspni3p7_000069
chr_1_1	AUGUSTUS	CDS	160388	160954	8.87144767068	+	.	ID=Aspni3p7_000069.t1.cds;Name=Aspni3p7_000069;Parent=Aspni3p7_000069.t1
chr_1_1	AUGUSTUS	CDS	161008	162663	16.2565841976	+	.	ID=Aspni3p7_000069.t1.cds;Name=Aspni3p7_000069;Parent=Aspni3p7_000069.t1
chr_1_1	AUGUSTUS	CDS	162735	162908	8.8588232778	+	.	ID=Aspni3p7_000069.t1.cds;Name=Aspni3p7_000069;Parent=Aspni3p7_000069.t1
chr_1_1	AUGUSTUS	gene	163822	165036	5.37037037037	+	.	Alias=pvr_chr_1_1_007009;ID=Aspni3p7_000072;Name=Aspni3p7_000072;depth=777;locus=L000068;status=Matches RNA-Seq data
chr_1_1	AUGUSTUS	mRNA	163822	165036	5.37037037037	+	.	ID=Aspni3p7_000072.t1;Name=Aspni3p7_000072;Parent=Aspni3p7_000072
chr_1_1	AUGUSTUS	CDS	163822	165036	5.37037037037	+	.	ID=Aspni3p7_000072.t1.cds;Name=Aspni3p7_000072;Parent=Aspni3p7_000072.t1
chr_1_1	AUGUSTUS	gene	165519	166460	5.05095541401	+	.	Alias=pvr_chr_1_1_007067;ID=Aspni3p7_000073;Name=Aspni3p7_000073;depth=107;locus=L000069;status=Matches RNA-Seq data
chr_1_1	AUGUSTUS	mRNA	165519	166460	5.05095541401	+	.	ID=Aspni3p7_000073.t1;Name=Aspni3p7_000073;Parent=Aspni3p7_000073
chr_1_1	AUGUSTUS	CDS	165519	166460	5.05095541401	+	.	ID=Aspni3p7_000073.t1.cds;Name=Aspni3p7_000073;Parent=Aspni3p7_000073.t1
chr_1_1	AUGUSTUS	gene	167467	169982	1.578	-	.	Alias=pvr_chr_1_1_007125;ID=Aspni3p7_000074;Name=Aspni3p7_000074;depth=4;locus=L000070;status=Low expression
chr_1_1	AUGUSTUS	mRNA	167467	169982	1.578	-	.	ID=Aspni3p7_000074.t1;Name=Aspni3p7_000074;Parent=Aspni3p7_000074
chr_1_1	AUGUSTUS	CDS	167467	168343	3.0	-	.	ID=Aspni3p7_000074.t1.cds;Name=Aspni3p7_000074;Parent=Aspni3p7_000074.t1
chr_1_1	AUGUSTUS	CDS	168394	169533	3.0	-	.	ID=Aspni3p7_000074.t1.cds;Name=Aspni3p7_000074;Parent=Aspni3p7_000074.t1
chr_1_1	AUGUSTUS	CDS	169585	169982	3.0	-	.	ID=Aspni3p7_000074.t1.cds;Name=Aspni3p7_000074;Parent=Aspni3p7_000074.t1
chr_1_1	AUGUSTUS	gene	171199	171760	2.48141575534	-	.	Alias=pvr_chr_1_1_007298;ID=Aspni3p7_000075;Name=Aspni3p7_000075;depth=1;locus=L000071;status=Low expression
chr_1_1	AUGUSTUS	mRNA	171199	171760	2.48141575534	-	.	ID=Aspni3p7_000075.t1;Name=Aspni3p7_000075;Parent=Aspni3p7_000075
chr_1_1	AUGUSTUS	CDS	171199	171381	2.62913907284	-	.	ID=Aspni3p7_000075.t1.cds;Name=Aspni3p7_000075;Parent=Aspni3p7_000075.t1
chr_1_1	AUGUSTUS	CDS	171430	171694	2.62913907284	-	.	ID=Aspni3p7_000075.t1.cds;Name=Aspni3p7_000075;Parent=Aspni3p7_000075.t1
chr_1_1	AUGUSTUS	CDS	171753	171760	2.39321192052	-	.	ID=Aspni3p7_000075.t1.cds;Name=Aspni3p7_000075;Parent=Aspni3p7_000075.t1
chr_1_1	AUGUSTUS	gene	172809	173768	198.617736716	+	.	Alias=pvr_chr_1_1_007361;ID=Aspni3p7_000076;Name=Aspni3p7_000076;depth=18;locus=L000072;status=Matches RNA-Seq data
chr_1_1	AUGUSTUS	mRNA	172809	173768	198.617736716	+	.	ID=Aspni3p7_000076.t1;Name=Aspni3p7_000076;Parent=Aspni3p7_000076
chr_1_1	AUGUSTUS	CDS	172809	173247	9.78053588001	+	.	ID=Aspni3p7_000076.t1.cds;Name=Aspni3p7_000076;Parent=Aspni3p7_000076.t1
chr_1_1	AUGUSTUS	CDS	173307	173659	19.0744777976	+	.	ID=Aspni3p7_000076.t1.cds;Name=Aspni3p7_000076;Parent=Aspni3p7_000076.t1
chr_1_1	AUGUSTUS	CDS	173709	173768	9.58175871597	+	.	ID=Aspni3p7_000076.t1.cds;Name=Aspni3p7_000076;Parent=Aspni3p7_000076.t1
chr_1_1	AUGUSTUS	gene	175275	175747	62.3710426004	-	.	Alias=pvr_chr_1_1_007463;ID=Aspni3p7_000077;Name=Aspni3p7_000077;depth=5745;locus=L000073;status=Matches RNA-Seq data
chr_1_1	AUGUSTUS	mRNA	175275	175747	62.3710426004	-	.	ID=Aspni3p7_000077.t1;Name=Aspni3p7_000077;Parent=Aspni3p7_000077
chr_1_1	AUGUSTUS	CDS	175275	175438	5.0954973422	-	.	ID=Aspni3p7_000077.t1.cds;Name=Aspni3p7_000077;Parent=Aspni3p7_000077.t1
chr_1_1	AUGUSTUS	CDS	175496	175657	10.0796143491	-	.	ID=Aspni3p7_000077.t1.cds;Name=Aspni3p7_000077;Parent=Aspni3p7_000077.t1
chr_1_1	AUGUSTUS	CDS	175735	175747	4.85749653684	-	.	ID=Aspni3p7_000077.t1.cds;Name=Aspni3p7_000077;Parent=Aspni3p7_000077.t1
chr_1_1	AUGUSTUS	gene	177603	178184	0.312	-	.	Alias=pvr_chr_1_1_007533;ID=Aspni3p7_000081;Name=Aspni3p7_000081;depth=8;locus=L000073;status=Low expression
chr_1_1	AUGUSTUS	mRNA	177603	178184	0.312	-	.	ID=Aspni3p7_000081.t1;Name=Aspni3p7_000081;Parent=Aspni3p7_000081
chr_1_1	AUGUSTUS	CDS	177603	177715	1.0	-	.	ID=Aspni3p7_000081.t1.cds;Name=Aspni3p7_000081;Parent=Aspni3p7_000081.t1
chr_1_1	AUGUSTUS	CDS	177812	178184	1.0	-	.	ID=Aspni3p7_000081.t1.cds;Name=Aspni3p7_000081;Parent=Aspni3p7_000081.t1
chr_1_1	AUGUSTUS	gene	179451	183945	12.5212263923	+	.	Alias=pvr_chr_1_1_007636;ID=Aspni3p7_000082;Name=Aspni3p7_000082;depth=11;locus=L000074;status=Matches RNA-Seq data
chr_1_1	AUGUSTUS	mRNA	179451	183945	12.5212263923	+	.	ID=Aspni3p7_000082.t1;Name=Aspni3p7_000082;Parent=Aspni3p7_000082
chr_1_1	AUGUSTUS	CDS	179451	179948	2.65028405864	+	.	ID=Aspni3p7_000082.t1.cds;Name=Aspni3p7_000082;Parent=Aspni3p7_000082.t1
chr_1_1	AUGUSTUS	CDS	180005	181969	3.06761503727	+	.	ID=Aspni3p7_000082.t1.cds;Name=Aspni3p7_000082;Parent=Aspni3p7_000082.t1
chr_1_1	AUGUSTUS	CDS	182017	183945	1.54011654245	+	.	ID=Aspni3p7_000082.t1.cds;Name=Aspni3p7_000082;Parent=Aspni3p7_000082.t1
chr_1_1	AUGUSTUS	gene	185188	186038	292.662883425	+	.	Alias=pvr_chr_1_1_007849;ID=Aspni3p7_000084;Name=Aspni3p7_000084;depth=939;locus=L000076;status=Matches RNA-Seq data
chr_1_1	AUGUSTUS	mRNA	185188	186038	292.662883425	+	.	ID=Aspni3p7_000084.t1;Name=Aspni3p7_000084;Parent=Aspni3p7_000084
chr_1_1	AUGUSTUS	CDS	185188	185314	11.0181055995	+	.	ID=Aspni3p7_000084.t1.cds;Name=Aspni3p7_000084;Parent=Aspni3p7_000084.t1
chr_1_1	AUGUSTUS	CDS	185377	185758	21.865816019	+	.	ID=Aspni3p7_000084.t1.cds;Name=Aspni3p7_000084;Parent=Aspni3p7_000084.t1
chr_1_1	AUGUSTUS	CDS	185819	186038	10.9329543957	+	.	ID=Aspni3p7_000084.t1.cds;Name=Aspni3p7_000084;Parent=Aspni3p7_000084.t1
chr_1_1	AUGUSTUS	gene	186425	189058	22.3532237664	-	.	Alias=pvr_chr_1_1_007893;ID=Aspni3p7_000085;Name=Aspni3p7_000085;depth=4;locus=L000077;status=Low expression
chr_1_1	AUGUSTUS	mRNA	186425	189058	22.3532237664	-	.	ID=Aspni3p7_000085.t1;Name=Aspni3p7_000085;Parent=Aspni3p7_000085
chr_1_1	AUGUSTUS	CDS	186425	186497	2.64540816326	-	.	ID=Aspni3p7_000085.t1.cds;Name=Aspni3p7_000085;Parent=Aspni3p7_000085.t1
chr_1_1	AUGUSTUS	CDS	186556	186953	2.82096351454	-	.	ID=Aspni3p7_000085.t1.cds;Name=Aspni3p7_000085;Parent=Aspni3p7_000085.t1
chr_1_1	AUGUSTUS	CDS	187006	187078	3.577330493	-	.	ID=Aspni3p7_000085.t1.cds;Name=Aspni3p7_000085;Parent=Aspni3p7_000085.t1
chr_1_1	AUGUSTUS	CDS	187134	187299	3.577330493	-	.	ID=Aspni3p7_000085.t1.cds;Name=Aspni3p7_000085;Parent=Aspni3p7_000085.t1
chr_1_1	AUGUSTUS	CDS	187345	188757	3.577330493	-	.	ID=Aspni3p7_000085.t1.cds;Name=Aspni3p7_000085;Parent=Aspni3p7_000085.t1
chr_1_1	AUGUSTUS	CDS	188809	189058	3.48956700342	-	.	ID=Aspni3p7_000085.t1.cds;Name=Aspni3p7_000085;Parent=Aspni3p7_000085.t1
chr_1_1	AUGUSTUS	gene	191252	193104	14.2601759958	+	.	Alias=pvr_chr_1_1_008043;ID=Aspni3p7_000087;Name=Aspni3p7_000087;depth=8;locus=L000079;status=Low expression
chr_1_1	AUGUSTUS	mRNA	191252	193104	14.2601759958	+	.	ID=Aspni3p7_000087.t1;Name=Aspni3p7_000087;Parent=Aspni3p7_000087
chr_1_1	AUGUSTUS	CDS	191252	191332	3.30049830051	+	.	ID=Aspni3p7_000087.t1.cds;Name=Aspni3p7_000087;Parent=Aspni3p7_000087.t1
chr_1_1	AUGUSTUS	CDS	191382	191419	5.02836352836	+	.	ID=Aspni3p7_000087.t1.cds;Name=Aspni3p7_000087;Parent=Aspni3p7_000087.t1
chr_1_1	AUGUSTUS	CDS	191472	191497	5.02836352836	+	.	ID=Aspni3p7_000087.t1.cds;Name=Aspni3p7_000087;Parent=Aspni3p7_000087.t1
chr_1_1	AUGUSTUS	CDS	191557	192324	5.02836352836	+	.	ID=Aspni3p7_000087.t1.cds;Name=Aspni3p7_000087;Parent=Aspni3p7_000087.t1
chr_1_1	AUGUSTUS	CDS	192392	193104	4.58774359335	+	.	ID=Aspni3p7_000087.t1.cds;Name=Aspni3p7_000087;Parent=Aspni3p7_000087.t1
chr_1_1	AUGUSTUS	gene	194185	195705	5.5177514793	-	.	Alias=pvr_chr_1_1_008168;ID=Aspni3p7_000088;Name=Aspni3p7_000088;depth=15;locus=L000080;status=Matches RNA-Seq data
chr_1_1	AUGUSTUS	mRNA	194185	195705	5.5177514793	-	.	ID=Aspni3p7_000088.t1;Name=Aspni3p7_000088;Parent=Aspni3p7_000088
chr_1_1	AUGUSTUS	CDS	194185	195705	5.5177514793	-	.	ID=Aspni3p7_000088.t1.cds;Name=Aspni3p7_000088;Parent=Aspni3p7_000088.t1
chr_1_1	AUGUSTUS	gene	196219	199189	12.0220756479	-	.	Alias=pvr_chr_1_1_008265;ID=Aspni3p7_000090;Name=Aspni3p7_000090;depth=285;locus=L000082;status=Matches RNA-Seq data
chr_1_1	AUGUSTUS	mRNA	196219	199189	12.0220756479	-	.	ID=Aspni3p7_000090.t1;Name=Aspni3p7_000090;Parent=Aspni3p7_000090
chr_1_1	AUGUSTUS	CDS	196219	198874	3.4484977117	-	.	ID=Aspni3p7_000090.t1.cds;Name=Aspni3p7_000090;Parent=Aspni3p7_000090.t1
chr_1_1	AUGUSTUS	CDS	198939	199189	3.48617764978	-	.	ID=Aspni3p7_000090.t1.cds;Name=Aspni3p7_000090;Parent=Aspni3p7_000090.t1
chr_1_1	fixgff	gene	201185	201877	3.72005772006	-	.	Alias=gm_000071;ID=Aspni3p7_000092;Name=Aspni3p7_000092;depth=65;locus=L000083;status=Matches RNA-Seq data
chr_1_1	fixgff	mRNA	201185	201877	3.72005772006	-	.	ID=Aspni3p7_000092.t1;Name=Aspni3p7_000092;Parent=Aspni3p7_000092
chr_1_1	GeneMark.hmm	CDS	201185	201877	3.72005772006	-	0	ID=Aspni3p7_000092.t1.cds;Name=Aspni3p7_000092;Parent=Aspni3p7_000092.t1;gene_id=71_g;transcript_id=71_t
chr_1_1	AUGUSTUS	gene	202121	203059	4.93929712461	+	.	Alias=pvr_chr_1_1_008536;ID=Aspni3p7_000093;Name=Aspni3p7_000093;depth=52;locus=L000084;status=Matches RNA-Seq data
chr_1_1	AUGUSTUS	mRNA	202121	203059	4.93929712461	+	.	ID=Aspni3p7_000093.t1;Name=Aspni3p7_000093;Parent=Aspni3p7_000093
chr_1_1	AUGUSTUS	CDS	202121	203059	4.93929712461	+	.	ID=Aspni3p7_000093.t1.cds;Name=Aspni3p7_000093;Parent=Aspni3p7_000093.t1
chr_1_1	AUGUSTUS	gene	203263	203862	6.54545454546	+	.	Alias=pvr_chr_1_1_008571;ID=Aspni3p7_000094;Name=Aspni3p7_000094;depth=89;locus=L000085;status=Matches RNA-Seq data
chr_1_1	AUGUSTUS	mRNA	203263	203862	6.54545454546	+	.	ID=Aspni3p7_000094.t1;Name=Aspni3p7_000094;Parent=Aspni3p7_000094
chr_1_1	AUGUSTUS	CDS	203263	203472	3.61813613494	+	.	ID=Aspni3p7_000094.t1.cds;Name=Aspni3p7_000094;Parent=Aspni3p7_000094.t1
chr_1_1	AUGUSTUS	CDS	203524	203862	3.61813613494	+	.	ID=Aspni3p7_000094.t1.cds;Name=Aspni3p7_000094;Parent=Aspni3p7_000094.t1
chr_1_1	AUGUSTUS	gene	204438	206033	5.20958646618	+	.	Alias=pvr_chr_1_1_008638;ID=Aspni3p7_000095;Name=Aspni3p7_000095;depth=91;locus=L000086;status=Matches RNA-Seq data
chr_1_1	AUGUSTUS	mRNA	204438	206033	5.20958646618	+	.	ID=Aspni3p7_000095.t1;Name=Aspni3p7_000095;Parent=Aspni3p7_000095
chr_1_1	AUGUSTUS	CDS	204438	206033	5.20958646618	+	.	ID=Aspni3p7_000095.t1.cds;Name=Aspni3p7_000095;Parent=Aspni3p7_000095.t1
chr_1_1	AUGUSTUS	gene	207914	211240	3.15365193867	+	.	Alias=pvr_chr_1_1_008781;ID=Aspni3p7_000098;Name=Aspni3p7_000098;depth=9;locus=L000089;status=Low expression
chr_1_1	AUGUSTUS	mRNA	207914	211240	3.15365193867	+	.	ID=Aspni3p7_000098.t1;Name=Aspni3p7_000098;Parent=Aspni3p7_000098
chr_1_1	AUGUSTUS	CDS	207914	211240	5.25608656446	+	.	ID=Aspni3p7_000098.t1.cds;Name=Aspni3p7_000098;Parent=Aspni3p7_000098.t1
chr_1_1	AUGUSTUS	gene	211821	214787	3.14499494439	+	.	Alias=pvr_chr_1_1_008924;ID=Aspni3p7_000099;Name=Aspni3p7_000099;depth=9;locus=L000090;status=Low expression
chr_1_1	AUGUSTUS	mRNA	211821	214787	3.14499494439	+	.	ID=Aspni3p7_000099.t1;Name=Aspni3p7_000099;Parent=Aspni3p7_000099
chr_1_1	AUGUSTUS	CDS	211821	214787	5.24165824065	+	.	ID=Aspni3p7_000099.t1.cds;Name=Aspni3p7_000099;Parent=Aspni3p7_000099.t1
chr_1_1	AUGUSTUS	gene	218300	220036	2.08911917098	+	.	Alias=pvr_chr_1_1_009115;ID=Aspni3p7_000100;Name=Aspni3p7_000100;depth=1;locus=L000091;status=Low expression
chr_1_1	AUGUSTUS	mRNA	218300	220036	2.08911917098	+	.	ID=Aspni3p7_000100.t1;Name=Aspni3p7_000100;Parent=Aspni3p7_000100
chr_1_1	AUGUSTUS	CDS	218300	220036	3.48186528498	+	.	ID=Aspni3p7_000100.t1.cds;Name=Aspni3p7_000100;Parent=Aspni3p7_000100.t1
chr_1_1	fixgff	gene	220280	222625	22.3428576034	-	.	Alias=gm_000077;ID=Aspni3p7_000101;Name=Aspni3p7_000101;depth=0;locus=L000092;status=Low expression
chr_1_1	fixgff	mRNA	220280	222625	22.3428576034	-	.	ID=Aspni3p7_000101.t1;Name=Aspni3p7_000101;Parent=Aspni3p7_000101
chr_1_1	GeneMark.hmm	CDS	220280	220669	1.32786885246	-	0	ID=Aspni3p7_000101.t1.cds;Name=Aspni3p7_000101;Parent=Aspni3p7_000101.t1;gene_id=77_g;transcript_id=77_t
chr_1_1	GeneMark.hmm	CDS	220736	221242	1.32786885246	-	0	ID=Aspni3p7_000101.t1.cds;Name=Aspni3p7_000101;Parent=Aspni3p7_000101.t1;gene_id=77_g;transcript_id=77_t
chr_1_1	GeneMark.hmm	CDS	221289	221398	1.5556245793	-	1	ID=Aspni3p7_000101.t1.cds;Name=Aspni3p7_000101;Parent=Aspni3p7_000101.t1;gene_id=77_g;transcript_id=77_t
chr_1_1	GeneMark.hmm	CDS	221479	221511	1.54670360771	-	1	ID=Aspni3p7_000101.t1.cds;Name=Aspni3p7_000101;Parent=Aspni3p7_000101.t1;gene_id=77_g;transcript_id=77_t
chr_1_1	GeneMark.hmm	CDS	221563	221639	1.54670360771	-	2	ID=Aspni3p7_000101.t1.cds;Name=Aspni3p7_000101;Parent=Aspni3p7_000101.t1;gene_id=77_g;transcript_id=77_t
chr_1_1	GeneMark.hmm	CDS	221685	221768	1.54670360771	-	2	ID=Aspni3p7_000101.t1.cds;Name=Aspni3p7_000101;Parent=Aspni3p7_000101.t1;gene_id=77_g;transcript_id=77_t
chr_1_1	GeneMark.hmm	CDS	221813	222311	1.54670360771	-	1	ID=Aspni3p7_000101.t1.cds;Name=Aspni3p7_000101;Parent=Aspni3p7_000101.t1;gene_id=77_g;transcript_id=77_t
chr_1_1	GeneMark.hmm	CDS	222364	222379	1.54670360771	-	0	ID=Aspni3p7_000101.t1.cds;Name=Aspni3p7_000101;Parent=Aspni3p7_000101.t1;gene_id=77_g;transcript_id=77_t
chr_1_1	GeneMark.hmm	CDS	222428	222625	1.53368726139	-	0	ID=Aspni3p7_000101.t1.cds;Name=Aspni3p7_000101;Parent=Aspni3p7_000101.t1;gene_id=77_g;transcript_id=77_t
chr_1_1	fixgff	gene	223484	225360	6.60063546864	-	.	Alias=gm_000078;ID=Aspni3p7_000102;Name=Aspni3p7_000102;depth=0;locus=L000093;status=Low expression
chr_1_1	fixgff	mRNA	223484	225360	6.60063546864	-	.	ID=Aspni3p7_000102.t1;Name=Aspni3p7_000102;Parent=Aspni3p7_000102
chr_1_1	GeneMark.hmm	CDS	223484	224166	1.52788833132	-	1	ID=Aspni3p7_000102.t1.cds;Name=Aspni3p7_000102;Parent=Aspni3p7_000102.t1;gene_id=78_g;transcript_id=78_t
chr_1_1	GeneMark.hmm	CDS	224220	224400	1.65675506147	-	0	ID=Aspni3p7_000102.t1.cds;Name=Aspni3p7_000102;Parent=Aspni3p7_000102.t1;gene_id=78_g;transcript_id=78_t
chr_1_1	GeneMark.hmm	CDS	224451	224786	1.65675506147	-	0	ID=Aspni3p7_000102.t1.cds;Name=Aspni3p7_000102;Parent=Aspni3p7_000102.t1;gene_id=78_g;transcript_id=78_t
chr_1_1	GeneMark.hmm	CDS	224848	225108	1.65675506147	-	0	ID=Aspni3p7_000102.t1.cds;Name=Aspni3p7_000102;Parent=Aspni3p7_000102.t1;gene_id=78_g;transcript_id=78_t
chr_1_1	GeneMark.hmm	CDS	225163	225360	1.58331733275	-	0	ID=Aspni3p7_000102.t1.cds;Name=Aspni3p7_000102;Parent=Aspni3p7_000102.t1;gene_id=78_g;transcript_id=78_t
chr_1_1	AUGUSTUS	gene	225730	228010	11.518899313	+	.	Alias=pvr_chr_1_1_009411;ID=Aspni3p7_000103;Name=Aspni3p7_000103;depth=1;locus=L000094;status=Low expression
chr_1_1	AUGUSTUS	mRNA	225730	228010	11.518899313	+	.	ID=Aspni3p7_000103.t1;Name=Aspni3p7_000103;Parent=Aspni3p7_000103
chr_1_1	AUGUSTUS	CDS	225730	226067	3.2621748222	+	.	ID=Aspni3p7_000103.t1.cds;Name=Aspni3p7_000103;Parent=Aspni3p7_000103.t1
chr_1_1	AUGUSTUS	CDS	226120	226147	3.69966171276	+	.	ID=Aspni3p7_000103.t1.cds;Name=Aspni3p7_000103;Parent=Aspni3p7_000103.t1
chr_1_1	AUGUSTUS	CDS	226200	226697	3.69966171276	+	.	ID=Aspni3p7_000103.t1.cds;Name=Aspni3p7_000103;Parent=Aspni3p7_000103.t1
chr_1_1	AUGUSTUS	CDS	226757	228010	3.43968329282	+	.	ID=Aspni3p7_000103.t1.cds;Name=Aspni3p7_000103;Parent=Aspni3p7_000103.t1
chr_1_1	fixgff	gene	228516	233010	5.58847759476	-	.	Alias=gm_000080;ID=Aspni3p7_000104;Name=Aspni3p7_000104;depth=3;locus=L000095;status=Low expression
chr_1_1	fixgff	mRNA	228516	233010	5.58847759476	-	.	ID=Aspni3p7_000104.t1;Name=Aspni3p7_000104;Parent=Aspni3p7_000104
chr_1_1	GeneMark.hmm	CDS	228516	229378	3.27044323586	-	1	ID=Aspni3p7_000104.t1.cds;Name=Aspni3p7_000104;Parent=Aspni3p7_000104.t1;gene_id=80_g;transcript_id=80_t
chr_1_1	GeneMark.hmm	CDS	229436	230134	3.42671274046	-	1	ID=Aspni3p7_000104.t1.cds;Name=Aspni3p7_000104;Parent=Aspni3p7_000104.t1;gene_id=80_g;transcript_id=80_t
chr_1_1	GeneMark.hmm	CDS	230186	232342	2.84383038694	-	1	ID=Aspni3p7_000104.t1.cds;Name=Aspni3p7_000104;Parent=Aspni3p7_000104.t1;gene_id=80_g;transcript_id=80_t
chr_1_1	GeneMark.hmm	CDS	232398	233010	2.33799859258	-	0	ID=Aspni3p7_000104.t1.cds;Name=Aspni3p7_000104;Parent=Aspni3p7_000104.t1;gene_id=80_g;transcript_id=80_t
chr_1_1	fixgff	gene	234164	234755	1.78045680574	-	.	Alias=gm_000081;ID=Aspni3p7_000105;Name=Aspni3p7_000105;depth=5;locus=L000096;status=Low expression
chr_1_1	fixgff	mRNA	234164	234755	1.78045680574	-	.	ID=Aspni3p7_000105.t1;Name=Aspni3p7_000105;Parent=Aspni3p7_000105
chr_1_1	GeneMark.hmm	CDS	234164	234352	2.4380952381	-	0	ID=Aspni3p7_000105.t1.cds;Name=Aspni3p7_000105;Parent=Aspni3p7_000105.t1;gene_id=81_g;transcript_id=81_t
chr_1_1	GeneMark.hmm	CDS	234417	234755	2.43421828908	-	0	ID=Aspni3p7_000105.t1.cds;Name=Aspni3p7_000105;Parent=Aspni3p7_000105.t1;gene_id=81_g;transcript_id=81_t
chr_1_1	AUGUSTUS	gene	236113	237152	3.76421763962	-	.	Alias=pvr_chr_1_1_009741;ID=Aspni3p7_000106;Name=Aspni3p7_000106;depth=5;locus=L000097;status=Low expression
chr_1_1	AUGUSTUS	mRNA	236113	237152	3.76421763962	-	.	ID=Aspni3p7_000106.t1;Name=Aspni3p7_000106;Parent=Aspni3p7_000106
chr_1_1	AUGUSTUS	CDS	236113	237040	3.71781046374	-	.	ID=Aspni3p7_000106.t1.cds;Name=Aspni3p7_000106;Parent=Aspni3p7_000106.t1
chr_1_1	AUGUSTUS	CDS	237100	237152	3.37494131408	-	.	ID=Aspni3p7_000106.t1.cds;Name=Aspni3p7_000106;Parent=Aspni3p7_000106.t1
chr_1_1	AUGUSTUS	gene	237872	238702	5.79422382672	+	.	Alias=pvr_chr_1_1_009819;ID=Aspni3p7_000107;Name=Aspni3p7_000107;depth=18;locus=L000098;status=Matches RNA-Seq data
chr_1_1	AUGUSTUS	mRNA	237872	238702	5.79422382672	+	.	ID=Aspni3p7_000107.t1;Name=Aspni3p7_000107;Parent=Aspni3p7_000107
chr_1_1	AUGUSTUS	CDS	237872	238702	5.79422382672	+	.	ID=Aspni3p7_000107.t1.cds;Name=Aspni3p7_000107;Parent=Aspni3p7_000107.t1
chr_1_1	fixgff	gene	239551	244454	308390096.605	+	.	Alias=gm_000084;ID=Aspni3p7_000108;Name=Aspni3p7_000108;depth=15;locus=L000099;status=Matches RNA-Seq data
chr_1_1	fixgff	mRNA	239551	244454	308390096.605	+	.	ID=Aspni3p7_000108.t1;Name=Aspni3p7_000108;Parent=Aspni3p7_000108
chr_1_1	GeneMark.hmm	CDS	239551	239732	3.16086792498	+	0	ID=Aspni3p7_000108.t1.cds;Name=Aspni3p7_000108;Parent=Aspni3p7_000108.t1;gene_id=84_g;transcript_id=84_t
chr_1_1	GeneMark.hmm	CDS	239781	239896	6.40088593576	+	2	ID=Aspni3p7_000108.t1.cds;Name=Aspni3p7_000108;Parent=Aspni3p7_000108.t1;gene_id=84_g;transcript_id=84_t
chr_1_1	GeneMark.hmm	CDS	239951	240121	5.35536539685	+	1	ID=Aspni3p7_000108.t1.cds;Name=Aspni3p7_000108;Parent=Aspni3p7_000108.t1;gene_id=84_g;transcript_id=84_t
chr_1_1	GeneMark.hmm	CDS	240174	240305	5.35536539685	+	1	ID=Aspni3p7_000108.t1.cds;Name=Aspni3p7_000108;Parent=Aspni3p7_000108.t1;gene_id=84_g;transcript_id=84_t
chr_1_1	GeneMark.hmm	CDS	240360	240665	0.206702699951	+	1	ID=Aspni3p7_000108.t1.cds;Name=Aspni3p7_000108;Parent=Aspni3p7_000108.t1;gene_id=84_g;status=End mismatch;transcript_id=84_t
chr_1_1	GeneMark.hmm	CDS	242010	242044	3.86999013815	+	1	ID=Aspni3p7_000108.t1.cds;Name=Aspni3p7_000108;Parent=Aspni3p7_000108.t1;gene_id=84_g;transcript_id=84_t
chr_1_1	GeneMark.hmm	CDS	242105	242183	3.74165738677	+	0	ID=Aspni3p7_000108.t1.cds;Name=Aspni3p7_000108;Parent=Aspni3p7_000108.t1;gene_id=84_g;transcript_id=84_t
chr_1_1	GeneMark.hmm	CDS	242240	242379	3.0	+	1	ID=Aspni3p7_000108.t1.cds;Name=Aspni3p7_000108;Parent=Aspni3p7_000108.t1;gene_id=84_g;transcript_id=84_t
chr_1_1	GeneMark.hmm	CDS	242426	242441	3.1167748899	+	0	ID=Aspni3p7_000108.t1.cds;Name=Aspni3p7_000108;Parent=Aspni3p7_000108.t1;gene_id=84_g;transcript_id=84_t
chr_1_1	GeneMark.hmm	CDS	242494	242694	4.20294996015	+	1	ID=Aspni3p7_000108.t1.cds;Name=Aspni3p7_000108;Parent=Aspni3p7_000108.t1;gene_id=84_g;transcript_id=84_t
chr_1_1	GeneMark.hmm	CDS	242750	243015	4.75911318388	+	1	ID=Aspni3p7_000108.t1.cds;Name=Aspni3p7_000108;Parent=Aspni3p7_000108.t1;gene_id=84_g;transcript_id=84_t
chr_1_1	GeneMark.hmm	CDS	243064	243078	4.77670700797	+	0	ID=Aspni3p7_000108.t1.cds;Name=Aspni3p7_000108;Parent=Aspni3p7_000108.t1;gene_id=84_g;transcript_id=84_t
chr_1_1	GeneMark.hmm	CDS	243132	243323	4.98910775481	+	0	ID=Aspni3p7_000108.t1.cds;Name=Aspni3p7_000108;Parent=Aspni3p7_000108.t1;gene_id=84_g;transcript_id=84_t
chr_1_1	GeneMark.hmm	CDS	243373	243842	5.02019283907	+	0	ID=Aspni3p7_000108.t1.cds;Name=Aspni3p7_000108;Parent=Aspni3p7_000108.t1;gene_id=84_g;transcript_id=84_t
chr_1_1	GeneMark.hmm	CDS	243893	244226	3.88862465209	+	2	ID=Aspni3p7_000108.t1.cds;Name=Aspni3p7_000108;Parent=Aspni3p7_000108.t1;gene_id=84_g;transcript_id=84_t
chr_1_1	GeneMark.hmm	CDS	244284	244454	2.04070809513	+	0	ID=Aspni3p7_000108.t1.cds;Name=Aspni3p7_000108;Parent=Aspni3p7_000108.t1;gene_id=84_g;transcript_id=84_t
chr_1_1	AUGUSTUS	gene	245177	246046	8.84581114596	-	.	Alias=pvr_chr_1_1_010094;ID=Aspni3p7_000109;Name=Aspni3p7_000109;depth=3;locus=L000100;status=Low expression
chr_1_1	AUGUSTUS	mRNA	245177	246046	8.84581114596	-	.	ID=Aspni3p7_000109.t1;Name=Aspni3p7_000109;Parent=Aspni3p7_000109
chr_1_1	AUGUSTUS	CDS	245177	245362	4.26116955012	-	.	ID=Aspni3p7_000109.t1.cds;Name=Aspni3p7_000109;Parent=Aspni3p7_000109.t1
chr_1_1	AUGUSTUS	CDS	245432	245511	4.5439865415	-	.	ID=Aspni3p7_000109.t1.cds;Name=Aspni3p7_000109;Parent=Aspni3p7_000109.t1
chr_1_1	AUGUSTUS	CDS	245566	245665	4.5439865415	-	.	ID=Aspni3p7_000109.t1.cds;Name=Aspni3p7_000109;Parent=Aspni3p7_000109.t1
chr_1_1	AUGUSTUS	CDS	245717	246046	4.52425723092	-	.	ID=Aspni3p7_000109.t1.cds;Name=Aspni3p7_000109;Parent=Aspni3p7_000109.t1
chr_1_1	AUGUSTUS	gene	247819	248669	2.82007053964	+	.	Alias=pvr_chr_1_1_010187;ID=Aspni3p7_000110;Name=Aspni3p7_000110;depth=2;locus=L000101;status=Low expression
chr_1_1	AUGUSTUS	mRNA	247819	248669	2.82007053964	+	.	ID=Aspni3p7_000110.t1;Name=Aspni3p7_000110;Parent=Aspni3p7_000110
chr_1_1	AUGUSTUS	CDS	247819	248248	2.66242937854	+	.	ID=Aspni3p7_000110.t1.cds;Name=Aspni3p7_000110;Parent=Aspni3p7_000110.t1
chr_1_1	AUGUSTUS	CDS	248327	248412	2.66242937854	+	.	ID=Aspni3p7_000110.t1.cds;Name=Aspni3p7_000110;Parent=Aspni3p7_000110.t1
chr_1_1	AUGUSTUS	CDS	248475	248669	2.65223815732	+	.	ID=Aspni3p7_000110.t1.cds;Name=Aspni3p7_000110;Parent=Aspni3p7_000110.t1
chr_1_1	AUGUSTUS	gene	248828	249305	6.06630647735	-	.	Alias=pvr_chr_1_1_010239;ID=Aspni3p7_000111;Name=Aspni3p7_000111;depth=52;locus=L000102;status=Matches RNA-Seq data
chr_1_1	AUGUSTUS	mRNA	248828	249305	6.06630647735	-	.	ID=Aspni3p7_000111.t1;Name=Aspni3p7_000111;Parent=Aspni3p7_000111
chr_1_1	AUGUSTUS	CDS	248828	249006	2.46668031277	-	.	ID=Aspni3p7_000111.t1.cds;Name=Aspni3p7_000111;Parent=Aspni3p7_000111.t1
chr_1_1	AUGUSTUS	CDS	249056	249305	2.45929983142	-	.	ID=Aspni3p7_000111.t1.cds;Name=Aspni3p7_000111;Parent=Aspni3p7_000111.t1
chr_1_1	AUGUSTUS	gene	249492	250155	3.76132257141	-	.	Alias=pvr_chr_1_1_010272;ID=Aspni3p7_000112;Name=Aspni3p7_000112;depth=43;locus=L000102;status=Matches RNA-Seq data
chr_1_1	AUGUSTUS	mRNA	249492	250155	3.76132257141	-	.	ID=Aspni3p7_000112.t1;Name=Aspni3p7_000112;Parent=Aspni3p7_000112
chr_1_1	AUGUSTUS	CDS	249492	249569	1.102095558	-	.	ID=Aspni3p7_000112.t1.cds;Name=Aspni3p7_000112;Parent=Aspni3p7_000112.t1;status=Start mismatch
chr_1_1	AUGUSTUS	CDS	249622	250155	3.41288243485	-	.	ID=Aspni3p7_000112.t1.cds;Name=Aspni3p7_000112;Parent=Aspni3p7_000112.t1
chr_1_1	AUGUSTUS	gene	250223	250759	22.36838013	-	.	Alias=pvr_chr_1_1_010297;ID=Aspni3p7_000113;Name=Aspni3p7_000113;depth=35;locus=L000102;status=Matches RNA-Seq data
chr_1_1	AUGUSTUS	mRNA	250223	250759	22.36838013	-	.	ID=Aspni3p7_000113.t1;Name=Aspni3p7_000113;Parent=Aspni3p7_000113
chr_1_1	AUGUSTUS	CDS	250223	250429	6.79196827982	-	.	ID=Aspni3p7_000113.t1.cds;Name=Aspni3p7_000113;Parent=Aspni3p7_000113.t1
chr_1_1	AUGUSTUS	CDS	250490	250759	6.58671513422	-	.	ID=Aspni3p7_000113.t1.cds;Name=Aspni3p7_000113;Parent=Aspni3p7_000113.t1
chr_1_1	AUGUSTUS	gene	251530	253248	3.49970913322	+	.	Alias=pvr_chr_1_1_010344;ID=Aspni3p7_000114;Name=Aspni3p7_000114;depth=240;locus=L000103;status=Matches RNA-Seq data
chr_1_1	AUGUSTUS	mRNA	251530	253248	3.49970913322	+	.	ID=Aspni3p7_000114.t1;Name=Aspni3p7_000114;Parent=Aspni3p7_000114
chr_1_1	AUGUSTUS	CDS	251530	253248	3.49970913322	+	.	ID=Aspni3p7_000114.t1.cds;Name=Aspni3p7_000114;Parent=Aspni3p7_000114.t1
chr_1_1	AUGUSTUS	gene	255902	257053	2.94878472222	-	.	Alias=pvr_chr_1_1_010501;ID=Aspni3p7_000115;Name=Aspni3p7_000115;depth=22;locus=L000104;status=Matches RNA-Seq data
chr_1_1	AUGUSTUS	mRNA	255902	257053	2.94878472222	-	.	ID=Aspni3p7_000115.t1;Name=Aspni3p7_000115;Parent=Aspni3p7_000115
chr_1_1	AUGUSTUS	CDS	255902	257053	2.94878472222	-	.	ID=Aspni3p7_000115.t1.cds;Name=Aspni3p7_000115;Parent=Aspni3p7_000115.t1
chr_1_1	AUGUSTUS	gene	258536	259984	3.40372670808	-	.	Alias=pvr_chr_1_1_010584;ID=Aspni3p7_000116;Name=Aspni3p7_000116;depth=8;locus=L000105;status=Low expression
chr_1_1	AUGUSTUS	mRNA	258536	259984	3.40372670808	-	.	ID=Aspni3p7_000116.t1;Name=Aspni3p7_000116;Parent=Aspni3p7_000116
chr_1_1	AUGUSTUS	CDS	258536	259984	5.67287784678	-	.	ID=Aspni3p7_000116.t1.cds;Name=Aspni3p7_000116;Parent=Aspni3p7_000116.t1
chr_1_1	AUGUSTUS	gene	260649	262317	8.79653225964	-	.	Alias=pvr_chr_1_1_010673;ID=Aspni3p7_000117;Name=Aspni3p7_000117;depth=1;locus=L000106;status=Low expression
chr_1_1	AUGUSTUS	mRNA	260649	262317	8.79653225964	-	.	ID=Aspni3p7_000117.t1;Name=Aspni3p7_000117;Parent=Aspni3p7_000117
chr_1_1	AUGUSTUS	CDS	260649	261184	1.53950313657	-	.	ID=Aspni3p7_000117.t1.cds;Name=Aspni3p7_000117;Parent=Aspni3p7_000117.t1
chr_1_1	AUGUSTUS	CDS	261232	261677	1.76281241227	-	.	ID=Aspni3p7_000117.t1.cds;Name=Aspni3p7_000117;Parent=Aspni3p7_000117.t1
chr_1_1	AUGUSTUS	CDS	261723	261763	1.76281241227	-	.	ID=Aspni3p7_000117.t1.cds;Name=Aspni3p7_000117;Parent=Aspni3p7_000117.t1
chr_1_1	AUGUSTUS	CDS	261819	262078	1.76281241227	-	.	ID=Aspni3p7_000117.t1.cds;Name=Aspni3p7_000117;Parent=Aspni3p7_000117.t1
chr_1_1	AUGUSTUS	CDS	262167	262317	1.7384466678	-	.	ID=Aspni3p7_000117.t1.cds;Name=Aspni3p7_000117;Parent=Aspni3p7_000117.t1
chr_1_1	AUGUSTUS	gene	263038	264735	6.44023305522	+	.	Alias=pvr_chr_1_1_010745;ID=Aspni3p7_000118;Name=Aspni3p7_000118;depth=1;locus=L000107;status=Low expression
chr_1_1	AUGUSTUS	mRNA	263038	264735	6.44023305522	+	.	ID=Aspni3p7_000118.t1;Name=Aspni3p7_000118;Parent=Aspni3p7_000118
chr_1_1	AUGUSTUS	CDS	263038	263343	1.7928719066	+	.	ID=Aspni3p7_000118.t1.cds;Name=Aspni3p7_000118;Parent=Aspni3p7_000118.t1
chr_1_1	AUGUSTUS	CDS	263388	264110	1.82805518069	+	.	ID=Aspni3p7_000118.t1.cds;Name=Aspni3p7_000118;Parent=Aspni3p7_000118.t1
chr_1_1	AUGUSTUS	CDS	264154	264554	1.82805518069	+	.	ID=Aspni3p7_000118.t1.cds;Name=Aspni3p7_000118;Parent=Aspni3p7_000118.t1
chr_1_1	AUGUSTUS	CDS	264600	264735	1.79152333448	+	.	ID=Aspni3p7_000118.t1.cds;Name=Aspni3p7_000118;Parent=Aspni3p7_000118.t1
chr_1_1	AUGUSTUS	gene	265041	265987	34.3578994071	+	.	Alias=pvr_chr_1_1_010814;ID=Aspni3p7_000119;Name=Aspni3p7_000119;depth=61;locus=L000108;status=Matches RNA-Seq data
chr_1_1	AUGUSTUS	mRNA	265041	265987	34.3578994071	+	.	ID=Aspni3p7_000119.t1;Name=Aspni3p7_000119;Parent=Aspni3p7_000119
chr_1_1	AUGUSTUS	CDS	265041	265396	9.79442815764	+	.	ID=Aspni3p7_000119.t1.cds;Name=Aspni3p7_000119;Parent=Aspni3p7_000119.t1
chr_1_1	AUGUSTUS	CDS	265453	265987	10.5237076185	+	.	ID=Aspni3p7_000119.t1.cds;Name=Aspni3p7_000119;Parent=Aspni3p7_000119.t1
chr_1_1	AUGUSTUS	gene	266563	268123	12.5528692745	+	.	Alias=pvr_chr_1_1_010891;ID=Aspni3p7_000120;Name=Aspni3p7_000120;depth=3;locus=L000109;status=Low expression
chr_1_1	AUGUSTUS	mRNA	266563	268123	12.5528692745	+	.	ID=Aspni3p7_000120.t1;Name=Aspni3p7_000120;Parent=Aspni3p7_000120
chr_1_1	AUGUSTUS	CDS	266563	266650	3.55610633316	+	.	ID=Aspni3p7_000120.t1.cds;Name=Aspni3p7_000120;Parent=Aspni3p7_000120.t1
chr_1_1	AUGUSTUS	CDS	266715	267762	3.64652779752	+	.	ID=Aspni3p7_000120.t1.cds;Name=Aspni3p7_000120;Parent=Aspni3p7_000120.t1
chr_1_1	AUGUSTUS	CDS	267820	267916	3.64652779752	+	.	ID=Aspni3p7_000120.t1.cds;Name=Aspni3p7_000120;Parent=Aspni3p7_000120.t1
chr_1_1	AUGUSTUS	CDS	267965	268123	3.53954914798	+	.	ID=Aspni3p7_000120.t1.cds;Name=Aspni3p7_000120;Parent=Aspni3p7_000120.t1
chr_1_1	AUGUSTUS	gene	268209	270200	4.72364457831	-	.	Alias=pvr_chr_1_1_010950;ID=Aspni3p7_000121;Name=Aspni3p7_000121;depth=45;locus=L000110;status=Matches RNA-Seq data
chr_1_1	AUGUSTUS	mRNA	268209	270200	4.72364457831	-	.	ID=Aspni3p7_000121.t1;Name=Aspni3p7_000121;Parent=Aspni3p7_000121
chr_1_1	AUGUSTUS	CDS	268209	270200	4.72364457831	-	.	ID=Aspni3p7_000121.t1.cds;Name=Aspni3p7_000121;Parent=Aspni3p7_000121.t1
chr_1_1	fixgff	gene	271326	271790	2.65376344086	-	.	Alias=gm_000097;ID=Aspni3p7_000122;Name=Aspni3p7_000122;depth=67;locus=L000111;status=Matches RNA-Seq data
chr_1_1	fixgff	mRNA	271326	271790	2.65376344086	-	.	ID=Aspni3p7_000122.t1;Name=Aspni3p7_000122;Parent=Aspni3p7_000122
chr_1_1	GeneMark.hmm	CDS	271326	271790	2.65376344086	-	0	ID=Aspni3p7_000122.t1.cds;Name=Aspni3p7_000122;Parent=Aspni3p7_000122.t1;gene_id=97_g;transcript_id=97_t
chr_1_1	AUGUSTUS	gene	272199	273194	3.65361445784	-	.	Alias=pvr_chr_1_1_011064;ID=Aspni3p7_000123;Name=Aspni3p7_000123;depth=343;locus=L000112;status=Matches RNA-Seq data
chr_1_1	AUGUSTUS	mRNA	272199	273194	3.65361445784	-	.	ID=Aspni3p7_000123.t1;Name=Aspni3p7_000123;Parent=Aspni3p7_000123
chr_1_1	AUGUSTUS	CDS	272199	273194	3.65361445784	-	.	ID=Aspni3p7_000123.t1.cds;Name=Aspni3p7_000123;Parent=Aspni3p7_000123.t1
chr_1_1	AUGUSTUS	gene	273494	274501	210.045898944	-	.	Alias=pvr_chr_1_1_011127;ID=Aspni3p7_000124;Name=Aspni3p7_000124;depth=58;locus=L000113;status=Matches RNA-Seq data
chr_1_1	AUGUSTUS	mRNA	273494	274501	210.045898944	-	.	ID=Aspni3p7_000124.t1;Name=Aspni3p7_000124;Parent=Aspni3p7_000124
chr_1_1	AUGUSTUS	CDS	273494	273551	5.45350950255	-	.	ID=Aspni3p7_000124.t1.cds;Name=Aspni3p7_000124;Parent=Aspni3p7_000124.t1
chr_1_1	AUGUSTUS	CDS	273602	273817	8.02803111207	-	.	ID=Aspni3p7_000124.t1.cds;Name=Aspni3p7_000124;Parent=Aspni3p7_000124.t1
chr_1_1	AUGUSTUS	CDS	273874	273935	8.05151722179	-	.	ID=Aspni3p7_000124.t1.cds;Name=Aspni3p7_000124;Parent=Aspni3p7_000124.t1
chr_1_1	AUGUSTUS	CDS	274011	274342	7.75996227963	-	.	ID=Aspni3p7_000124.t1.cds;Name=Aspni3p7_000124;Parent=Aspni3p7_000124.t1
chr_1_1	AUGUSTUS	CDS	274408	274501	6.21980498238	-	.	ID=Aspni3p7_000124.t1.cds;Name=Aspni3p7_000124;Parent=Aspni3p7_000124.t1
chr_1_1	AUGUSTUS	gene	275087	276247	1990.40151097	-	.	Alias=pvr_chr_1_1_011197;ID=Aspni3p7_000125;Name=Aspni3p7_000125;depth=59;locus=L000114;status=Matches RNA-Seq data
chr_1_1	AUGUSTUS	mRNA	275087	276247	1990.40151097	-	.	ID=Aspni3p7_000125.t1;Name=Aspni3p7_000125;Parent=Aspni3p7_000125
chr_1_1	AUGUSTUS	CDS	275087	275401	11.2915392097	-	.	ID=Aspni3p7_000125.t1.cds;Name=Aspni3p7_000125;Parent=Aspni3p7_000125.t1
chr_1_1	AUGUSTUS	CDS	275459	275833	21.3390033342	-	.	ID=Aspni3p7_000125.t1.cds;Name=Aspni3p7_000125;Parent=Aspni3p7_000125.t1
chr_1_1	AUGUSTUS	CDS	275888	276098	20.828115275	-	.	ID=Aspni3p7_000125.t1.cds;Name=Aspni3p7_000125;Parent=Aspni3p7_000125.t1
chr_1_1	AUGUSTUS	CDS	276150	276247	10.7084646161	-	.	ID=Aspni3p7_000125.t1.cds;Name=Aspni3p7_000125;Parent=Aspni3p7_000125.t1
chr_1_1	AUGUSTUS	gene	276879	277910	45.466327179	+	.	Alias=pvr_chr_1_1_011253;ID=Aspni3p7_000126;Name=Aspni3p7_000126;depth=75;locus=L000115;status=Matches RNA-Seq data
chr_1_1	AUGUSTUS	mRNA	276879	277910	45.466327179	+	.	ID=Aspni3p7_000126.t1;Name=Aspni3p7_000126;Parent=Aspni3p7_000126
chr_1_1	AUGUSTUS	CDS	276879	277047	6.09148113876	+	.	ID=Aspni3p7_000126.t1.cds;Name=Aspni3p7_000126;Parent=Aspni3p7_000126.t1
chr_1_1	AUGUSTUS	CDS	277107	277613	9.60389730696	+	.	ID=Aspni3p7_000126.t1.cds;Name=Aspni3p7_000126;Parent=Aspni3p7_000126.t1
chr_1_1	AUGUSTUS	CDS	277684	277910	6.99458530074	+	.	ID=Aspni3p7_000126.t1.cds;Name=Aspni3p7_000126;Parent=Aspni3p7_000126.t1
chr_1_1	AUGUSTUS	gene	278089	279282	114.481565768	-	.	Alias=pvr_chr_1_1_011304;ID=Aspni3p7_000127;Name=Aspni3p7_000127;depth=66;locus=L000116;status=Matches RNA-Seq data
chr_1_1	AUGUSTUS	mRNA	278089	279282	114.481565768	-	.	ID=Aspni3p7_000127.t1;Name=Aspni3p7_000127;Parent=Aspni3p7_000127
chr_1_1	AUGUSTUS	CDS	278089	278802	10.1273908799	-	.	ID=Aspni3p7_000127.t1.cds;Name=Aspni3p7_000127;Parent=Aspni3p7_000127.t1
chr_1_1	AUGUSTUS	CDS	278851	278919	13.6710109298	-	.	ID=Aspni3p7_000127.t1.cds;Name=Aspni3p7_000127;Parent=Aspni3p7_000127.t1
chr_1_1	AUGUSTUS	CDS	278968	279282	7.44183209511	-	.	ID=Aspni3p7_000127.t1.cds;Name=Aspni3p7_000127;Parent=Aspni3p7_000127.t1
chr_1_1	AUGUSTUS	gene	281111	282275	3.43049529808	+	.	Alias=pvr_chr_1_1_011407;ID=Aspni3p7_000128;Name=Aspni3p7_000128;depth=4;locus=L000117;status=Low expression
chr_1_1	AUGUSTUS	mRNA	281111	282275	3.43049529808	+	.	ID=Aspni3p7_000128.t1;Name=Aspni3p7_000128;Parent=Aspni3p7_000128
chr_1_1	AUGUSTUS	CDS	281111	281696	3.36962375016	+	.	ID=Aspni3p7_000128.t1.cds;Name=Aspni3p7_000128;Parent=Aspni3p7_000128.t1
chr_1_1	AUGUSTUS	CDS	281749	282275	3.39354930248	+	.	ID=Aspni3p7_000128.t1.cds;Name=Aspni3p7_000128;Parent=Aspni3p7_000128.t1
chr_1_1	AUGUSTUS	gene	284988	286113	1843.74712622	+	.	Alias=pvr_chr_1_1_011528;ID=Aspni3p7_000129;Name=Aspni3p7_000129;depth=326;locus=L000118;status=Matches RNA-Seq data
chr_1_1	AUGUSTUS	mRNA	284988	286113	1843.74712622	+	.	ID=Aspni3p7_000129.t1;Name=Aspni3p7_000129;Parent=Aspni3p7_000129
chr_1_1	AUGUSTUS	CDS	284988	285254	10.1436116864	+	.	ID=Aspni3p7_000129.t1.cds;Name=Aspni3p7_000129;Parent=Aspni3p7_000129.t1
chr_1_1	AUGUSTUS	CDS	285305	285781	21.1065073674	+	.	ID=Aspni3p7_000129.t1.cds;Name=Aspni3p7_000129;Parent=Aspni3p7_000129.t1
chr_1_1	AUGUSTUS	CDS	285841	285926	21.4834479984	+	.	ID=Aspni3p7_000129.t1.cds;Name=Aspni3p7_000129;Parent=Aspni3p7_000129.t1
chr_1_1	AUGUSTUS	CDS	285978	286113	10.8231118478	+	.	ID=Aspni3p7_000129.t1.cds;Name=Aspni3p7_000129;Parent=Aspni3p7_000129.t1
chr_1_1	AUGUSTUS	gene	287381	289492	65.1151596738	+	.	Alias=pvr_chr_1_1_011648;ID=Aspni3p7_000130;Name=Aspni3p7_000130;depth=59;locus=L000119;status=Matches RNA-Seq data
chr_1_1	AUGUSTUS	mRNA	287381	289492	65.1151596738	+	.	ID=Aspni3p7_000130.t1;Name=Aspni3p7_000130;Parent=Aspni3p7_000130
chr_1_1	AUGUSTUS	CDS	287381	287466	5.26234811583	+	.	ID=Aspni3p7_000130.t1.cds;Name=Aspni3p7_000130;Parent=Aspni3p7_000130.t1
chr_1_1	AUGUSTUS	CDS	287541	287577	6.96143221338	+	.	ID=Aspni3p7_000130.t1.cds;Name=Aspni3p7_000130;Parent=Aspni3p7_000130.t1
chr_1_1	AUGUSTUS	CDS	287638	289285	10.2373008184	+	.	ID=Aspni3p7_000130.t1.cds;Name=Aspni3p7_000130;Parent=Aspni3p7_000130.t1
chr_1_1	AUGUSTUS	CDS	289341	289492	4.68794206818	+	.	ID=Aspni3p7_000130.t1.cds;Name=Aspni3p7_000130;Parent=Aspni3p7_000130.t1
chr_1_1	AUGUSTUS	gene	290343	291371	1290.02352533	+	.	Alias=pvr_chr_1_1_011756;ID=Aspni3p7_000131;Name=Aspni3p7_000131;depth=114;locus=L000120;status=Matches RNA-Seq data
chr_1_1	AUGUSTUS	mRNA	290343	291371	1290.02352533	+	.	ID=Aspni3p7_000131.t1;Name=Aspni3p7_000131;Parent=Aspni3p7_000131
chr_1_1	AUGUSTUS	CDS	290343	290780	10.2737362416	+	.	ID=Aspni3p7_000131.t1.cds;Name=Aspni3p7_000131;Parent=Aspni3p7_000131.t1
chr_1_1	AUGUSTUS	CDS	290842	290952	18.2648679197	+	.	ID=Aspni3p7_000131.t1.cds;Name=Aspni3p7_000131;Parent=Aspni3p7_000131.t1
chr_1_1	AUGUSTUS	CDS	291005	291044	18.0407506232	+	.	ID=Aspni3p7_000131.t1.cds;Name=Aspni3p7_000131;Parent=Aspni3p7_000131.t1
chr_1_1	AUGUSTUS	CDS	291103	291371	10.2887317251	+	.	ID=Aspni3p7_000131.t1.cds;Name=Aspni3p7_000131;Parent=Aspni3p7_000131.t1
chr_1_1	AUGUSTUS	gene	291869	294288	3767.55253683	+	.	Alias=pvr_chr_1_1_011817;ID=Aspni3p7_000132;Name=Aspni3p7_000132;depth=579;locus=L000121;status=Matches RNA-Seq data
chr_1_1	AUGUSTUS	mRNA	291869	294288	3767.55253683	+	.	ID=Aspni3p7_000132.t1;Name=Aspni3p7_000132;Parent=Aspni3p7_000132
chr_1_1	AUGUSTUS	CDS	291869	291939	6.06200845656	+	.	ID=Aspni3p7_000132.t1.cds;Name=Aspni3p7_000132;Parent=Aspni3p7_000132.t1
chr_1_1	AUGUSTUS	CDS	291995	292238	15.2047680503	+	.	ID=Aspni3p7_000132.t1.cds;Name=Aspni3p7_000132;Parent=Aspni3p7_000132.t1
chr_1_1	AUGUSTUS	CDS	292293	292355	19.2374186762	+	.	ID=Aspni3p7_000132.t1.cds;Name=Aspni3p7_000132;Parent=Aspni3p7_000132.t1
chr_1_1	AUGUSTUS	CDS	292408	292719	18.0853982814	+	.	ID=Aspni3p7_000132.t1.cds;Name=Aspni3p7_000132;Parent=Aspni3p7_000132.t1
chr_1_1	AUGUSTUS	CDS	292771	294288	9.51640955694	+	.	ID=Aspni3p7_000132.t1.cds;Name=Aspni3p7_000132;Parent=Aspni3p7_000132.t1
chr_1_1	AUGUSTUS	gene	294382	294804	31.8995599716	-	.	Alias=pvr_chr_1_1_011884;ID=Aspni3p7_000133;Name=Aspni3p7_000133;depth=1731;locus=L000122;status=Matches RNA-Seq data
chr_1_1	AUGUSTUS	mRNA	294382	294804	31.8995599716	-	.	ID=Aspni3p7_000133.t1;Name=Aspni3p7_000133;Parent=Aspni3p7_000133
chr_1_1	AUGUSTUS	CDS	294382	294412	5.14774579143	-	.	ID=Aspni3p7_000133.t1.cds;Name=Aspni3p7_000133;Parent=Aspni3p7_000133.t1
chr_1_1	AUGUSTUS	CDS	294483	294597	9.78257021004	-	.	ID=Aspni3p7_000133.t1.cds;Name=Aspni3p7_000133;Parent=Aspni3p7_000133.t1
chr_1_1	AUGUSTUS	CDS	294690	294804	5.70108001038	-	.	ID=Aspni3p7_000133.t1.cds;Name=Aspni3p7_000133;Parent=Aspni3p7_000133.t1
chr_1_1	AUGUSTUS	gene	295920	297836	3.4126238915	+	.	Alias=pvr_chr_1_1_011957;ID=Aspni3p7_000136;Name=Aspni3p7_000136;depth=1008;locus=L000125;status=Matches RNA-Seq data
chr_1_1	AUGUSTUS	mRNA	295920	297836	3.4126238915	+	.	ID=Aspni3p7_000136.t1;Name=Aspni3p7_000136;Parent=Aspni3p7_000136
chr_1_1	AUGUSTUS	CDS	295920	297836	3.4126238915	+	.	ID=Aspni3p7_000136.t1.cds;Name=Aspni3p7_000136;Parent=Aspni3p7_000136.t1
chr_1_1	AUGUSTUS	gene	298208	298957	2.0	-	.	Alias=pvr_chr_1_1_012017;ID=Aspni3p7_000137;Name=Aspni3p7_000137;depth=14;locus=L000126;status=Matches RNA-Seq data
chr_1_1	AUGUSTUS	mRNA	298208	298957	2.0	-	.	ID=Aspni3p7_000137.t1;Name=Aspni3p7_000137;Parent=Aspni3p7_000137
chr_1_1	AUGUSTUS	CDS	298208	298957	2.0	-	.	ID=Aspni3p7_000137.t1.cds;Name=Aspni3p7_000137;Parent=Aspni3p7_000137.t1
chr_1_1	AUGUSTUS	gene	300044	301069	1.96432748538	-	.	Alias=pvr_chr_1_1_012082;ID=Aspni3p7_000138;Name=Aspni3p7_000138;depth=4;locus=L000127;status=Low expression
chr_1_1	AUGUSTUS	mRNA	300044	301069	1.96432748538	-	.	ID=Aspni3p7_000138.t1;Name=Aspni3p7_000138;Parent=Aspni3p7_000138
chr_1_1	AUGUSTUS	CDS	300044	301069	3.2738791423	-	.	ID=Aspni3p7_000138.t1.cds;Name=Aspni3p7_000138;Parent=Aspni3p7_000138.t1
chr_1_1	AUGUSTUS	gene	302872	304679	3.26426634038	+	.	Alias=pvr_chr_1_1_012172;ID=Aspni3p7_000139;Name=Aspni3p7_000139;depth=0;locus=L000128;status=Low expression
chr_1_1	AUGUSTUS	mRNA	302872	304679	3.26426634038	+	.	ID=Aspni3p7_000139.t1;Name=Aspni3p7_000139;Parent=Aspni3p7_000139
chr_1_1	AUGUSTUS	CDS	302872	303333	1.61846981307	+	.	ID=Aspni3p7_000139.t1.cds;Name=Aspni3p7_000139;Parent=Aspni3p7_000139.t1
chr_1_1	AUGUSTUS	CDS	303394	304066	1.67822135078	+	.	ID=Aspni3p7_000139.t1.cds;Name=Aspni3p7_000139;Parent=Aspni3p7_000139.t1
chr_1_1	AUGUSTUS	CDS	304155	304421	1.50281710488	+	.	ID=Aspni3p7_000139.t1.cds;Name=Aspni3p7_000139;Parent=Aspni3p7_000139.t1
chr_1_1	AUGUSTUS	CDS	304492	304679	1.33282877812	+	.	ID=Aspni3p7_000139.t1.cds;Name=Aspni3p7_000139;Parent=Aspni3p7_000139.t1
chr_1_1	AUGUSTUS	gene	305184	305762	1.164	+	.	Alias=pvr_chr_1_1_012240;ID=Aspni3p7_000140;Name=Aspni3p7_000140;depth=1;locus=L000129;status=Low expression
chr_1_1	AUGUSTUS	mRNA	305184	305762	1.164	+	.	ID=Aspni3p7_000140.t1;Name=Aspni3p7_000140;Parent=Aspni3p7_000140
chr_1_1	AUGUSTUS	CDS	305184	305516	2.0	+	.	ID=Aspni3p7_000140.t1.cds;Name=Aspni3p7_000140;Parent=Aspni3p7_000140.t1
chr_1_1	AUGUSTUS	CDS	305568	305762	2.0	+	.	ID=Aspni3p7_000140.t1.cds;Name=Aspni3p7_000140;Parent=Aspni3p7_000140.t1
chr_1_1	AUGUSTUS	gene	306503	314715	32.7916623783	+	.	Alias=pvr_chr_1_1_012286;ID=Aspni3p7_000141;Name=Aspni3p7_000141;depth=0;locus=L000130;status=Low expression
chr_1_1	AUGUSTUS	mRNA	306503	314715	32.7916623783	+	.	ID=Aspni3p7_000141.t1;Name=Aspni3p7_000141;Parent=Aspni3p7_000141
chr_1_1	AUGUSTUS	CDS	306503	307035	1.32837670384	+	.	ID=Aspni3p7_000141.t1.cds;Name=Aspni3p7_000141;Parent=Aspni3p7_000141.t1
chr_1_1	AUGUSTUS	CDS	307092	307365	1.32837670384	+	.	ID=Aspni3p7_000141.t1.cds;Name=Aspni3p7_000141;Parent=Aspni3p7_000141.t1
chr_1_1	AUGUSTUS	CDS	307491	307529	1.14704530834	+	.	ID=Aspni3p7_000141.t1.cds;Name=Aspni3p7_000141;Parent=Aspni3p7_000141.t1
chr_1_1	AUGUSTUS	CDS	307574	307606	1.31859816806	+	.	ID=Aspni3p7_000141.t1.cds;Name=Aspni3p7_000141;Parent=Aspni3p7_000141.t1
chr_1_1	AUGUSTUS	CDS	307656	308331	1.31859816806	+	.	ID=Aspni3p7_000141.t1.cds;Name=Aspni3p7_000141;Parent=Aspni3p7_000141.t1
chr_1_1	AUGUSTUS	CDS	308382	308831	1.31859816806	+	.	ID=Aspni3p7_000141.t1.cds;Name=Aspni3p7_000141;Parent=Aspni3p7_000141.t1
chr_1_1	AUGUSTUS	CDS	308910	309742	1.31859816806	+	.	ID=Aspni3p7_000141.t1.cds;Name=Aspni3p7_000141;Parent=Aspni3p7_000141.t1
chr_1_1	AUGUSTUS	CDS	309801	309848	1.31859816806	+	.	ID=Aspni3p7_000141.t1.cds;Name=Aspni3p7_000141;Parent=Aspni3p7_000141.t1
chr_1_1	AUGUSTUS	CDS	309917	311227	1.31859816806	+	.	ID=Aspni3p7_000141.t1.cds;Name=Aspni3p7_000141;Parent=Aspni3p7_000141.t1
chr_1_1	AUGUSTUS	CDS	311275	311371	1.31859816806	+	.	ID=Aspni3p7_000141.t1.cds;Name=Aspni3p7_000141;Parent=Aspni3p7_000141.t1
chr_1_1	AUGUSTUS	CDS	311429	311454	1.31859816806	+	.	ID=Aspni3p7_000141.t1.cds;Name=Aspni3p7_000141;Parent=Aspni3p7_000141.t1
chr_1_1	AUGUSTUS	CDS	311521	312384	1.31859816806	+	.	ID=Aspni3p7_000141.t1.cds;Name=Aspni3p7_000141;Parent=Aspni3p7_000141.t1
chr_1_1	AUGUSTUS	CDS	312438	312719	1.31859816806	+	.	ID=Aspni3p7_000141.t1.cds;Name=Aspni3p7_000141;Parent=Aspni3p7_000141.t1
chr_1_1	AUGUSTUS	CDS	312780	312854	1.31859816806	+	.	ID=Aspni3p7_000141.t1.cds;Name=Aspni3p7_000141;Parent=Aspni3p7_000141.t1
chr_1_1	AUGUSTUS	CDS	312918	313258	1.28870039276	+	.	ID=Aspni3p7_000141.t1.cds;Name=Aspni3p7_000141;Parent=Aspni3p7_000141.t1
chr_1_1	AUGUSTUS	CDS	313318	313430	1.0	+	.	ID=Aspni3p7_000141.t1.cds;Name=Aspni3p7_000141;Parent=Aspni3p7_000141.t1
chr_1_1	AUGUSTUS	CDS	313501	313578	1.0	+	.	ID=Aspni3p7_000141.t1.cds;Name=Aspni3p7_000141;Parent=Aspni3p7_000141.t1
chr_1_1	AUGUSTUS	CDS	313629	313792	1.0	+	.	ID=Aspni3p7_000141.t1.cds;Name=Aspni3p7_000141;Parent=Aspni3p7_000141.t1
chr_1_1	AUGUSTUS	CDS	313852	314208	1.0	+	.	ID=Aspni3p7_000141.t1.cds;Name=Aspni3p7_000141;Parent=Aspni3p7_000141.t1
chr_1_1	AUGUSTUS	CDS	314278	314715	1.0	+	.	ID=Aspni3p7_000141.t1.cds;Name=Aspni3p7_000141;Parent=Aspni3p7_000141.t1
chr_1_1	fixgff	gene	315168	316661	10.074768621	-	.	Alias=gm_000115;ID=Aspni3p7_000142;Name=Aspni3p7_000142;depth=1;locus=L000131;status=Low expression
chr_1_1	fixgff	mRNA	315168	316661	10.074768621	-	.	ID=Aspni3p7_000142.t1;Name=Aspni3p7_000142;Parent=Aspni3p7_000142
chr_1_1	GeneMark.hmm	CDS	315168	315617	1.56461901625	-	0	ID=Aspni3p7_000142.t1.cds;Name=Aspni3p7_000142;Parent=Aspni3p7_000142.t1;gene_id=115_g;transcript_id=115_t
chr_1_1	GeneMark.hmm	CDS	315680	315829	1.72471168626	-	0	ID=Aspni3p7_000142.t1.cds;Name=Aspni3p7_000142;Parent=Aspni3p7_000142.t1;gene_id=115_g;transcript_id=115_t
chr_1_1	GeneMark.hmm	CDS	315891	316016	1.72471168626	-	0	ID=Aspni3p7_000142.t1.cds;Name=Aspni3p7_000142;Parent=Aspni3p7_000142.t1;gene_id=115_g;transcript_id=115_t
chr_1_1	GeneMark.hmm	CDS	316080	316332	1.72471168626	-	2	ID=Aspni3p7_000142.t1.cds;Name=Aspni3p7_000142;Parent=Aspni3p7_000142.t1;gene_id=115_g;transcript_id=115_t
chr_1_1	GeneMark.hmm	CDS	316390	316537	1.6215344052	-	1	ID=Aspni3p7_000142.t1.cds;Name=Aspni3p7_000142;Parent=Aspni3p7_000142.t1;gene_id=115_g;transcript_id=115_t
chr_1_1	GeneMark.hmm	CDS	316598	316661	1.29002919823	-	0	ID=Aspni3p7_000142.t1.cds;Name=Aspni3p7_000142;Parent=Aspni3p7_000142.t1;gene_id=115_g;transcript_id=115_t
chr_1_1	AUGUSTUS	gene	317475	319801	3.0255891062	-	.	Alias=pvr_chr_1_1_012715;ID=Aspni3p7_000143;Name=Aspni3p7_000143;depth=2;locus=L000132;status=Low expression
chr_1_1	AUGUSTUS	mRNA	317475	319801	3.0255891062	-	.	ID=Aspni3p7_000143.t1;Name=Aspni3p7_000143;Parent=Aspni3p7_000143
chr_1_1	AUGUSTUS	CDS	317475	319170	3.1854477766	-	.	ID=Aspni3p7_000143.t1.cds;Name=Aspni3p7_000143;Parent=Aspni3p7_000143.t1
chr_1_1	AUGUSTUS	CDS	319227	319801	3.16605316678	-	.	ID=Aspni3p7_000143.t1.cds;Name=Aspni3p7_000143;Parent=Aspni3p7_000143.t1
chr_1_1	AUGUSTUS	gene	320396	322341	7.63520059366	+	.	Alias=pvr_chr_1_1_012806;ID=Aspni3p7_000144;Name=Aspni3p7_000144;depth=0;locus=L000133;status=Low expression
chr_1_1	AUGUSTUS	mRNA	320396	322341	7.63520059366	+	.	ID=Aspni3p7_000144.t1;Name=Aspni3p7_000144;Parent=Aspni3p7_000144
chr_1_1	AUGUSTUS	CDS	320396	320458	2.56703541194	+	.	ID=Aspni3p7_000144.t1.cds;Name=Aspni3p7_000144;Parent=Aspni3p7_000144.t1
chr_1_1	AUGUSTUS	CDS	320520	320908	3.42253675392	+	.	ID=Aspni3p7_000144.t1.cds;Name=Aspni3p7_000144;Parent=Aspni3p7_000144.t1
chr_1_1	AUGUSTUS	CDS	320960	321164	3.42253675392	+	.	ID=Aspni3p7_000144.t1.cds;Name=Aspni3p7_000144;Parent=Aspni3p7_000144.t1
chr_1_1	AUGUSTUS	CDS	321226	322341	3.38556445986	+	.	ID=Aspni3p7_000144.t1.cds;Name=Aspni3p7_000144;Parent=Aspni3p7_000144.t1
chr_1_1	fixgff	gene	322759	325215	10.2137340251	-	.	Alias=gm_000118;ID=Aspni3p7_000145;Name=Aspni3p7_000145;depth=0;locus=L000134;status=Low expression
chr_1_1	fixgff	mRNA	322759	325215	10.2137340251	-	.	ID=Aspni3p7_000145.t1;Name=Aspni3p7_000145;Parent=Aspni3p7_000145
chr_1_1	GeneMark.hmm	CDS	322759	322849	1.7593027655	-	2	ID=Aspni3p7_000145.t1.cds;Name=Aspni3p7_000145;Parent=Aspni3p7_000145.t1;gene_id=118_g;transcript_id=118_t
chr_1_1	GeneMark.hmm	CDS	322903	323099	1.77384748509	-	0	ID=Aspni3p7_000145.t1.cds;Name=Aspni3p7_000145;Parent=Aspni3p7_000145.t1;gene_id=118_g;transcript_id=118_t
chr_1_1	GeneMark.hmm	CDS	323150	324395	1.77384748509	-	2	ID=Aspni3p7_000145.t1.cds;Name=Aspni3p7_000145;Parent=Aspni3p7_000145.t1;gene_id=118_g;transcript_id=118_t
chr_1_1	GeneMark.hmm	CDS	324460	324926	1.77384748509	-	0	ID=Aspni3p7_000145.t1.cds;Name=Aspni3p7_000145;Parent=Aspni3p7_000145.t1;gene_id=118_g;transcript_id=118_t
chr_1_1	GeneMark.hmm	CDS	324994	325215	1.73357996317	-	0	ID=Aspni3p7_000145.t1.cds;Name=Aspni3p7_000145;Parent=Aspni3p7_000145.t1;gene_id=118_g;transcript_id=118_t
chr_1_1	AUGUSTUS	gene	325917	327779	5.40385013555	+	.	Alias=pvr_chr_1_1_013037;ID=Aspni3p7_000146;Name=Aspni3p7_000146;depth=0;locus=L000135;status=Low expression
chr_1_1	AUGUSTUS	mRNA	325917	327779	5.40385013555	+	.	ID=Aspni3p7_000146.t1;Name=Aspni3p7_000146;Parent=Aspni3p7_000146
chr_1_1	AUGUSTUS	CDS	325917	326269	1.37885081169	+	.	ID=Aspni3p7_000146.t1.cds;Name=Aspni3p7_000146;Parent=Aspni3p7_000146.t1
chr_1_1	AUGUSTUS	CDS	326340	326632	1.43934095658	+	.	ID=Aspni3p7_000146.t1.cds;Name=Aspni3p7_000146;Parent=Aspni3p7_000146.t1
chr_1_1	AUGUSTUS	CDS	326681	326880	1.47707390649	+	.	ID=Aspni3p7_000146.t1.cds;Name=Aspni3p7_000146;Parent=Aspni3p7_000146.t1
chr_1_1	AUGUSTUS	CDS	326970	327275	1.47707390649	+	.	ID=Aspni3p7_000146.t1.cds;Name=Aspni3p7_000146;Parent=Aspni3p7_000146.t1
chr_1_1	AUGUSTUS	CDS	327329	327476	1.47707390649	+	.	ID=Aspni3p7_000146.t1.cds;Name=Aspni3p7_000146;Parent=Aspni3p7_000146.t1
chr_1_1	AUGUSTUS	CDS	327546	327556	1.29813519814	+	.	ID=Aspni3p7_000146.t1.cds;Name=Aspni3p7_000146;Parent=Aspni3p7_000146.t1
chr_1_1	AUGUSTUS	CDS	327606	327779	1.08478701826	+	.	ID=Aspni3p7_000146.t1.cds;Name=Aspni3p7_000146;Parent=Aspni3p7_000146.t1
chr_1_1	AUGUSTUS	gene	329094	330817	8.4942700245	-	.	Alias=pvr_chr_1_1_013181;ID=Aspni3p7_000147;Name=Aspni3p7_000147;depth=1;locus=L000136;status=Low expression
chr_1_1	AUGUSTUS	mRNA	329094	330817	8.4942700245	-	.	ID=Aspni3p7_000147.t1;Name=Aspni3p7_000147;Parent=Aspni3p7_000147
chr_1_1	AUGUSTUS	CDS	329094	329756	1.41632801659	-	.	ID=Aspni3p7_000147.t1.cds;Name=Aspni3p7_000147;Parent=Aspni3p7_000147.t1
chr_1_1	AUGUSTUS	CDS	329810	329947	1.79317665229	-	.	ID=Aspni3p7_000147.t1.cds;Name=Aspni3p7_000147;Parent=Aspni3p7_000147.t1
chr_1_1	AUGUSTUS	CDS	330018	330337	1.79317665229	-	.	ID=Aspni3p7_000147.t1.cds;Name=Aspni3p7_000147;Parent=Aspni3p7_000147.t1
chr_1_1	AUGUSTUS	CDS	330440	330563	1.79317665229	-	.	ID=Aspni3p7_000147.t1.cds;Name=Aspni3p7_000147;Parent=Aspni3p7_000147.t1
chr_1_1	AUGUSTUS	CDS	330626	330817	1.7335714238	-	.	ID=Aspni3p7_000147.t1.cds;Name=Aspni3p7_000147;Parent=Aspni3p7_000147.t1
chr_1_1	AUGUSTUS	gene	331376	333266	4.71753453765	+	.	Alias=pvr_chr_1_1_013280;ID=Aspni3p7_000148;Name=Aspni3p7_000148;depth=0;locus=L000137;status=Low expression
chr_1_1	AUGUSTUS	mRNA	331376	333266	4.71753453765	+	.	ID=Aspni3p7_000148.t1;Name=Aspni3p7_000148;Parent=Aspni3p7_000148
chr_1_1	AUGUSTUS	CDS	331376	331680	1.64627453618	+	.	ID=Aspni3p7_000148.t1.cds;Name=Aspni3p7_000148;Parent=Aspni3p7_000148.t1
chr_1_1	AUGUSTUS	CDS	331790	332143	1.68960294956	+	.	ID=Aspni3p7_000148.t1.cds;Name=Aspni3p7_000148;Parent=Aspni3p7_000148.t1
chr_1_1	AUGUSTUS	CDS	332211	332257	1.68960294956	+	.	ID=Aspni3p7_000148.t1.cds;Name=Aspni3p7_000148;Parent=Aspni3p7_000148.t1
chr_1_1	AUGUSTUS	CDS	332314	333266	1.6729858171	+	.	ID=Aspni3p7_000148.t1.cds;Name=Aspni3p7_000148;Parent=Aspni3p7_000148.t1
chr_1_1	fixgff	gene	333539	337993	4.25879800296	-	.	Alias=gm_000122;ID=Aspni3p7_000149;Name=Aspni3p7_000149;depth=1;locus=L000138;status=Low expression
chr_1_1	fixgff	mRNA	333539	337993	4.25879800296	-	.	ID=Aspni3p7_000149.t1;Name=Aspni3p7_000149;Parent=Aspni3p7_000149
chr_1_1	GeneMark.hmm	CDS	333539	333846	1.51696308978	-	1	ID=Aspni3p7_000149.t1.cds;Name=Aspni3p7_000149;Parent=Aspni3p7_000149.t1;gene_id=122_g;transcript_id=122_t
chr_1_1	GeneMark.hmm	CDS	333898	333924	1.58817961659	-	1	ID=Aspni3p7_000149.t1.cds;Name=Aspni3p7_000149;Parent=Aspni3p7_000149.t1;gene_id=122_g;transcript_id=122_t
chr_1_1	GeneMark.hmm	CDS	333987	334256	1.58817961659	-	1	ID=Aspni3p7_000149.t1.cds;Name=Aspni3p7_000149;Parent=Aspni3p7_000149.t1;gene_id=122_g;transcript_id=122_t
chr_1_1	GeneMark.hmm	CDS	334319	334804	1.58817961659	-	1	ID=Aspni3p7_000149.t1.cds;Name=Aspni3p7_000149;Parent=Aspni3p7_000149.t1;gene_id=122_g;transcript_id=122_t
chr_1_1	GeneMark.hmm	CDS	334861	335147	1.16805131902	-	2	ID=Aspni3p7_000149.t1.cds;Name=Aspni3p7_000149;Parent=Aspni3p7_000149.t1;gene_id=122_g;transcript_id=122_t
chr_1_1	GeneMark.hmm	CDS	335200	335291	1.0	-	0	ID=Aspni3p7_000149.t1.cds;Name=Aspni3p7_000149;Parent=Aspni3p7_000149.t1;gene_id=122_g;transcript_id=122_t
chr_1_1	GeneMark.hmm	CDS	336687	337292	1.0	-	0	ID=Aspni3p7_000149.t1.cds;Name=Aspni3p7_000149;Parent=Aspni3p7_000149.t1;gene_id=122_g;transcript_id=122_t
chr_1_1	GeneMark.hmm	CDS	337348	337706	1.0	-	1	ID=Aspni3p7_000149.t1.cds;Name=Aspni3p7_000149;Parent=Aspni3p7_000149.t1;gene_id=122_g;transcript_id=122_t
chr_1_1	GeneMark.hmm	CDS	337792	337993	1.0	-	0	ID=Aspni3p7_000149.t1.cds;Name=Aspni3p7_000149;Parent=Aspni3p7_000149.t1;gene_id=122_g;transcript_id=122_t
chr_1_1	AUGUSTUS	gene	339826	341118	4.83892699364	-	.	Alias=pvr_chr_1_1_013534;ID=Aspni3p7_000150;Name=Aspni3p7_000150;depth=6;locus=L000139;status=Low expression
chr_1_1	AUGUSTUS	mRNA	339826	341118	4.83892699364	-	.	ID=Aspni3p7_000150.t1;Name=Aspni3p7_000150;Parent=Aspni3p7_000150
chr_1_1	AUGUSTUS	CDS	339826	340644	1.48639455782	-	.	ID=Aspni3p7_000150.t1.cds;Name=Aspni3p7_000150;Parent=Aspni3p7_000150.t1
chr_1_1	AUGUSTUS	CDS	340693	340724	1.78571428571	-	.	ID=Aspni3p7_000150.t1.cds;Name=Aspni3p7_000150;Parent=Aspni3p7_000150.t1
chr_1_1	AUGUSTUS	CDS	340774	341028	1.78571428571	-	.	ID=Aspni3p7_000150.t1.cds;Name=Aspni3p7_000150;Parent=Aspni3p7_000150.t1
chr_1_1	AUGUSTUS	CDS	341091	341118	1.70153061224	-	.	ID=Aspni3p7_000150.t1.cds;Name=Aspni3p7_000150;Parent=Aspni3p7_000150.t1
chr_1_1	AUGUSTUS	gene	341971	343552	7.12635016148	+	.	Alias=pvr_chr_1_1_013618;ID=Aspni3p7_000151;Name=Aspni3p7_000151;depth=1;locus=L000140;status=Low expression
chr_1_1	AUGUSTUS	mRNA	341971	343552	7.12635016148	+	.	ID=Aspni3p7_000151.t1;Name=Aspni3p7_000151;Parent=Aspni3p7_000151
chr_1_1	AUGUSTUS	CDS	341971	342181	2.85469758438	+	.	ID=Aspni3p7_000151.t1.cds;Name=Aspni3p7_000151;Parent=Aspni3p7_000151.t1
chr_1_1	AUGUSTUS	CDS	342247	342860	3.28925494962	+	.	ID=Aspni3p7_000151.t1.cds;Name=Aspni3p7_000151;Parent=Aspni3p7_000151.t1
chr_1_1	AUGUSTUS	CDS	342915	343258	3.3229792811	+	.	ID=Aspni3p7_000151.t1.cds;Name=Aspni3p7_000151;Parent=Aspni3p7_000151.t1
chr_1_1	AUGUSTUS	CDS	343333	343552	3.04523362698	+	.	ID=Aspni3p7_000151.t1.cds;Name=Aspni3p7_000151;Parent=Aspni3p7_000151.t1
chr_1_1	fixgff	gene	345084	345620	0.6	+	.	Alias=gm_000125;ID=Aspni3p7_000152;Name=Aspni3p7_000152;depth=0;locus=L000141;status=Low expression
chr_1_1	fixgff	mRNA	345084	345620	0.6	+	.	ID=Aspni3p7_000152.t1;Name=Aspni3p7_000152;Parent=Aspni3p7_000152
chr_1_1	GeneMark.hmm	CDS	345084	345620	1.0	+	0	ID=Aspni3p7_000152.t1.cds;Name=Aspni3p7_000152;Parent=Aspni3p7_000152.t1;gene_id=125_g;transcript_id=125_t
chr_1_1	AUGUSTUS	gene	347472	348331	4.57142857144	-	.	Alias=pvr_chr_1_1_013799;ID=Aspni3p7_000153;Name=Aspni3p7_000153;depth=16;locus=L000142;status=Matches RNA-Seq data
chr_1_1	AUGUSTUS	mRNA	347472	348331	4.57142857144	-	.	ID=Aspni3p7_000153.t1;Name=Aspni3p7_000153;Parent=Aspni3p7_000153
chr_1_1	AUGUSTUS	CDS	347472	347959	3.02371578408	-	.	ID=Aspni3p7_000153.t1.cds;Name=Aspni3p7_000153;Parent=Aspni3p7_000153.t1
chr_1_1	AUGUSTUS	CDS	348025	348331	3.02371578408	-	.	ID=Aspni3p7_000153.t1.cds;Name=Aspni3p7_000153;Parent=Aspni3p7_000153.t1
chr_1_1	AUGUSTUS	gene	349572	350993	4.78338495022	+	.	Alias=pvr_chr_1_1_013867;ID=Aspni3p7_000154;Name=Aspni3p7_000154;depth=1;locus=L000143;status=Low expression
chr_1_1	AUGUSTUS	mRNA	349572	350993	4.78338495022	+	.	ID=Aspni3p7_000154.t1;Name=Aspni3p7_000154;Parent=Aspni3p7_000154
chr_1_1	AUGUSTUS	CDS	349572	350000	3.17441860466	+	.	ID=Aspni3p7_000154.t1.cds;Name=Aspni3p7_000154;Parent=Aspni3p7_000154.t1
chr_1_1	AUGUSTUS	CDS	350070	350575	3.17441860466	+	.	ID=Aspni3p7_000154.t1.cds;Name=Aspni3p7_000154;Parent=Aspni3p7_000154.t1
chr_1_1	AUGUSTUS	CDS	350636	350993	3.16457710796	+	.	ID=Aspni3p7_000154.t1.cds;Name=Aspni3p7_000154;Parent=Aspni3p7_000154.t1
chr_1_1	AUGUSTUS	gene	353928	355106	1.70941475827	-	.	Alias=pvr_chr_1_1_014011;ID=Aspni3p7_000155;Name=Aspni3p7_000155;depth=1;locus=L000144;status=Low expression
chr_1_1	AUGUSTUS	mRNA	353928	355106	1.70941475827	-	.	ID=Aspni3p7_000155.t1;Name=Aspni3p7_000155;Parent=Aspni3p7_000155
chr_1_1	AUGUSTUS	CDS	353928	355106	2.84902459712	-	.	ID=Aspni3p7_000155.t1.cds;Name=Aspni3p7_000155;Parent=Aspni3p7_000155.t1
chr_1_1	AUGUSTUS	gene	357798	358794	16.9297871474	+	.	Alias=pvr_chr_1_1_014146;ID=Aspni3p7_000156;Name=Aspni3p7_000156;depth=28;locus=L000145;status=Matches RNA-Seq data
chr_1_1	AUGUSTUS	mRNA	357798	358794	16.9297871474	+	.	ID=Aspni3p7_000156.t1;Name=Aspni3p7_000156;Parent=Aspni3p7_000156
chr_1_1	AUGUSTUS	CDS	357798	358090	7.12966508022	+	.	ID=Aspni3p7_000156.t1.cds;Name=Aspni3p7_000156;Parent=Aspni3p7_000156.t1
chr_1_1	AUGUSTUS	CDS	358164	358794	7.12366722288	+	.	ID=Aspni3p7_000156.t1.cds;Name=Aspni3p7_000156;Parent=Aspni3p7_000156.t1
chr_1_1	fixgff	gene	360489	361115	0.815754699246	-	.	Alias=gm_000130;ID=Aspni3p7_000157;Name=Aspni3p7_000157;depth=0;locus=L000146;status=Low expression
chr_1_1	fixgff	mRNA	360489	361115	0.815754699246	-	.	ID=Aspni3p7_000157.t1;Name=Aspni3p7_000157;Parent=Aspni3p7_000157
chr_1_1	GeneMark.hmm	CDS	360489	360824	1.24642857143	-	0	ID=Aspni3p7_000157.t1.cds;Name=Aspni3p7_000157;Parent=Aspni3p7_000157.t1;gene_id=130_g;transcript_id=130_t
chr_1_1	GeneMark.hmm	CDS	360888	361115	1.09078947368	-	0	ID=Aspni3p7_000157.t1.cds;Name=Aspni3p7_000157;Parent=Aspni3p7_000157.t1;gene_id=130_g;transcript_id=130_t
chr_1_1	AUGUSTUS	gene	362844	363368	1.2	-	.	Alias=pvr_chr_1_1_014317;ID=Aspni3p7_000158;Name=Aspni3p7_000158;depth=0;locus=L000147;status=Low expression
chr_1_1	AUGUSTUS	mRNA	362844	363368	1.2	-	.	ID=Aspni3p7_000158.t1;Name=Aspni3p7_000158;Parent=Aspni3p7_000158
chr_1_1	AUGUSTUS	CDS	362844	363368	2.0	-	.	ID=Aspni3p7_000158.t1.cds;Name=Aspni3p7_000158;Parent=Aspni3p7_000158.t1
chr_1_1	AUGUSTUS	gene	364347	365525	0.897199656546	-	.	Alias=pvr_chr_1_1_014383;ID=Aspni3p7_000159;Name=Aspni3p7_000159;depth=0;locus=L000148;status=Low expression
chr_1_1	AUGUSTUS	mRNA	364347	365525	0.897199656546	-	.	ID=Aspni3p7_000159.t1;Name=Aspni3p7_000159;Parent=Aspni3p7_000159
chr_1_1	AUGUSTUS	CDS	364347	365009	1.12674825175	-	.	ID=Aspni3p7_000159.t1.cds;Name=Aspni3p7_000159;Parent=Aspni3p7_000159.t1
chr_1_1	AUGUSTUS	CDS	365118	365525	1.3271223262	-	.	ID=Aspni3p7_000159.t1.cds;Name=Aspni3p7_000159;Parent=Aspni3p7_000159.t1
chr_1_1	AUGUSTUS	gene	366867	367393	1.2	+	.	Alias=pvr_chr_1_1_014466;ID=Aspni3p7_000160;Name=Aspni3p7_000160;depth=0;locus=L000149;status=Low expression
chr_1_1	AUGUSTUS	mRNA	366867	367393	1.2	+	.	ID=Aspni3p7_000160.t1;Name=Aspni3p7_000160;Parent=Aspni3p7_000160
chr_1_1	AUGUSTUS	CDS	366867	366884	2.0	+	.	ID=Aspni3p7_000160.t1.cds;Name=Aspni3p7_000160;Parent=Aspni3p7_000160.t1
chr_1_1	AUGUSTUS	CDS	366937	367098	2.0	+	.	ID=Aspni3p7_000160.t1.cds;Name=Aspni3p7_000160;Parent=Aspni3p7_000160.t1
chr_1_1	AUGUSTUS	CDS	367169	367393	2.0	+	.	ID=Aspni3p7_000160.t1.cds;Name=Aspni3p7_000160;Parent=Aspni3p7_000160.t1
chr_1_1	AUGUSTUS	gene	367589	370021	476.8263846	-	.	Alias=pvr_chr_1_1_014489;ID=Aspni3p7_000161;Name=Aspni3p7_000161;depth=10;locus=L000150;status=Matches RNA-Seq data
chr_1_1	AUGUSTUS	mRNA	367589	370021	476.8263846	-	.	ID=Aspni3p7_000161.t1;Name=Aspni3p7_000161;Parent=Aspni3p7_000161
chr_1_1	AUGUSTUS	CDS	367589	368914	8.2326458361	-	.	ID=Aspni3p7_000161.t1.cds;Name=Aspni3p7_000161;Parent=Aspni3p7_000161.t1
chr_1_1	AUGUSTUS	CDS	368963	369677	13.0811294764	-	.	ID=Aspni3p7_000161.t1.cds;Name=Aspni3p7_000161;Parent=Aspni3p7_000161.t1
chr_1_1	AUGUSTUS	CDS	369731	369883	13.8746330375	-	.	ID=Aspni3p7_000161.t1.cds;Name=Aspni3p7_000161;Parent=Aspni3p7_000161.t1
chr_1_1	AUGUSTUS	CDS	369936	370021	8.61624144237	-	.	ID=Aspni3p7_000161.t1.cds;Name=Aspni3p7_000161;Parent=Aspni3p7_000161.t1
chr_1_1	AUGUSTUS	gene	370498	372668	2200.31161342	-	.	Alias=pvr_chr_1_1_014588;ID=Aspni3p7_000162;Name=Aspni3p7_000162;depth=137;locus=L000150;status=Matches RNA-Seq data
chr_1_1	AUGUSTUS	mRNA	370498	372668	2200.31161342	-	.	ID=Aspni3p7_000162.t1;Name=Aspni3p7_000162;Parent=Aspni3p7_000162
chr_1_1	AUGUSTUS	CDS	370498	370633	11.0681797044	-	.	ID=Aspni3p7_000162.t1.cds;Name=Aspni3p7_000162;Parent=Aspni3p7_000162.t1
chr_1_1	AUGUSTUS	CDS	370683	371653	21.5537213995	-	.	ID=Aspni3p7_000162.t1.cds;Name=Aspni3p7_000162;Parent=Aspni3p7_000162.t1
chr_1_1	AUGUSTUS	CDS	371701	372277	22.0687606929	-	.	ID=Aspni3p7_000162.t1.cds;Name=Aspni3p7_000162;Parent=Aspni3p7_000162.t1
chr_1_1	AUGUSTUS	CDS	372337	372668	11.2842199594	-	.	ID=Aspni3p7_000162.t1.cds;Name=Aspni3p7_000162;Parent=Aspni3p7_000162.t1
chr_1_1	AUGUSTUS	gene	373164	374662	27.8815794892	-	.	Alias=pvr_chr_1_1_014647;ID=Aspni3p7_000163;Name=Aspni3p7_000163;depth=71;locus=L000151;status=Matches RNA-Seq data
chr_1_1	AUGUSTUS	mRNA	373164	374662	27.8815794892	-	.	ID=Aspni3p7_000163.t1;Name=Aspni3p7_000163;Parent=Aspni3p7_000163
chr_1_1	AUGUSTUS	CDS	373164	373526	9.00718964088	-	.	ID=Aspni3p7_000163.t1.cds;Name=Aspni3p7_000163;Parent=Aspni3p7_000163.t1
chr_1_1	AUGUSTUS	CDS	373580	374662	9.28644136545	-	.	ID=Aspni3p7_000163.t1.cds;Name=Aspni3p7_000163;Parent=Aspni3p7_000163.t1
chr_1_1	AUGUSTUS	gene	376564	378620	25.6514661583	-	.	Alias=pvr_chr_1_1_014763;ID=Aspni3p7_000164;Name=Aspni3p7_000164;depth=7;locus=L000152;status=Low expression
chr_1_1	AUGUSTUS	mRNA	376564	378620	25.6514661583	-	.	ID=Aspni3p7_000164.t1;Name=Aspni3p7_000164;Parent=Aspni3p7_000164
chr_1_1	AUGUSTUS	CDS	376564	377047	5.02255519932	-	.	ID=Aspni3p7_000164.t1.cds;Name=Aspni3p7_000164;Parent=Aspni3p7_000164.t1
chr_1_1	AUGUSTUS	CDS	377113	377457	5.12946384939	-	.	ID=Aspni3p7_000164.t1.cds;Name=Aspni3p7_000164;Parent=Aspni3p7_000164.t1
chr_1_1	AUGUSTUS	CDS	377515	377654	5.12946384939	-	.	ID=Aspni3p7_000164.t1.cds;Name=Aspni3p7_000164;Parent=Aspni3p7_000164.t1
chr_1_1	AUGUSTUS	CDS	377708	378327	4.88303899434	-	.	ID=Aspni3p7_000164.t1.cds;Name=Aspni3p7_000164;Parent=Aspni3p7_000164.t1
chr_1_1	AUGUSTUS	CDS	378392	378475	4.16336508903	-	.	ID=Aspni3p7_000164.t1.cds;Name=Aspni3p7_000164;Parent=Aspni3p7_000164.t1
chr_1_1	AUGUSTUS	CDS	378539	378620	3.86690820246	-	.	ID=Aspni3p7_000164.t1.cds;Name=Aspni3p7_000164;Parent=Aspni3p7_000164.t1
chr_1_1	fixgff	gene	380795	381966	1.59738655915	+	.	Alias=gm_000138;ID=Aspni3p7_000165;Name=Aspni3p7_000165;depth=2;locus=L000153;status=Low expression
chr_1_1	fixgff	mRNA	380795	381966	1.59738655915	+	.	ID=Aspni3p7_000165.t1;Name=Aspni3p7_000165;Parent=Aspni3p7_000165
chr_1_1	GeneMark.hmm	CDS	380795	381017	1.19458162804	+	0	ID=Aspni3p7_000165.t1.cds;Name=Aspni3p7_000165;Parent=Aspni3p7_000165.t1;gene_id=138_g;transcript_id=138_t
chr_1_1	GeneMark.hmm	CDS	381075	381551	1.32622641192	+	1	ID=Aspni3p7_000165.t1.cds;Name=Aspni3p7_000165;Parent=Aspni3p7_000165.t1;gene_id=138_g;transcript_id=138_t
chr_1_1	GeneMark.hmm	CDS	381622	381659	1.32622641192	+	1	ID=Aspni3p7_000165.t1.cds;Name=Aspni3p7_000165;Parent=Aspni3p7_000165.t1;gene_id=138_g;transcript_id=138_t
chr_1_1	GeneMark.hmm	CDS	381727	381966	1.26709039503	+	0	ID=Aspni3p7_000165.t1.cds;Name=Aspni3p7_000165;Parent=Aspni3p7_000165.t1;gene_id=138_g;transcript_id=138_t
chr_1_1	AUGUSTUS	gene	382719	383465	1.29785809906	-	.	Alias=pvr_chr_1_1_014932;ID=Aspni3p7_000166;Name=Aspni3p7_000166;depth=30;locus=L000154;status=Matches RNA-Seq data
chr_1_1	AUGUSTUS	mRNA	382719	383465	1.29785809906	-	.	ID=Aspni3p7_000166.t1;Name=Aspni3p7_000166;Parent=Aspni3p7_000166
chr_1_1	AUGUSTUS	CDS	382719	383465	1.29785809906	-	.	ID=Aspni3p7_000166.t1.cds;Name=Aspni3p7_000166;Parent=Aspni3p7_000166.t1
chr_1_1	AUGUSTUS	gene	383591	384571	0.5749235474	-	.	Alias=pvr_chr_1_1_014969;ID=Aspni3p7_000167;Name=Aspni3p7_000167;depth=17;locus=L000154;status=Matches RNA-Seq data
chr_1_1	AUGUSTUS	mRNA	383591	384571	0.5749235474	-	.	ID=Aspni3p7_000167.t1;Name=Aspni3p7_000167;Parent=Aspni3p7_000167
chr_1_1	AUGUSTUS	CDS	383591	384571	0.5749235474	-	.	ID=Aspni3p7_000167.t1.cds;Name=Aspni3p7_000167;Parent=Aspni3p7_000167.t1;status=Retained intron
chr_1_1	AUGUSTUS	gene	385228	386775	202.28102969	+	.	Alias=pvr_chr_1_1_014999;ID=Aspni3p7_000168;Name=Aspni3p7_000168;depth=17;locus=L000155;status=Matches RNA-Seq data
chr_1_1	AUGUSTUS	mRNA	385228	386775	202.28102969	+	.	ID=Aspni3p7_000168.t1;Name=Aspni3p7_000168;Parent=Aspni3p7_000168
chr_1_1	AUGUSTUS	CDS	385228	385590	9.16643132796	+	.	ID=Aspni3p7_000168.t1.cds;Name=Aspni3p7_000168;Parent=Aspni3p7_000168.t1
chr_1_1	AUGUSTUS	CDS	385640	386550	18.6943845683	+	.	ID=Aspni3p7_000168.t1.cds;Name=Aspni3p7_000168;Parent=Aspni3p7_000168.t1
chr_1_1	AUGUSTUS	CDS	386616	386775	10.6239545353	+	.	ID=Aspni3p7_000168.t1.cds;Name=Aspni3p7_000168;Parent=Aspni3p7_000168.t1
chr_1_1	AUGUSTUS	gene	386844	387247	9.08108108108	-	.	Alias=rt_000059.3;ID=Aspni3p7_000169;Name=Aspni3p7_000169;depth=50;locus=L000156;status=Matches RNA-Seq data
chr_1_1	AUGUSTUS	mRNA	386844	387247	9.08108108108	-	.	ID=Aspni3p7_000169.t1;Name=Aspni3p7_000169;Parent=Aspni3p7_000169
chr_1_1	AUGUSTUS	CDS	386844	386947	1.70192588679	-	2	ID=Aspni3p7_000169.t1.cds;Name=Aspni3p7_000169;Parent=Aspni3p7_000169.t1
chr_1_1	AUGUSTUS	CDS	387006	387086	3.013483214	-	2	ID=Aspni3p7_000169.t1.cds;Name=Aspni3p7_000169;Parent=Aspni3p7_000169.t1
chr_1_1	AUGUSTUS	CDS	387169	387247	1.77063128153	-	0	ID=Aspni3p7_000169.t1.cds;Name=Aspni3p7_000169;Parent=Aspni3p7_000169.t1
chr_1_1	AUGUSTUS	gene	388068	389984	21434.4901389	+	.	Alias=pvr_chr_1_1_015121;ID=Aspni3p7_000170;Name=Aspni3p7_000170;depth=75;locus=L000157;status=Matches RNA-Seq data
chr_1_1	AUGUSTUS	mRNA	388068	389984	21434.4901389	+	.	ID=Aspni3p7_000170.t1;Name=Aspni3p7_000170;Parent=Aspni3p7_000170
chr_1_1	AUGUSTUS	CDS	388068	388224	6.42102018396	+	.	ID=Aspni3p7_000170.t1.cds;Name=Aspni3p7_000170;Parent=Aspni3p7_000170.t1
chr_1_1	AUGUSTUS	CDS	388274	388368	12.4500167294	+	.	ID=Aspni3p7_000170.t1.cds;Name=Aspni3p7_000170;Parent=Aspni3p7_000170.t1
chr_1_1	AUGUSTUS	CDS	388430	388753	18.2266001658	+	.	ID=Aspni3p7_000170.t1.cds;Name=Aspni3p7_000170;Parent=Aspni3p7_000170.t1
chr_1_1	AUGUSTUS	CDS	388810	388962	18.0900694032	+	.	ID=Aspni3p7_000170.t1.cds;Name=Aspni3p7_000170;Parent=Aspni3p7_000170.t1
chr_1_1	AUGUSTUS	CDS	389008	389369	19.486713399	+	.	ID=Aspni3p7_000170.t1.cds;Name=Aspni3p7_000170;Parent=Aspni3p7_000170.t1
chr_1_1	AUGUSTUS	CDS	389429	389984	10.1405372203	+	.	ID=Aspni3p7_000170.t1.cds;Name=Aspni3p7_000170;Parent=Aspni3p7_000170.t1
chr_1_1	AUGUSTUS	gene	390364	390689	17.4417582418	+	.	Alias=pvr_chr_1_1_015180;ID=Aspni3p7_000171;Name=Aspni3p7_000171;depth=123;locus=L000158;status=Matches RNA-Seq data
chr_1_1	AUGUSTUS	mRNA	390364	390689	17.4417582418	+	.	ID=Aspni3p7_000171.t1;Name=Aspni3p7_000171;Parent=Aspni3p7_000171
chr_1_1	AUGUSTUS	CDS	390364	390382	4.43760156981	+	.	ID=Aspni3p7_000171.t1.cds;Name=Aspni3p7_000171;Parent=Aspni3p7_000171.t1
chr_1_1	AUGUSTUS	CDS	390439	390590	7.23362113503	+	.	ID=Aspni3p7_000171.t1.cds;Name=Aspni3p7_000171;Parent=Aspni3p7_000171.t1
chr_1_1	AUGUSTUS	CDS	390642	390689	4.89022348305	+	.	ID=Aspni3p7_000171.t1.cds;Name=Aspni3p7_000171;Parent=Aspni3p7_000171.t1
chr_1_1	AUGUSTUS	gene	391136	391993	3.0	+	.	Alias=pvr_chr_1_1_015217;ID=Aspni3p7_000173;Name=Aspni3p7_000173;depth=189;locus=L000160;status=Matches RNA-Seq data
chr_1_1	AUGUSTUS	mRNA	391136	391993	3.0	+	.	ID=Aspni3p7_000173.t1;Name=Aspni3p7_000173;Parent=Aspni3p7_000173
chr_1_1	AUGUSTUS	CDS	391136	391993	3.0	+	.	ID=Aspni3p7_000173.t1.cds;Name=Aspni3p7_000173;Parent=Aspni3p7_000173.t1
chr_1_1	AUGUSTUS	gene	392414	393485	18.4827651436	-	.	Alias=pvr_chr_1_1_015258;ID=Aspni3p7_000174;Name=Aspni3p7_000174;depth=102;locus=L000161;status=Matches RNA-Seq data
chr_1_1	AUGUSTUS	mRNA	392414	393485	18.4827651436	-	.	ID=Aspni3p7_000174.t1;Name=Aspni3p7_000174;Parent=Aspni3p7_000174
chr_1_1	AUGUSTUS	CDS	392414	393137	7.48191972447	-	.	ID=Aspni3p7_000174.t1.cds;Name=Aspni3p7_000174;Parent=Aspni3p7_000174.t1
chr_1_1	AUGUSTUS	CDS	393196	393485	7.41097171218	-	.	ID=Aspni3p7_000174.t1.cds;Name=Aspni3p7_000174;Parent=Aspni3p7_000174.t1
chr_1_1	AUGUSTUS	gene	395065	398160	1.68604651163	-	.	Alias=pvr_chr_1_1_015317;ID=Aspni3p7_000175;Name=Aspni3p7_000175;depth=21;locus=L000162;status=Matches RNA-Seq data
chr_1_1	AUGUSTUS	mRNA	395065	398160	1.68604651163	-	.	ID=Aspni3p7_000175.t1;Name=Aspni3p7_000175;Parent=Aspni3p7_000175
chr_1_1	AUGUSTUS	CDS	395065	398160	1.68604651163	-	.	ID=Aspni3p7_000175.t1.cds;Name=Aspni3p7_000175;Parent=Aspni3p7_000175.t1
chr_1_1	AUGUSTUS	gene	398501	402976	1.59740840036	-	.	Alias=pvr_chr_1_1_015477;ID=Aspni3p7_000176;Name=Aspni3p7_000176;depth=13;locus=L000162;status=Matches RNA-Seq data
chr_1_1	AUGUSTUS	mRNA	398501	402976	1.59740840036	-	.	ID=Aspni3p7_000176.t1;Name=Aspni3p7_000176;Parent=Aspni3p7_000176
chr_1_1	AUGUSTUS	CDS	398501	402976	1.59740840036	-	.	ID=Aspni3p7_000176.t1.cds;Name=Aspni3p7_000176;Parent=Aspni3p7_000176.t1
chr_1_1	AUGUSTUS	gene	404538	409729	1013.33190588	+	.	Alias=pvr_chr_1_1_015664;ID=Aspni3p7_000177;Name=Aspni3p7_000177;depth=8;locus=L000163;status=Low expression
chr_1_1	AUGUSTUS	mRNA	404538	409729	1013.33190588	+	.	ID=Aspni3p7_000177.t1;Name=Aspni3p7_000177;Parent=Aspni3p7_000177
chr_1_1	AUGUSTUS	CDS	404538	404747	1.43706854913	+	.	ID=Aspni3p7_000177.t1.cds;Name=Aspni3p7_000177;Parent=Aspni3p7_000177.t1
chr_1_1	AUGUSTUS	CDS	404809	405331	1.6664329038	+	.	ID=Aspni3p7_000177.t1.cds;Name=Aspni3p7_000177;Parent=Aspni3p7_000177.t1
chr_1_1	AUGUSTUS	CDS	405385	405620	1.6664329038	+	.	ID=Aspni3p7_000177.t1.cds;Name=Aspni3p7_000177;Parent=Aspni3p7_000177.t1
chr_1_1	AUGUSTUS	CDS	405672	405951	1.6664329038	+	.	ID=Aspni3p7_000177.t1.cds;Name=Aspni3p7_000177;Parent=Aspni3p7_000177.t1
chr_1_1	AUGUSTUS	CDS	406007	406240	1.6664329038	+	.	ID=Aspni3p7_000177.t1.cds;Name=Aspni3p7_000177;Parent=Aspni3p7_000177.t1
chr_1_1	AUGUSTUS	CDS	406294	407027	1.6664329038	+	.	ID=Aspni3p7_000177.t1.cds;Name=Aspni3p7_000177;Parent=Aspni3p7_000177.t1
chr_1_1	AUGUSTUS	CDS	407089	407251	1.6664329038	+	.	ID=Aspni3p7_000177.t1.cds;Name=Aspni3p7_000177;Parent=Aspni3p7_000177.t1
chr_1_1	AUGUSTUS	CDS	407307	407645	1.6664329038	+	.	ID=Aspni3p7_000177.t1.cds;Name=Aspni3p7_000177;Parent=Aspni3p7_000177.t1
chr_1_1	AUGUSTUS	CDS	407692	407797	1.6664329038	+	.	ID=Aspni3p7_000177.t1.cds;Name=Aspni3p7_000177;Parent=Aspni3p7_000177.t1
chr_1_1	AUGUSTUS	CDS	407862	407936	1.6664329038	+	.	ID=Aspni3p7_000177.t1.cds;Name=Aspni3p7_000177;Parent=Aspni3p7_000177.t1
chr_1_1	AUGUSTUS	CDS	407982	408032	1.6664329038	+	.	ID=Aspni3p7_000177.t1.cds;Name=Aspni3p7_000177;Parent=Aspni3p7_000177.t1
chr_1_1	AUGUSTUS	CDS	408080	408144	1.6664329038	+	.	ID=Aspni3p7_000177.t1.cds;Name=Aspni3p7_000177;Parent=Aspni3p7_000177.t1
chr_1_1	AUGUSTUS	CDS	408222	408631	1.5934341072	+	.	ID=Aspni3p7_000177.t1.cds;Name=Aspni3p7_000177;Parent=Aspni3p7_000177.t1
chr_1_1	AUGUSTUS	CDS	408713	408822	1.2827212806	+	.	ID=Aspni3p7_000177.t1.cds;Name=Aspni3p7_000177;Parent=Aspni3p7_000177.t1
chr_1_1	AUGUSTUS	CDS	408874	408957	1.2827212806	+	.	ID=Aspni3p7_000177.t1.cds;Name=Aspni3p7_000177;Parent=Aspni3p7_000177.t1
chr_1_1	AUGUSTUS	CDS	409012	409389	1.2827212806	+	.	ID=Aspni3p7_000177.t1.cds;Name=Aspni3p7_000177;Parent=Aspni3p7_000177.t1
chr_1_1	AUGUSTUS	CDS	409468	409729	1.26977221432	+	.	ID=Aspni3p7_000177.t1.cds;Name=Aspni3p7_000177;Parent=Aspni3p7_000177.t1
chr_1_1	AUGUSTUS	gene	410153	411049	4.94816053512	+	.	Alias=pvr_chr_1_1_015859;ID=Aspni3p7_000178;Name=Aspni3p7_000178;depth=350;locus=L000164;status=Matches RNA-Seq data
chr_1_1	AUGUSTUS	mRNA	410153	411049	4.94816053512	+	.	ID=Aspni3p7_000178.t1;Name=Aspni3p7_000178;Parent=Aspni3p7_000178
chr_1_1	AUGUSTUS	CDS	410153	411049	4.94816053512	+	.	ID=Aspni3p7_000178.t1.cds;Name=Aspni3p7_000178;Parent=Aspni3p7_000178.t1
chr_1_1	AUGUSTUS	gene	412271	419065	3.11675661772	+	.	Alias=pvr_chr_1_1_015947;ID=Aspni3p7_000179;Name=Aspni3p7_000179;depth=6;locus=L000165;status=Low expression
chr_1_1	AUGUSTUS	mRNA	412271	419065	3.11675661772	+	.	ID=Aspni3p7_000179.t1;Name=Aspni3p7_000179;Parent=Aspni3p7_000179
chr_1_1	AUGUSTUS	CDS	412271	412301	1.0	+	.	ID=Aspni3p7_000179.t1.cds;Name=Aspni3p7_000179;Parent=Aspni3p7_000179.t1
chr_1_1	AUGUSTUS	CDS	412370	412455	1.0	+	.	ID=Aspni3p7_000179.t1.cds;Name=Aspni3p7_000179;Parent=Aspni3p7_000179.t1
chr_1_1	AUGUSTUS	CDS	412559	417764	1.62780795159	+	.	ID=Aspni3p7_000179.t1.cds;Name=Aspni3p7_000179;Parent=Aspni3p7_000179.t1
chr_1_1	AUGUSTUS	CDS	417810	418298	1.44728982258	+	.	ID=Aspni3p7_000179.t1.cds;Name=Aspni3p7_000179;Parent=Aspni3p7_000179.t1
chr_1_1	AUGUSTUS	CDS	418346	418461	1.43394779922	+	.	ID=Aspni3p7_000179.t1.cds;Name=Aspni3p7_000179;Parent=Aspni3p7_000179.t1
chr_1_1	AUGUSTUS	CDS	418512	418937	1.43394779922	+	.	ID=Aspni3p7_000179.t1.cds;Name=Aspni3p7_000179;Parent=Aspni3p7_000179.t1
chr_1_1	AUGUSTUS	CDS	418994	419065	1.0723246332	+	.	ID=Aspni3p7_000179.t1.cds;Name=Aspni3p7_000179;Parent=Aspni3p7_000179.t1
chr_1_1	AUGUSTUS	gene	419480	420384	18.6217279529	-	.	Alias=pvr_chr_1_1_016173;ID=Aspni3p7_000180;Name=Aspni3p7_000180;depth=21;locus=L000166;status=Matches RNA-Seq data
chr_1_1	AUGUSTUS	mRNA	419480	420384	18.6217279529	-	.	ID=Aspni3p7_000180.t1;Name=Aspni3p7_000180;Parent=Aspni3p7_000180
chr_1_1	AUGUSTUS	CDS	419480	420178	8.24738434485	-	.	ID=Aspni3p7_000180.t1.cds;Name=Aspni3p7_000180;Parent=Aspni3p7_000180.t1
chr_1_1	AUGUSTUS	CDS	420277	420384	6.77368502823	-	.	ID=Aspni3p7_000180.t1.cds;Name=Aspni3p7_000180;Parent=Aspni3p7_000180.t1
chr_1_1	AUGUSTUS	gene	422430	423218	1.55057034221	-	.	Alias=pvr_chr_1_1_016262;ID=Aspni3p7_000181;Name=Aspni3p7_000181;depth=0;locus=L000167;status=Low expression
chr_1_1	AUGUSTUS	mRNA	422430	423218	1.55057034221	-	.	ID=Aspni3p7_000181.t1;Name=Aspni3p7_000181;Parent=Aspni3p7_000181
chr_1_1	AUGUSTUS	CDS	422430	423218	2.58428390368	-	.	ID=Aspni3p7_000181.t1.cds;Name=Aspni3p7_000181;Parent=Aspni3p7_000181.t1
chr_1_1	AUGUSTUS	gene	423546	424931	3.20194805196	-	.	Alias=pvr_chr_1_1_016305;ID=Aspni3p7_000182;Name=Aspni3p7_000182;depth=1;locus=L000168;status=Low expression
chr_1_1	AUGUSTUS	mRNA	423546	424931	3.20194805196	-	.	ID=Aspni3p7_000182.t1;Name=Aspni3p7_000182;Parent=Aspni3p7_000182
chr_1_1	AUGUSTUS	CDS	423546	424931	5.33658008658	-	.	ID=Aspni3p7_000182.t1.cds;Name=Aspni3p7_000182;Parent=Aspni3p7_000182.t1
chr_1_1	AUGUSTUS	gene	425340	426595	2282.01772776	+	.	Alias=pvr_chr_1_1_016386;ID=Aspni3p7_000183;Name=Aspni3p7_000183;depth=10;locus=L000169;status=Matches RNA-Seq data
chr_1_1	AUGUSTUS	mRNA	425340	426595	2282.01772776	+	.	ID=Aspni3p7_000183.t1;Name=Aspni3p7_000183;Parent=Aspni3p7_000183
chr_1_1	AUGUSTUS	CDS	425340	425373	7.76963555673	+	.	ID=Aspni3p7_000183.t1.cds;Name=Aspni3p7_000183;Parent=Aspni3p7_000183.t1
chr_1_1	AUGUSTUS	CDS	425439	425490	16.5080006759	+	.	ID=Aspni3p7_000183.t1.cds;Name=Aspni3p7_000183;Parent=Aspni3p7_000183.t1
chr_1_1	AUGUSTUS	CDS	425539	425671	16.915667017	+	.	ID=Aspni3p7_000183.t1.cds;Name=Aspni3p7_000183;Parent=Aspni3p7_000183.t1
chr_1_1	AUGUSTUS	CDS	425737	426027	12.1806724086	+	.	ID=Aspni3p7_000183.t1.cds;Name=Aspni3p7_000183;Parent=Aspni3p7_000183.t1
chr_1_1	AUGUSTUS	CDS	426089	426595	6.99436860111	+	.	ID=Aspni3p7_000183.t1.cds;Name=Aspni3p7_000183;Parent=Aspni3p7_000183.t1
chr_1_1	AUGUSTUS	gene	426804	428595	922.062216344	-	.	Alias=pvr_chr_1_1_016443;ID=Aspni3p7_000184;Name=Aspni3p7_000184;depth=67;locus=L000170;status=Matches RNA-Seq data
chr_1_1	AUGUSTUS	mRNA	426804	428595	922.062216344	-	.	ID=Aspni3p7_000184.t1;Name=Aspni3p7_000184;Parent=Aspni3p7_000184
chr_1_1	AUGUSTUS	CDS	426804	427751	6.60333174296	-	.	ID=Aspni3p7_000184.t1.cds;Name=Aspni3p7_000184;Parent=Aspni3p7_000184.t1
chr_1_1	AUGUSTUS	CDS	427803	428243	13.3028777951	-	.	ID=Aspni3p7_000184.t1.cds;Name=Aspni3p7_000184;Parent=Aspni3p7_000184.t1
chr_1_1	AUGUSTUS	CDS	428306	428443	13.2959546212	-	.	ID=Aspni3p7_000184.t1.cds;Name=Aspni3p7_000184;Parent=Aspni3p7_000184.t1
chr_1_1	AUGUSTUS	CDS	428503	428595	6.3157069608	-	.	ID=Aspni3p7_000184.t1.cds;Name=Aspni3p7_000184;Parent=Aspni3p7_000184.t1
chr_1_1	AUGUSTUS	gene	428910	430552	2.95160277766	-	.	Alias=pvr_chr_1_1_016495;ID=Aspni3p7_000185;Name=Aspni3p7_000185;depth=0;locus=L000171;status=Low expression
chr_1_1	AUGUSTUS	mRNA	428910	430552	2.95160277766	-	.	ID=Aspni3p7_000185.t1;Name=Aspni3p7_000185;Parent=Aspni3p7_000185
chr_1_1	AUGUSTUS	CDS	428910	429177	1.17204851056	-	.	ID=Aspni3p7_000185.t1.cds;Name=Aspni3p7_000185;Parent=Aspni3p7_000185.t1
chr_1_1	AUGUSTUS	CDS	429233	429615	1.62577620321	-	.	ID=Aspni3p7_000185.t1.cds;Name=Aspni3p7_000185;Parent=Aspni3p7_000185.t1
chr_1_1	AUGUSTUS	CDS	429666	430228	1.62577620321	-	.	ID=Aspni3p7_000185.t1.cds;Name=Aspni3p7_000185;Parent=Aspni3p7_000185.t1
chr_1_1	AUGUSTUS	CDS	430321	430552	1.58795996091	-	.	ID=Aspni3p7_000185.t1.cds;Name=Aspni3p7_000185;Parent=Aspni3p7_000185.t1
chr_1_1	AUGUSTUS	gene	431104	432435	2.00765765766	+	.	Alias=pvr_chr_1_1_016576;ID=Aspni3p7_000186;Name=Aspni3p7_000186;depth=6;locus=L000172;status=Low expression
chr_1_1	AUGUSTUS	mRNA	431104	432435	2.00765765766	+	.	ID=Aspni3p7_000186.t1;Name=Aspni3p7_000186;Parent=Aspni3p7_000186
chr_1_1	AUGUSTUS	CDS	431104	432435	3.3460960961	+	.	ID=Aspni3p7_000186.t1.cds;Name=Aspni3p7_000186;Parent=Aspni3p7_000186.t1
chr_1_1	AUGUSTUS	gene	432622	434441	11.4232675682	-	.	Alias=pvr_chr_1_1_016642;ID=Aspni3p7_000187;Name=Aspni3p7_000187;depth=0;locus=L000173;status=Low expression
chr_1_1	AUGUSTUS	mRNA	432622	434441	11.4232675682	-	.	ID=Aspni3p7_000187.t1;Name=Aspni3p7_000187;Parent=Aspni3p7_000187
chr_1_1	AUGUSTUS	CDS	432622	432797	1.43712947851	-	.	ID=Aspni3p7_000187.t1.cds;Name=Aspni3p7_000187;Parent=Aspni3p7_000187.t1
chr_1_1	AUGUSTUS	CDS	432867	432943	1.70375902509	-	.	ID=Aspni3p7_000187.t1.cds;Name=Aspni3p7_000187;Parent=Aspni3p7_000187.t1
chr_1_1	AUGUSTUS	CDS	432989	433620	1.70375902509	-	.	ID=Aspni3p7_000187.t1.cds;Name=Aspni3p7_000187;Parent=Aspni3p7_000187.t1
chr_1_1	AUGUSTUS	CDS	433679	434064	1.70375902509	-	.	ID=Aspni3p7_000187.t1.cds;Name=Aspni3p7_000187;Parent=Aspni3p7_000187.t1
chr_1_1	AUGUSTUS	CDS	434133	434274	1.70375902509	-	.	ID=Aspni3p7_000187.t1.cds;Name=Aspni3p7_000187;Parent=Aspni3p7_000187.t1
chr_1_1	AUGUSTUS	CDS	434331	434441	1.57220988966	-	.	ID=Aspni3p7_000187.t1.cds;Name=Aspni3p7_000187;Parent=Aspni3p7_000187.t1
chr_1_1	AUGUSTUS	gene	435137	443051	2.53443020368	+	.	Alias=pvr_chr_1_1_016712;ID=Aspni3p7_000188;Name=Aspni3p7_000188;depth=0;locus=L000174;status=Low expression
chr_1_1	AUGUSTUS	mRNA	435137	443051	2.53443020368	+	.	ID=Aspni3p7_000188.t1;Name=Aspni3p7_000188;Parent=Aspni3p7_000188
chr_1_1	AUGUSTUS	CDS	435137	435751	2.96033680948	+	.	ID=Aspni3p7_000188.t1.cds;Name=Aspni3p7_000188;Parent=Aspni3p7_000188.t1
chr_1_1	AUGUSTUS	CDS	435813	443051	2.85376334606	+	.	ID=Aspni3p7_000188.t1.cds;Name=Aspni3p7_000188;Parent=Aspni3p7_000188.t1
chr_1_1	AUGUSTUS	gene	443552	446066	4.08273217768	-	.	Alias=pvr_chr_1_1_016966;ID=Aspni3p7_000189;Name=Aspni3p7_000189;depth=0;locus=L000175;status=Low expression
chr_1_1	AUGUSTUS	mRNA	443552	446066	4.08273217768	-	.	ID=Aspni3p7_000189.t1;Name=Aspni3p7_000189;Parent=Aspni3p7_000189
chr_1_1	AUGUSTUS	CDS	443552	444737	1.50141613202	-	.	ID=Aspni3p7_000189.t1.cds;Name=Aspni3p7_000189;Parent=Aspni3p7_000189.t1
chr_1_1	AUGUSTUS	CDS	444795	444951	1.69202567647	-	.	ID=Aspni3p7_000189.t1.cds;Name=Aspni3p7_000189;Parent=Aspni3p7_000189.t1
chr_1_1	AUGUSTUS	CDS	445015	445236	1.69202567647	-	.	ID=Aspni3p7_000189.t1.cds;Name=Aspni3p7_000189;Parent=Aspni3p7_000189.t1
chr_1_1	AUGUSTUS	CDS	445940	446066	1.58301366964	-	.	ID=Aspni3p7_000189.t1.cds;Name=Aspni3p7_000189;Parent=Aspni3p7_000189.t1
chr_1_1	AUGUSTUS	gene	446415	447455	2.00806916426	-	.	Alias=pvr_chr_1_1_017063;ID=Aspni3p7_000190;Name=Aspni3p7_000190;depth=2;locus=L000176;status=Low expression
chr_1_1	AUGUSTUS	mRNA	446415	447455	2.00806916426	-	.	ID=Aspni3p7_000190.t1;Name=Aspni3p7_000190;Parent=Aspni3p7_000190
chr_1_1	AUGUSTUS	CDS	446415	447455	3.34678194044	-	.	ID=Aspni3p7_000190.t1.cds;Name=Aspni3p7_000190;Parent=Aspni3p7_000190.t1
chr_1_1	AUGUSTUS	gene	448420	449104	2.03016861092	-	.	Alias=pvr_chr_1_1_017155;ID=Aspni3p7_000191;Name=Aspni3p7_000191;depth=0;locus=L000177;status=Low expression
chr_1_1	AUGUSTUS	mRNA	448420	449104	2.03016861092	-	.	ID=Aspni3p7_000191.t1;Name=Aspni3p7_000191;Parent=Aspni3p7_000191
chr_1_1	AUGUSTUS	CDS	448420	448986	2.62376237624	-	.	ID=Aspni3p7_000191.t1.cds;Name=Aspni3p7_000191;Parent=Aspni3p7_000191.t1
chr_1_1	AUGUSTUS	CDS	449063	449104	2.5792079208	-	.	ID=Aspni3p7_000191.t1.cds;Name=Aspni3p7_000191;Parent=Aspni3p7_000191.t1
chr_1_1	AUGUSTUS	gene	449431	451197	7.93897451604	+	.	Alias=pvr_chr_1_1_017181;ID=Aspni3p7_000192;Name=Aspni3p7_000192;depth=0;locus=L000178;status=Low expression
chr_1_1	AUGUSTUS	mRNA	449431	451197	7.93897451604	+	.	ID=Aspni3p7_000192.t1;Name=Aspni3p7_000192;Parent=Aspni3p7_000192
chr_1_1	AUGUSTUS	CDS	449431	449691	2.85971265686	+	.	ID=Aspni3p7_000192.t1.cds;Name=Aspni3p7_000192;Parent=Aspni3p7_000192.t1
chr_1_1	AUGUSTUS	CDS	449747	449943	2.8974241382	+	.	ID=Aspni3p7_000192.t1.cds;Name=Aspni3p7_000192;Parent=Aspni3p7_000192.t1
chr_1_1	AUGUSTUS	CDS	450000	450109	2.8974241382	+	.	ID=Aspni3p7_000192.t1.cds;Name=Aspni3p7_000192;Parent=Aspni3p7_000192.t1
chr_1_1	AUGUSTUS	CDS	450171	450289	2.8974241382	+	.	ID=Aspni3p7_000192.t1.cds;Name=Aspni3p7_000192;Parent=Aspni3p7_000192.t1
chr_1_1	AUGUSTUS	CDS	450351	450492	2.89485692468	+	.	ID=Aspni3p7_000192.t1.cds;Name=Aspni3p7_000192;Parent=Aspni3p7_000192.t1
chr_1_1	AUGUSTUS	CDS	450923	451197	2.10270047412	+	.	ID=Aspni3p7_000192.t1.cds;Name=Aspni3p7_000192;Parent=Aspni3p7_000192.t1
chr_1_1	AUGUSTUS	gene	452350	454070	13.7030629661	-	.	Alias=pvr_chr_1_1_017262;ID=Aspni3p7_000193;Name=Aspni3p7_000193;depth=0;locus=L000179;status=Low expression
chr_1_1	AUGUSTUS	mRNA	452350	454070	13.7030629661	-	.	ID=Aspni3p7_000193.t1;Name=Aspni3p7_000193;Parent=Aspni3p7_000193
chr_1_1	AUGUSTUS	CDS	452350	452605	3.05487716662	-	.	ID=Aspni3p7_000193.t1.cds;Name=Aspni3p7_000193;Parent=Aspni3p7_000193.t1
chr_1_1	AUGUSTUS	CDS	452660	453039	3.3173100227	-	.	ID=Aspni3p7_000193.t1.cds;Name=Aspni3p7_000193;Parent=Aspni3p7_000193.t1
chr_1_1	AUGUSTUS	CDS	453100	453488	3.3173100227	-	.	ID=Aspni3p7_000193.t1.cds;Name=Aspni3p7_000193;Parent=Aspni3p7_000193.t1
chr_1_1	AUGUSTUS	CDS	453557	453773	3.3173100227	-	.	ID=Aspni3p7_000193.t1.cds;Name=Aspni3p7_000193;Parent=Aspni3p7_000193.t1
chr_1_1	AUGUSTUS	CDS	453843	454070	3.27668317086	-	.	ID=Aspni3p7_000193.t1.cds;Name=Aspni3p7_000193;Parent=Aspni3p7_000193.t1
chr_1_1	AUGUSTUS	gene	454726	462946	84.0768515958	+	.	Alias=pvr_chr_1_1_017371;ID=Aspni3p7_000194;Name=Aspni3p7_000194;depth=0;locus=L000180;status=Low expression
chr_1_1	AUGUSTUS	mRNA	454726	462946	84.0768515958	+	.	ID=Aspni3p7_000194.t1;Name=Aspni3p7_000194;Parent=Aspni3p7_000194
chr_1_1	AUGUSTUS	CDS	454726	454887	1.75943146112	+	.	ID=Aspni3p7_000194.t1.cds;Name=Aspni3p7_000194;Parent=Aspni3p7_000194.t1
chr_1_1	AUGUSTUS	CDS	454948	455034	1.75943146112	+	.	ID=Aspni3p7_000194.t1.cds;Name=Aspni3p7_000194;Parent=Aspni3p7_000194.t1
chr_1_1	AUGUSTUS	CDS	455103	455160	1.75943146112	+	.	ID=Aspni3p7_000194.t1.cds;Name=Aspni3p7_000194;Parent=Aspni3p7_000194.t1
chr_1_1	AUGUSTUS	CDS	455218	455551	1.75943146112	+	.	ID=Aspni3p7_000194.t1.cds;Name=Aspni3p7_000194;Parent=Aspni3p7_000194.t1
chr_1_1	AUGUSTUS	CDS	455609	456134	1.75943146112	+	.	ID=Aspni3p7_000194.t1.cds;Name=Aspni3p7_000194;Parent=Aspni3p7_000194.t1
chr_1_1	AUGUSTUS	CDS	456194	456304	1.74676785411	+	.	ID=Aspni3p7_000194.t1.cds;Name=Aspni3p7_000194;Parent=Aspni3p7_000194.t1
chr_1_1	AUGUSTUS	CDS	456413	456869	1.52515473156	+	.	ID=Aspni3p7_000194.t1.cds;Name=Aspni3p7_000194;Parent=Aspni3p7_000194.t1
chr_1_1	AUGUSTUS	CDS	456922	459843	1.36522281084	+	.	ID=Aspni3p7_000194.t1.cds;Name=Aspni3p7_000194;Parent=Aspni3p7_000194.t1
chr_1_1	AUGUSTUS	CDS	459912	461686	1.31754874652	+	.	ID=Aspni3p7_000194.t1.cds;Name=Aspni3p7_000194;Parent=Aspni3p7_000194.t1
chr_1_1	AUGUSTUS	CDS	461764	462066	1.31754874652	+	.	ID=Aspni3p7_000194.t1.cds;Name=Aspni3p7_000194;Parent=Aspni3p7_000194.t1
chr_1_1	AUGUSTUS	CDS	462140	462946	1.31636826791	+	.	ID=Aspni3p7_000194.t1.cds;Name=Aspni3p7_000194;Parent=Aspni3p7_000194.t1
chr_1_1	AUGUSTUS	gene	463565	464451	1.05305826823	-	.	Alias=pvr_chr_1_1_017667;ID=Aspni3p7_000195;Name=Aspni3p7_000195;depth=1;locus=L000181;status=Low expression
chr_1_1	AUGUSTUS	mRNA	463565	464451	1.05305826823	-	.	ID=Aspni3p7_000195.t1;Name=Aspni3p7_000195;Parent=Aspni3p7_000195
chr_1_1	AUGUSTUS	CDS	463565	464244	1.32793764988	-	.	ID=Aspni3p7_000195.t1.cds;Name=Aspni3p7_000195;Parent=Aspni3p7_000195.t1
chr_1_1	AUGUSTUS	CDS	464295	464451	1.32167132536	-	.	ID=Aspni3p7_000195.t1.cds;Name=Aspni3p7_000195;Parent=Aspni3p7_000195.t1
chr_1_1	AUGUSTUS	gene	465303	466761	12.5711135478	+	.	Alias=pvr_chr_1_1_017767;ID=Aspni3p7_000196;Name=Aspni3p7_000196;depth=3;locus=L000182;status=Low expression
chr_1_1	AUGUSTUS	mRNA	465303	466761	12.5711135478	+	.	ID=Aspni3p7_000196.t1;Name=Aspni3p7_000196;Parent=Aspni3p7_000196
chr_1_1	AUGUSTUS	CDS	465303	465950	3.62369724924	+	.	ID=Aspni3p7_000196.t1.cds;Name=Aspni3p7_000196;Parent=Aspni3p7_000196.t1
chr_1_1	AUGUSTUS	CDS	466005	466319	3.63291467362	+	.	ID=Aspni3p7_000196.t1.cds;Name=Aspni3p7_000196;Parent=Aspni3p7_000196.t1
chr_1_1	AUGUSTUS	CDS	466374	466540	3.63291467362	+	.	ID=Aspni3p7_000196.t1.cds;Name=Aspni3p7_000196;Parent=Aspni3p7_000196.t1
chr_1_1	AUGUSTUS	CDS	466596	466761	3.5046946374	+	.	ID=Aspni3p7_000196.t1.cds;Name=Aspni3p7_000196;Parent=Aspni3p7_000196.t1
chr_1_1	AUGUSTUS	gene	468578	469697	6.15338926833	+	.	Alias=pvr_chr_1_1_017858;ID=Aspni3p7_000197;Name=Aspni3p7_000197;depth=9;locus=L000183;status=Low expression
chr_1_1	AUGUSTUS	mRNA	468578	469697	6.15338926833	+	.	ID=Aspni3p7_000197.t1;Name=Aspni3p7_000197;Parent=Aspni3p7_000197
chr_1_1	AUGUSTUS	CDS	468578	468904	5.55376995498	+	.	ID=Aspni3p7_000197.t1.cds;Name=Aspni3p7_000197;Parent=Aspni3p7_000197.t1
chr_1_1	AUGUSTUS	CDS	468972	469697	5.53983088806	+	.	ID=Aspni3p7_000197.t1.cds;Name=Aspni3p7_000197;Parent=Aspni3p7_000197.t1
chr_1_1	AUGUSTUS	gene	470590	471900	11198.4410331	+	.	Alias=pvr_chr_1_1_017921;ID=Aspni3p7_000198;Name=Aspni3p7_000198;depth=61;locus=L000184;status=Matches RNA-Seq data
chr_1_1	AUGUSTUS	mRNA	470590	471900	11198.4410331	+	.	ID=Aspni3p7_000198.t1;Name=Aspni3p7_000198;Parent=Aspni3p7_000198
chr_1_1	AUGUSTUS	CDS	470590	470620	9.49529087772	+	.	ID=Aspni3p7_000198.t1.cds;Name=Aspni3p7_000198;Parent=Aspni3p7_000198.t1
chr_1_1	AUGUSTUS	CDS	470668	470703	20.2190670441	+	.	ID=Aspni3p7_000198.t1.cds;Name=Aspni3p7_000198;Parent=Aspni3p7_000198.t1
chr_1_1	AUGUSTUS	CDS	470753	470866	20.5231302272	+	.	ID=Aspni3p7_000198.t1.cds;Name=Aspni3p7_000198;Parent=Aspni3p7_000198.t1
chr_1_1	AUGUSTUS	CDS	470912	471564	21.8070428112	+	.	ID=Aspni3p7_000198.t1.cds;Name=Aspni3p7_000198;Parent=Aspni3p7_000198.t1
chr_1_1	AUGUSTUS	CDS	471616	471900	10.5568128754	+	.	ID=Aspni3p7_000198.t1.cds;Name=Aspni3p7_000198;Parent=Aspni3p7_000198.t1
chr_1_1	AUGUSTUS	gene	472538	474369	31982.4430698	-	.	Alias=pvr_chr_1_1_017972;ID=Aspni3p7_000199;Name=Aspni3p7_000199;depth=26;locus=L000185;status=Matches RNA-Seq data
chr_1_1	AUGUSTUS	mRNA	472538	474369	31982.4430698	-	.	ID=Aspni3p7_000199.t1;Name=Aspni3p7_000199;Parent=Aspni3p7_000199
chr_1_1	AUGUSTUS	CDS	472538	473214	10.7054284008	-	.	ID=Aspni3p7_000199.t1.cds;Name=Aspni3p7_000199;Parent=Aspni3p7_000199.t1
chr_1_1	AUGUSTUS	CDS	473277	473642	21.6963998039	-	.	ID=Aspni3p7_000199.t1.cds;Name=Aspni3p7_000199;Parent=Aspni3p7_000199.t1
chr_1_1	AUGUSTUS	CDS	473688	473942	20.5072408676	-	.	ID=Aspni3p7_000199.t1.cds;Name=Aspni3p7_000199;Parent=Aspni3p7_000199.t1
chr_1_1	AUGUSTUS	CDS	473989	474048	14.5967273696	-	.	ID=Aspni3p7_000199.t1.cds;Name=Aspni3p7_000199;Parent=Aspni3p7_000199.t1
chr_1_1	AUGUSTUS	CDS	474099	474249	15.075435203	-	.	ID=Aspni3p7_000199.t1.cds;Name=Aspni3p7_000199;Parent=Aspni3p7_000199.t1
chr_1_1	AUGUSTUS	CDS	474295	474369	7.41470019342	-	.	ID=Aspni3p7_000199.t1.cds;Name=Aspni3p7_000199;Parent=Aspni3p7_000199.t1
chr_1_1	AUGUSTUS	gene	475019	480312	3.7979482879	+	.	Alias=pvr_chr_1_1_018046;ID=Aspni3p7_000200;Name=Aspni3p7_000200;depth=3;locus=L000186;status=Low expression
chr_1_1	AUGUSTUS	mRNA	475019	480312	3.7979482879	+	.	ID=Aspni3p7_000200.t1;Name=Aspni3p7_000200;Parent=Aspni3p7_000200
chr_1_1	AUGUSTUS	CDS	475019	475125	1.0	+	.	ID=Aspni3p7_000200.t1.cds;Name=Aspni3p7_000200;Parent=Aspni3p7_000200.t1
chr_1_1	AUGUSTUS	CDS	475238	475312	1.50255169523	+	.	ID=Aspni3p7_000200.t1.cds;Name=Aspni3p7_000200;Parent=Aspni3p7_000200.t1
chr_1_1	AUGUSTUS	CDS	475366	475392	1.5711559835	+	.	ID=Aspni3p7_000200.t1.cds;Name=Aspni3p7_000200;Parent=Aspni3p7_000200.t1
chr_1_1	AUGUSTUS	CDS	475461	475915	1.5711559835	+	.	ID=Aspni3p7_000200.t1.cds;Name=Aspni3p7_000200;Parent=Aspni3p7_000200.t1
chr_1_1	AUGUSTUS	CDS	475988	480312	1.70659224019	+	.	ID=Aspni3p7_000200.t1.cds;Name=Aspni3p7_000200;Parent=Aspni3p7_000200.t1
chr_1_1	AUGUSTUS	gene	480993	483513	6.38967308254	-	.	Alias=pvr_chr_1_1_018271;ID=Aspni3p7_000201;Name=Aspni3p7_000201;depth=1;locus=L000187;status=Low expression
chr_1_1	AUGUSTUS	mRNA	480993	483513	6.38967308254	-	.	ID=Aspni3p7_000201.t1;Name=Aspni3p7_000201;Parent=Aspni3p7_000201
chr_1_1	AUGUSTUS	CDS	480993	481180	3.52984789898	-	.	ID=Aspni3p7_000201.t1.cds;Name=Aspni3p7_000201;Parent=Aspni3p7_000201.t1
chr_1_1	AUGUSTUS	CDS	481233	481599	3.53811620356	-	.	ID=Aspni3p7_000201.t1.cds;Name=Aspni3p7_000201;Parent=Aspni3p7_000201.t1
chr_1_1	AUGUSTUS	CDS	481657	483513	3.41082388168	-	.	ID=Aspni3p7_000201.t1.cds;Name=Aspni3p7_000201;Parent=Aspni3p7_000201.t1
chr_1_1	AUGUSTUS	gene	484943	485704	3.21377952756	-	.	Alias=pvr_chr_1_1_018389;ID=Aspni3p7_000202;Name=Aspni3p7_000202;depth=3;locus=L000188;status=Low expression
chr_1_1	AUGUSTUS	mRNA	484943	485704	3.21377952756	-	.	ID=Aspni3p7_000202.t1;Name=Aspni3p7_000202;Parent=Aspni3p7_000202
chr_1_1	AUGUSTUS	CDS	484943	485704	5.35629921261	-	.	ID=Aspni3p7_000202.t1.cds;Name=Aspni3p7_000202;Parent=Aspni3p7_000202.t1
chr_1_1	AUGUSTUS	gene	486466	487445	282.285947918	+	.	Alias=pvr_chr_1_1_018453;ID=Aspni3p7_000203;Name=Aspni3p7_000203;depth=645;locus=L000189;status=Matches RNA-Seq data
chr_1_1	AUGUSTUS	mRNA	486466	487445	282.285947918	+	.	ID=Aspni3p7_000203.t1;Name=Aspni3p7_000203;Parent=Aspni3p7_000203
chr_1_1	AUGUSTUS	CDS	486466	486575	10.8194764189	+	.	ID=Aspni3p7_000203.t1.cds;Name=Aspni3p7_000203;Parent=Aspni3p7_000203.t1
chr_1_1	AUGUSTUS	CDS	486640	487265	21.6999007786	+	.	ID=Aspni3p7_000203.t1.cds;Name=Aspni3p7_000203;Parent=Aspni3p7_000203.t1
chr_1_1	AUGUSTUS	CDS	487336	487445	10.821009451	+	.	ID=Aspni3p7_000203.t1.cds;Name=Aspni3p7_000203;Parent=Aspni3p7_000203.t1
chr_1_1	fixgff	gene	488608	494949	31.5085507151	+	.	Alias=gm_000174;ID=Aspni3p7_000204;Name=Aspni3p7_000204;depth=1;locus=L000190;status=Low expression
chr_1_1	fixgff	mRNA	488608	494949	31.5085507151	+	.	ID=Aspni3p7_000204.t1;Name=Aspni3p7_000204;Parent=Aspni3p7_000204
chr_1_1	GeneMark.hmm	CDS	488608	488791	1.51166520363	+	0	ID=Aspni3p7_000204.t1.cds;Name=Aspni3p7_000204;Parent=Aspni3p7_000204.t1;gene_id=174_g;transcript_id=174_t
chr_1_1	GeneMark.hmm	CDS	488848	488988	1.53637270189	+	1	ID=Aspni3p7_000204.t1.cds;Name=Aspni3p7_000204;Parent=Aspni3p7_000204.t1;gene_id=174_g;transcript_id=174_t
chr_1_1	GeneMark.hmm	CDS	489084	489200	1.53637270189	+	1	ID=Aspni3p7_000204.t1.cds;Name=Aspni3p7_000204;Parent=Aspni3p7_000204.t1;gene_id=174_g;transcript_id=174_t
chr_1_1	GeneMark.hmm	CDS	489257	489678	1.53637270189	+	1	ID=Aspni3p7_000204.t1.cds;Name=Aspni3p7_000204;Parent=Aspni3p7_000204.t1;gene_id=174_g;transcript_id=174_t
chr_1_1	GeneMark.hmm	CDS	489735	489867	1.53637270189	+	0	ID=Aspni3p7_000204.t1.cds;Name=Aspni3p7_000204;Parent=Aspni3p7_000204.t1;gene_id=174_g;transcript_id=174_t
chr_1_1	GeneMark.hmm	CDS	489917	490405	1.53637270189	+	1	ID=Aspni3p7_000204.t1.cds;Name=Aspni3p7_000204;Parent=Aspni3p7_000204.t1;gene_id=174_g;transcript_id=174_t
chr_1_1	GeneMark.hmm	CDS	490453	490626	1.53637270189	+	1	ID=Aspni3p7_000204.t1.cds;Name=Aspni3p7_000204;Parent=Aspni3p7_000204.t1;gene_id=174_g;transcript_id=174_t
chr_1_1	GeneMark.hmm	CDS	490672	491007	1.53637270189	+	1	ID=Aspni3p7_000204.t1.cds;Name=Aspni3p7_000204;Parent=Aspni3p7_000204.t1;gene_id=174_g;transcript_id=174_t
chr_1_1	GeneMark.hmm	CDS	491053	492627	1.704741027	+	1	ID=Aspni3p7_000204.t1.cds;Name=Aspni3p7_000204;Parent=Aspni3p7_000204.t1;gene_id=174_g;transcript_id=174_t
chr_1_1	GeneMark.hmm	CDS	493265	493848	1.00852594037	+	1	ID=Aspni3p7_000204.t1.cds;Name=Aspni3p7_000204;Parent=Aspni3p7_000204.t1;gene_id=174_g;transcript_id=174_t
chr_1_1	GeneMark.hmm	CDS	494254	494949	1.0	+	0	ID=Aspni3p7_000204.t1.cds;Name=Aspni3p7_000204;Parent=Aspni3p7_000204.t1;gene_id=174_g;transcript_id=174_t
chr_1_1	AUGUSTUS	gene	495360	495983	5.29567307691	-	.	Alias=pvr_chr_1_1_018798;ID=Aspni3p7_000206;Name=Aspni3p7_000206;depth=91;locus=L000192;status=Matches RNA-Seq data
chr_1_1	AUGUSTUS	mRNA	495360	495983	5.29567307691	-	.	ID=Aspni3p7_000206.t1;Name=Aspni3p7_000206;Parent=Aspni3p7_000206
chr_1_1	AUGUSTUS	CDS	495360	495983	5.29567307691	-	.	ID=Aspni3p7_000206.t1.cds;Name=Aspni3p7_000206;Parent=Aspni3p7_000206.t1
chr_1_1	fixgff	gene	497274	499933	1.9410798122	-	.	Alias=gm_000176;ID=Aspni3p7_000207;Name=Aspni3p7_000207;depth=2;locus=L000193;status=Low expression
chr_1_1	fixgff	mRNA	497274	499933	1.9410798122	-	.	ID=Aspni3p7_000207.t1;Name=Aspni3p7_000207;Parent=Aspni3p7_000207
chr_1_1	GeneMark.hmm	CDS	497274	497318	2.0	-	0	ID=Aspni3p7_000207.t1.cds;Name=Aspni3p7_000207;Parent=Aspni3p7_000207.t1;gene_id=176_g;transcript_id=176_t
chr_1_1	GeneMark.hmm	CDS	497378	499933	3.23513302034	-	0	ID=Aspni3p7_000207.t1.cds;Name=Aspni3p7_000207;Parent=Aspni3p7_000207.t1;gene_id=176_g;transcript_id=176_t
chr_1_1	AUGUSTUS	gene	500455	502962	4.79665071771	+	.	Alias=pvr_chr_1_1_018940;ID=Aspni3p7_000208;Name=Aspni3p7_000208;depth=56;locus=L000194;status=Matches RNA-Seq data
chr_1_1	AUGUSTUS	mRNA	500455	502962	4.79665071771	+	.	ID=Aspni3p7_000208.t1;Name=Aspni3p7_000208;Parent=Aspni3p7_000208
chr_1_1	AUGUSTUS	CDS	500455	502962	4.79665071771	+	.	ID=Aspni3p7_000208.t1.cds;Name=Aspni3p7_000208;Parent=Aspni3p7_000208.t1
chr_1_1	AUGUSTUS	gene	506543	507950	5.34528390696	+	.	Alias=pvr_chr_1_1_019162;ID=Aspni3p7_000209;Name=Aspni3p7_000209;depth=8;locus=L000195;status=Low expression
chr_1_1	AUGUSTUS	mRNA	506543	507950	5.34528390696	+	.	ID=Aspni3p7_000209.t1;Name=Aspni3p7_000209;Parent=Aspni3p7_000209
chr_1_1	AUGUSTUS	CDS	506543	506838	5.18272635225	+	.	ID=Aspni3p7_000209.t1.cds;Name=Aspni3p7_000209;Parent=Aspni3p7_000209.t1
chr_1_1	AUGUSTUS	CDS	506909	507950	5.15682629532	+	.	ID=Aspni3p7_000209.t1.cds;Name=Aspni3p7_000209;Parent=Aspni3p7_000209.t1
chr_1_1	AUGUSTUS	gene	508507	509342	32.0010284424	+	.	Alias=pvr_chr_1_1_019207;ID=Aspni3p7_000210;Name=Aspni3p7_000210;depth=13;locus=L000196;status=Matches RNA-Seq data
chr_1_1	AUGUSTUS	mRNA	508507	509342	32.0010284424	+	.	ID=Aspni3p7_000210.t1;Name=Aspni3p7_000210;Parent=Aspni3p7_000210
chr_1_1	AUGUSTUS	CDS	508507	508621	9.6192516312	+	.	ID=Aspni3p7_000210.t1.cds;Name=Aspni3p7_000210;Parent=Aspni3p7_000210.t1
chr_1_1	AUGUSTUS	CDS	508672	509342	9.9803070975	+	.	ID=Aspni3p7_000210.t1.cds;Name=Aspni3p7_000210;Parent=Aspni3p7_000210.t1
chr_1_1	AUGUSTUS	gene	510871	511942	1237.48323938	-	.	Alias=pvr_chr_1_1_019291;ID=Aspni3p7_000211;Name=Aspni3p7_000211;depth=29;locus=L000197;status=Matches RNA-Seq data
chr_1_1	AUGUSTUS	mRNA	510871	511942	1237.48323938	-	.	ID=Aspni3p7_000211.t1;Name=Aspni3p7_000211;Parent=Aspni3p7_000211
chr_1_1	AUGUSTUS	CDS	510871	511176	9.582207117	-	.	ID=Aspni3p7_000211.t1.cds;Name=Aspni3p7_000211;Parent=Aspni3p7_000211.t1
chr_1_1	AUGUSTUS	CDS	511247	511583	19.5023620717	-	.	ID=Aspni3p7_000211.t1.cds;Name=Aspni3p7_000211;Parent=Aspni3p7_000211.t1
chr_1_1	AUGUSTUS	CDS	511643	511808	18.550446537	-	.	ID=Aspni3p7_000211.t1.cds;Name=Aspni3p7_000211;Parent=Aspni3p7_000211.t1
chr_1_1	AUGUSTUS	CDS	511855	511942	9.63820041273	-	.	ID=Aspni3p7_000211.t1.cds;Name=Aspni3p7_000211;Parent=Aspni3p7_000211.t1
chr_1_1	fixgff	gene	515099	516817	5.19357625718	+	.	Alias=gm_000181;ID=Aspni3p7_000212;Name=Aspni3p7_000212;depth=2;locus=L000198;status=Low expression
chr_1_1	fixgff	mRNA	515099	516817	5.19357625718	+	.	ID=Aspni3p7_000212.t1;Name=Aspni3p7_000212;Parent=Aspni3p7_000212
chr_1_1	GeneMark.hmm	CDS	515099	515286	1.68172245901	+	0	ID=Aspni3p7_000212.t1.cds;Name=Aspni3p7_000212;Parent=Aspni3p7_000212.t1;gene_id=181_g;transcript_id=181_t
chr_1_1	GeneMark.hmm	CDS	515341	515719	1.74561570768	+	2	ID=Aspni3p7_000212.t1.cds;Name=Aspni3p7_000212;Parent=Aspni3p7_000212.t1;gene_id=181_g;transcript_id=181_t
chr_1_1	GeneMark.hmm	CDS	515807	516475	1.74561570768	+	0	ID=Aspni3p7_000212.t1.cds;Name=Aspni3p7_000212;Parent=Aspni3p7_000212.t1;gene_id=181_g;transcript_id=181_t
chr_1_1	GeneMark.hmm	CDS	516554	516817	1.68913225779	+	0	ID=Aspni3p7_000212.t1.cds;Name=Aspni3p7_000212;Parent=Aspni3p7_000212.t1;gene_id=181_g;transcript_id=181_t
chr_1_1	AUGUSTUS	gene	517139	520636	5.21655231561	-	.	Alias=pvr_chr_1_1_019504;ID=Aspni3p7_000213;Name=Aspni3p7_000213;depth=103;locus=L000199;status=Matches RNA-Seq data
chr_1_1	AUGUSTUS	mRNA	517139	520636	5.21655231561	-	.	ID=Aspni3p7_000213.t1;Name=Aspni3p7_000213;Parent=Aspni3p7_000213
chr_1_1	AUGUSTUS	CDS	517139	520636	5.21655231561	-	.	ID=Aspni3p7_000213.t1.cds;Name=Aspni3p7_000213;Parent=Aspni3p7_000213.t1
chr_1_1	AUGUSTUS	gene	521546	522025	32.8588287729	-	.	Alias=pvr_chr_1_1_019615;ID=Aspni3p7_000215;Name=Aspni3p7_000215;depth=694;locus=L000201;status=Matches RNA-Seq data
chr_1_1	AUGUSTUS	mRNA	521546	522025	32.8588287729	-	.	ID=Aspni3p7_000215.t1;Name=Aspni3p7_000215;Parent=Aspni3p7_000215
chr_1_1	AUGUSTUS	CDS	521546	521838	10.6512711893	-	.	ID=Aspni3p7_000215.t1.cds;Name=Aspni3p7_000215;Parent=Aspni3p7_000215.t1
chr_1_1	AUGUSTUS	CDS	521914	522025	9.25490343513	-	.	ID=Aspni3p7_000215.t1.cds;Name=Aspni3p7_000215;Parent=Aspni3p7_000215.t1
chr_1_1	AUGUSTUS	gene	522755	524569	5.55867768594	-	.	Alias=pvr_chr_1_1_019650;ID=Aspni3p7_000216;Name=Aspni3p7_000216;depth=47;locus=L000202;status=Matches RNA-Seq data
chr_1_1	AUGUSTUS	mRNA	522755	524569	5.55867768594	-	.	ID=Aspni3p7_000216.t1;Name=Aspni3p7_000216;Parent=Aspni3p7_000216
chr_1_1	AUGUSTUS	CDS	522755	524569	5.55867768594	-	.	ID=Aspni3p7_000216.t1.cds;Name=Aspni3p7_000216;Parent=Aspni3p7_000216.t1
chr_1_1	AUGUSTUS	gene	525636	529274	4.38004946415	+	.	Alias=pvr_chr_1_1_019730;ID=Aspni3p7_000219;Name=Aspni3p7_000219;depth=52;locus=L000205;status=Matches RNA-Seq data
chr_1_1	AUGUSTUS	mRNA	525636	529274	4.38004946415	+	.	ID=Aspni3p7_000219.t1;Name=Aspni3p7_000219;Parent=Aspni3p7_000219
chr_1_1	AUGUSTUS	CDS	525636	529274	4.38004946415	+	.	ID=Aspni3p7_000219.t1.cds;Name=Aspni3p7_000219;Parent=Aspni3p7_000219.t1
chr_1_1	AUGUSTUS	gene	530016	532241	75.0416490892	+	.	Alias=pvr_chr_1_1_019821;ID=Aspni3p7_000220;Name=Aspni3p7_000220;depth=2;locus=L000206;status=Low expression
chr_1_1	AUGUSTUS	mRNA	530016	532241	75.0416490892	+	.	ID=Aspni3p7_000220.t1;Name=Aspni3p7_000220;Parent=Aspni3p7_000220
chr_1_1	AUGUSTUS	CDS	530016	530676	3.03616483944	+	.	ID=Aspni3p7_000220.t1.cds;Name=Aspni3p7_000220;Parent=Aspni3p7_000220.t1
chr_1_1	AUGUSTUS	CDS	530730	530854	3.04845584146	+	.	ID=Aspni3p7_000220.t1.cds;Name=Aspni3p7_000220;Parent=Aspni3p7_000220.t1
chr_1_1	AUGUSTUS	CDS	530901	531083	3.04845584146	+	.	ID=Aspni3p7_000220.t1.cds;Name=Aspni3p7_000220;Parent=Aspni3p7_000220.t1
chr_1_1	AUGUSTUS	CDS	531131	531227	3.04845584146	+	.	ID=Aspni3p7_000220.t1.cds;Name=Aspni3p7_000220;Parent=Aspni3p7_000220.t1
chr_1_1	AUGUSTUS	CDS	531272	531343	3.04845584146	+	.	ID=Aspni3p7_000220.t1.cds;Name=Aspni3p7_000220;Parent=Aspni3p7_000220.t1
chr_1_1	AUGUSTUS	CDS	531402	531440	3.04845584146	+	.	ID=Aspni3p7_000220.t1.cds;Name=Aspni3p7_000220;Parent=Aspni3p7_000220.t1
chr_1_1	AUGUSTUS	CDS	531504	531733	3.44268925106	+	.	ID=Aspni3p7_000220.t1.cds;Name=Aspni3p7_000220;Parent=Aspni3p7_000220.t1
chr_1_1	AUGUSTUS	CDS	531805	532033	3.46249092918	+	.	ID=Aspni3p7_000220.t1.cds;Name=Aspni3p7_000220;Parent=Aspni3p7_000220.t1
chr_1_1	AUGUSTUS	CDS	532105	532241	3.3603129665	+	.	ID=Aspni3p7_000220.t1.cds;Name=Aspni3p7_000220;Parent=Aspni3p7_000220.t1
chr_1_1	AUGUSTUS	gene	535569	537067	62055.3121227	+	.	Alias=pvr_chr_1_1_020072;ID=Aspni3p7_000223;Name=Aspni3p7_000223;depth=121;locus=L000209;status=Matches RNA-Seq data
chr_1_1	AUGUSTUS	mRNA	535569	537067	62055.3121227	+	.	ID=Aspni3p7_000223.t1;Name=Aspni3p7_000223;Parent=Aspni3p7_000223
chr_1_1	AUGUSTUS	CDS	535569	535875	10.3676697833	+	.	ID=Aspni3p7_000223.t1.cds;Name=Aspni3p7_000223;Parent=Aspni3p7_000223.t1
chr_1_1	AUGUSTUS	CDS	535968	536067	18.9672793358	+	.	ID=Aspni3p7_000223.t1.cds;Name=Aspni3p7_000223;Parent=Aspni3p7_000223.t1
chr_1_1	AUGUSTUS	CDS	536153	536219	19.137494647	+	.	ID=Aspni3p7_000223.t1.cds;Name=Aspni3p7_000223;Parent=Aspni3p7_000223.t1
chr_1_1	AUGUSTUS	CDS	536293	536630	19.7772958448	+	.	ID=Aspni3p7_000223.t1.cds;Name=Aspni3p7_000223;Parent=Aspni3p7_000223.t1
chr_1_1	AUGUSTUS	CDS	536717	536843	19.8198887783	+	.	ID=Aspni3p7_000223.t1.cds;Name=Aspni3p7_000223;Parent=Aspni3p7_000223.t1
chr_1_1	AUGUSTUS	CDS	536915	537067	10.2222344201	+	.	ID=Aspni3p7_000223.t1.cds;Name=Aspni3p7_000223;Parent=Aspni3p7_000223.t1
chr_1_1	AUGUSTUS	gene	537556	541262	156.410621054	-	.	Alias=pvr_chr_1_1_020144;ID=Aspni3p7_000225;Name=Aspni3p7_000225;depth=374;locus=L000211;status=Matches RNA-Seq data
chr_1_1	AUGUSTUS	mRNA	537556	541262	156.410621054	-	.	ID=Aspni3p7_000225.t1;Name=Aspni3p7_000225;Parent=Aspni3p7_000225
chr_1_1	AUGUSTUS	CDS	537556	537647	8.71192369998	-	.	ID=Aspni3p7_000225.t1.cds;Name=Aspni3p7_000225;Parent=Aspni3p7_000225.t1
chr_1_1	AUGUSTUS	CDS	537695	538500	16.6066476197	-	.	ID=Aspni3p7_000225.t1.cds;Name=Aspni3p7_000225;Parent=Aspni3p7_000225.t1
chr_1_1	AUGUSTUS	CDS	538549	541262	9.72999722427	-	.	ID=Aspni3p7_000225.t1.cds;Name=Aspni3p7_000225;Parent=Aspni3p7_000225.t1
chr_1_1	AUGUSTUS	gene	544591	545073	1.0	+	.	Alias=pvr_chr_1_1_020401;ID=Aspni3p7_000229;Name=Aspni3p7_000229;depth=30;locus=L000214;status=Matches RNA-Seq data
chr_1_1	AUGUSTUS	mRNA	544591	545073	1.0	+	.	ID=Aspni3p7_000229.t1;Name=Aspni3p7_000229;Parent=Aspni3p7_000229
chr_1_1	AUGUSTUS	CDS	544591	545073	1.0	+	.	ID=Aspni3p7_000229.t1.cds;Name=Aspni3p7_000229;Parent=Aspni3p7_000229.t1
chr_1_1	AUGUSTUS	gene	545604	546884	22.9004034754	+	.	Alias=pvr_chr_1_1_020424;ID=Aspni3p7_000230;Name=Aspni3p7_000230;depth=39;locus=L000215;status=Matches RNA-Seq data
chr_1_1	AUGUSTUS	mRNA	545604	546884	22.9004034754	+	.	ID=Aspni3p7_000230.t1;Name=Aspni3p7_000230;Parent=Aspni3p7_000230
chr_1_1	AUGUSTUS	CDS	545604	545807	2.88154591662	+	.	ID=Aspni3p7_000230.t1.cds;Name=Aspni3p7_000230;Parent=Aspni3p7_000230.t1
chr_1_1	AUGUSTUS	CDS	545885	546399	5.45133912632	+	.	ID=Aspni3p7_000230.t1.cds;Name=Aspni3p7_000230;Parent=Aspni3p7_000230.t1
chr_1_1	AUGUSTUS	CDS	546458	546884	5.83142079068	+	.	ID=Aspni3p7_000230.t1.cds;Name=Aspni3p7_000230;Parent=Aspni3p7_000230.t1
chr_1_1	AUGUSTUS	gene	546972	547929	31.834918164	-	.	Alias=pvr_chr_1_1_020466;ID=Aspni3p7_000231;Name=Aspni3p7_000231;depth=65;locus=L000216;status=Matches RNA-Seq data
chr_1_1	AUGUSTUS	mRNA	546972	547929	31.834918164	-	.	ID=Aspni3p7_000231.t1;Name=Aspni3p7_000231;Parent=Aspni3p7_000231
chr_1_1	AUGUSTUS	CDS	546972	547703	9.81526573881	-	.	ID=Aspni3p7_000231.t1.cds;Name=Aspni3p7_000231;Parent=Aspni3p7_000231.t1
chr_1_1	AUGUSTUS	CDS	547786	547929	9.73022606145	-	.	ID=Aspni3p7_000231.t1.cds;Name=Aspni3p7_000231;Parent=Aspni3p7_000231.t1
chr_1_1	AUGUSTUS	gene	548700	549516	14.7857685842	-	.	Alias=pvr_chr_1_1_020503;ID=Aspni3p7_000232;Name=Aspni3p7_000232;depth=106;locus=L000217;status=Matches RNA-Seq data
chr_1_1	AUGUSTUS	mRNA	548700	549516	14.7857685842	-	.	ID=Aspni3p7_000232.t1;Name=Aspni3p7_000232;Parent=Aspni3p7_000232
chr_1_1	AUGUSTUS	CDS	548700	549283	6.9173587173	-	.	ID=Aspni3p7_000232.t1.cds;Name=Aspni3p7_000232;Parent=Aspni3p7_000232.t1
chr_1_1	AUGUSTUS	CDS	549342	549516	6.41246284392	-	.	ID=Aspni3p7_000232.t1.cds;Name=Aspni3p7_000232;Parent=Aspni3p7_000232.t1
chr_1_1	AUGUSTUS	gene	552599	554512	8.07810063796	+	.	Alias=pvr_chr_1_1_020652;ID=Aspni3p7_000234;Name=Aspni3p7_000234;depth=1;locus=L000219;status=Low expression
chr_1_1	AUGUSTUS	mRNA	552599	554512	8.07810063796	+	.	ID=Aspni3p7_000234.t1;Name=Aspni3p7_000234;Parent=Aspni3p7_000234
chr_1_1	AUGUSTUS	CDS	552599	552776	2.24819543752	+	.	ID=Aspni3p7_000234.t1.cds;Name=Aspni3p7_000234;Parent=Aspni3p7_000234.t1
chr_1_1	AUGUSTUS	CDS	552832	552972	3.35642392876	+	.	ID=Aspni3p7_000234.t1.cds;Name=Aspni3p7_000234;Parent=Aspni3p7_000234.t1
chr_1_1	AUGUSTUS	CDS	553019	553363	3.36552006552	+	.	ID=Aspni3p7_000234.t1.cds;Name=Aspni3p7_000234;Parent=Aspni3p7_000234.t1
chr_1_1	AUGUSTUS	CDS	553413	554013	3.22836481922	+	.	ID=Aspni3p7_000234.t1.cds;Name=Aspni3p7_000234;Parent=Aspni3p7_000234.t1
chr_1_1	AUGUSTUS	CDS	554374	554512	2.62743711664	+	.	ID=Aspni3p7_000234.t1.cds;Name=Aspni3p7_000234;Parent=Aspni3p7_000234.t1
chr_1_1	AUGUSTUS	gene	555203	555889	5.54803493451	-	.	Alias=pvr_chr_1_1_020783;ID=Aspni3p7_000236;Name=Aspni3p7_000236;depth=43;locus=L000221;status=Matches RNA-Seq data
chr_1_1	AUGUSTUS	mRNA	555203	555889	5.54803493451	-	.	ID=Aspni3p7_000236.t1;Name=Aspni3p7_000236;Parent=Aspni3p7_000236
chr_1_1	AUGUSTUS	CDS	555203	555889	5.54803493451	-	.	ID=Aspni3p7_000236.t1.cds;Name=Aspni3p7_000236;Parent=Aspni3p7_000236.t1
chr_1_1	AUGUSTUS	gene	556326	557626	3.68700237052	-	.	Alias=pvr_chr_1_1_020815;ID=Aspni3p7_000237;Name=Aspni3p7_000237;depth=2;locus=L000222;status=Low expression
chr_1_1	AUGUSTUS	mRNA	556326	557626	3.68700237052	-	.	ID=Aspni3p7_000237.t1;Name=Aspni3p7_000237;Parent=Aspni3p7_000237
chr_1_1	AUGUSTUS	CDS	556326	557405	3.52084877036	-	.	ID=Aspni3p7_000237.t1.cds;Name=Aspni3p7_000237;Parent=Aspni3p7_000237.t1
chr_1_1	AUGUSTUS	CDS	557465	557626	3.4906378272	-	.	ID=Aspni3p7_000237.t1.cds;Name=Aspni3p7_000237;Parent=Aspni3p7_000237.t1
chr_1_1	AUGUSTUS	gene	559162	560790	4.92541436463	+	.	Alias=pvr_chr_1_1_020933;ID=Aspni3p7_000238;Name=Aspni3p7_000238;depth=64;locus=L000223;status=Matches RNA-Seq data
chr_1_1	AUGUSTUS	mRNA	559162	560790	4.92541436463	+	.	ID=Aspni3p7_000238.t1;Name=Aspni3p7_000238;Parent=Aspni3p7_000238
chr_1_1	AUGUSTUS	CDS	559162	560790	4.92541436463	+	.	ID=Aspni3p7_000238.t1.cds;Name=Aspni3p7_000238;Parent=Aspni3p7_000238.t1
chr_1_1	AUGUSTUS	gene	562863	563359	1.2	+	.	Alias=pvr_chr_1_1_021034;ID=Aspni3p7_000239;Name=Aspni3p7_000239;depth=1;locus=L000224;status=Low expression
chr_1_1	AUGUSTUS	mRNA	562863	563359	1.2	+	.	ID=Aspni3p7_000239.t1;Name=Aspni3p7_000239;Parent=Aspni3p7_000239
chr_1_1	AUGUSTUS	CDS	562863	563073	2.0	+	.	ID=Aspni3p7_000239.t1.cds;Name=Aspni3p7_000239;Parent=Aspni3p7_000239.t1
chr_1_1	AUGUSTUS	CDS	563150	563247	2.0	+	.	ID=Aspni3p7_000239.t1.cds;Name=Aspni3p7_000239;Parent=Aspni3p7_000239.t1
chr_1_1	AUGUSTUS	CDS	563303	563359	2.0	+	.	ID=Aspni3p7_000239.t1.cds;Name=Aspni3p7_000239;Parent=Aspni3p7_000239.t1
chr_1_1	AUGUSTUS	gene	564246	565052	2.07657992566	-	.	Alias=pvr_chr_1_1_021065;ID=Aspni3p7_000240;Name=Aspni3p7_000240;depth=2;locus=L000225;status=Low expression
chr_1_1	AUGUSTUS	mRNA	564246	565052	2.07657992566	-	.	ID=Aspni3p7_000240.t1;Name=Aspni3p7_000240;Parent=Aspni3p7_000240
chr_1_1	AUGUSTUS	CDS	564246	565052	3.46096654276	-	.	ID=Aspni3p7_000240.t1.cds;Name=Aspni3p7_000240;Parent=Aspni3p7_000240.t1
chr_1_1	fixgff	gene	565595	566548	7.17826215054	+	.	Alias=gm_000201;ID=Aspni3p7_000241;Name=Aspni3p7_000241;depth=0;locus=L000226;status=Low expression
chr_1_1	fixgff	mRNA	565595	566548	7.17826215054	+	.	ID=Aspni3p7_000241.t1;Name=Aspni3p7_000241;Parent=Aspni3p7_000241
chr_1_1	GeneMark.hmm	CDS	565595	565726	1.74588017468	+	0	ID=Aspni3p7_000241.t1.cds;Name=Aspni3p7_000241;Parent=Aspni3p7_000241.t1;gene_id=201_g;transcript_id=201_t
chr_1_1	GeneMark.hmm	CDS	565779	565930	1.90284539652	+	0	ID=Aspni3p7_000241.t1.cds;Name=Aspni3p7_000241;Parent=Aspni3p7_000241.t1;gene_id=201_g;transcript_id=201_t
chr_1_1	GeneMark.hmm	CDS	565995	566230	1.90284539652	+	2	ID=Aspni3p7_000241.t1.cds;Name=Aspni3p7_000241;Parent=Aspni3p7_000241.t1;gene_id=201_g;transcript_id=201_t
chr_1_1	GeneMark.hmm	CDS	566286	566548	1.89254677983	+	1	ID=Aspni3p7_000241.t1.cds;Name=Aspni3p7_000241;Parent=Aspni3p7_000241.t1;gene_id=201_g;transcript_id=201_t
chr_1_1	AUGUSTUS	gene	567603	568060	1.182	+	.	Alias=pvr_chr_1_1_021158;ID=Aspni3p7_000242;Name=Aspni3p7_000242;depth=1;locus=L000227;status=Low expression
chr_1_1	AUGUSTUS	mRNA	567603	568060	1.182	+	.	ID=Aspni3p7_000242.t1;Name=Aspni3p7_000242;Parent=Aspni3p7_000242
chr_1_1	AUGUSTUS	CDS	567603	567825	2.0	+	.	ID=Aspni3p7_000242.t1.cds;Name=Aspni3p7_000242;Parent=Aspni3p7_000242.t1
chr_1_1	AUGUSTUS	CDS	567888	568060	2.0	+	.	ID=Aspni3p7_000242.t1.cds;Name=Aspni3p7_000242;Parent=Aspni3p7_000242.t1
chr_1_1	AUGUSTUS	gene	568459	569832	3.38515283841	-	.	Alias=pvr_chr_1_1_021179;ID=Aspni3p7_000243;Name=Aspni3p7_000243;depth=3;locus=L000228;status=Low expression
chr_1_1	AUGUSTUS	mRNA	568459	569832	3.38515283841	-	.	ID=Aspni3p7_000243.t1;Name=Aspni3p7_000243;Parent=Aspni3p7_000243
chr_1_1	AUGUSTUS	CDS	568459	569832	5.64192139737	-	.	ID=Aspni3p7_000243.t1.cds;Name=Aspni3p7_000243;Parent=Aspni3p7_000243.t1
chr_1_1	AUGUSTUS	gene	570627	571883	27.5260739686	+	.	Alias=pvr_chr_1_1_021234;ID=Aspni3p7_000244;Name=Aspni3p7_000244;depth=151;locus=L000229;status=Matches RNA-Seq data
chr_1_1	AUGUSTUS	mRNA	570627	571883	27.5260739686	+	.	ID=Aspni3p7_000244.t1;Name=Aspni3p7_000244;Parent=Aspni3p7_000244
chr_1_1	AUGUSTUS	CDS	570627	570823	8.90605685889	+	.	ID=Aspni3p7_000244.t1.cds;Name=Aspni3p7_000244;Parent=Aspni3p7_000244.t1
chr_1_1	AUGUSTUS	CDS	570893	571883	9.27214178106	+	.	ID=Aspni3p7_000244.t1.cds;Name=Aspni3p7_000244;Parent=Aspni3p7_000244.t1
chr_1_1	AUGUSTUS	gene	573098	574689	12.3232612926	-	.	Alias=pvr_chr_1_1_021310;ID=Aspni3p7_000246;Name=Aspni3p7_000246;depth=37;locus=L000231;status=Matches RNA-Seq data
chr_1_1	AUGUSTUS	mRNA	573098	574689	12.3232612926	-	.	ID=Aspni3p7_000246.t1;Name=Aspni3p7_000246;Parent=Aspni3p7_000246
chr_1_1	AUGUSTUS	CDS	573098	574599	7.85456872527	-	.	ID=Aspni3p7_000246.t1.cds;Name=Aspni3p7_000246;Parent=Aspni3p7_000246.t1
chr_1_1	AUGUSTUS	CDS	574656	574689	4.70678724333	-	.	ID=Aspni3p7_000246.t1.cds;Name=Aspni3p7_000246;Parent=Aspni3p7_000246.t1
chr_1_1	AUGUSTUS	gene	576894	577710	9865.96807074	+	.	Alias=pvr_chr_1_1_021382;ID=Aspni3p7_000247;Name=Aspni3p7_000247;depth=143;locus=L000232;status=Matches RNA-Seq data
chr_1_1	AUGUSTUS	mRNA	576894	577710	9865.96807074	+	.	ID=Aspni3p7_000247.t1;Name=Aspni3p7_000247;Parent=Aspni3p7_000247
chr_1_1	AUGUSTUS	CDS	576894	576904	11.2542372881	+	.	ID=Aspni3p7_000247.t1.cds;Name=Aspni3p7_000247;Parent=Aspni3p7_000247.t1
chr_1_1	AUGUSTUS	CDS	576979	577033	22.5084745763	+	.	ID=Aspni3p7_000247.t1.cds;Name=Aspni3p7_000247;Parent=Aspni3p7_000247.t1
chr_1_1	AUGUSTUS	CDS	577094	577199	17.5728175848	+	.	ID=Aspni3p7_000247.t1.cds;Name=Aspni3p7_000247;Parent=Aspni3p7_000247.t1
chr_1_1	AUGUSTUS	CDS	577267	577572	17.3764670915	+	.	ID=Aspni3p7_000247.t1.cds;Name=Aspni3p7_000247;Parent=Aspni3p7_000247.t1
chr_1_1	AUGUSTUS	CDS	577643	577710	10.3314127013	+	.	ID=Aspni3p7_000247.t1.cds;Name=Aspni3p7_000247;Parent=Aspni3p7_000247.t1
chr_1_1	AUGUSTUS	gene	577986	578759	2.20852713178	-	.	Alias=pvr_chr_1_1_021427;ID=Aspni3p7_000248;Name=Aspni3p7_000248;depth=1;locus=L000233;status=Low expression
chr_1_1	AUGUSTUS	mRNA	577986	578759	2.20852713178	-	.	ID=Aspni3p7_000248.t1;Name=Aspni3p7_000248;Parent=Aspni3p7_000248
chr_1_1	AUGUSTUS	CDS	577986	578759	3.68087855298	-	.	ID=Aspni3p7_000248.t1.cds;Name=Aspni3p7_000248;Parent=Aspni3p7_000248.t1
chr_1_1	fixgff	gene	580124	581573	11.1486214485	-	.	Alias=gm_000208;ID=Aspni3p7_000249;Name=Aspni3p7_000249;depth=50;locus=L000234;status=Matches RNA-Seq data
chr_1_1	fixgff	mRNA	580124	581573	11.1486214485	-	.	ID=Aspni3p7_000249.t1;Name=Aspni3p7_000249;Parent=Aspni3p7_000249
chr_1_1	GeneMark.hmm	CDS	580124	581478	5.11980571576	-	1	ID=Aspni3p7_000249.t1.cds;Name=Aspni3p7_000249;Parent=Aspni3p7_000249.t1;gene_id=208_g;transcript_id=208_t
chr_1_1	GeneMark.hmm	CDS	581543	581573	4.3550955124	-	0	ID=Aspni3p7_000249.t1.cds;Name=Aspni3p7_000249;Parent=Aspni3p7_000249.t1;gene_id=208_g;transcript_id=208_t
chr_1_1	AUGUSTUS	gene	582692	584737	5.01612903225	+	.	Alias=pvr_chr_1_1_021542;ID=Aspni3p7_000250;Name=Aspni3p7_000250;depth=268;locus=L000235;status=Matches RNA-Seq data
chr_1_1	AUGUSTUS	mRNA	582692	584737	5.01612903225	+	.	ID=Aspni3p7_000250.t1;Name=Aspni3p7_000250;Parent=Aspni3p7_000250
chr_1_1	AUGUSTUS	CDS	582692	584737	5.01612903225	+	.	ID=Aspni3p7_000250.t1.cds;Name=Aspni3p7_000250;Parent=Aspni3p7_000250.t1
chr_1_1	AUGUSTUS	gene	585359	587185	778490561.874	-	.	Alias=pvr_chr_1_1_021655;ID=Aspni3p7_000252;Name=Aspni3p7_000252;depth=85;locus=L000237;status=Matches RNA-Seq data
chr_1_1	AUGUSTUS	mRNA	585359	587185	778490561.874	-	.	ID=Aspni3p7_000252.t1;Name=Aspni3p7_000252;Parent=Aspni3p7_000252
chr_1_1	AUGUSTUS	CDS	585359	585462	2.98009529366	-	.	ID=Aspni3p7_000252.t1.cds;Name=Aspni3p7_000252;Parent=Aspni3p7_000252.t1
chr_1_1	AUGUSTUS	CDS	585532	585610	6.36594788319	-	.	ID=Aspni3p7_000252.t1.cds;Name=Aspni3p7_000252;Parent=Aspni3p7_000252.t1
chr_1_1	AUGUSTUS	CDS	585681	585828	6.24843044196	-	.	ID=Aspni3p7_000252.t1.cds;Name=Aspni3p7_000252;Parent=Aspni3p7_000252.t1
chr_1_1	AUGUSTUS	CDS	585893	586021	5.33353025511	-	.	ID=Aspni3p7_000252.t1.cds;Name=Aspni3p7_000252;Parent=Aspni3p7_000252.t1
chr_1_1	AUGUSTUS	CDS	586076	586153	5.43384069852	-	.	ID=Aspni3p7_000252.t1.cds;Name=Aspni3p7_000252;Parent=Aspni3p7_000252.t1
chr_1_1	AUGUSTUS	CDS	586206	586407	6.52641947972	-	.	ID=Aspni3p7_000252.t1.cds;Name=Aspni3p7_000252;Parent=Aspni3p7_000252.t1
chr_1_1	AUGUSTUS	CDS	586460	586484	6.50818227544	-	.	ID=Aspni3p7_000252.t1.cds;Name=Aspni3p7_000252;Parent=Aspni3p7_000252.t1
chr_1_1	AUGUSTUS	CDS	586531	586563	5.95924810011	-	.	ID=Aspni3p7_000252.t1.cds;Name=Aspni3p7_000252;Parent=Aspni3p7_000252.t1
chr_1_1	AUGUSTUS	CDS	586614	586642	6.08905306211	-	.	ID=Aspni3p7_000252.t1.cds;Name=Aspni3p7_000252;Parent=Aspni3p7_000252.t1
chr_1_1	AUGUSTUS	CDS	586698	586732	6.25179904991	-	.	ID=Aspni3p7_000252.t1.cds;Name=Aspni3p7_000252;Parent=Aspni3p7_000252.t1
chr_1_1	AUGUSTUS	CDS	586784	586862	5.87221800386	-	.	ID=Aspni3p7_000252.t1.cds;Name=Aspni3p7_000252;Parent=Aspni3p7_000252.t1
chr_1_1	AUGUSTUS	CDS	586917	587031	6.03258109153	-	.	ID=Aspni3p7_000252.t1.cds;Name=Aspni3p7_000252;Parent=Aspni3p7_000252.t1
chr_1_1	AUGUSTUS	CDS	587087	587185	0.663867258693	-	.	ID=Aspni3p7_000252.t1.cds;Name=Aspni3p7_000252;Parent=Aspni3p7_000252.t1;status=End mismatch
chr_1_1	AUGUSTUS	gene	588781	590717	1767.95171211	+	.	Alias=pvr_chr_1_1_021779;ID=Aspni3p7_000254;Name=Aspni3p7_000254;depth=26;locus=L000238;status=Matches RNA-Seq data
chr_1_1	AUGUSTUS	mRNA	588781	590717	1767.95171211	+	.	ID=Aspni3p7_000254.t1;Name=Aspni3p7_000254;Parent=Aspni3p7_000254
chr_1_1	AUGUSTUS	CDS	588781	588911	9.08154686082	+	.	ID=Aspni3p7_000254.t1.cds;Name=Aspni3p7_000254;Parent=Aspni3p7_000254.t1
chr_1_1	AUGUSTUS	CDS	588971	589001	17.6296930159	+	.	ID=Aspni3p7_000254.t1.cds;Name=Aspni3p7_000254;Parent=Aspni3p7_000254.t1
chr_1_1	AUGUSTUS	CDS	589065	589202	12.0433730902	+	.	ID=Aspni3p7_000254.t1.cds;Name=Aspni3p7_000254;Parent=Aspni3p7_000254.t1
chr_1_1	AUGUSTUS	CDS	589259	589559	9.76846548948	+	.	ID=Aspni3p7_000254.t1.cds;Name=Aspni3p7_000254;Parent=Aspni3p7_000254.t1
chr_1_1	AUGUSTUS	CDS	589672	590717	7.60284878061	+	.	ID=Aspni3p7_000254.t1.cds;Name=Aspni3p7_000254;Parent=Aspni3p7_000254.t1
chr_1_1	AUGUSTUS	gene	591353	592888	2.130078125	-	.	Alias=pvr_chr_1_1_021869;ID=Aspni3p7_000255;Name=Aspni3p7_000255;depth=1;locus=L000239;status=Low expression
chr_1_1	AUGUSTUS	mRNA	591353	592888	2.130078125	-	.	ID=Aspni3p7_000255.t1;Name=Aspni3p7_000255;Parent=Aspni3p7_000255
chr_1_1	AUGUSTUS	CDS	591353	592888	3.55013020834	-	.	ID=Aspni3p7_000255.t1.cds;Name=Aspni3p7_000255;Parent=Aspni3p7_000255.t1
chr_1_1	fixgff	gene	594444	595939	0.888508086834	-	.	Alias=gm_000213;ID=Aspni3p7_000256;Name=Aspni3p7_000256;depth=0;locus=L000240;status=Low expression
chr_1_1	fixgff	mRNA	594444	595939	0.888508086834	-	.	ID=Aspni3p7_000256.t1;Name=Aspni3p7_000256;Parent=Aspni3p7_000256
chr_1_1	GeneMark.hmm	CDS	594444	594624	1.11645075252	-	2	ID=Aspni3p7_000256.t1.cds;Name=Aspni3p7_000256;Parent=Aspni3p7_000256.t1;gene_id=213_g;transcript_id=213_t
chr_1_1	GeneMark.hmm	CDS	594681	595939	1.32638793788	-	0	ID=Aspni3p7_000256.t1.cds;Name=Aspni3p7_000256;Parent=Aspni3p7_000256.t1;gene_id=213_g;transcript_id=213_t
chr_1_1	AUGUSTUS	gene	597333	598289	1.81128526645	+	.	Alias=pvr_chr_1_1_022063;ID=Aspni3p7_000257;Name=Aspni3p7_000257;depth=0;locus=L000241;status=Low expression
chr_1_1	AUGUSTUS	mRNA	597333	598289	1.81128526645	+	.	ID=Aspni3p7_000257.t1;Name=Aspni3p7_000257;Parent=Aspni3p7_000257
chr_1_1	AUGUSTUS	CDS	597333	598289	3.01880877742	+	.	ID=Aspni3p7_000257.t1.cds;Name=Aspni3p7_000257;Parent=Aspni3p7_000257.t1
chr_1_1	AUGUSTUS	gene	598563	599033	0.779617834392	-	.	Alias=pvr_chr_1_1_022099;ID=Aspni3p7_000258;Name=Aspni3p7_000258;depth=0;locus=L000242;status=Low expression
chr_1_1	AUGUSTUS	mRNA	598563	599033	0.779617834392	-	.	ID=Aspni3p7_000258.t1;Name=Aspni3p7_000258;Parent=Aspni3p7_000258
chr_1_1	AUGUSTUS	CDS	598563	599033	1.29936305732	-	.	ID=Aspni3p7_000258.t1.cds;Name=Aspni3p7_000258;Parent=Aspni3p7_000258.t1
chr_1_1	AUGUSTUS	gene	606690	607418	1.194	+	.	Alias=pvr_chr_1_1_022364;ID=Aspni3p7_000259;Name=Aspni3p7_000259;depth=0;locus=L000243;status=Low expression
chr_1_1	AUGUSTUS	mRNA	606690	607418	1.194	+	.	ID=Aspni3p7_000259.t1;Name=Aspni3p7_000259;Parent=Aspni3p7_000259
chr_1_1	AUGUSTUS	CDS	606690	607418	2.0	+	.	ID=Aspni3p7_000259.t1.cds;Name=Aspni3p7_000259;Parent=Aspni3p7_000259.t1
chr_1_1	AUGUSTUS	gene	608482	610561	11.8230136758	-	.	Alias=pvr_chr_1_1_022425;ID=Aspni3p7_000260;Name=Aspni3p7_000260;depth=4;locus=L000244;status=Low expression
chr_1_1	AUGUSTUS	mRNA	608482	610561	11.8230136758	-	.	ID=Aspni3p7_000260.t1;Name=Aspni3p7_000260;Parent=Aspni3p7_000260
chr_1_1	AUGUSTUS	CDS	608482	608714	2.66666666666	-	.	ID=Aspni3p7_000260.t1.cds;Name=Aspni3p7_000260;Parent=Aspni3p7_000260.t1
chr_1_1	AUGUSTUS	CDS	608771	608876	2.66666666666	-	.	ID=Aspni3p7_000260.t1.cds;Name=Aspni3p7_000260;Parent=Aspni3p7_000260.t1
chr_1_1	AUGUSTUS	CDS	608941	609103	2.66666666666	-	.	ID=Aspni3p7_000260.t1.cds;Name=Aspni3p7_000260;Parent=Aspni3p7_000260.t1
chr_1_1	AUGUSTUS	CDS	609156	609691	2.66666666666	-	.	ID=Aspni3p7_000260.t1.cds;Name=Aspni3p7_000260;Parent=Aspni3p7_000260.t1
chr_1_1	AUGUSTUS	CDS	609787	609831	2.66666666666	-	.	ID=Aspni3p7_000260.t1.cds;Name=Aspni3p7_000260;Parent=Aspni3p7_000260.t1
chr_1_1	AUGUSTUS	CDS	609898	610260	2.66666666666	-	.	ID=Aspni3p7_000260.t1.cds;Name=Aspni3p7_000260;Parent=Aspni3p7_000260.t1
chr_1_1	AUGUSTUS	CDS	610303	610439	2.66666666666	-	.	ID=Aspni3p7_000260.t1.cds;Name=Aspni3p7_000260;Parent=Aspni3p7_000260.t1
chr_1_1	AUGUSTUS	CDS	610507	610561	2.6303030303	-	.	ID=Aspni3p7_000260.t1.cds;Name=Aspni3p7_000260;Parent=Aspni3p7_000260.t1
chr_1_1	AUGUSTUS	gene	611464	612765	1.58801843318	+	.	Alias=pvr_chr_1_1_022514;ID=Aspni3p7_000261;Name=Aspni3p7_000261;depth=1;locus=L000245;status=Low expression
chr_1_1	AUGUSTUS	mRNA	611464	612765	1.58801843318	+	.	ID=Aspni3p7_000261.t1;Name=Aspni3p7_000261;Parent=Aspni3p7_000261
chr_1_1	AUGUSTUS	CDS	611464	612765	2.64669738864	+	.	ID=Aspni3p7_000261.t1.cds;Name=Aspni3p7_000261;Parent=Aspni3p7_000261.t1
chr_1_1	AUGUSTUS	gene	616219	617775	9384.66012402	-	.	Alias=pvr_chr_1_1_022679;ID=Aspni3p7_000262;Name=Aspni3p7_000262;depth=738;locus=L000246;status=Matches RNA-Seq data
chr_1_1	AUGUSTUS	mRNA	616219	617775	9384.66012402	-	.	ID=Aspni3p7_000262.t1;Name=Aspni3p7_000262;Parent=Aspni3p7_000262
chr_1_1	AUGUSTUS	CDS	616219	616989	7.41464017392	-	.	ID=Aspni3p7_000262.t1.cds;Name=Aspni3p7_000262;Parent=Aspni3p7_000262.t1
chr_1_1	AUGUSTUS	CDS	617040	617249	14.844221179	-	.	ID=Aspni3p7_000262.t1.cds;Name=Aspni3p7_000262;Parent=Aspni3p7_000262.t1
chr_1_1	AUGUSTUS	CDS	617305	617366	13.6955923778	-	.	ID=Aspni3p7_000262.t1.cds;Name=Aspni3p7_000262;Parent=Aspni3p7_000262.t1
chr_1_1	AUGUSTUS	CDS	617417	617604	13.413749441	-	.	ID=Aspni3p7_000262.t1.cds;Name=Aspni3p7_000262;Parent=Aspni3p7_000262.t1
chr_1_1	AUGUSTUS	CDS	617672	617775	7.42608683782	-	.	ID=Aspni3p7_000262.t1.cds;Name=Aspni3p7_000262;Parent=Aspni3p7_000262.t1
chr_1_1	AUGUSTUS	gene	618762	620388	1627.77828458	+	.	Alias=pvr_chr_1_1_022768;ID=Aspni3p7_000264;Name=Aspni3p7_000264;depth=574;locus=L000248;status=Matches RNA-Seq data
chr_1_1	AUGUSTUS	mRNA	618762	620388	1627.77828458	+	.	ID=Aspni3p7_000264.t1;Name=Aspni3p7_000264;Parent=Aspni3p7_000264
chr_1_1	AUGUSTUS	CDS	618762	618933	10.0820773213	+	.	ID=Aspni3p7_000264.t1.cds;Name=Aspni3p7_000264;Parent=Aspni3p7_000264.t1
chr_1_1	AUGUSTUS	CDS	619028	619131	20.0204951094	+	.	ID=Aspni3p7_000264.t1.cds;Name=Aspni3p7_000264;Parent=Aspni3p7_000264.t1
chr_1_1	AUGUSTUS	CDS	619187	619258	20.6032314931	+	.	ID=Aspni3p7_000264.t1.cds;Name=Aspni3p7_000264;Parent=Aspni3p7_000264.t1
chr_1_1	AUGUSTUS	CDS	619318	620388	10.5681467479	+	.	ID=Aspni3p7_000264.t1.cds;Name=Aspni3p7_000264;Parent=Aspni3p7_000264.t1
chr_1_1	AUGUSTUS	gene	621577	623079	5.55988023951	-	.	Alias=pvr_chr_1_1_022879;ID=Aspni3p7_000266;Name=Aspni3p7_000266;depth=121;locus=L000250;status=Matches RNA-Seq data
chr_1_1	AUGUSTUS	mRNA	621577	623079	5.55988023951	-	.	ID=Aspni3p7_000266.t1;Name=Aspni3p7_000266;Parent=Aspni3p7_000266
chr_1_1	AUGUSTUS	CDS	621577	623079	5.55988023951	-	.	ID=Aspni3p7_000266.t1.cds;Name=Aspni3p7_000266;Parent=Aspni3p7_000266.t1
chr_1_1	AUGUSTUS	gene	623707	624601	29.7666478821	+	.	Alias=pvr_chr_1_1_022937;ID=Aspni3p7_000267;Name=Aspni3p7_000267;depth=115;locus=L000251;status=Matches RNA-Seq data
chr_1_1	AUGUSTUS	mRNA	623707	624601	29.7666478821	+	.	ID=Aspni3p7_000267.t1;Name=Aspni3p7_000267;Parent=Aspni3p7_000267
chr_1_1	AUGUSTUS	CDS	623707	624161	8.82875486892	+	.	ID=Aspni3p7_000267.t1.cds;Name=Aspni3p7_000267;Parent=Aspni3p7_000267.t1
chr_1_1	AUGUSTUS	CDS	624229	624601	10.1146701854	+	.	ID=Aspni3p7_000267.t1.cds;Name=Aspni3p7_000267;Parent=Aspni3p7_000267.t1
chr_1_1	AUGUSTUS	gene	624752	628070	60.6391904896	-	.	Alias=pvr_chr_1_1_022951;ID=Aspni3p7_000268;Name=Aspni3p7_000268;depth=62;locus=L000252;status=Matches RNA-Seq data
chr_1_1	AUGUSTUS	mRNA	624752	628070	60.6391904896	-	.	ID=Aspni3p7_000268.t1;Name=Aspni3p7_000268;Parent=Aspni3p7_000268
chr_1_1	AUGUSTUS	CDS	624752	625303	4.50565295476	-	.	ID=Aspni3p7_000268.t1.cds;Name=Aspni3p7_000268;Parent=Aspni3p7_000268.t1
chr_1_1	AUGUSTUS	CDS	625357	627924	9.53724062134	-	.	ID=Aspni3p7_000268.t1.cds;Name=Aspni3p7_000268;Parent=Aspni3p7_000268.t1
chr_1_1	AUGUSTUS	CDS	627978	628070	5.6445965898	-	.	ID=Aspni3p7_000268.t1.cds;Name=Aspni3p7_000268;Parent=Aspni3p7_000268.t1
chr_1_1	AUGUSTUS	gene	628578	629153	0.336	+	.	Alias=pvr_chr_1_1_023072;ID=Aspni3p7_000269;Name=Aspni3p7_000269;depth=8;locus=L000253;status=Low expression
chr_1_1	AUGUSTUS	mRNA	628578	629153	0.336	+	.	ID=Aspni3p7_000269.t1;Name=Aspni3p7_000269;Parent=Aspni3p7_000269
chr_1_1	AUGUSTUS	CDS	628578	628653	1.0	+	.	ID=Aspni3p7_000269.t1.cds;Name=Aspni3p7_000269;Parent=Aspni3p7_000269.t1
chr_1_1	AUGUSTUS	CDS	628780	629153	1.0	+	.	ID=Aspni3p7_000269.t1.cds;Name=Aspni3p7_000269;Parent=Aspni3p7_000269.t1
chr_1_1	AUGUSTUS	gene	629691	630623	1.0	+	.	Alias=pvr_chr_1_1_023104;ID=Aspni3p7_000270;Name=Aspni3p7_000270;depth=21;locus=L000254;status=Matches RNA-Seq data
chr_1_1	AUGUSTUS	mRNA	629691	630623	1.0	+	.	ID=Aspni3p7_000270.t1;Name=Aspni3p7_000270;Parent=Aspni3p7_000270
chr_1_1	AUGUSTUS	CDS	629691	630623	1.0	+	.	ID=Aspni3p7_000270.t1.cds;Name=Aspni3p7_000270;Parent=Aspni3p7_000270.t1
chr_1_1	AUGUSTUS	gene	631104	633959	4.58665966386	-	.	Alias=pvr_chr_1_1_023155;ID=Aspni3p7_000272;Name=Aspni3p7_000272;depth=62;locus=L000256;status=Matches RNA-Seq data
chr_1_1	AUGUSTUS	mRNA	631104	633959	4.58665966386	-	.	ID=Aspni3p7_000272.t1;Name=Aspni3p7_000272;Parent=Aspni3p7_000272
chr_1_1	AUGUSTUS	CDS	631104	633959	4.58665966386	-	.	ID=Aspni3p7_000272.t1.cds;Name=Aspni3p7_000272;Parent=Aspni3p7_000272.t1
chr_1_1	AUGUSTUS	gene	635409	638324	4.46090534979	-	.	Alias=pvr_chr_1_1_023285;ID=Aspni3p7_000275;Name=Aspni3p7_000275;depth=156;locus=L000259;status=Matches RNA-Seq data
chr_1_1	AUGUSTUS	mRNA	635409	638324	4.46090534979	-	.	ID=Aspni3p7_000275.t1;Name=Aspni3p7_000275;Parent=Aspni3p7_000275
chr_1_1	AUGUSTUS	CDS	635409	638324	4.46090534979	-	.	ID=Aspni3p7_000275.t1.cds;Name=Aspni3p7_000275;Parent=Aspni3p7_000275.t1
chr_1_1	AUGUSTUS	gene	639408	640856	1.74906832298	-	.	Alias=pvr_chr_1_1_023474;ID=Aspni3p7_000276;Name=Aspni3p7_000276;depth=7;locus=L000260;status=Low expression
chr_1_1	AUGUSTUS	mRNA	639408	640856	1.74906832298	-	.	ID=Aspni3p7_000276.t1;Name=Aspni3p7_000276;Parent=Aspni3p7_000276
chr_1_1	AUGUSTUS	CDS	639408	640856	2.91511387164	-	.	ID=Aspni3p7_000276.t1.cds;Name=Aspni3p7_000276;Parent=Aspni3p7_000276.t1
chr_1_1	AUGUSTUS	gene	642131	645413	18.0273178785	-	.	Alias=pvr_chr_1_1_023573;ID=Aspni3p7_000277;Name=Aspni3p7_000277;depth=169;locus=L000260;status=Matches RNA-Seq data
chr_1_1	AUGUSTUS	mRNA	642131	645413	18.0273178785	-	.	ID=Aspni3p7_000277.t1;Name=Aspni3p7_000277;Parent=Aspni3p7_000277
chr_1_1	AUGUSTUS	CDS	642131	645110	6.07016715358	-	.	ID=Aspni3p7_000277.t1.cds;Name=Aspni3p7_000277;Parent=Aspni3p7_000277.t1
chr_1_1	AUGUSTUS	CDS	645187	645413	5.9396446333	-	.	ID=Aspni3p7_000277.t1.cds;Name=Aspni3p7_000277;Parent=Aspni3p7_000277.t1
chr_1_1	fixgff	gene	646317	647696	3.8768115942	-	.	Alias=gm_000226;ID=Aspni3p7_000279;Name=Aspni3p7_000279;depth=403;locus=L000261;status=Matches RNA-Seq data
chr_1_1	fixgff	mRNA	646317	647696	3.8768115942	-	.	ID=Aspni3p7_000279.t1;Name=Aspni3p7_000279;Parent=Aspni3p7_000279
chr_1_1	GeneMark.hmm	CDS	646317	647696	3.8768115942	-	0	ID=Aspni3p7_000279.t1.cds;Name=Aspni3p7_000279;Parent=Aspni3p7_000279.t1;gene_id=226_g;transcript_id=226_t
chr_1_1	AUGUSTUS	gene	648371	649980	67.5844860159	-	.	Alias=pvr_chr_1_1_023766;ID=Aspni3p7_000280;Name=Aspni3p7_000280;depth=108;locus=L000262;status=Matches RNA-Seq data
chr_1_1	AUGUSTUS	mRNA	648371	649980	67.5844860159	-	.	ID=Aspni3p7_000280.t1;Name=Aspni3p7_000280;Parent=Aspni3p7_000280
chr_1_1	AUGUSTUS	CDS	648371	649531	8.59520393595	-	.	ID=Aspni3p7_000280.t1.cds;Name=Aspni3p7_000280;Parent=Aspni3p7_000280.t1
chr_1_1	AUGUSTUS	CDS	649588	649878	11.807339027	-	.	ID=Aspni3p7_000280.t1.cds;Name=Aspni3p7_000280;Parent=Aspni3p7_000280.t1
chr_1_1	AUGUSTUS	CDS	649939	649980	5.99351098704	-	.	ID=Aspni3p7_000280.t1.cds;Name=Aspni3p7_000280;Parent=Aspni3p7_000280.t1
chr_1_1	AUGUSTUS	gene	650354	653454	74.1475510871	+	.	Alias=pvr_chr_1_1_023810;ID=Aspni3p7_000282;Name=Aspni3p7_000282;depth=51;locus=L000264;status=Matches RNA-Seq data
chr_1_1	AUGUSTUS	mRNA	650354	653454	74.1475510871	+	.	ID=Aspni3p7_000282.t1;Name=Aspni3p7_000282;Parent=Aspni3p7_000282
chr_1_1	AUGUSTUS	CDS	650354	650905	2.09410019321	+	.	ID=Aspni3p7_000282.t1.cds;Name=Aspni3p7_000282;Parent=Aspni3p7_000282.t1
chr_1_1	AUGUSTUS	CDS	651064	651267	3.18587261387	+	.	ID=Aspni3p7_000282.t1.cds;Name=Aspni3p7_000282;Parent=Aspni3p7_000282.t1
chr_1_1	AUGUSTUS	CDS	651325	651658	3.87645744906	+	.	ID=Aspni3p7_000282.t1.cds;Name=Aspni3p7_000282;Parent=Aspni3p7_000282.t1
chr_1_1	AUGUSTUS	CDS	651710	653454	2.86705435891	+	.	ID=Aspni3p7_000282.t1.cds;Name=Aspni3p7_000282;Parent=Aspni3p7_000282.t1
chr_1_1	AUGUSTUS	gene	654449	656820	60.8096967405	+	.	Alias=pvr_chr_1_1_024023;ID=Aspni3p7_000283;Name=Aspni3p7_000283;depth=75;locus=L000265;status=Matches RNA-Seq data
chr_1_1	AUGUSTUS	mRNA	654449	656820	60.8096967405	+	.	ID=Aspni3p7_000283.t1;Name=Aspni3p7_000283;Parent=Aspni3p7_000283
chr_1_1	AUGUSTUS	CDS	654449	654477	6.60008333283	+	.	ID=Aspni3p7_000283.t1.cds;Name=Aspni3p7_000283;Parent=Aspni3p7_000283.t1
chr_1_1	AUGUSTUS	CDS	654546	654815	11.728655866	+	.	ID=Aspni3p7_000283.t1.cds;Name=Aspni3p7_000283;Parent=Aspni3p7_000283.t1
chr_1_1	AUGUSTUS	CDS	654867	656820	7.06997184552	+	.	ID=Aspni3p7_000283.t1.cds;Name=Aspni3p7_000283;Parent=Aspni3p7_000283.t1
chr_1_1	AUGUSTUS	gene	657425	658332	28.1553214718	+	.	Alias=pvr_chr_1_1_024103;ID=Aspni3p7_000284;Name=Aspni3p7_000284;depth=782;locus=L000266;status=Matches RNA-Seq data
chr_1_1	AUGUSTUS	mRNA	657425	658332	28.1553214718	+	.	ID=Aspni3p7_000284.t1;Name=Aspni3p7_000284;Parent=Aspni3p7_000284
chr_1_1	AUGUSTUS	CDS	657425	657827	8.30482616472	+	.	ID=Aspni3p7_000284.t1.cds;Name=Aspni3p7_000284;Parent=Aspni3p7_000284.t1
chr_1_1	AUGUSTUS	CDS	657917	658332	10.1707083014	+	.	ID=Aspni3p7_000284.t1.cds;Name=Aspni3p7_000284;Parent=Aspni3p7_000284.t1
chr_1_1	AUGUSTUS	gene	659251	659898	1.8	-	.	Alias=pvr_chr_1_1_024159;ID=Aspni3p7_000285;Name=Aspni3p7_000285;depth=1;locus=L000267;status=Low expression
chr_1_1	AUGUSTUS	mRNA	659251	659898	1.8	-	.	ID=Aspni3p7_000285.t1;Name=Aspni3p7_000285;Parent=Aspni3p7_000285
chr_1_1	AUGUSTUS	CDS	659251	659898	3.0	-	.	ID=Aspni3p7_000285.t1.cds;Name=Aspni3p7_000285;Parent=Aspni3p7_000285.t1
chr_1_1	AUGUSTUS	gene	660697	661733	135.345610304	-	.	Alias=pvr_chr_1_1_024207;ID=Aspni3p7_000286;Name=Aspni3p7_000286;depth=62;locus=L000268;status=Matches RNA-Seq data
chr_1_1	AUGUSTUS	mRNA	660697	661733	135.345610304	-	.	ID=Aspni3p7_000286.t1;Name=Aspni3p7_000286;Parent=Aspni3p7_000286
chr_1_1	AUGUSTUS	CDS	660697	661190	3.49172355892	-	.	ID=Aspni3p7_000286.t1.cds;Name=Aspni3p7_000286;Parent=Aspni3p7_000286.t1
chr_1_1	AUGUSTUS	CDS	661270	661276	8.5140716923	-	.	ID=Aspni3p7_000286.t1.cds;Name=Aspni3p7_000286;Parent=Aspni3p7_000286.t1
chr_1_1	AUGUSTUS	CDS	661340	661501	8.38407823128	-	.	ID=Aspni3p7_000286.t1.cds;Name=Aspni3p7_000286;Parent=Aspni3p7_000286.t1
chr_1_1	AUGUSTUS	CDS	661650	661733	4.34411870238	-	.	ID=Aspni3p7_000286.t1.cds;Name=Aspni3p7_000286;Parent=Aspni3p7_000286.t1
chr_1_1	AUGUSTUS	gene	662513	664984	881.475345003	+	.	Alias=pvr_chr_1_1_024255;ID=Aspni3p7_000287;Name=Aspni3p7_000287;depth=36;locus=L000269;status=Matches RNA-Seq data
chr_1_1	AUGUSTUS	mRNA	662513	664984	881.475345003	+	.	ID=Aspni3p7_000287.t1;Name=Aspni3p7_000287;Parent=Aspni3p7_000287
chr_1_1	AUGUSTUS	CDS	662513	663447	8.80880606301	+	.	ID=Aspni3p7_000287.t1.cds;Name=Aspni3p7_000287;Parent=Aspni3p7_000287.t1
chr_1_1	AUGUSTUS	CDS	663500	663934	19.4939951258	+	.	ID=Aspni3p7_000287.t1.cds;Name=Aspni3p7_000287;Parent=Aspni3p7_000287.t1
chr_1_1	AUGUSTUS	CDS	663979	664873	16.8822950002	+	.	ID=Aspni3p7_000287.t1.cds;Name=Aspni3p7_000287;Parent=Aspni3p7_000287.t1
chr_1_1	AUGUSTUS	CDS	664940	664984	8.20964820066	+	.	ID=Aspni3p7_000287.t1.cds;Name=Aspni3p7_000287;Parent=Aspni3p7_000287.t1
chr_1_1	AUGUSTUS	gene	665701	667167	26.1427465774	+	.	Alias=pvr_chr_1_1_024374;ID=Aspni3p7_000288;Name=Aspni3p7_000288;depth=41;locus=L000270;status=Matches RNA-Seq data
chr_1_1	AUGUSTUS	mRNA	665701	667167	26.1427465774	+	.	ID=Aspni3p7_000288.t1;Name=Aspni3p7_000288;Parent=Aspni3p7_000288
chr_1_1	AUGUSTUS	CDS	665701	666967	9.68174544849	+	.	ID=Aspni3p7_000288.t1.cds;Name=Aspni3p7_000288;Parent=Aspni3p7_000288.t1
chr_1_1	AUGUSTUS	CDS	667022	667167	8.10063021687	+	.	ID=Aspni3p7_000288.t1.cds;Name=Aspni3p7_000288;Parent=Aspni3p7_000288.t1
chr_1_1	AUGUSTUS	gene	667685	669016	33.0838548588	+	.	Alias=pvr_chr_1_1_024519;ID=Aspni3p7_000289;Name=Aspni3p7_000289;depth=24;locus=L000271;status=Matches RNA-Seq data
chr_1_1	AUGUSTUS	mRNA	667685	669016	33.0838548588	+	.	ID=Aspni3p7_000289.t1;Name=Aspni3p7_000289;Parent=Aspni3p7_000289
chr_1_1	AUGUSTUS	CDS	667685	668601	9.91995587625	+	.	ID=Aspni3p7_000289.t1.cds;Name=Aspni3p7_000289;Parent=Aspni3p7_000289.t1
chr_1_1	AUGUSTUS	CDS	668713	669016	10.0052425449	+	.	ID=Aspni3p7_000289.t1.cds;Name=Aspni3p7_000289;Parent=Aspni3p7_000289.t1
chr_1_1	AUGUSTUS	gene	669575	672001	5.00741656365	-	.	Alias=pvr_chr_1_1_024567;ID=Aspni3p7_000290;Name=Aspni3p7_000290;depth=97;locus=L000272;status=Matches RNA-Seq data
chr_1_1	AUGUSTUS	mRNA	669575	672001	5.00741656365	-	.	ID=Aspni3p7_000290.t1;Name=Aspni3p7_000290;Parent=Aspni3p7_000290
chr_1_1	AUGUSTUS	CDS	669575	672001	5.00741656365	-	.	ID=Aspni3p7_000290.t1.cds;Name=Aspni3p7_000290;Parent=Aspni3p7_000290.t1
chr_1_1	AUGUSTUS	gene	672982	673998	5.4740075031	+	.	Alias=pvr_chr_1_1_024690;ID=Aspni3p7_000292;Name=Aspni3p7_000292;depth=30;locus=L000274;status=Matches RNA-Seq data
chr_1_1	AUGUSTUS	mRNA	672982	673998	5.4740075031	+	.	ID=Aspni3p7_000292.t1;Name=Aspni3p7_000292;Parent=Aspni3p7_000292
chr_1_1	AUGUSTUS	CDS	672982	673034	2.19725965628	+	.	ID=Aspni3p7_000292.t1.cds;Name=Aspni3p7_000292;Parent=Aspni3p7_000292.t1
chr_1_1	AUGUSTUS	CDS	673095	673998	2.49128840438	+	.	ID=Aspni3p7_000292.t1.cds;Name=Aspni3p7_000292;Parent=Aspni3p7_000292.t1
chr_1_1	AUGUSTUS	gene	674140	676032	5.43977812995	-	.	Alias=pvr_chr_1_1_024725;ID=Aspni3p7_000293;Name=Aspni3p7_000293;depth=29;locus=L000275;status=Matches RNA-Seq data
chr_1_1	AUGUSTUS	mRNA	674140	676032	5.43977812995	-	.	ID=Aspni3p7_000293.t1;Name=Aspni3p7_000293;Parent=Aspni3p7_000293
chr_1_1	AUGUSTUS	CDS	674140	676032	5.43977812995	-	.	ID=Aspni3p7_000293.t1.cds;Name=Aspni3p7_000293;Parent=Aspni3p7_000293.t1
chr_1_1	AUGUSTUS	gene	676602	677078	0.9	+	.	Alias=pvr_chr_1_1_024774;ID=Aspni3p7_000294;Name=Aspni3p7_000294;depth=3;locus=L000276;status=Low expression
chr_1_1	AUGUSTUS	mRNA	676602	677078	0.9	+	.	ID=Aspni3p7_000294.t1;Name=Aspni3p7_000294;Parent=Aspni3p7_000294
chr_1_1	AUGUSTUS	CDS	676602	677078	2.0	+	.	ID=Aspni3p7_000294.t1.cds;Name=Aspni3p7_000294;Parent=Aspni3p7_000294.t1
chr_1_1	AUGUSTUS	gene	679983	681059	159.269437089	+	.	Alias=pvr_chr_1_1_024881;ID=Aspni3p7_000295;Name=Aspni3p7_000295;depth=788;locus=L000277;status=Matches RNA-Seq data
chr_1_1	AUGUSTUS	mRNA	679983	681059	159.269437089	+	.	ID=Aspni3p7_000295.t1;Name=Aspni3p7_000295;Parent=Aspni3p7_000295
chr_1_1	AUGUSTUS	CDS	679983	680098	8.77864710312	+	.	ID=Aspni3p7_000295.t1.cds;Name=Aspni3p7_000295;Parent=Aspni3p7_000295.t1
chr_1_1	AUGUSTUS	CDS	680156	680851	18.0902496905	+	.	ID=Aspni3p7_000295.t1.cds;Name=Aspni3p7_000295;Parent=Aspni3p7_000295.t1
chr_1_1	AUGUSTUS	CDS	680915	681059	9.026155317	+	.	ID=Aspni3p7_000295.t1.cds;Name=Aspni3p7_000295;Parent=Aspni3p7_000295.t1
chr_1_1	AUGUSTUS	gene	682019	683799	811.467312585	-	.	Alias=pvr_chr_1_1_024939;ID=Aspni3p7_000297;Name=Aspni3p7_000297;depth=129;locus=L000279;status=Matches RNA-Seq data
chr_1_1	AUGUSTUS	mRNA	682019	683799	811.467312585	-	.	ID=Aspni3p7_000297.t1;Name=Aspni3p7_000297;Parent=Aspni3p7_000297
chr_1_1	AUGUSTUS	CDS	682019	682859	9.81638022735	-	.	ID=Aspni3p7_000297.t1.cds;Name=Aspni3p7_000297;Parent=Aspni3p7_000297.t1
chr_1_1	AUGUSTUS	CDS	682921	683461	17.1960472619	-	.	ID=Aspni3p7_000297.t1.cds;Name=Aspni3p7_000297;Parent=Aspni3p7_000297.t1
chr_1_1	AUGUSTUS	CDS	683533	683640	16.3998322617	-	.	ID=Aspni3p7_000297.t1.cds;Name=Aspni3p7_000297;Parent=Aspni3p7_000297.t1
chr_1_1	AUGUSTUS	CDS	683706	683799	7.91435244147	-	.	ID=Aspni3p7_000297.t1.cds;Name=Aspni3p7_000297;Parent=Aspni3p7_000297.t1
chr_1_1	AUGUSTUS	gene	683929	684242	0.45	-	.	Alias=pvr_chr_1_1_024991;ID=Aspni3p7_000298;Name=Aspni3p7_000298;depth=7;locus=L000280;status=Low expression
chr_1_1	AUGUSTUS	mRNA	683929	684242	0.45	-	.	ID=Aspni3p7_000298.t1;Name=Aspni3p7_000298;Parent=Aspni3p7_000298
chr_1_1	AUGUSTUS	CDS	683929	684107	1.0	-	.	ID=Aspni3p7_000298.t1.cds;Name=Aspni3p7_000298;Parent=Aspni3p7_000298.t1
chr_1_1	AUGUSTUS	CDS	684170	684242	1.0	-	.	ID=Aspni3p7_000298.t1.cds;Name=Aspni3p7_000298;Parent=Aspni3p7_000298.t1
chr_1_1	fixgff	gene	691241	691434	0.6	+	.	Alias=gm_000242;ID=Aspni3p7_000305;Name=Aspni3p7_000305;depth=8;locus=L000287;status=Low expression
chr_1_1	fixgff	mRNA	691241	691434	0.6	+	.	ID=Aspni3p7_000305.t1;Name=Aspni3p7_000305;Parent=Aspni3p7_000305
chr_1_1	GeneMark.hmm	CDS	691241	691245	1.0	+	0	ID=Aspni3p7_000305.t1.cds;Name=Aspni3p7_000305;Parent=Aspni3p7_000305.t1;gene_id=242_g;transcript_id=242_t
chr_1_1	GeneMark.hmm	CDS	691314	691434	1.0	+	2	ID=Aspni3p7_000305.t1.cds;Name=Aspni3p7_000305;Parent=Aspni3p7_000305.t1;gene_id=242_g;transcript_id=242_t
chr_1_1	AUGUSTUS	gene	695771	696998	6.5622977016	+	.	Alias=pvr_chr_1_1_025425;ID=Aspni3p7_000308;Name=Aspni3p7_000308;depth=0;locus=L000290;status=Low expression
chr_1_1	AUGUSTUS	mRNA	695771	696998	6.5622977016	+	.	ID=Aspni3p7_000308.t1;Name=Aspni3p7_000308;Parent=Aspni3p7_000308
chr_1_1	AUGUSTUS	CDS	695771	695868	2.8618590055	+	.	ID=Aspni3p7_000308.t1.cds;Name=Aspni3p7_000308;Parent=Aspni3p7_000308.t1
chr_1_1	AUGUSTUS	CDS	695914	696039	3.01543650794	+	.	ID=Aspni3p7_000308.t1.cds;Name=Aspni3p7_000308;Parent=Aspni3p7_000308.t1
chr_1_1	AUGUSTUS	CDS	696107	696229	3.0292749442	+	.	ID=Aspni3p7_000308.t1.cds;Name=Aspni3p7_000308;Parent=Aspni3p7_000308.t1
chr_1_1	AUGUSTUS	CDS	696293	696998	3.34701416334	+	.	ID=Aspni3p7_000308.t1.cds;Name=Aspni3p7_000308;Parent=Aspni3p7_000308.t1
chr_1_1	AUGUSTUS	gene	697068	697811	3.16451612904	-	.	Alias=pvr_chr_1_1_025454;ID=Aspni3p7_000309;Name=Aspni3p7_000309;depth=5;locus=L000291;status=Low expression
chr_1_1	AUGUSTUS	mRNA	697068	697811	3.16451612904	-	.	ID=Aspni3p7_000309.t1;Name=Aspni3p7_000309;Parent=Aspni3p7_000309
chr_1_1	AUGUSTUS	CDS	697068	697811	5.27419354839	-	.	ID=Aspni3p7_000309.t1.cds;Name=Aspni3p7_000309;Parent=Aspni3p7_000309.t1
chr_1_1	AUGUSTUS	gene	701422	702242	0.99581244531	+	.	Alias=pvr_chr_1_1_025569;ID=Aspni3p7_000311;Name=Aspni3p7_000311;depth=2;locus=L000293;status=Low expression
chr_1_1	AUGUSTUS	mRNA	701422	702242	0.99581244531	+	.	ID=Aspni3p7_000311.t1;Name=Aspni3p7_000311;Parent=Aspni3p7_000311
chr_1_1	AUGUSTUS	CDS	701422	701645	1.20909090909	+	.	ID=Aspni3p7_000311.t1.cds;Name=Aspni3p7_000311;Parent=Aspni3p7_000311.t1
chr_1_1	AUGUSTUS	CDS	701724	702148	1.20909090909	+	.	ID=Aspni3p7_000311.t1.cds;Name=Aspni3p7_000311;Parent=Aspni3p7_000311.t1
chr_1_1	AUGUSTUS	CDS	702226	702242	1.13529411765	+	.	ID=Aspni3p7_000311.t1.cds;Name=Aspni3p7_000311;Parent=Aspni3p7_000311.t1
chr_1_1	fixgff	gene	703236	703895	1.20303030303	-	.	Alias=gm_000246;ID=Aspni3p7_000312;Name=Aspni3p7_000312;depth=90;locus=L000294;status=Matches RNA-Seq data
chr_1_1	fixgff	mRNA	703236	703895	1.20303030303	-	.	ID=Aspni3p7_000312.t1;Name=Aspni3p7_000312;Parent=Aspni3p7_000312
chr_1_1	GeneMark.hmm	CDS	703236	703895	1.20303030303	-	0	ID=Aspni3p7_000312.t1.cds;Name=Aspni3p7_000312;Parent=Aspni3p7_000312.t1;gene_id=246_g;transcript_id=246_t
chr_1_1	AUGUSTUS	gene	705609	706588	4.82515120425	+	.	Alias=pvr_chr_1_1_025689;ID=Aspni3p7_000314;Name=Aspni3p7_000314;depth=118;locus=L000296;status=Matches RNA-Seq data
chr_1_1	AUGUSTUS	mRNA	705609	706588	4.82515120425	+	.	ID=Aspni3p7_000314.t1;Name=Aspni3p7_000314;Parent=Aspni3p7_000314
chr_1_1	AUGUSTUS	CDS	705609	705705	1.96162536184	+	.	ID=Aspni3p7_000314.t1.cds;Name=Aspni3p7_000314;Parent=Aspni3p7_000314.t1
chr_1_1	AUGUSTUS	CDS	705828	706588	2.45977203299	+	.	ID=Aspni3p7_000314.t1.cds;Name=Aspni3p7_000314;Parent=Aspni3p7_000314.t1
chr_1_1	AUGUSTUS	gene	706673	708347	26.1699249268	-	.	Alias=pvr_chr_1_1_025743;ID=Aspni3p7_000315;Name=Aspni3p7_000315;depth=309;locus=L000297;status=Matches RNA-Seq data
chr_1_1	AUGUSTUS	mRNA	706673	708347	26.1699249268	-	.	ID=Aspni3p7_000315.t1;Name=Aspni3p7_000315;Parent=Aspni3p7_000315
chr_1_1	AUGUSTUS	CDS	706673	707921	8.88127285602	-	.	ID=Aspni3p7_000315.t1.cds;Name=Aspni3p7_000315;Parent=Aspni3p7_000315.t1
chr_1_1	AUGUSTUS	CDS	708046	708347	8.83992374214	-	.	ID=Aspni3p7_000315.t1.cds;Name=Aspni3p7_000315;Parent=Aspni3p7_000315.t1
chr_1_1	AUGUSTUS	gene	708849	710743	33.1152077628	+	.	Alias=pvr_chr_1_1_025829;ID=Aspni3p7_000316;Name=Aspni3p7_000316;depth=183;locus=L000298;status=Matches RNA-Seq data
chr_1_1	AUGUSTUS	mRNA	708849	710743	33.1152077628	+	.	ID=Aspni3p7_000316.t1;Name=Aspni3p7_000316;Parent=Aspni3p7_000316
chr_1_1	AUGUSTUS	CDS	708849	708964	9.98166139575	+	.	ID=Aspni3p7_000316.t1.cds;Name=Aspni3p7_000316;Parent=Aspni3p7_000316.t1
chr_1_1	AUGUSTUS	CDS	709096	710743	9.95281440123	+	.	ID=Aspni3p7_000316.t1.cds;Name=Aspni3p7_000316;Parent=Aspni3p7_000316.t1
chr_1_1	AUGUSTUS	gene	711030	711738	20.0707861208	-	.	Alias=pvr_chr_1_1_025883;ID=Aspni3p7_000317;Name=Aspni3p7_000317;depth=251;locus=L000299;status=Matches RNA-Seq data
chr_1_1	AUGUSTUS	mRNA	711030	711738	20.0707861208	-	.	ID=Aspni3p7_000317.t1;Name=Aspni3p7_000317;Parent=Aspni3p7_000317
chr_1_1	AUGUSTUS	CDS	711030	711322	6.2378344219	-	.	ID=Aspni3p7_000317.t1.cds;Name=Aspni3p7_000317;Parent=Aspni3p7_000317.t1
chr_1_1	AUGUSTUS	CDS	711387	711738	6.43517758354	-	.	ID=Aspni3p7_000317.t1.cds;Name=Aspni3p7_000317;Parent=Aspni3p7_000317.t1
chr_1_1	AUGUSTUS	gene	712370	714067	5.09628975264	+	.	Alias=pvr_chr_1_1_025932;ID=Aspni3p7_000318;Name=Aspni3p7_000318;depth=130;locus=L000300;status=Matches RNA-Seq data
chr_1_1	AUGUSTUS	mRNA	712370	714067	5.09628975264	+	.	ID=Aspni3p7_000318.t1;Name=Aspni3p7_000318;Parent=Aspni3p7_000318
chr_1_1	AUGUSTUS	CDS	712370	714067	5.09628975264	+	.	ID=Aspni3p7_000318.t1.cds;Name=Aspni3p7_000318;Parent=Aspni3p7_000318.t1
chr_1_1	AUGUSTUS	gene	715642	717123	1.32253711201	+	.	Alias=pvr_chr_1_1_026031;ID=Aspni3p7_000319;Name=Aspni3p7_000319;depth=22;locus=L000301;status=Matches RNA-Seq data
chr_1_1	AUGUSTUS	mRNA	715642	717123	1.32253711201	+	.	ID=Aspni3p7_000319.t1;Name=Aspni3p7_000319;Parent=Aspni3p7_000319
chr_1_1	AUGUSTUS	CDS	715642	717123	1.32253711201	+	.	ID=Aspni3p7_000319.t1.cds;Name=Aspni3p7_000319;Parent=Aspni3p7_000319.t1
chr_1_1	AUGUSTUS	gene	718496	719323	1.81763285024	+	.	Alias=pvr_chr_1_1_026107;ID=Aspni3p7_000322;Name=Aspni3p7_000322;depth=780;locus=L000303;status=Matches RNA-Seq data
chr_1_1	AUGUSTUS	mRNA	718496	719323	1.81763285024	+	.	ID=Aspni3p7_000322.t1;Name=Aspni3p7_000322;Parent=Aspni3p7_000322
chr_1_1	AUGUSTUS	CDS	718496	719323	1.81763285024	+	.	ID=Aspni3p7_000322.t1.cds;Name=Aspni3p7_000322;Parent=Aspni3p7_000322.t1
chr_1_1	AUGUSTUS	gene	720418	727950	3561.19430745	-	.	Alias=pvr_chr_1_1_026147;ID=Aspni3p7_000325;Name=Aspni3p7_000325;depth=793;locus=L000306;status=Matches RNA-Seq data
chr_1_1	AUGUSTUS	mRNA	720418	727950	3561.19430745	-	.	ID=Aspni3p7_000325.t1;Name=Aspni3p7_000325;Parent=Aspni3p7_000325
chr_1_1	AUGUSTUS	CDS	720418	720980	9.17967575478	-	.	ID=Aspni3p7_000325.t1.cds;Name=Aspni3p7_000325;Parent=Aspni3p7_000325.t1
chr_1_1	AUGUSTUS	CDS	721040	721245	14.409742471	-	.	ID=Aspni3p7_000325.t1.cds;Name=Aspni3p7_000325;Parent=Aspni3p7_000325.t1
chr_1_1	AUGUSTUS	CDS	721328	727303	16.3106891608	-	.	ID=Aspni3p7_000325.t1.cds;Name=Aspni3p7_000325;Parent=Aspni3p7_000325.t1
chr_1_1	AUGUSTUS	CDS	727364	727539	15.92283485	-	.	ID=Aspni3p7_000325.t1.cds;Name=Aspni3p7_000325;Parent=Aspni3p7_000325.t1
chr_1_1	AUGUSTUS	CDS	727594	727950	8.39661860475	-	.	ID=Aspni3p7_000325.t1.cds;Name=Aspni3p7_000325;Parent=Aspni3p7_000325.t1
chr_1_1	AUGUSTUS	gene	732743	734467	18.9129486046	+	.	Alias=pvr_chr_1_1_026464;ID=Aspni3p7_000329;Name=Aspni3p7_000329;depth=1181;locus=L000310;status=Matches RNA-Seq data
chr_1_1	AUGUSTUS	mRNA	732743	734467	18.9129486046	+	.	ID=Aspni3p7_000329.t1;Name=Aspni3p7_000329;Parent=Aspni3p7_000329
chr_1_1	AUGUSTUS	CDS	732743	733753	6.16858820214	+	.	ID=Aspni3p7_000329.t1.cds;Name=Aspni3p7_000329;Parent=Aspni3p7_000329.t1
chr_1_1	AUGUSTUS	CDS	733811	734467	6.13201853804	+	.	ID=Aspni3p7_000329.t1.cds;Name=Aspni3p7_000329;Parent=Aspni3p7_000329.t1
chr_1_1	AUGUSTUS	gene	735168	737318	35509.719269	+	.	Alias=pvr_chr_1_1_026533;ID=Aspni3p7_000331;Name=Aspni3p7_000331;depth=189;locus=L000310;status=Matches RNA-Seq data
chr_1_1	AUGUSTUS	mRNA	735168	737318	35509.719269	+	.	ID=Aspni3p7_000331.t1;Name=Aspni3p7_000331;Parent=Aspni3p7_000331
chr_1_1	AUGUSTUS	CDS	735168	735246	4.32315013812	+	.	ID=Aspni3p7_000331.t1.cds;Name=Aspni3p7_000331;Parent=Aspni3p7_000331.t1
chr_1_1	AUGUSTUS	CDS	735325	735753	8.54585207686	+	.	ID=Aspni3p7_000331.t1.cds;Name=Aspni3p7_000331;Parent=Aspni3p7_000331.t1
chr_1_1	AUGUSTUS	CDS	735821	736431	9.38900675012	+	.	ID=Aspni3p7_000331.t1.cds;Name=Aspni3p7_000331;Parent=Aspni3p7_000331.t1
chr_1_1	AUGUSTUS	CDS	736491	736514	8.86106149886	+	.	ID=Aspni3p7_000331.t1.cds;Name=Aspni3p7_000331;Parent=Aspni3p7_000331.t1
chr_1_1	AUGUSTUS	CDS	736575	736595	9.84314336428	+	.	ID=Aspni3p7_000331.t1.cds;Name=Aspni3p7_000331;Parent=Aspni3p7_000331.t1
chr_1_1	AUGUSTUS	CDS	736653	736872	8.64189978328	+	.	ID=Aspni3p7_000331.t1.cds;Name=Aspni3p7_000331;Parent=Aspni3p7_000331.t1
chr_1_1	AUGUSTUS	CDS	736921	737182	5.93117196558	+	.	ID=Aspni3p7_000331.t1.cds;Name=Aspni3p7_000331;Parent=Aspni3p7_000331.t1
chr_1_1	AUGUSTUS	CDS	737285	737318	2.9309780415	+	.	ID=Aspni3p7_000331.t1.cds;Name=Aspni3p7_000331;Parent=Aspni3p7_000331.t1
chr_1_1	AUGUSTUS	gene	738380	739343	278.852298802	-	.	Alias=pvr_chr_1_1_026650;ID=Aspni3p7_000332;Name=Aspni3p7_000332;depth=2790;locus=L000311;status=Matches RNA-Seq data
chr_1_1	AUGUSTUS	mRNA	738380	739343	278.852298802	-	.	ID=Aspni3p7_000332.t1;Name=Aspni3p7_000332;Parent=Aspni3p7_000332
chr_1_1	AUGUSTUS	CDS	738380	738540	3.17035264818	-	.	ID=Aspni3p7_000332.t1.cds;Name=Aspni3p7_000332;Parent=Aspni3p7_000332.t1
chr_1_1	AUGUSTUS	CDS	738688	738872	6.30611178198	-	.	ID=Aspni3p7_000332.t1.cds;Name=Aspni3p7_000332;Parent=Aspni3p7_000332.t1
chr_1_1	AUGUSTUS	CDS	738945	739079	7.69192498818	-	.	ID=Aspni3p7_000332.t1.cds;Name=Aspni3p7_000332;Parent=Aspni3p7_000332.t1
chr_1_1	AUGUSTUS	CDS	739147	739225	7.4713787053	-	.	ID=Aspni3p7_000332.t1.cds;Name=Aspni3p7_000332;Parent=Aspni3p7_000332.t1
chr_1_1	AUGUSTUS	CDS	739292	739343	3.88319485466	-	.	ID=Aspni3p7_000332.t1.cds;Name=Aspni3p7_000332;Parent=Aspni3p7_000332.t1
chr_1_1	AUGUSTUS	gene	741286	743643	105.313701968	-	.	Alias=pvr_chr_1_1_026726;ID=Aspni3p7_000333;Name=Aspni3p7_000333;depth=76;locus=L000312;status=Matches RNA-Seq data
chr_1_1	AUGUSTUS	mRNA	741286	743643	105.313701968	-	.	ID=Aspni3p7_000333.t1;Name=Aspni3p7_000333;Parent=Aspni3p7_000333
chr_1_1	AUGUSTUS	CDS	741286	742985	8.38399151733	-	.	ID=Aspni3p7_000333.t1.cds;Name=Aspni3p7_000333;Parent=Aspni3p7_000333.t1
chr_1_1	AUGUSTUS	CDS	743038	743350	12.9467273163	-	.	ID=Aspni3p7_000333.t1.cds;Name=Aspni3p7_000333;Parent=Aspni3p7_000333.t1
chr_1_1	AUGUSTUS	CDS	743410	743643	8.73205690968	-	.	ID=Aspni3p7_000333.t1.cds;Name=Aspni3p7_000333;Parent=Aspni3p7_000333.t1
chr_1_1	AUGUSTUS	gene	744521	745943	347.184091953	+	.	Alias=pvr_chr_1_1_026826;ID=Aspni3p7_000335;Name=Aspni3p7_000335;depth=75;locus=L000314;status=Matches RNA-Seq data
chr_1_1	AUGUSTUS	mRNA	744521	745943	347.184091953	+	.	ID=Aspni3p7_000335.t1;Name=Aspni3p7_000335;Parent=Aspni3p7_000335
chr_1_1	AUGUSTUS	CDS	744521	745399	8.29913959092	+	.	ID=Aspni3p7_000335.t1.cds;Name=Aspni3p7_000335;Parent=Aspni3p7_000335.t1
chr_1_1	AUGUSTUS	CDS	745481	745505	12.7440975215	+	.	ID=Aspni3p7_000335.t1.cds;Name=Aspni3p7_000335;Parent=Aspni3p7_000335.t1
chr_1_1	AUGUSTUS	CDS	745575	745582	11.8381907818	+	.	ID=Aspni3p7_000335.t1.cds;Name=Aspni3p7_000335;Parent=Aspni3p7_000335.t1
chr_1_1	AUGUSTUS	CDS	745647	745943	7.4867975811	+	.	ID=Aspni3p7_000335.t1.cds;Name=Aspni3p7_000335;Parent=Aspni3p7_000335.t1
chr_1_1	AUGUSTUS	gene	748632	753147	86.8864915017	+	.	Alias=pvr_chr_1_1_026985;ID=Aspni3p7_000339;Name=Aspni3p7_000339;depth=342;locus=L000317;status=Matches RNA-Seq data
chr_1_1	AUGUSTUS	mRNA	748632	753147	86.8864915017	+	.	ID=Aspni3p7_000339.t1;Name=Aspni3p7_000339;Parent=Aspni3p7_000339
chr_1_1	AUGUSTUS	CDS	748632	751916	8.06903636892	+	.	ID=Aspni3p7_000339.t1.cds;Name=Aspni3p7_000339;Parent=Aspni3p7_000339.t1
chr_1_1	AUGUSTUS	CDS	751998	752227	13.158296438	+	.	ID=Aspni3p7_000339.t1.cds;Name=Aspni3p7_000339;Parent=Aspni3p7_000339.t1
chr_1_1	AUGUSTUS	CDS	752289	753147	7.36501152789	+	.	ID=Aspni3p7_000339.t1.cds;Name=Aspni3p7_000339;Parent=Aspni3p7_000339.t1
chr_1_1	AUGUSTUS	gene	753810	756049	71.2713150588	-	.	Alias=pvr_chr_1_1_027105;ID=Aspni3p7_000341;Name=Aspni3p7_000341;depth=4;locus=L000319;status=Low expression
chr_1_1	AUGUSTUS	mRNA	753810	756049	71.2713150588	-	.	ID=Aspni3p7_000341.t1;Name=Aspni3p7_000341;Parent=Aspni3p7_000341
chr_1_1	AUGUSTUS	CDS	753810	754343	4.49666864172	-	.	ID=Aspni3p7_000341.t1.cds;Name=Aspni3p7_000341;Parent=Aspni3p7_000341.t1
chr_1_1	AUGUSTUS	CDS	754426	754590	4.54983135501	-	.	ID=Aspni3p7_000341.t1.cds;Name=Aspni3p7_000341;Parent=Aspni3p7_000341.t1
chr_1_1	AUGUSTUS	CDS	754651	754717	4.54983135501	-	.	ID=Aspni3p7_000341.t1.cds;Name=Aspni3p7_000341;Parent=Aspni3p7_000341.t1
chr_1_1	AUGUSTUS	CDS	754774	754888	4.54983135501	-	.	ID=Aspni3p7_000341.t1.cds;Name=Aspni3p7_000341;Parent=Aspni3p7_000341.t1
chr_1_1	AUGUSTUS	CDS	754955	755047	4.54983135501	-	.	ID=Aspni3p7_000341.t1.cds;Name=Aspni3p7_000341;Parent=Aspni3p7_000341.t1
chr_1_1	AUGUSTUS	CDS	755108	755609	4.54983135501	-	.	ID=Aspni3p7_000341.t1.cds;Name=Aspni3p7_000341;Parent=Aspni3p7_000341.t1
chr_1_1	AUGUSTUS	CDS	755680	755732	4.54983135501	-	.	ID=Aspni3p7_000341.t1.cds;Name=Aspni3p7_000341;Parent=Aspni3p7_000341.t1
chr_1_1	AUGUSTUS	CDS	755810	755843	4.54983135501	-	.	ID=Aspni3p7_000341.t1.cds;Name=Aspni3p7_000341;Parent=Aspni3p7_000341.t1
chr_1_1	AUGUSTUS	CDS	755897	756049	4.29413386293	-	.	ID=Aspni3p7_000341.t1.cds;Name=Aspni3p7_000341;Parent=Aspni3p7_000341.t1
chr_1_1	AUGUSTUS	gene	756700	758118	34.2769457764	+	.	Alias=pvr_chr_1_1_027198;ID=Aspni3p7_000342;Name=Aspni3p7_000342;depth=1;locus=L000320;status=Low expression
chr_1_1	AUGUSTUS	mRNA	756700	758118	34.2769457764	+	.	ID=Aspni3p7_000342.t1;Name=Aspni3p7_000342;Parent=Aspni3p7_000342
chr_1_1	AUGUSTUS	CDS	756700	756830	3.18348340568	+	.	ID=Aspni3p7_000342.t1.cds;Name=Aspni3p7_000342;Parent=Aspni3p7_000342.t1
chr_1_1	AUGUSTUS	CDS	756887	756996	3.5696324764	+	.	ID=Aspni3p7_000342.t1.cds;Name=Aspni3p7_000342;Parent=Aspni3p7_000342.t1
chr_1_1	AUGUSTUS	CDS	757061	757131	3.5696324764	+	.	ID=Aspni3p7_000342.t1.cds;Name=Aspni3p7_000342;Parent=Aspni3p7_000342.t1
chr_1_1	AUGUSTUS	CDS	757193	757572	3.5696324764	+	.	ID=Aspni3p7_000342.t1.cds;Name=Aspni3p7_000342;Parent=Aspni3p7_000342.t1
chr_1_1	AUGUSTUS	CDS	757634	757695	3.5696324764	+	.	ID=Aspni3p7_000342.t1.cds;Name=Aspni3p7_000342;Parent=Aspni3p7_000342.t1
chr_1_1	AUGUSTUS	CDS	757763	758118	3.53674899172	+	.	ID=Aspni3p7_000342.t1.cds;Name=Aspni3p7_000342;Parent=Aspni3p7_000342.t1
chr_1_1	fixgff	gene	759966	761977	6.14738478822	+	.	Alias=gm_000263;ID=Aspni3p7_000343;Name=Aspni3p7_000343;depth=1;locus=L000321;status=Low expression
chr_1_1	fixgff	mRNA	759966	761977	6.14738478822	+	.	ID=Aspni3p7_000343.t1;Name=Aspni3p7_000343;Parent=Aspni3p7_000343
chr_1_1	GeneMark.hmm	CDS	759966	760266	1.75773353689	+	0	ID=Aspni3p7_000343.t1.cds;Name=Aspni3p7_000343;Parent=Aspni3p7_000343.t1;gene_id=263_g;transcript_id=263_t
chr_1_1	GeneMark.hmm	CDS	760346	760473	1.79968032842	+	1	ID=Aspni3p7_000343.t1.cds;Name=Aspni3p7_000343;Parent=Aspni3p7_000343.t1;gene_id=263_g;transcript_id=263_t
chr_1_1	GeneMark.hmm	CDS	760554	760736	1.79968032842	+	0	ID=Aspni3p7_000343.t1.cds;Name=Aspni3p7_000343;Parent=Aspni3p7_000343.t1;gene_id=263_g;transcript_id=263_t
chr_1_1	GeneMark.hmm	CDS	760799	761356	1.79968032842	+	0	ID=Aspni3p7_000343.t1.cds;Name=Aspni3p7_000343;Parent=Aspni3p7_000343.t1;gene_id=263_g;transcript_id=263_t
chr_1_1	GeneMark.hmm	CDS	761942	761977	1.0	+	0	ID=Aspni3p7_000343.t1.cds;Name=Aspni3p7_000343;Parent=Aspni3p7_000343.t1;gene_id=263_g;transcript_id=263_t
chr_1_1	AUGUSTUS	gene	762204	764015	11722.8379132	-	.	Alias=pvr_chr_1_1_027335;ID=Aspni3p7_000344;Name=Aspni3p7_000344;depth=75;locus=L000322;status=Matches RNA-Seq data
chr_1_1	AUGUSTUS	mRNA	762204	764015	11722.8379132	-	.	ID=Aspni3p7_000344.t1;Name=Aspni3p7_000344;Parent=Aspni3p7_000344
chr_1_1	AUGUSTUS	CDS	762204	762335	10.5994389166	-	.	ID=Aspni3p7_000344.t1.cds;Name=Aspni3p7_000344;Parent=Aspni3p7_000344.t1
chr_1_1	AUGUSTUS	CDS	762404	763274	20.9019186248	-	.	ID=Aspni3p7_000344.t1.cds;Name=Aspni3p7_000344;Parent=Aspni3p7_000344.t1
chr_1_1	AUGUSTUS	CDS	763341	763465	19.9194640219	-	.	ID=Aspni3p7_000344.t1.cds;Name=Aspni3p7_000344;Parent=Aspni3p7_000344.t1
chr_1_1	AUGUSTUS	CDS	763526	763713	20.0880586282	-	.	ID=Aspni3p7_000344.t1.cds;Name=Aspni3p7_000344;Parent=Aspni3p7_000344.t1
chr_1_1	AUGUSTUS	CDS	763784	764015	10.7110768248	-	.	ID=Aspni3p7_000344.t1.cds;Name=Aspni3p7_000344;Parent=Aspni3p7_000344.t1
chr_1_1	AUGUSTUS	gene	767020	768410	38553.3463602	+	.	Alias=pvr_chr_1_1_027459;ID=Aspni3p7_000346;Name=Aspni3p7_000346;depth=34;locus=L000324;status=Matches RNA-Seq data
chr_1_1	AUGUSTUS	mRNA	767020	768410	38553.3463602	+	.	ID=Aspni3p7_000346.t1;Name=Aspni3p7_000346;Parent=Aspni3p7_000346
chr_1_1	AUGUSTUS	CDS	767020	767146	10.7301392386	+	.	ID=Aspni3p7_000346.t1.cds;Name=Aspni3p7_000346;Parent=Aspni3p7_000346.t1
chr_1_1	AUGUSTUS	CDS	767215	767234	17.851616947	+	.	ID=Aspni3p7_000346.t1.cds;Name=Aspni3p7_000346;Parent=Aspni3p7_000346.t1
chr_1_1	AUGUSTUS	CDS	767285	767321	16.6925407584	+	.	ID=Aspni3p7_000346.t1.cds;Name=Aspni3p7_000346;Parent=Aspni3p7_000346.t1
chr_1_1	AUGUSTUS	CDS	767374	767441	16.5454670479	+	.	ID=Aspni3p7_000346.t1.cds;Name=Aspni3p7_000346;Parent=Aspni3p7_000346.t1
chr_1_1	AUGUSTUS	CDS	767495	767865	17.332532487	+	.	ID=Aspni3p7_000346.t1.cds;Name=Aspni3p7_000346;Parent=Aspni3p7_000346.t1
chr_1_1	AUGUSTUS	CDS	767924	768410	10.2169657485	+	.	ID=Aspni3p7_000346.t1.cds;Name=Aspni3p7_000346;Parent=Aspni3p7_000346.t1
chr_1_1	AUGUSTUS	gene	770400	771560	2.08630490956	+	.	Alias=pvr_chr_1_1_027575;ID=Aspni3p7_000347;Name=Aspni3p7_000347;depth=6;locus=L000325;status=Low expression
chr_1_1	AUGUSTUS	mRNA	770400	771560	2.08630490956	+	.	ID=Aspni3p7_000347.t1;Name=Aspni3p7_000347;Parent=Aspni3p7_000347
chr_1_1	AUGUSTUS	CDS	770400	771560	3.47717484926	+	.	ID=Aspni3p7_000347.t1.cds;Name=Aspni3p7_000347;Parent=Aspni3p7_000347.t1
chr_1_1	AUGUSTUS	gene	772240	774003	3.52494331066	+	.	Alias=pvr_chr_1_1_027643;ID=Aspni3p7_000349;Name=Aspni3p7_000349;depth=237;locus=L000325;status=Matches RNA-Seq data
chr_1_1	AUGUSTUS	mRNA	772240	774003	3.52494331066	+	.	ID=Aspni3p7_000349.t1;Name=Aspni3p7_000349;Parent=Aspni3p7_000349
chr_1_1	AUGUSTUS	CDS	772240	774003	3.52494331066	+	.	ID=Aspni3p7_000349.t1.cds;Name=Aspni3p7_000349;Parent=Aspni3p7_000349.t1
chr_1_1	AUGUSTUS	gene	774921	776636	5342.74525656	-	.	Alias=pvr_chr_1_1_027699;ID=Aspni3p7_000351;Name=Aspni3p7_000351;depth=45;locus=L000327;status=Matches RNA-Seq data
chr_1_1	AUGUSTUS	mRNA	774921	776636	5342.74525656	-	.	ID=Aspni3p7_000351.t1;Name=Aspni3p7_000351;Parent=Aspni3p7_000351
chr_1_1	AUGUSTUS	CDS	774921	775202	6.28263676346	-	.	ID=Aspni3p7_000351.t1.cds;Name=Aspni3p7_000351;Parent=Aspni3p7_000351.t1
chr_1_1	AUGUSTUS	CDS	775263	775716	12.7641922265	-	.	ID=Aspni3p7_000351.t1.cds;Name=Aspni3p7_000351;Parent=Aspni3p7_000351.t1
chr_1_1	AUGUSTUS	CDS	775774	775919	13.0901389543	-	.	ID=Aspni3p7_000351.t1.cds;Name=Aspni3p7_000351;Parent=Aspni3p7_000351.t1
chr_1_1	AUGUSTUS	CDS	775978	776286	12.7891759894	-	.	ID=Aspni3p7_000351.t1.cds;Name=Aspni3p7_000351;Parent=Aspni3p7_000351.t1
chr_1_1	AUGUSTUS	CDS	776340	776636	6.36740306946	-	.	ID=Aspni3p7_000351.t1.cds;Name=Aspni3p7_000351;Parent=Aspni3p7_000351.t1
chr_1_1	AUGUSTUS	gene	779312	780271	92.7595379226	+	.	Alias=pvr_chr_1_1_027828;ID=Aspni3p7_000353;Name=Aspni3p7_000353;depth=655;locus=L000329;status=Matches RNA-Seq data
chr_1_1	AUGUSTUS	mRNA	779312	780271	92.7595379226	+	.	ID=Aspni3p7_000353.t1;Name=Aspni3p7_000353;Parent=Aspni3p7_000353
chr_1_1	AUGUSTUS	CDS	779312	779465	7.05440718882	+	.	ID=Aspni3p7_000353.t1.cds;Name=Aspni3p7_000353;Parent=Aspni3p7_000353.t1
chr_1_1	AUGUSTUS	CDS	779522	779770	12.9699017666	+	.	ID=Aspni3p7_000353.t1.cds;Name=Aspni3p7_000353;Parent=Aspni3p7_000353.t1
chr_1_1	AUGUSTUS	CDS	779826	780271	9.12439074165	+	.	ID=Aspni3p7_000353.t1.cds;Name=Aspni3p7_000353;Parent=Aspni3p7_000353.t1
chr_1_1	AUGUSTUS	gene	782097	783230	5.67063492063	-	.	Alias=pvr_chr_1_1_027889;ID=Aspni3p7_000355;Name=Aspni3p7_000355;depth=10;locus=L000331;status=Matches RNA-Seq data
chr_1_1	AUGUSTUS	mRNA	782097	783230	5.67063492063	-	.	ID=Aspni3p7_000355.t1;Name=Aspni3p7_000355;Parent=Aspni3p7_000355
chr_1_1	AUGUSTUS	CDS	782097	783230	5.67063492063	-	.	ID=Aspni3p7_000355.t1.cds;Name=Aspni3p7_000355;Parent=Aspni3p7_000355.t1
chr_1_1	AUGUSTUS	gene	785023	787233	5.63500678425	+	.	Alias=pvr_chr_1_1_027990;ID=Aspni3p7_000357;Name=Aspni3p7_000357;depth=85;locus=L000333;status=Matches RNA-Seq data
chr_1_1	AUGUSTUS	mRNA	785023	787233	5.63500678425	+	.	ID=Aspni3p7_000357.t1;Name=Aspni3p7_000357;Parent=Aspni3p7_000357
chr_1_1	AUGUSTUS	CDS	785023	787233	5.63500678425	+	.	ID=Aspni3p7_000357.t1.cds;Name=Aspni3p7_000357;Parent=Aspni3p7_000357.t1
chr_1_1	fixgff	gene	787717	788704	1.44445620737	-	.	Alias=gm_000272;ID=Aspni3p7_000358;Name=Aspni3p7_000358;depth=1;locus=L000334;status=Low expression
chr_1_1	fixgff	mRNA	787717	788704	1.44445620737	-	.	ID=Aspni3p7_000358.t1;Name=Aspni3p7_000358;Parent=Aspni3p7_000358
chr_1_1	GeneMark.hmm	CDS	787717	787998	1.10771501602	-	0	ID=Aspni3p7_000358.t1.cds;Name=Aspni3p7_000358;Parent=Aspni3p7_000358.t1;gene_id=272_g;transcript_id=272_t
chr_1_1	GeneMark.hmm	CDS	788062	788374	1.29780033841	-	2	ID=Aspni3p7_000358.t1.cds;Name=Aspni3p7_000358;Parent=Aspni3p7_000358.t1;gene_id=272_g;transcript_id=272_t
chr_1_1	GeneMark.hmm	CDS	788471	788529	1.29780033841	-	0	ID=Aspni3p7_000358.t1.cds;Name=Aspni3p7_000358;Parent=Aspni3p7_000358.t1;gene_id=272_g;transcript_id=272_t
chr_1_1	GeneMark.hmm	CDS	788585	788704	1.29035532995	-	0	ID=Aspni3p7_000358.t1.cds;Name=Aspni3p7_000358;Parent=Aspni3p7_000358.t1;gene_id=272_g;transcript_id=272_t
chr_1_1	AUGUSTUS	gene	789873	791763	1396.14746272	-	.	Alias=pvr_chr_1_1_028165;ID=Aspni3p7_000359;Name=Aspni3p7_000359;depth=30;locus=L000335;status=Matches RNA-Seq data
chr_1_1	AUGUSTUS	mRNA	789873	791763	1396.14746272	-	.	ID=Aspni3p7_000359.t1;Name=Aspni3p7_000359;Parent=Aspni3p7_000359
chr_1_1	AUGUSTUS	CDS	789873	790125	9.42880847469	-	.	ID=Aspni3p7_000359.t1.cds;Name=Aspni3p7_000359;Parent=Aspni3p7_000359.t1
chr_1_1	AUGUSTUS	CDS	790192	790323	20.3224483859	-	.	ID=Aspni3p7_000359.t1.cds;Name=Aspni3p7_000359;Parent=Aspni3p7_000359.t1
chr_1_1	AUGUSTUS	CDS	790388	791374	19.5832012727	-	.	ID=Aspni3p7_000359.t1.cds;Name=Aspni3p7_000359;Parent=Aspni3p7_000359.t1
chr_1_1	AUGUSTUS	CDS	791438	791763	10.0456611455	-	.	ID=Aspni3p7_000359.t1.cds;Name=Aspni3p7_000359;Parent=Aspni3p7_000359.t1
chr_1_1	AUGUSTUS	gene	793218	793825	71.7507117507	+	.	Alias=pvr_chr_1_1_028257;ID=Aspni3p7_000361;Name=Aspni3p7_000361;depth=132;locus=L000337;status=Matches RNA-Seq data
chr_1_1	AUGUSTUS	mRNA	793218	793825	71.7507117507	+	.	ID=Aspni3p7_000361.t1;Name=Aspni3p7_000361;Parent=Aspni3p7_000361
chr_1_1	AUGUSTUS	CDS	793218	793351	6.44980619862	+	.	ID=Aspni3p7_000361.t1.cds;Name=Aspni3p7_000361;Parent=Aspni3p7_000361.t1
chr_1_1	AUGUSTUS	CDS	793410	793612	12.768203751	+	.	ID=Aspni3p7_000361.t1.cds;Name=Aspni3p7_000361;Parent=Aspni3p7_000361.t1
chr_1_1	AUGUSTUS	CDS	793749	793825	7.84137553326	+	.	ID=Aspni3p7_000361.t1.cds;Name=Aspni3p7_000361;Parent=Aspni3p7_000361.t1
chr_1_1	AUGUSTUS	gene	797818	799642	36.2838773445	+	.	Alias=pvr_chr_1_1_028432;ID=Aspni3p7_000364;Name=Aspni3p7_000364;depth=2;locus=L000340;status=Low expression
chr_1_1	AUGUSTUS	mRNA	797818	799642	36.2838773445	+	.	ID=Aspni3p7_000364.t1;Name=Aspni3p7_000364;Parent=Aspni3p7_000364
chr_1_1	AUGUSTUS	CDS	797818	798418	5.40767700933	+	.	ID=Aspni3p7_000364.t1.cds;Name=Aspni3p7_000364;Parent=Aspni3p7_000364.t1
chr_1_1	AUGUSTUS	CDS	798481	798820	5.50473718839	+	.	ID=Aspni3p7_000364.t1.cds;Name=Aspni3p7_000364;Parent=Aspni3p7_000364.t1
chr_1_1	AUGUSTUS	CDS	798880	799154	5.50473718839	+	.	ID=Aspni3p7_000364.t1.cds;Name=Aspni3p7_000364;Parent=Aspni3p7_000364.t1
chr_1_1	AUGUSTUS	CDS	799226	799459	5.50473718839	+	.	ID=Aspni3p7_000364.t1.cds;Name=Aspni3p7_000364;Parent=Aspni3p7_000364.t1
chr_1_1	AUGUSTUS	CDS	799542	799642	5.43033905406	+	.	ID=Aspni3p7_000364.t1.cds;Name=Aspni3p7_000364;Parent=Aspni3p7_000364.t1
chr_1_1	AUGUSTUS	gene	802126	802574	0.846	+	.	Alias=pvr_chr_1_1_028564;ID=Aspni3p7_000365;Name=Aspni3p7_000365;depth=2;locus=L000341;status=Low expression
chr_1_1	AUGUSTUS	mRNA	802126	802574	0.846	+	.	ID=Aspni3p7_000365.t1;Name=Aspni3p7_000365;Parent=Aspni3p7_000365
chr_1_1	AUGUSTUS	CDS	802126	802248	2.0	+	.	ID=Aspni3p7_000365.t1.cds;Name=Aspni3p7_000365;Parent=Aspni3p7_000365.t1
chr_1_1	AUGUSTUS	CDS	802332	802427	2.0	+	.	ID=Aspni3p7_000365.t1.cds;Name=Aspni3p7_000365;Parent=Aspni3p7_000365.t1
chr_1_1	AUGUSTUS	CDS	802485	802574	2.0	+	.	ID=Aspni3p7_000365.t1.cds;Name=Aspni3p7_000365;Parent=Aspni3p7_000365.t1
chr_1_1	AUGUSTUS	gene	803141	804552	2.37846453032	+	.	Alias=pvr_chr_1_1_028594;ID=Aspni3p7_000366;Name=Aspni3p7_000366;depth=3;locus=L000342;status=Low expression
chr_1_1	AUGUSTUS	mRNA	803141	804552	2.37846453032	+	.	ID=Aspni3p7_000366.t1;Name=Aspni3p7_000366;Parent=Aspni3p7_000366
chr_1_1	AUGUSTUS	CDS	803141	803922	2.66994179742	+	.	ID=Aspni3p7_000366.t1.cds;Name=Aspni3p7_000366;Parent=Aspni3p7_000366.t1
chr_1_1	AUGUSTUS	CDS	804033	804552	2.96943368156	+	.	ID=Aspni3p7_000366.t1.cds;Name=Aspni3p7_000366;Parent=Aspni3p7_000366.t1
chr_1_1	AUGUSTUS	gene	806225	806841	64.604013149	-	.	Alias=pvr_chr_1_1_028775;ID=Aspni3p7_000368;Name=Aspni3p7_000368;depth=4874;locus=L000344;status=Matches RNA-Seq data
chr_1_1	AUGUSTUS	mRNA	806225	806841	64.604013149	-	.	ID=Aspni3p7_000368.t1;Name=Aspni3p7_000368;Parent=Aspni3p7_000368
chr_1_1	AUGUSTUS	CDS	806225	806309	3.65812547512	-	.	ID=Aspni3p7_000368.t1.cds;Name=Aspni3p7_000368;Parent=Aspni3p7_000368.t1
chr_1_1	AUGUSTUS	CDS	806377	806435	6.9008837793	-	.	ID=Aspni3p7_000368.t1.cds;Name=Aspni3p7_000368;Parent=Aspni3p7_000368.t1
chr_1_1	AUGUSTUS	CDS	806493	806568	6.21464240472	-	.	ID=Aspni3p7_000368.t1.cds;Name=Aspni3p7_000368;Parent=Aspni3p7_000368.t1
chr_1_1	AUGUSTUS	CDS	806795	806841	3.29435220566	-	.	ID=Aspni3p7_000368.t1.cds;Name=Aspni3p7_000368;Parent=Aspni3p7_000368.t1
chr_1_1	AUGUSTUS	gene	808777	810906	7.43261101284	-	.	Alias=pvr_chr_1_1_028857;ID=Aspni3p7_000371;Name=Aspni3p7_000371;depth=395;locus=L000347;status=Matches RNA-Seq data
chr_1_1	AUGUSTUS	mRNA	808777	810906	7.43261101284	-	.	ID=Aspni3p7_000371.t1;Name=Aspni3p7_000371;Parent=Aspni3p7_000371
chr_1_1	AUGUSTUS	CDS	808777	810447	3.86289756314	-	.	ID=Aspni3p7_000371.t1.cds;Name=Aspni3p7_000371;Parent=Aspni3p7_000371.t1
chr_1_1	AUGUSTUS	CDS	810589	810906	3.84820507992	-	.	ID=Aspni3p7_000371.t1.cds;Name=Aspni3p7_000371;Parent=Aspni3p7_000371.t1
chr_1_1	AUGUSTUS	gene	818118	818639	1.0	-	.	Alias=pvr_chr_1_1_029147;ID=Aspni3p7_000378;Name=Aspni3p7_000378;depth=49;locus=L000353;status=Matches RNA-Seq data
chr_1_1	AUGUSTUS	mRNA	818118	818639	1.0	-	.	ID=Aspni3p7_000378.t1;Name=Aspni3p7_000378;Parent=Aspni3p7_000378
chr_1_1	AUGUSTUS	CDS	818118	818639	1.0	-	.	ID=Aspni3p7_000378.t1.cds;Name=Aspni3p7_000378;Parent=Aspni3p7_000378.t1
chr_1_1	fixgff	gene	820664	821713	6.81291125634	+	.	Alias=gm_000281;ID=Aspni3p7_000380;Name=Aspni3p7_000380;depth=675;locus=L000355;status=Matches RNA-Seq data
chr_1_1	fixgff	mRNA	820664	821713	6.81291125634	+	.	ID=Aspni3p7_000380.t1;Name=Aspni3p7_000380;Parent=Aspni3p7_000380
chr_1_1	GeneMark.hmm	CDS	820664	820879	5.65997062604	+	0	ID=Aspni3p7_000380.t1.cds;Name=Aspni3p7_000380;Parent=Aspni3p7_000380.t1;gene_id=281_g;transcript_id=281_t
chr_1_1	GeneMark.hmm	CDS	820982	821713	2.40740163032	+	0	ID=Aspni3p7_000380.t1.cds;Name=Aspni3p7_000380;Parent=Aspni3p7_000380.t1;gene_id=281_g;status=Retained intron;transcript_id=281_t
chr_1_1	AUGUSTUS	gene	822328	823339	238.876587373	-	.	Alias=pvr_chr_1_1_029288;ID=Aspni3p7_000382;Name=Aspni3p7_000382;depth=326;locus=L000357;status=Matches RNA-Seq data
chr_1_1	AUGUSTUS	mRNA	822328	823339	238.876587373	-	.	ID=Aspni3p7_000382.t1;Name=Aspni3p7_000382;Parent=Aspni3p7_000382
chr_1_1	AUGUSTUS	CDS	822328	822591	10.0029243825	-	.	ID=Aspni3p7_000382.t1.cds;Name=Aspni3p7_000382;Parent=Aspni3p7_000382.t1
chr_1_1	AUGUSTUS	CDS	822752	823003	19.4927928455	-	.	ID=Aspni3p7_000382.t1.cds;Name=Aspni3p7_000382;Parent=Aspni3p7_000382.t1
chr_1_1	AUGUSTUS	CDS	823097	823339	11.025925209	-	.	ID=Aspni3p7_000382.t1.cds;Name=Aspni3p7_000382;Parent=Aspni3p7_000382.t1
chr_1_1	AUGUSTUS	gene	824997	827957	5.1565349544	+	.	Alias=pvr_chr_1_1_029358;ID=Aspni3p7_000386;Name=Aspni3p7_000386;depth=118;locus=L000361;status=Matches RNA-Seq data
chr_1_1	AUGUSTUS	mRNA	824997	827957	5.1565349544	+	.	ID=Aspni3p7_000386.t1;Name=Aspni3p7_000386;Parent=Aspni3p7_000386
chr_1_1	AUGUSTUS	CDS	824997	827957	5.1565349544	+	.	ID=Aspni3p7_000386.t1.cds;Name=Aspni3p7_000386;Parent=Aspni3p7_000386.t1
chr_1_1	AUGUSTUS	gene	828725	829217	41.9566944588	+	.	Alias=pvr_chr_1_1_029446;ID=Aspni3p7_000388;Name=Aspni3p7_000388;depth=673;locus=L000363;status=Matches RNA-Seq data
chr_1_1	AUGUSTUS	mRNA	828725	829217	41.9566944588	+	.	ID=Aspni3p7_000388.t1;Name=Aspni3p7_000388;Parent=Aspni3p7_000388
chr_1_1	AUGUSTUS	CDS	828725	828738	5.7698327445	+	.	ID=Aspni3p7_000388.t1.cds;Name=Aspni3p7_000388;Parent=Aspni3p7_000388.t1
chr_1_1	AUGUSTUS	CDS	828823	829073	11.2191837215	+	.	ID=Aspni3p7_000388.t1.cds;Name=Aspni3p7_000388;Parent=Aspni3p7_000388.t1
chr_1_1	AUGUSTUS	CDS	829186	829217	5.83336686777	+	.	ID=Aspni3p7_000388.t1.cds;Name=Aspni3p7_000388;Parent=Aspni3p7_000388.t1
chr_1_1	AUGUSTUS	gene	830163	832732	5.10947225469	+	.	Alias=pvr_chr_1_1_029495;ID=Aspni3p7_000390;Name=Aspni3p7_000390;depth=80;locus=L000365;status=Matches RNA-Seq data
chr_1_1	AUGUSTUS	mRNA	830163	832732	5.10947225469	+	.	ID=Aspni3p7_000390.t1;Name=Aspni3p7_000390;Parent=Aspni3p7_000390
chr_1_1	AUGUSTUS	CDS	830163	831059	2.90671284991	+	.	ID=Aspni3p7_000390.t1.cds;Name=Aspni3p7_000390;Parent=Aspni3p7_000390.t1
chr_1_1	AUGUSTUS	CDS	831110	832732	5.27345408907	+	.	ID=Aspni3p7_000390.t1.cds;Name=Aspni3p7_000390;Parent=Aspni3p7_000390.t1
chr_1_1	AUGUSTUS	gene	833542	835175	22.3822543744	+	.	Alias=pvr_chr_1_1_029611;ID=Aspni3p7_000391;Name=Aspni3p7_000391;depth=206;locus=L000365;status=Matches RNA-Seq data
chr_1_1	AUGUSTUS	mRNA	833542	835175	22.3822543744	+	.	ID=Aspni3p7_000391.t1;Name=Aspni3p7_000391;Parent=Aspni3p7_000391
chr_1_1	AUGUSTUS	CDS	833542	833840	6.2040668082	+	.	ID=Aspni3p7_000391.t1.cds;Name=Aspni3p7_000391;Parent=Aspni3p7_000391.t1
chr_1_1	AUGUSTUS	CDS	833921	835175	7.21534924312	+	.	ID=Aspni3p7_000391.t1.cds;Name=Aspni3p7_000391;Parent=Aspni3p7_000391.t1
chr_1_1	AUGUSTUS	gene	835731	838152	36.5254122627	-	.	Alias=pvr_chr_1_1_029694;ID=Aspni3p7_000393;Name=Aspni3p7_000393;depth=384;locus=L000367;status=Matches RNA-Seq data
chr_1_1	AUGUSTUS	mRNA	835731	838152	36.5254122627	-	.	ID=Aspni3p7_000393.t1;Name=Aspni3p7_000393;Parent=Aspni3p7_000393
chr_1_1	AUGUSTUS	CDS	835731	836395	10.3903293864	-	.	ID=Aspni3p7_000393.t1.cds;Name=Aspni3p7_000393;Parent=Aspni3p7_000393.t1
chr_1_1	AUGUSTUS	CDS	836457	838152	10.5459829725	-	.	ID=Aspni3p7_000393.t1.cds;Name=Aspni3p7_000393;Parent=Aspni3p7_000393.t1
chr_1_1	AUGUSTUS	gene	841098	843610	35230.4879499	-	.	Alias=pvr_chr_1_1_029888;ID=Aspni3p7_000395;Name=Aspni3p7_000395;depth=21;locus=L000369;status=Matches RNA-Seq data
chr_1_1	AUGUSTUS	mRNA	841098	843610	35230.4879499	-	.	ID=Aspni3p7_000395.t1;Name=Aspni3p7_000395;Parent=Aspni3p7_000395
chr_1_1	AUGUSTUS	CDS	841098	841264	4.06692198387	-	.	ID=Aspni3p7_000395.t1.cds;Name=Aspni3p7_000395;Parent=Aspni3p7_000395.t1
chr_1_1	AUGUSTUS	CDS	841325	841858	8.24081086833	-	.	ID=Aspni3p7_000395.t1.cds;Name=Aspni3p7_000395;Parent=Aspni3p7_000395.t1
chr_1_1	AUGUSTUS	CDS	841910	842169	11.4889037053	-	.	ID=Aspni3p7_000395.t1.cds;Name=Aspni3p7_000395;Parent=Aspni3p7_000395.t1
chr_1_1	AUGUSTUS	CDS	842219	842662	13.9997299856	-	.	ID=Aspni3p7_000395.t1.cds;Name=Aspni3p7_000395;Parent=Aspni3p7_000395.t1
chr_1_1	AUGUSTUS	CDS	842718	843053	9.7998109899	-	.	ID=Aspni3p7_000395.t1.cds;Name=Aspni3p7_000395;Parent=Aspni3p7_000395.t1
chr_1_1	AUGUSTUS	CDS	843115	843221	10.9877815248	-	.	ID=Aspni3p7_000395.t1.cds;Name=Aspni3p7_000395;Parent=Aspni3p7_000395.t1
chr_1_1	AUGUSTUS	CDS	843311	843368	16.4725913919	-	.	ID=Aspni3p7_000395.t1.cds;Name=Aspni3p7_000395;Parent=Aspni3p7_000395.t1
chr_1_1	AUGUSTUS	CDS	843456	843610	8.05830615669	-	.	ID=Aspni3p7_000395.t1.cds;Name=Aspni3p7_000395;Parent=Aspni3p7_000395.t1
chr_1_1	AUGUSTUS	gene	845644	846345	1056.42676157	+	.	Alias=pvr_chr_1_1_030033;ID=Aspni3p7_000396;Name=Aspni3p7_000396;depth=17;locus=L000370;status=Matches RNA-Seq data
chr_1_1	AUGUSTUS	mRNA	845644	846345	1056.42676157	+	.	ID=Aspni3p7_000396.t1;Name=Aspni3p7_000396;Parent=Aspni3p7_000396
chr_1_1	AUGUSTUS	CDS	845644	845785	10.4712965353	+	.	ID=Aspni3p7_000396.t1.cds;Name=Aspni3p7_000396;Parent=Aspni3p7_000396.t1
chr_1_1	AUGUSTUS	CDS	845840	845958	18.7316246923	+	.	ID=Aspni3p7_000396.t1.cds;Name=Aspni3p7_000396;Parent=Aspni3p7_000396.t1
chr_1_1	AUGUSTUS	CDS	846027	846236	19.137997904	+	.	ID=Aspni3p7_000396.t1.cds;Name=Aspni3p7_000396;Parent=Aspni3p7_000396.t1
chr_1_1	AUGUSTUS	CDS	846307	846345	7.59855042102	+	.	ID=Aspni3p7_000396.t1.cds;Name=Aspni3p7_000396;Parent=Aspni3p7_000396.t1
chr_1_1	AUGUSTUS	gene	848610	849150	152.565111569	+	.	Alias=pvr_chr_1_1_030161;ID=Aspni3p7_000399;Name=Aspni3p7_000399;depth=1806;locus=L000373;status=Matches RNA-Seq data
chr_1_1	AUGUSTUS	mRNA	848610	849150	152.565111569	+	.	ID=Aspni3p7_000399.t1;Name=Aspni3p7_000399;Parent=Aspni3p7_000399
chr_1_1	AUGUSTUS	CDS	848610	848730	9.42892127955	+	.	ID=Aspni3p7_000399.t1.cds;Name=Aspni3p7_000399;Parent=Aspni3p7_000399.t1
chr_1_1	AUGUSTUS	CDS	848807	849015	15.5431479859	+	.	ID=Aspni3p7_000399.t1.cds;Name=Aspni3p7_000399;Parent=Aspni3p7_000399.t1
chr_1_1	AUGUSTUS	CDS	849070	849150	9.36907571301	+	.	ID=Aspni3p7_000399.t1.cds;Name=Aspni3p7_000399;Parent=Aspni3p7_000399.t1
chr_1_1	AUGUSTUS	gene	854314	855881	6.45036455079	+	.	Alias=pvr_chr_1_1_030349;ID=Aspni3p7_000402;Name=Aspni3p7_000402;depth=22;locus=L000376;status=Matches RNA-Seq data
chr_1_1	AUGUSTUS	mRNA	854314	855881	6.45036455079	+	.	ID=Aspni3p7_000402.t1;Name=Aspni3p7_000402;Parent=Aspni3p7_000402
chr_1_1	AUGUSTUS	CDS	854314	854794	4.40046623775	+	.	ID=Aspni3p7_000402.t1.cds;Name=Aspni3p7_000402;Parent=Aspni3p7_000402.t1
chr_1_1	AUGUSTUS	CDS	854851	855881	4.39750985619	+	.	ID=Aspni3p7_000402.t1.cds;Name=Aspni3p7_000402;Parent=Aspni3p7_000402.t1
chr_1_1	AUGUSTUS	gene	856680	857061	0.132	+	.	Alias=pvr_chr_1_1_030415;ID=Aspni3p7_000403;Name=Aspni3p7_000403;depth=8;locus=L000377;status=Low expression
chr_1_1	AUGUSTUS	mRNA	856680	857061	0.132	+	.	ID=Aspni3p7_000403.t1;Name=Aspni3p7_000403;Parent=Aspni3p7_000403
chr_1_1	AUGUSTUS	CDS	856680	856796	1.0	+	.	ID=Aspni3p7_000403.t1.cds;Name=Aspni3p7_000403;Parent=Aspni3p7_000403.t1
chr_1_1	AUGUSTUS	CDS	856860	856998	1.0	+	.	ID=Aspni3p7_000403.t1.cds;Name=Aspni3p7_000403;Parent=Aspni3p7_000403.t1
chr_1_1	AUGUSTUS	CDS	857054	857061	1.0	+	.	ID=Aspni3p7_000403.t1.cds;Name=Aspni3p7_000403;Parent=Aspni3p7_000403.t1
chr_1_1	AUGUSTUS	gene	857559	858194	3.37893081762	-	.	Alias=pvr_chr_1_1_030437;ID=Aspni3p7_000404;Name=Aspni3p7_000404;depth=10;locus=L000377;status=Matches RNA-Seq data
chr_1_1	AUGUSTUS	mRNA	857559	858194	3.37893081762	-	.	ID=Aspni3p7_000404.t1;Name=Aspni3p7_000404;Parent=Aspni3p7_000404
chr_1_1	AUGUSTUS	CDS	857559	858194	3.37893081762	-	.	ID=Aspni3p7_000404.t1.cds;Name=Aspni3p7_000404;Parent=Aspni3p7_000404.t1
chr_1_1	AUGUSTUS	gene	858972	860886	205.925824171	+	.	Alias=pvr_chr_1_1_030462;ID=Aspni3p7_000405;Name=Aspni3p7_000405;depth=93;locus=L000378;status=Matches RNA-Seq data
chr_1_1	AUGUSTUS	mRNA	858972	860886	205.925824171	+	.	ID=Aspni3p7_000405.t1;Name=Aspni3p7_000405;Parent=Aspni3p7_000405
chr_1_1	AUGUSTUS	CDS	858972	859131	9.5743073805	+	.	ID=Aspni3p7_000405.t1.cds;Name=Aspni3p7_000405;Parent=Aspni3p7_000405.t1
chr_1_1	AUGUSTUS	CDS	859191	859460	18.9929962619	+	.	ID=Aspni3p7_000405.t1.cds;Name=Aspni3p7_000405;Parent=Aspni3p7_000405.t1
chr_1_1	AUGUSTUS	CDS	859514	860886	10.1918370922	+	.	ID=Aspni3p7_000405.t1.cds;Name=Aspni3p7_000405;Parent=Aspni3p7_000405.t1
chr_1_1	AUGUSTUS	gene	861277	863017	7.89311283918	-	.	Alias=pvr_chr_1_1_030539;ID=Aspni3p7_000406;Name=Aspni3p7_000406;depth=8;locus=L000379;status=Low expression
chr_1_1	AUGUSTUS	mRNA	861277	863017	7.89311283918	-	.	ID=Aspni3p7_000406.t1;Name=Aspni3p7_000406;Parent=Aspni3p7_000406
chr_1_1	AUGUSTUS	CDS	861277	861371	1.52714755869	-	.	ID=Aspni3p7_000406.t1.cds;Name=Aspni3p7_000406;Parent=Aspni3p7_000406.t1
chr_1_1	AUGUSTUS	CDS	861418	861440	1.56416707377	-	.	ID=Aspni3p7_000406.t1.cds;Name=Aspni3p7_000406;Parent=Aspni3p7_000406.t1
chr_1_1	AUGUSTUS	CDS	861512	861844	1.79145985773	-	.	ID=Aspni3p7_000406.t1.cds;Name=Aspni3p7_000406;Parent=Aspni3p7_000406.t1
chr_1_1	AUGUSTUS	CDS	861899	862049	1.81815531894	-	.	ID=Aspni3p7_000406.t1.cds;Name=Aspni3p7_000406;Parent=Aspni3p7_000406.t1
chr_1_1	AUGUSTUS	CDS	862120	863017	1.69081019314	-	.	ID=Aspni3p7_000406.t1.cds;Name=Aspni3p7_000406;Parent=Aspni3p7_000406.t1
chr_1_1	AUGUSTUS	gene	863523	864256	13.4129060264	-	.	Alias=pvr_chr_1_1_030603;ID=Aspni3p7_000407;Name=Aspni3p7_000407;depth=180;locus=L000379;status=Matches RNA-Seq data
chr_1_1	AUGUSTUS	mRNA	863523	864256	13.4129060264	-	.	ID=Aspni3p7_000407.t1;Name=Aspni3p7_000407;Parent=Aspni3p7_000407
chr_1_1	AUGUSTUS	CDS	863523	863927	5.18682175022	-	.	ID=Aspni3p7_000407.t1.cds;Name=Aspni3p7_000407;Parent=Aspni3p7_000407.t1
chr_1_1	AUGUSTUS	CDS	863996	864256	5.17191709004	-	.	ID=Aspni3p7_000407.t1.cds;Name=Aspni3p7_000407;Parent=Aspni3p7_000407.t1
chr_1_1	AUGUSTUS	gene	865678	867063	40.5292221342	-	.	Alias=pvr_chr_1_1_030678;ID=Aspni3p7_000408;Name=Aspni3p7_000408;depth=30;locus=L000380;status=Matches RNA-Seq data
chr_1_1	AUGUSTUS	mRNA	865678	867063	40.5292221342	-	.	ID=Aspni3p7_000408.t1;Name=Aspni3p7_000408;Parent=Aspni3p7_000408
chr_1_1	AUGUSTUS	CDS	865678	865725	11.0600384458	-	.	ID=Aspni3p7_000408.t1.cds;Name=Aspni3p7_000408;Parent=Aspni3p7_000408.t1
chr_1_1	AUGUSTUS	CDS	865780	867063	10.9934216774	-	.	ID=Aspni3p7_000408.t1.cds;Name=Aspni3p7_000408;Parent=Aspni3p7_000408.t1
chr_1_1	fixgff	gene	868293	869351	1.152	-	.	Alias=gm_000299;ID=Aspni3p7_000409;Name=Aspni3p7_000409;depth=5;locus=L000381;status=Low expression
chr_1_1	fixgff	mRNA	868293	869351	1.152	-	.	ID=Aspni3p7_000409.t1;Name=Aspni3p7_000409;Parent=Aspni3p7_000409
chr_1_1	GeneMark.hmm	CDS	868293	869351	2.0	-	0	ID=Aspni3p7_000409.t1.cds;Name=Aspni3p7_000409;Parent=Aspni3p7_000409.t1;gene_id=299_g;transcript_id=299_t
chr_1_1	AUGUSTUS	gene	871954	873274	11.8999966885	-	.	Alias=pvr_chr_1_1_030889;ID=Aspni3p7_000410;Name=Aspni3p7_000410;depth=18;locus=L000382;status=Matches RNA-Seq data
chr_1_1	AUGUSTUS	mRNA	871954	873274	11.8999966885	-	.	ID=Aspni3p7_000410.t1;Name=Aspni3p7_000410;Parent=Aspni3p7_000410
chr_1_1	AUGUSTUS	CDS	871954	872993	3.59384506638	-	.	ID=Aspni3p7_000410.t1.cds;Name=Aspni3p7_000410;Parent=Aspni3p7_000410.t1
chr_1_1	AUGUSTUS	CDS	873052	873274	3.31121583392	-	.	ID=Aspni3p7_000410.t1.cds;Name=Aspni3p7_000410;Parent=Aspni3p7_000410.t1
chr_1_1	AUGUSTUS	gene	873307	873843	1.21787709497	-	.	Alias=pvr_chr_1_1_030934;ID=Aspni3p7_000411;Name=Aspni3p7_000411;depth=15;locus=L000382;status=Matches RNA-Seq data
chr_1_1	AUGUSTUS	mRNA	873307	873843	1.21787709497	-	.	ID=Aspni3p7_000411.t1;Name=Aspni3p7_000411;Parent=Aspni3p7_000411
chr_1_1	AUGUSTUS	CDS	873307	873843	1.21787709497	-	.	ID=Aspni3p7_000411.t1.cds;Name=Aspni3p7_000411;Parent=Aspni3p7_000411.t1
chr_1_1	AUGUSTUS	gene	875273	876550	17.6736552284	-	.	Alias=pvr_chr_1_1_030960;ID=Aspni3p7_000413;Name=Aspni3p7_000413;depth=16;locus=L000384;status=Matches RNA-Seq data
chr_1_1	AUGUSTUS	mRNA	875273	876550	17.6736552284	-	.	ID=Aspni3p7_000413.t1;Name=Aspni3p7_000413;Parent=Aspni3p7_000413
chr_1_1	AUGUSTUS	CDS	875273	875949	6.6381938274	-	.	ID=Aspni3p7_000413.t1.cds;Name=Aspni3p7_000413;Parent=Aspni3p7_000413.t1
chr_1_1	AUGUSTUS	CDS	875995	876550	7.9872578391	-	.	ID=Aspni3p7_000413.t1.cds;Name=Aspni3p7_000413;Parent=Aspni3p7_000413.t1
chr_1_1	AUGUSTUS	gene	876904	877812	5.21452145214	+	.	Alias=pvr_chr_1_1_031002;ID=Aspni3p7_000414;Name=Aspni3p7_000414;depth=19;locus=L000385;status=Matches RNA-Seq data
chr_1_1	AUGUSTUS	mRNA	876904	877812	5.21452145214	+	.	ID=Aspni3p7_000414.t1;Name=Aspni3p7_000414;Parent=Aspni3p7_000414
chr_1_1	AUGUSTUS	CDS	876904	877812	5.21452145214	+	.	ID=Aspni3p7_000414.t1.cds;Name=Aspni3p7_000414;Parent=Aspni3p7_000414.t1
chr_1_1	fixgff	gene	878108	880060	3.48540706606	-	.	Alias=gm_000303;ID=Aspni3p7_000415;Name=Aspni3p7_000415;depth=74;locus=L000386;status=Matches RNA-Seq data
chr_1_1	fixgff	mRNA	878108	880060	3.48540706606	-	.	ID=Aspni3p7_000415.t1;Name=Aspni3p7_000415;Parent=Aspni3p7_000415
chr_1_1	GeneMark.hmm	CDS	878108	880060	3.48540706606	-	0	ID=Aspni3p7_000415.t1.cds;Name=Aspni3p7_000415;Parent=Aspni3p7_000415.t1;gene_id=303_g;transcript_id=303_t
chr_1_1	AUGUSTUS	gene	881037	881972	3.07307692308	+	.	Alias=pvr_chr_1_1_031156;ID=Aspni3p7_000416;Name=Aspni3p7_000416;depth=4;locus=L000387;status=Low expression
chr_1_1	AUGUSTUS	mRNA	881037	881972	3.07307692308	+	.	ID=Aspni3p7_000416.t1;Name=Aspni3p7_000416;Parent=Aspni3p7_000416
chr_1_1	AUGUSTUS	CDS	881037	881972	5.12179487178	+	.	ID=Aspni3p7_000416.t1.cds;Name=Aspni3p7_000416;Parent=Aspni3p7_000416.t1
chr_1_1	AUGUSTUS	gene	882400	885461	412.583611676	-	.	Alias=pvr_chr_1_1_031210;ID=Aspni3p7_000417;Name=Aspni3p7_000417;depth=0;locus=L000388;status=Low expression
chr_1_1	AUGUSTUS	mRNA	882400	885461	412.583611676	-	.	ID=Aspni3p7_000417.t1;Name=Aspni3p7_000417;Parent=Aspni3p7_000417
chr_1_1	AUGUSTUS	CDS	882400	882744	2.76820257104	-	.	ID=Aspni3p7_000417.t1.cds;Name=Aspni3p7_000417;Parent=Aspni3p7_000417.t1
chr_1_1	AUGUSTUS	CDS	882811	882995	2.89085875706	-	.	ID=Aspni3p7_000417.t1.cds;Name=Aspni3p7_000417;Parent=Aspni3p7_000417.t1
chr_1_1	AUGUSTUS	CDS	883054	883258	2.89085875706	-	.	ID=Aspni3p7_000417.t1.cds;Name=Aspni3p7_000417;Parent=Aspni3p7_000417.t1
chr_1_1	AUGUSTUS	CDS	883311	883365	2.89085875706	-	.	ID=Aspni3p7_000417.t1.cds;Name=Aspni3p7_000417;Parent=Aspni3p7_000417.t1
chr_1_1	AUGUSTUS	CDS	883423	883687	2.89085875706	-	.	ID=Aspni3p7_000417.t1.cds;Name=Aspni3p7_000417;Parent=Aspni3p7_000417.t1
chr_1_1	AUGUSTUS	CDS	883748	883865	2.89085875706	-	.	ID=Aspni3p7_000417.t1.cds;Name=Aspni3p7_000417;Parent=Aspni3p7_000417.t1
chr_1_1	AUGUSTUS	CDS	883919	884036	2.89085875706	-	.	ID=Aspni3p7_000417.t1.cds;Name=Aspni3p7_000417;Parent=Aspni3p7_000417.t1
chr_1_1	AUGUSTUS	CDS	884087	884214	2.89085875706	-	.	ID=Aspni3p7_000417.t1.cds;Name=Aspni3p7_000417;Parent=Aspni3p7_000417.t1
chr_1_1	AUGUSTUS	CDS	884272	884351	2.89085875706	-	.	ID=Aspni3p7_000417.t1.cds;Name=Aspni3p7_000417;Parent=Aspni3p7_000417.t1
chr_1_1	AUGUSTUS	CDS	884407	884534	2.89085875706	-	.	ID=Aspni3p7_000417.t1.cds;Name=Aspni3p7_000417;Parent=Aspni3p7_000417.t1
chr_1_1	AUGUSTUS	CDS	884590	884696	2.89085875706	-	.	ID=Aspni3p7_000417.t1.cds;Name=Aspni3p7_000417;Parent=Aspni3p7_000417.t1
chr_1_1	AUGUSTUS	CDS	884750	884845	2.89085875706	-	.	ID=Aspni3p7_000417.t1.cds;Name=Aspni3p7_000417;Parent=Aspni3p7_000417.t1
chr_1_1	AUGUSTUS	CDS	884894	884908	2.89085875706	-	.	ID=Aspni3p7_000417.t1.cds;Name=Aspni3p7_000417;Parent=Aspni3p7_000417.t1
chr_1_1	AUGUSTUS	CDS	884956	885043	2.89085875706	-	.	ID=Aspni3p7_000417.t1.cds;Name=Aspni3p7_000417;Parent=Aspni3p7_000417.t1
chr_1_1	AUGUSTUS	CDS	885093	885261	2.89085875706	-	.	ID=Aspni3p7_000417.t1.cds;Name=Aspni3p7_000417;Parent=Aspni3p7_000417.t1
chr_1_1	AUGUSTUS	CDS	885311	885461	2.85914752872	-	.	ID=Aspni3p7_000417.t1.cds;Name=Aspni3p7_000417;Parent=Aspni3p7_000417.t1
chr_1_1	AUGUSTUS	gene	887424	889553	8281.85048289	-	.	Alias=pvr_chr_1_1_031360;ID=Aspni3p7_000418;Name=Aspni3p7_000418;depth=15;locus=L000389;status=Matches RNA-Seq data
chr_1_1	AUGUSTUS	mRNA	887424	889553	8281.85048289	-	.	ID=Aspni3p7_000418.t1;Name=Aspni3p7_000418;Parent=Aspni3p7_000418
chr_1_1	AUGUSTUS	CDS	887424	888477	7.58507256957	-	.	ID=Aspni3p7_000418.t1.cds;Name=Aspni3p7_000418;Parent=Aspni3p7_000418.t1
chr_1_1	AUGUSTUS	CDS	888529	888622	14.0833663919	-	.	ID=Aspni3p7_000418.t1.cds;Name=Aspni3p7_000418;Parent=Aspni3p7_000418.t1
chr_1_1	AUGUSTUS	CDS	888677	888721	11.4657364569	-	.	ID=Aspni3p7_000418.t1.cds;Name=Aspni3p7_000418;Parent=Aspni3p7_000418.t1
chr_1_1	AUGUSTUS	CDS	888772	888855	12.8799500193	-	.	ID=Aspni3p7_000418.t1.cds;Name=Aspni3p7_000418;Parent=Aspni3p7_000418.t1
chr_1_1	AUGUSTUS	CDS	888906	889022	16.0641200437	-	.	ID=Aspni3p7_000418.t1.cds;Name=Aspni3p7_000418;Parent=Aspni3p7_000418.t1
chr_1_1	AUGUSTUS	CDS	889082	889553	7.94135055024	-	.	ID=Aspni3p7_000418.t1.cds;Name=Aspni3p7_000418;Parent=Aspni3p7_000418.t1
chr_1_1	AUGUSTUS	gene	890750	891295	2.26813186813	-	.	Alias=pvr_chr_1_1_031459;ID=Aspni3p7_000419;Name=Aspni3p7_000419;depth=9;locus=L000390;status=Low expression
chr_1_1	AUGUSTUS	mRNA	890750	891295	2.26813186813	-	.	ID=Aspni3p7_000419.t1;Name=Aspni3p7_000419;Parent=Aspni3p7_000419
chr_1_1	AUGUSTUS	CDS	890750	891295	3.78021978021	-	.	ID=Aspni3p7_000419.t1.cds;Name=Aspni3p7_000419;Parent=Aspni3p7_000419.t1
chr_1_1	AUGUSTUS	gene	893807	895210	12.5869965766	+	.	Alias=pvr_chr_1_1_031554;ID=Aspni3p7_000420;Name=Aspni3p7_000420;depth=0;locus=L000391;status=Low expression
chr_1_1	AUGUSTUS	mRNA	893807	895210	12.5869965766	+	.	ID=Aspni3p7_000420.t1;Name=Aspni3p7_000420;Parent=Aspni3p7_000420
chr_1_1	AUGUSTUS	CDS	893807	894130	3.65416666666	+	.	ID=Aspni3p7_000420.t1.cds;Name=Aspni3p7_000420;Parent=Aspni3p7_000420.t1
chr_1_1	AUGUSTUS	CDS	894182	894626	3.65416666666	+	.	ID=Aspni3p7_000420.t1.cds;Name=Aspni3p7_000420;Parent=Aspni3p7_000420.t1
chr_1_1	AUGUSTUS	CDS	894674	894762	3.65416666666	+	.	ID=Aspni3p7_000420.t1.cds;Name=Aspni3p7_000420;Parent=Aspni3p7_000420.t1
chr_1_1	AUGUSTUS	CDS	894818	895210	3.4395038168	+	.	ID=Aspni3p7_000420.t1.cds;Name=Aspni3p7_000420;Parent=Aspni3p7_000420.t1
chr_1_1	AUGUSTUS	gene	895865	897524	8.45732295216	+	.	Alias=pvr_chr_1_1_031624;ID=Aspni3p7_000421;Name=Aspni3p7_000421;depth=0;locus=L000392;status=Low expression
chr_1_1	AUGUSTUS	mRNA	895865	897524	8.45732295216	+	.	ID=Aspni3p7_000421.t1;Name=Aspni3p7_000421;Parent=Aspni3p7_000421
chr_1_1	AUGUSTUS	CDS	895865	896070	1.69217172862	+	.	ID=Aspni3p7_000421.t1.cds;Name=Aspni3p7_000421;Parent=Aspni3p7_000421.t1
chr_1_1	AUGUSTUS	CDS	896117	896138	1.71076662632	+	.	ID=Aspni3p7_000421.t1.cds;Name=Aspni3p7_000421;Parent=Aspni3p7_000421.t1
chr_1_1	AUGUSTUS	CDS	896186	896259	1.71076662632	+	.	ID=Aspni3p7_000421.t1.cds;Name=Aspni3p7_000421;Parent=Aspni3p7_000421.t1
chr_1_1	AUGUSTUS	CDS	896310	896639	1.71076662632	+	.	ID=Aspni3p7_000421.t1.cds;Name=Aspni3p7_000421;Parent=Aspni3p7_000421.t1
chr_1_1	AUGUSTUS	CDS	896694	897372	1.66366132708	+	.	ID=Aspni3p7_000421.t1.cds;Name=Aspni3p7_000421;Parent=Aspni3p7_000421.t1
chr_1_1	AUGUSTUS	CDS	897447	897524	1.0	+	.	ID=Aspni3p7_000421.t1.cds;Name=Aspni3p7_000421;Parent=Aspni3p7_000421.t1
chr_1_1	AUGUSTUS	gene	899218	900162	1.57142857142	-	.	Alias=pvr_chr_1_1_031716;ID=Aspni3p7_000422;Name=Aspni3p7_000422;depth=1;locus=L000393;status=Low expression
chr_1_1	AUGUSTUS	mRNA	899218	900162	1.57142857142	-	.	ID=Aspni3p7_000422.t1;Name=Aspni3p7_000422;Parent=Aspni3p7_000422
chr_1_1	AUGUSTUS	CDS	899218	900162	2.61904761904	-	.	ID=Aspni3p7_000422.t1.cds;Name=Aspni3p7_000422;Parent=Aspni3p7_000422.t1
chr_1_1	AUGUSTUS	gene	901801	903377	36.3099332412	+	.	Alias=pvr_chr_1_1_031805;ID=Aspni3p7_000423;Name=Aspni3p7_000423;depth=11;locus=L000394;status=Matches RNA-Seq data
chr_1_1	AUGUSTUS	mRNA	901801	903377	36.3099332412	+	.	ID=Aspni3p7_000423.t1;Name=Aspni3p7_000423;Parent=Aspni3p7_000423
chr_1_1	AUGUSTUS	CDS	901801	902096	10.3488030536	+	.	ID=Aspni3p7_000423.t1.cds;Name=Aspni3p7_000423;Parent=Aspni3p7_000423.t1
chr_1_1	AUGUSTUS	CDS	902180	903377	10.525835612	+	.	ID=Aspni3p7_000423.t1.cds;Name=Aspni3p7_000423;Parent=Aspni3p7_000423.t1
chr_1_1	AUGUSTUS	gene	903478	904958	71.4973592622	-	.	Alias=pvr_chr_1_1_031878;ID=Aspni3p7_000424;Name=Aspni3p7_000424;depth=10;locus=L000395;status=Matches RNA-Seq data
chr_1_1	AUGUSTUS	mRNA	903478	904958	71.4973592622	-	.	ID=Aspni3p7_000424.t1;Name=Aspni3p7_000424;Parent=Aspni3p7_000424
chr_1_1	AUGUSTUS	CDS	903478	904354	7.13449211848	-	.	ID=Aspni3p7_000424.t1.cds;Name=Aspni3p7_000424;Parent=Aspni3p7_000424.t1
chr_1_1	AUGUSTUS	CDS	904406	904843	10.4418417719	-	.	ID=Aspni3p7_000424.t1.cds;Name=Aspni3p7_000424;Parent=Aspni3p7_000424.t1
chr_1_1	AUGUSTUS	CDS	904900	904958	3.8389267227	-	.	ID=Aspni3p7_000424.t1.cds;Name=Aspni3p7_000424;Parent=Aspni3p7_000424.t1
chr_1_1	AUGUSTUS	gene	905845	907173	3.36772009029	+	.	Alias=pvr_chr_1_1_031982;ID=Aspni3p7_000425;Name=Aspni3p7_000425;depth=4;locus=L000396;status=Low expression
chr_1_1	AUGUSTUS	mRNA	905845	907173	3.36772009029	+	.	ID=Aspni3p7_000425.t1;Name=Aspni3p7_000425;Parent=Aspni3p7_000425
chr_1_1	AUGUSTUS	CDS	905845	907173	5.61286681716	+	.	ID=Aspni3p7_000425.t1.cds;Name=Aspni3p7_000425;Parent=Aspni3p7_000425.t1
chr_1_1	AUGUSTUS	gene	909916	911955	3.26176470588	-	.	Alias=pvr_chr_1_1_032143;ID=Aspni3p7_000426;Name=Aspni3p7_000426;depth=119;locus=L000397;status=Matches RNA-Seq data
chr_1_1	AUGUSTUS	mRNA	909916	911955	3.26176470588	-	.	ID=Aspni3p7_000426.t1;Name=Aspni3p7_000426;Parent=Aspni3p7_000426
chr_1_1	AUGUSTUS	CDS	909916	911955	3.26176470588	-	.	ID=Aspni3p7_000426.t1.cds;Name=Aspni3p7_000426;Parent=Aspni3p7_000426.t1
chr_1_1	AUGUSTUS	gene	913125	913922	73.8140593938	+	.	Alias=pvr_chr_1_1_032234;ID=Aspni3p7_000428;Name=Aspni3p7_000428;depth=127;locus=L000399;status=Matches RNA-Seq data
chr_1_1	AUGUSTUS	mRNA	913125	913922	73.8140593938	+	.	ID=Aspni3p7_000428.t1;Name=Aspni3p7_000428;Parent=Aspni3p7_000428
chr_1_1	AUGUSTUS	CDS	913125	913194	7.10032835574	+	.	ID=Aspni3p7_000428.t1.cds;Name=Aspni3p7_000428;Parent=Aspni3p7_000428.t1
chr_1_1	AUGUSTUS	CDS	913257	913334	11.0519797795	+	.	ID=Aspni3p7_000428.t1.cds;Name=Aspni3p7_000428;Parent=Aspni3p7_000428.t1
chr_1_1	AUGUSTUS	CDS	913405	913922	8.46570409854	+	.	ID=Aspni3p7_000428.t1.cds;Name=Aspni3p7_000428;Parent=Aspni3p7_000428.t1
chr_1_1	AUGUSTUS	gene	914431	916918	30.7268750415	+	.	Alias=pvr_chr_1_1_032281;ID=Aspni3p7_000429;Name=Aspni3p7_000429;depth=819;locus=L000400;status=Matches RNA-Seq data
chr_1_1	AUGUSTUS	mRNA	914431	916918	30.7268750415	+	.	ID=Aspni3p7_000429.t1;Name=Aspni3p7_000429;Parent=Aspni3p7_000429
chr_1_1	AUGUSTUS	CDS	914431	914475	9.50528356317	+	.	ID=Aspni3p7_000429.t1.cds;Name=Aspni3p7_000429;Parent=Aspni3p7_000429.t1
chr_1_1	AUGUSTUS	CDS	914546	916918	9.697830108	+	.	ID=Aspni3p7_000429.t1.cds;Name=Aspni3p7_000429;Parent=Aspni3p7_000429.t1
chr_1_1	AUGUSTUS	gene	917209	919721	75.1760053582	-	.	Alias=pvr_chr_1_1_032357;ID=Aspni3p7_000430;Name=Aspni3p7_000430;depth=4;locus=L000401;status=Low expression
chr_1_1	AUGUSTUS	mRNA	917209	919721	75.1760053582	-	.	ID=Aspni3p7_000430.t1;Name=Aspni3p7_000430;Parent=Aspni3p7_000430
chr_1_1	AUGUSTUS	CDS	917209	917343	2.34573797678	-	.	ID=Aspni3p7_000430.t1.cds;Name=Aspni3p7_000430;Parent=Aspni3p7_000430.t1
chr_1_1	AUGUSTUS	CDS	917413	917766	3.44851268574	-	.	ID=Aspni3p7_000430.t1.cds;Name=Aspni3p7_000430;Parent=Aspni3p7_000430.t1
chr_1_1	AUGUSTUS	CDS	917829	918014	3.56012146382	-	.	ID=Aspni3p7_000430.t1.cds;Name=Aspni3p7_000430;Parent=Aspni3p7_000430.t1
chr_1_1	AUGUSTUS	CDS	918073	918110	3.56012146382	-	.	ID=Aspni3p7_000430.t1.cds;Name=Aspni3p7_000430;Parent=Aspni3p7_000430.t1
chr_1_1	AUGUSTUS	CDS	918181	919059	3.56012146382	-	.	ID=Aspni3p7_000430.t1.cds;Name=Aspni3p7_000430;Parent=Aspni3p7_000430.t1
chr_1_1	AUGUSTUS	CDS	919115	919242	3.56012146382	-	.	ID=Aspni3p7_000430.t1.cds;Name=Aspni3p7_000430;Parent=Aspni3p7_000430.t1
chr_1_1	AUGUSTUS	CDS	919305	919453	3.56012146382	-	.	ID=Aspni3p7_000430.t1.cds;Name=Aspni3p7_000430;Parent=Aspni3p7_000430.t1
chr_1_1	AUGUSTUS	CDS	919515	919721	3.46659063914	-	.	ID=Aspni3p7_000430.t1.cds;Name=Aspni3p7_000430;Parent=Aspni3p7_000430.t1
chr_1_1	AUGUSTUS	gene	920094	921340	131046.397275	-	.	Alias=pvr_chr_1_1_032466;ID=Aspni3p7_000431;Name=Aspni3p7_000431;depth=104;locus=L000402;status=Matches RNA-Seq data
chr_1_1	AUGUSTUS	mRNA	920094	921340	131046.397275	-	.	ID=Aspni3p7_000431.t1;Name=Aspni3p7_000431;Parent=Aspni3p7_000431
chr_1_1	AUGUSTUS	CDS	920094	920312	11.4568563458	-	.	ID=Aspni3p7_000431.t1.cds;Name=Aspni3p7_000431;Parent=Aspni3p7_000431.t1
chr_1_1	AUGUSTUS	CDS	920368	920649	22.6061321296	-	.	ID=Aspni3p7_000431.t1.cds;Name=Aspni3p7_000431;Parent=Aspni3p7_000431.t1
chr_1_1	AUGUSTUS	CDS	920699	920781	21.8270578141	-	.	ID=Aspni3p7_000431.t1.cds;Name=Aspni3p7_000431;Parent=Aspni3p7_000431.t1
chr_1_1	AUGUSTUS	CDS	920833	920949	22.0072878811	-	.	ID=Aspni3p7_000431.t1.cds;Name=Aspni3p7_000431;Parent=Aspni3p7_000431.t1
chr_1_1	AUGUSTUS	CDS	920996	921110	22.7738878172	-	.	ID=Aspni3p7_000431.t1.cds;Name=Aspni3p7_000431;Parent=Aspni3p7_000431.t1
chr_1_1	AUGUSTUS	CDS	921161	921340	11.2393379443	-	.	ID=Aspni3p7_000431.t1.cds;Name=Aspni3p7_000431;Parent=Aspni3p7_000431.t1
chr_1_1	AUGUSTUS	gene	921796	923073	37.5275482116	+	.	Alias=pvr_chr_1_1_032500;ID=Aspni3p7_000432;Name=Aspni3p7_000432;depth=60;locus=L000403;status=Matches RNA-Seq data
chr_1_1	AUGUSTUS	mRNA	921796	923073	37.5275482116	+	.	ID=Aspni3p7_000432.t1;Name=Aspni3p7_000432;Parent=Aspni3p7_000432
chr_1_1	AUGUSTUS	CDS	921796	921861	10.4905473269	+	.	ID=Aspni3p7_000432.t1.cds;Name=Aspni3p7_000432;Parent=Aspni3p7_000432.t1
chr_1_1	AUGUSTUS	CDS	921922	923073	10.7318180001	+	.	ID=Aspni3p7_000432.t1.cds;Name=Aspni3p7_000432;Parent=Aspni3p7_000432.t1
chr_1_1	AUGUSTUS	gene	923811	924456	1.182	-	.	Alias=pvr_chr_1_1_032587;ID=Aspni3p7_000433;Name=Aspni3p7_000433;depth=1;locus=L000404;status=Low expression
chr_1_1	AUGUSTUS	mRNA	923811	924456	1.182	-	.	ID=Aspni3p7_000433.t1;Name=Aspni3p7_000433;Parent=Aspni3p7_000433
chr_1_1	AUGUSTUS	CDS	923811	924029	2.0	-	.	ID=Aspni3p7_000433.t1.cds;Name=Aspni3p7_000433;Parent=Aspni3p7_000433.t1
chr_1_1	AUGUSTUS	CDS	924119	924276	2.0	-	.	ID=Aspni3p7_000433.t1.cds;Name=Aspni3p7_000433;Parent=Aspni3p7_000433.t1
chr_1_1	AUGUSTUS	CDS	924339	924456	2.0	-	.	ID=Aspni3p7_000433.t1.cds;Name=Aspni3p7_000433;Parent=Aspni3p7_000433.t1
chr_1_1	AUGUSTUS	gene	925195	926786	5.39918438479	-	.	Alias=pvr_chr_1_1_032630;ID=Aspni3p7_000434;Name=Aspni3p7_000434;depth=2;locus=L000405;status=Low expression
chr_1_1	AUGUSTUS	mRNA	925195	926786	5.39918438479	-	.	ID=Aspni3p7_000434.t1;Name=Aspni3p7_000434;Parent=Aspni3p7_000434
chr_1_1	AUGUSTUS	CDS	925195	925339	1.73472960913	-	.	ID=Aspni3p7_000434.t1.cds;Name=Aspni3p7_000434;Parent=Aspni3p7_000434.t1
chr_1_1	AUGUSTUS	CDS	925398	925843	1.73472960913	-	.	ID=Aspni3p7_000434.t1.cds;Name=Aspni3p7_000434;Parent=Aspni3p7_000434.t1
chr_1_1	AUGUSTUS	CDS	925898	926291	1.73472960913	-	.	ID=Aspni3p7_000434.t1.cds;Name=Aspni3p7_000434;Parent=Aspni3p7_000434.t1
chr_1_1	AUGUSTUS	CDS	926350	926786	1.72377879863	-	.	ID=Aspni3p7_000434.t1.cds;Name=Aspni3p7_000434;Parent=Aspni3p7_000434.t1
chr_1_1	AUGUSTUS	gene	927143	928283	6.56321190144	+	.	Alias=pvr_chr_1_1_032690;ID=Aspni3p7_000435;Name=Aspni3p7_000435;depth=2;locus=L000406;status=Low expression
chr_1_1	AUGUSTUS	mRNA	927143	928283	6.56321190144	+	.	ID=Aspni3p7_000435.t1;Name=Aspni3p7_000435;Parent=Aspni3p7_000435
chr_1_1	AUGUSTUS	CDS	927143	927329	1.80987612855	+	.	ID=Aspni3p7_000435.t1.cds;Name=Aspni3p7_000435;Parent=Aspni3p7_000435.t1
chr_1_1	AUGUSTUS	CDS	927384	927454	1.82154026042	+	.	ID=Aspni3p7_000435.t1.cds;Name=Aspni3p7_000435;Parent=Aspni3p7_000435.t1
chr_1_1	AUGUSTUS	CDS	927524	927897	1.82154026042	+	.	ID=Aspni3p7_000435.t1.cds;Name=Aspni3p7_000435;Parent=Aspni3p7_000435.t1
chr_1_1	AUGUSTUS	CDS	927975	928005	1.82154026042	+	.	ID=Aspni3p7_000435.t1.cds;Name=Aspni3p7_000435;Parent=Aspni3p7_000435.t1
chr_1_1	AUGUSTUS	CDS	928086	928283	1.0	+	.	ID=Aspni3p7_000435.t1.cds;Name=Aspni3p7_000435;Parent=Aspni3p7_000435.t1
chr_1_1	AUGUSTUS	gene	929768	931045	40.5907000728	+	.	Alias=pvr_chr_1_1_032775;ID=Aspni3p7_000436;Name=Aspni3p7_000436;depth=4660;locus=L000407;status=Matches RNA-Seq data
chr_1_1	AUGUSTUS	mRNA	929768	931045	40.5907000728	+	.	ID=Aspni3p7_000436.t1;Name=Aspni3p7_000436;Parent=Aspni3p7_000436
chr_1_1	AUGUSTUS	CDS	929768	930945	11.0332530319	+	.	ID=Aspni3p7_000436.t1.cds;Name=Aspni3p7_000436;Parent=Aspni3p7_000436.t1
chr_1_1	AUGUSTUS	CDS	931018	931045	11.0368265702	+	.	ID=Aspni3p7_000436.t1.cds;Name=Aspni3p7_000436;Parent=Aspni3p7_000436.t1
chr_1_1	AUGUSTUS	gene	931571	933060	1725.51644174	-	.	Alias=pvr_chr_1_1_032833;ID=Aspni3p7_000437;Name=Aspni3p7_000437;depth=731;locus=L000408;status=Matches RNA-Seq data
chr_1_1	AUGUSTUS	mRNA	931571	933060	1725.51644174	-	.	ID=Aspni3p7_000437.t1;Name=Aspni3p7_000437;Parent=Aspni3p7_000437
chr_1_1	AUGUSTUS	CDS	931571	931933	10.6187707099	-	.	ID=Aspni3p7_000437.t1.cds;Name=Aspni3p7_000437;Parent=Aspni3p7_000437.t1
chr_1_1	AUGUSTUS	CDS	931996	932320	21.3690526187	-	.	ID=Aspni3p7_000437.t1.cds;Name=Aspni3p7_000437;Parent=Aspni3p7_000437.t1
chr_1_1	AUGUSTUS	CDS	932376	932873	21.9982113432	-	.	ID=Aspni3p7_000437.t1.cds;Name=Aspni3p7_000437;Parent=Aspni3p7_000437.t1
chr_1_1	AUGUSTUS	CDS	932945	933060	9.33331630383	-	.	ID=Aspni3p7_000437.t1.cds;Name=Aspni3p7_000437;Parent=Aspni3p7_000437.t1
chr_1_1	AUGUSTUS	gene	933572	934778	32.8684280121	+	.	Alias=pvr_chr_1_1_032878;ID=Aspni3p7_000438;Name=Aspni3p7_000438;depth=172;locus=L000409;status=Matches RNA-Seq data
chr_1_1	AUGUSTUS	mRNA	933572	934778	32.8684280121	+	.	ID=Aspni3p7_000438.t1;Name=Aspni3p7_000438;Parent=Aspni3p7_000438
chr_1_1	AUGUSTUS	CDS	933572	933908	9.97926906981	+	.	ID=Aspni3p7_000438.t1.cds;Name=Aspni3p7_000438;Parent=Aspni3p7_000438.t1
chr_1_1	AUGUSTUS	CDS	933982	934778	9.88101266196	+	.	ID=Aspni3p7_000438.t1.cds;Name=Aspni3p7_000438;Parent=Aspni3p7_000438.t1
chr_1_1	AUGUSTUS	gene	934855	936018	3.39948453608	-	.	Alias=pvr_chr_1_1_032930;ID=Aspni3p7_000439;Name=Aspni3p7_000439;depth=31;locus=L000410;status=Matches RNA-Seq data
chr_1_1	AUGUSTUS	mRNA	934855	936018	3.39948453608	-	.	ID=Aspni3p7_000439.t1;Name=Aspni3p7_000439;Parent=Aspni3p7_000439
chr_1_1	AUGUSTUS	CDS	934855	936018	3.39948453608	-	.	ID=Aspni3p7_000439.t1.cds;Name=Aspni3p7_000439;Parent=Aspni3p7_000439.t1
chr_1_1	AUGUSTUS	gene	936625	937004	9.88235294118	+	.	Alias=pvr_chr_1_1_032955;ID=Aspni3p7_000440;Name=Aspni3p7_000440;depth=88;locus=L000411;status=Matches RNA-Seq data
chr_1_1	AUGUSTUS	mRNA	936625	937004	9.88235294118	+	.	ID=Aspni3p7_000440.t1;Name=Aspni3p7_000440;Parent=Aspni3p7_000440
chr_1_1	AUGUSTUS	CDS	936625	936842	5.44491127785	+	.	ID=Aspni3p7_000440.t1.cds;Name=Aspni3p7_000440;Parent=Aspni3p7_000440.t1
chr_1_1	AUGUSTUS	CDS	936902	937004	5.44491127785	+	.	ID=Aspni3p7_000440.t1.cds;Name=Aspni3p7_000440;Parent=Aspni3p7_000440.t1
chr_1_1	AUGUSTUS	gene	937208	938327	22.8402254871	-	.	Alias=pvr_chr_1_1_032981;ID=Aspni3p7_000441;Name=Aspni3p7_000441;depth=196;locus=L000412;status=Matches RNA-Seq data
chr_1_1	AUGUSTUS	mRNA	937208	938327	22.8402254871	-	.	ID=Aspni3p7_000441.t1;Name=Aspni3p7_000441;Parent=Aspni3p7_000441
chr_1_1	AUGUSTUS	CDS	937208	937995	8.32243292478	-	.	ID=Aspni3p7_000441.t1.cds;Name=Aspni3p7_000441;Parent=Aspni3p7_000441.t1
chr_1_1	AUGUSTUS	CDS	938057	938327	8.23325067087	-	.	ID=Aspni3p7_000441.t1.cds;Name=Aspni3p7_000441;Parent=Aspni3p7_000441.t1
chr_1_1	fixgff	gene	938804	939336	55.2121392943	+	.	Alias=gm_000329;ID=Aspni3p7_000442;Name=Aspni3p7_000442;depth=5093;locus=L000413;status=Matches RNA-Seq data
chr_1_1	fixgff	mRNA	938804	939336	55.2121392943	+	.	ID=Aspni3p7_000442.t1;Name=Aspni3p7_000442;Parent=Aspni3p7_000442
chr_1_1	GeneMark.hmm	CDS	938804	938830	1.98461424572	+	0	ID=Aspni3p7_000442.t1.cds;Name=Aspni3p7_000442;Parent=Aspni3p7_000442.t1;gene_id=329_g;transcript_id=329_t
chr_1_1	GeneMark.hmm	CDS	938931	938973	3.82016938104	+	0	ID=Aspni3p7_000442.t1.cds;Name=Aspni3p7_000442;Parent=Aspni3p7_000442.t1;gene_id=329_g;transcript_id=329_t
chr_1_1	GeneMark.hmm	CDS	939124	939159	3.74404606163	+	1	ID=Aspni3p7_000442.t1.cds;Name=Aspni3p7_000442;Parent=Aspni3p7_000442.t1;gene_id=329_g;transcript_id=329_t
chr_1_1	GeneMark.hmm	CDS	939257	939336	1.94506745889	+	1	ID=Aspni3p7_000442.t1.cds;Name=Aspni3p7_000442;Parent=Aspni3p7_000442.t1;gene_id=329_g;transcript_id=329_t
chr_1_1	AUGUSTUS	gene	939966	940798	1456.9240507	-	.	Alias=pvr_chr_1_1_033071;ID=Aspni3p7_000444;Name=Aspni3p7_000444;depth=697;locus=L000415;status=Matches RNA-Seq data
chr_1_1	AUGUSTUS	mRNA	939966	940798	1456.9240507	-	.	ID=Aspni3p7_000444.t1;Name=Aspni3p7_000444;Parent=Aspni3p7_000444
chr_1_1	AUGUSTUS	CDS	939966	940118	9.89892088503	-	.	ID=Aspni3p7_000444.t1.cds;Name=Aspni3p7_000444;Parent=Aspni3p7_000444.t1
chr_1_1	AUGUSTUS	CDS	940231	940520	19.3578347916	-	.	ID=Aspni3p7_000444.t1.cds;Name=Aspni3p7_000444;Parent=Aspni3p7_000444.t1
chr_1_1	AUGUSTUS	CDS	940617	940707	20.7260214117	-	.	ID=Aspni3p7_000444.t1.cds;Name=Aspni3p7_000444;Parent=Aspni3p7_000444.t1
chr_1_1	AUGUSTUS	CDS	940778	940798	9.90467208711	-	.	ID=Aspni3p7_000444.t1.cds;Name=Aspni3p7_000444;Parent=Aspni3p7_000444.t1
chr_1_1	AUGUSTUS	gene	941618	944695	45848.203473	-	.	Alias=pvr_chr_1_1_033127;ID=Aspni3p7_000446;Name=Aspni3p7_000446;depth=1170;locus=L000417;status=Matches RNA-Seq data
chr_1_1	AUGUSTUS	mRNA	941618	944695	45848.203473	-	.	ID=Aspni3p7_000446.t1;Name=Aspni3p7_000446;Parent=Aspni3p7_000446
chr_1_1	AUGUSTUS	CDS	941618	941755	9.61108704693	-	.	ID=Aspni3p7_000446.t1.cds;Name=Aspni3p7_000446;Parent=Aspni3p7_000446.t1
chr_1_1	AUGUSTUS	CDS	941824	942653	17.5184552635	-	.	ID=Aspni3p7_000446.t1.cds;Name=Aspni3p7_000446;Parent=Aspni3p7_000446.t1
chr_1_1	AUGUSTUS	CDS	942721	943567	17.8819763375	-	.	ID=Aspni3p7_000446.t1.cds;Name=Aspni3p7_000446;Parent=Aspni3p7_000446.t1
chr_1_1	AUGUSTUS	CDS	943619	943980	18.447562798	-	.	ID=Aspni3p7_000446.t1.cds;Name=Aspni3p7_000446;Parent=Aspni3p7_000446.t1
chr_1_1	AUGUSTUS	CDS	944045	944525	19.4833044053	-	.	ID=Aspni3p7_000446.t1.cds;Name=Aspni3p7_000446;Parent=Aspni3p7_000446.t1
chr_1_1	AUGUSTUS	CDS	944609	944695	10.2953981863	-	.	ID=Aspni3p7_000446.t1.cds;Name=Aspni3p7_000446;Parent=Aspni3p7_000446.t1
chr_1_1	AUGUSTUS	gene	953533	954892	23.9665683144	+	.	Alias=pvr_chr_1_1_033502;ID=Aspni3p7_000450;Name=Aspni3p7_000450;depth=970;locus=L000421;status=Matches RNA-Seq data
chr_1_1	AUGUSTUS	mRNA	953533	954892	23.9665683144	+	.	ID=Aspni3p7_000450.t1;Name=Aspni3p7_000450;Parent=Aspni3p7_000450
chr_1_1	AUGUSTUS	CDS	953533	953569	7.89994732326	+	.	ID=Aspni3p7_000450.t1.cds;Name=Aspni3p7_000450;Parent=Aspni3p7_000450.t1
chr_1_1	AUGUSTUS	CDS	953628	954892	9.10128916068	+	.	ID=Aspni3p7_000450.t1.cds;Name=Aspni3p7_000450;Parent=Aspni3p7_000450.t1
chr_1_1	AUGUSTUS	gene	955354	957371	7.0452117276	-	.	Alias=pvr_chr_1_1_033557;ID=Aspni3p7_000451;Name=Aspni3p7_000451;depth=99;locus=L000422;status=Matches RNA-Seq data
chr_1_1	AUGUSTUS	mRNA	955354	957371	7.0452117276	-	.	ID=Aspni3p7_000451.t1;Name=Aspni3p7_000451;Parent=Aspni3p7_000451
chr_1_1	AUGUSTUS	CDS	955354	956328	2.49658488482	-	.	ID=Aspni3p7_000451.t1.cds;Name=Aspni3p7_000451;Parent=Aspni3p7_000451.t1
chr_1_1	AUGUSTUS	CDS	956389	956580	4.97826679258	-	.	ID=Aspni3p7_000451.t1.cds;Name=Aspni3p7_000451;Parent=Aspni3p7_000451.t1
chr_1_1	AUGUSTUS	CDS	956634	957168	1.19872940104	-	.	ID=Aspni3p7_000451.t1.cds;Name=Aspni3p7_000451;Parent=Aspni3p7_000451.t1;status=End mismatch
chr_1_1	AUGUSTUS	CDS	957298	957371	3.78301771358	-	.	ID=Aspni3p7_000451.t1.cds;Name=Aspni3p7_000451;Parent=Aspni3p7_000451.t1
chr_1_1	AUGUSTUS	gene	957839	958948	53148.3155766	+	.	Alias=pvr_chr_1_1_033630;ID=Aspni3p7_000452;Name=Aspni3p7_000452;depth=315;locus=L000423;status=Matches RNA-Seq data
chr_1_1	AUGUSTUS	mRNA	957839	958948	53148.3155766	+	.	ID=Aspni3p7_000452.t1;Name=Aspni3p7_000452;Parent=Aspni3p7_000452
chr_1_1	AUGUSTUS	CDS	957839	957913	9.52417448955	+	.	ID=Aspni3p7_000452.t1.cds;Name=Aspni3p7_000452;Parent=Aspni3p7_000452.t1
chr_1_1	AUGUSTUS	CDS	957970	957980	17.2265495111	+	.	ID=Aspni3p7_000452.t1.cds;Name=Aspni3p7_000452;Parent=Aspni3p7_000452.t1
chr_1_1	AUGUSTUS	CDS	958031	958088	17.7983736081	+	.	ID=Aspni3p7_000452.t1.cds;Name=Aspni3p7_000452;Parent=Aspni3p7_000452.t1
chr_1_1	AUGUSTUS	CDS	958143	958324	19.510987016	+	.	ID=Aspni3p7_000452.t1.cds;Name=Aspni3p7_000452;Parent=Aspni3p7_000452.t1
chr_1_1	AUGUSTUS	CDS	958378	958747	20.984567833	+	.	ID=Aspni3p7_000452.t1.cds;Name=Aspni3p7_000452;Parent=Aspni3p7_000452.t1
chr_1_1	AUGUSTUS	CDS	958796	958948	10.8021586201	+	.	ID=Aspni3p7_000452.t1.cds;Name=Aspni3p7_000452;Parent=Aspni3p7_000452.t1
chr_1_1	AUGUSTUS	gene	959189	960147	23.8151975345	+	.	Alias=pvr_chr_1_1_033652;ID=Aspni3p7_000453;Name=Aspni3p7_000453;depth=311;locus=L000424;status=Matches RNA-Seq data
chr_1_1	AUGUSTUS	mRNA	959189	960147	23.8151975345	+	.	ID=Aspni3p7_000453.t1;Name=Aspni3p7_000453;Parent=Aspni3p7_000453
chr_1_1	AUGUSTUS	CDS	959189	959211	7.46174437959	+	.	ID=Aspni3p7_000453.t1.cds;Name=Aspni3p7_000453;Parent=Aspni3p7_000453.t1
chr_1_1	AUGUSTUS	CDS	959259	960147	9.57491827233	+	.	ID=Aspni3p7_000453.t1.cds;Name=Aspni3p7_000453;Parent=Aspni3p7_000453.t1
chr_1_1	AUGUSTUS	gene	960345	961181	3.40501792116	-	.	Alias=pvr_chr_1_1_033697;ID=Aspni3p7_000454;Name=Aspni3p7_000454;depth=184;locus=L000425;status=Matches RNA-Seq data
chr_1_1	AUGUSTUS	mRNA	960345	961181	3.40501792116	-	.	ID=Aspni3p7_000454.t1;Name=Aspni3p7_000454;Parent=Aspni3p7_000454
chr_1_1	AUGUSTUS	CDS	960345	961181	3.40501792116	-	.	ID=Aspni3p7_000454.t1.cds;Name=Aspni3p7_000454;Parent=Aspni3p7_000454.t1
chr_1_1	AUGUSTUS	gene	961684	966125	36.0264078945	-	.	Alias=pvr_chr_1_1_033723;ID=Aspni3p7_000456;Name=Aspni3p7_000456;depth=163;locus=L000427;status=Matches RNA-Seq data
chr_1_1	AUGUSTUS	mRNA	961684	966125	36.0264078945	-	.	ID=Aspni3p7_000456.t1;Name=Aspni3p7_000456;Parent=Aspni3p7_000456
chr_1_1	AUGUSTUS	CDS	961684	965941	10.5310834163	-	.	ID=Aspni3p7_000456.t1.cds;Name=Aspni3p7_000456;Parent=Aspni3p7_000456.t1
chr_1_1	AUGUSTUS	CDS	966031	966125	10.2628779406	-	.	ID=Aspni3p7_000456.t1.cds;Name=Aspni3p7_000456;Parent=Aspni3p7_000456.t1
chr_1_1	AUGUSTUS	gene	966585	968643	37.9757741586	-	.	Alias=pvr_chr_1_1_033860;ID=Aspni3p7_000457;Name=Aspni3p7_000457;depth=218;locus=L000428;status=Matches RNA-Seq data
chr_1_1	AUGUSTUS	mRNA	966585	968643	37.9757741586	-	.	ID=Aspni3p7_000457.t1;Name=Aspni3p7_000457;Parent=Aspni3p7_000457
chr_1_1	AUGUSTUS	CDS	966585	967848	10.6781578126	-	.	ID=Aspni3p7_000457.t1.cds;Name=Aspni3p7_000457;Parent=Aspni3p7_000457.t1
chr_1_1	AUGUSTUS	CDS	967907	968643	10.6691926149	-	.	ID=Aspni3p7_000457.t1.cds;Name=Aspni3p7_000457;Parent=Aspni3p7_000457.t1
chr_1_1	AUGUSTUS	gene	968909	969949	4245894.26931	+	.	Alias=pvr_chr_1_1_033931;ID=Aspni3p7_000458;Name=Aspni3p7_000458;depth=283;locus=L000429;status=Matches RNA-Seq data
chr_1_1	AUGUSTUS	mRNA	968909	969949	4245894.26931	+	.	ID=Aspni3p7_000458.t1;Name=Aspni3p7_000458;Parent=Aspni3p7_000458
chr_1_1	AUGUSTUS	CDS	968909	968957	10.062003842	+	.	ID=Aspni3p7_000458.t1.cds;Name=Aspni3p7_000458;Parent=Aspni3p7_000458.t1
chr_1_1	AUGUSTUS	CDS	969007	969032	20.0615286153	+	.	ID=Aspni3p7_000458.t1.cds;Name=Aspni3p7_000458;Parent=Aspni3p7_000458.t1
chr_1_1	AUGUSTUS	CDS	969086	969111	19.0728029078	+	.	ID=Aspni3p7_000458.t1.cds;Name=Aspni3p7_000458;Parent=Aspni3p7_000458.t1
chr_1_1	AUGUSTUS	CDS	969163	969201	19.0896060852	+	.	ID=Aspni3p7_000458.t1.cds;Name=Aspni3p7_000458;Parent=Aspni3p7_000458.t1
chr_1_1	AUGUSTUS	CDS	969254	969282	22.1418168922	+	.	ID=Aspni3p7_000458.t1.cds;Name=Aspni3p7_000458;Parent=Aspni3p7_000458.t1
chr_1_1	AUGUSTUS	CDS	969333	969478	22.0610142564	+	.	ID=Aspni3p7_000458.t1.cds;Name=Aspni3p7_000458;Parent=Aspni3p7_000458.t1
chr_1_1	AUGUSTUS	CDS	969528	969601	22.6983334592	+	.	ID=Aspni3p7_000458.t1.cds;Name=Aspni3p7_000458;Parent=Aspni3p7_000458.t1
chr_1_1	AUGUSTUS	CDS	969658	969949	11.3952870068	+	.	ID=Aspni3p7_000458.t1.cds;Name=Aspni3p7_000458;Parent=Aspni3p7_000458.t1
chr_1_1	AUGUSTUS	gene	970115	971244	1246.79560105	-	.	Alias=pvr_chr_1_1_033960;ID=Aspni3p7_000459;Name=Aspni3p7_000459;depth=59;locus=L000430;status=Matches RNA-Seq data
chr_1_1	AUGUSTUS	mRNA	970115	971244	1246.79560105	-	.	ID=Aspni3p7_000459.t1;Name=Aspni3p7_000459;Parent=Aspni3p7_000459
chr_1_1	AUGUSTUS	CDS	970115	970639	10.6235165272	-	.	ID=Aspni3p7_000459.t1.cds;Name=Aspni3p7_000459;Parent=Aspni3p7_000459.t1
chr_1_1	AUGUSTUS	CDS	970743	970794	19.2118882752	-	.	ID=Aspni3p7_000459.t1.cds;Name=Aspni3p7_000459;Parent=Aspni3p7_000459.t1
chr_1_1	AUGUSTUS	CDS	970949	971056	17.6037830662	-	.	ID=Aspni3p7_000459.t1.cds;Name=Aspni3p7_000459;Parent=Aspni3p7_000459.t1
chr_1_1	AUGUSTUS	CDS	971150	971244	9.36946228095	-	.	ID=Aspni3p7_000459.t1.cds;Name=Aspni3p7_000459;Parent=Aspni3p7_000459.t1
chr_1_1	AUGUSTUS	gene	971949	976277	1729177.5219	-	.	Alias=pvr_chr_1_1_033999;ID=Aspni3p7_000461;Name=Aspni3p7_000461;depth=203;locus=L000432;status=Matches RNA-Seq data
chr_1_1	AUGUSTUS	mRNA	971949	976277	1729177.5219	-	.	ID=Aspni3p7_000461.t1;Name=Aspni3p7_000461;Parent=Aspni3p7_000461
chr_1_1	AUGUSTUS	CDS	971949	972041	4.32389971442	-	.	ID=Aspni3p7_000461.t1.cds;Name=Aspni3p7_000461;Parent=Aspni3p7_000461.t1
chr_1_1	AUGUSTUS	CDS	972094	972684	8.00630653004	-	.	ID=Aspni3p7_000461.t1.cds;Name=Aspni3p7_000461;Parent=Aspni3p7_000461.t1
chr_1_1	AUGUSTUS	CDS	972735	972976	8.65119271894	-	.	ID=Aspni3p7_000461.t1.cds;Name=Aspni3p7_000461;Parent=Aspni3p7_000461.t1
chr_1_1	AUGUSTUS	CDS	973037	973428	10.4083948917	-	.	ID=Aspni3p7_000461.t1.cds;Name=Aspni3p7_000461;Parent=Aspni3p7_000461.t1
chr_1_1	AUGUSTUS	CDS	973483	974030	10.771149129	-	.	ID=Aspni3p7_000461.t1.cds;Name=Aspni3p7_000461;Parent=Aspni3p7_000461.t1
chr_1_1	AUGUSTUS	CDS	974089	974191	9.43591779558	-	.	ID=Aspni3p7_000461.t1.cds;Name=Aspni3p7_000461;Parent=Aspni3p7_000461.t1
chr_1_1	AUGUSTUS	CDS	974599	975112	9.6037344176	-	.	ID=Aspni3p7_000461.t1.cds;Name=Aspni3p7_000461;Parent=Aspni3p7_000461.t1
chr_1_1	AUGUSTUS	CDS	975163	975338	9.27449629246	-	.	ID=Aspni3p7_000461.t1.cds;Name=Aspni3p7_000461;Parent=Aspni3p7_000461.t1
chr_1_1	AUGUSTUS	CDS	975399	975574	7.79771598638	-	.	ID=Aspni3p7_000461.t1.cds;Name=Aspni3p7_000461;Parent=Aspni3p7_000461.t1
chr_1_1	AUGUSTUS	CDS	975624	976277	4.02344338434	-	.	ID=Aspni3p7_000461.t1.cds;Name=Aspni3p7_000461;Parent=Aspni3p7_000461.t1
chr_1_1	AUGUSTUS	gene	977958	980263	1422.75900085	+	.	Alias=pvr_chr_1_1_034167;ID=Aspni3p7_000465;Name=Aspni3p7_000465;depth=250;locus=L000436;status=Matches RNA-Seq data
chr_1_1	AUGUSTUS	mRNA	977958	980263	1422.75900085	+	.	ID=Aspni3p7_000465.t1;Name=Aspni3p7_000465;Parent=Aspni3p7_000465
chr_1_1	AUGUSTUS	CDS	977958	977997	9.05240257323	+	.	ID=Aspni3p7_000465.t1.cds;Name=Aspni3p7_000465;Parent=Aspni3p7_000465.t1
chr_1_1	AUGUSTUS	CDS	978061	978277	19.5917180499	+	.	ID=Aspni3p7_000465.t1.cds;Name=Aspni3p7_000465;Parent=Aspni3p7_000465.t1
chr_1_1	AUGUSTUS	CDS	978349	978731	20.2175375849	+	.	ID=Aspni3p7_000465.t1.cds;Name=Aspni3p7_000465;Parent=Aspni3p7_000465.t1
chr_1_1	AUGUSTUS	CDS	978786	980263	10.7134775844	+	.	ID=Aspni3p7_000465.t1.cds;Name=Aspni3p7_000465;Parent=Aspni3p7_000465.t1
chr_1_1	AUGUSTUS	gene	980688	981884	4.68808833621	-	.	Alias=pvr_chr_1_1_034238;ID=Aspni3p7_000466;Name=Aspni3p7_000466;depth=4;locus=L000437;status=Low expression
chr_1_1	AUGUSTUS	mRNA	980688	981884	4.68808833621	-	.	ID=Aspni3p7_000466.t1;Name=Aspni3p7_000466;Parent=Aspni3p7_000466
chr_1_1	AUGUSTUS	CDS	980688	981082	5.07599665653	-	.	ID=Aspni3p7_000466.t1.cds;Name=Aspni3p7_000466;Parent=Aspni3p7_000466.t1
chr_1_1	AUGUSTUS	CDS	981143	981884	4.61789935401	-	.	ID=Aspni3p7_000466.t1.cds;Name=Aspni3p7_000466;Parent=Aspni3p7_000466.t1
chr_1_1	AUGUSTUS	gene	983937	985262	1.4822775264	+	.	Alias=pvr_chr_1_1_034306;ID=Aspni3p7_000467;Name=Aspni3p7_000467;depth=156;locus=L000438;status=Matches RNA-Seq data
chr_1_1	AUGUSTUS	mRNA	983937	985262	1.4822775264	+	.	ID=Aspni3p7_000467.t1;Name=Aspni3p7_000467;Parent=Aspni3p7_000467
chr_1_1	AUGUSTUS	CDS	983937	985262	1.4822775264	+	.	ID=Aspni3p7_000467.t1.cds;Name=Aspni3p7_000467;Parent=Aspni3p7_000467.t1
chr_1_1	AUGUSTUS	gene	985667	986222	12.0	-	.	Alias=pvr_chr_1_1_034347;ID=Aspni3p7_000468;Name=Aspni3p7_000468;depth=19;locus=L000439;status=Matches RNA-Seq data
chr_1_1	AUGUSTUS	mRNA	985667	986222	12.0	-	.	ID=Aspni3p7_000468.t1;Name=Aspni3p7_000468;Parent=Aspni3p7_000468
chr_1_1	AUGUSTUS	CDS	985667	986042	6.0	-	.	ID=Aspni3p7_000468.t1.cds;Name=Aspni3p7_000468;Parent=Aspni3p7_000468.t1
chr_1_1	AUGUSTUS	CDS	986101	986222	6.0	-	.	ID=Aspni3p7_000468.t1.cds;Name=Aspni3p7_000468;Parent=Aspni3p7_000468.t1
chr_1_1	AUGUSTUS	gene	987411	988285	2.11044452994	+	.	Alias=pvr_chr_1_1_034383;ID=Aspni3p7_000469;Name=Aspni3p7_000469;depth=0;locus=L000440;status=Low expression
chr_1_1	AUGUSTUS	mRNA	987411	988285	2.11044452994	+	.	ID=Aspni3p7_000469.t1;Name=Aspni3p7_000469;Parent=Aspni3p7_000469
chr_1_1	AUGUSTUS	CDS	987411	987584	2.65543071162	+	.	ID=Aspni3p7_000469.t1.cds;Name=Aspni3p7_000469;Parent=Aspni3p7_000469.t1
chr_1_1	AUGUSTUS	CDS	987653	988285	2.64921809824	+	.	ID=Aspni3p7_000469.t1.cds;Name=Aspni3p7_000469;Parent=Aspni3p7_000469.t1
chr_1_1	AUGUSTUS	gene	990006	990483	1.662	-	.	Alias=pvr_chr_1_1_034457;ID=Aspni3p7_000470;Name=Aspni3p7_000470;depth=7;locus=L000441;status=Low expression
chr_1_1	AUGUSTUS	mRNA	990006	990483	1.662	-	.	ID=Aspni3p7_000470.t1;Name=Aspni3p7_000470;Parent=Aspni3p7_000470
chr_1_1	AUGUSTUS	CDS	990006	990201	3.0	-	.	ID=Aspni3p7_000470.t1.cds;Name=Aspni3p7_000470;Parent=Aspni3p7_000470.t1
chr_1_1	AUGUSTUS	CDS	990262	990293	3.0	-	.	ID=Aspni3p7_000470.t1.cds;Name=Aspni3p7_000470;Parent=Aspni3p7_000470.t1
chr_1_1	AUGUSTUS	CDS	990355	990483	3.0	-	.	ID=Aspni3p7_000470.t1.cds;Name=Aspni3p7_000470;Parent=Aspni3p7_000470.t1
chr_1_1	AUGUSTUS	gene	991776	993258	3291.19686312	+	.	Alias=pvr_chr_1_1_034496;ID=Aspni3p7_000471;Name=Aspni3p7_000471;depth=54;locus=L000442;status=Matches RNA-Seq data
chr_1_1	AUGUSTUS	mRNA	991776	993258	3291.19686312	+	.	ID=Aspni3p7_000471.t1;Name=Aspni3p7_000471;Parent=Aspni3p7_000471
chr_1_1	AUGUSTUS	CDS	991776	992020	8.22441705156	+	.	ID=Aspni3p7_000471.t1.cds;Name=Aspni3p7_000471;Parent=Aspni3p7_000471.t1
chr_1_1	AUGUSTUS	CDS	992084	992418	13.5437556655	+	.	ID=Aspni3p7_000471.t1.cds;Name=Aspni3p7_000471;Parent=Aspni3p7_000471.t1
chr_1_1	AUGUSTUS	CDS	992480	992784	15.7177682606	+	.	ID=Aspni3p7_000471.t1.cds;Name=Aspni3p7_000471;Parent=Aspni3p7_000471.t1
chr_1_1	AUGUSTUS	CDS	992840	993005	16.4775865601	+	.	ID=Aspni3p7_000471.t1.cds;Name=Aspni3p7_000471;Parent=Aspni3p7_000471.t1
chr_1_1	AUGUSTUS	CDS	993065	993258	9.24081255804	+	.	ID=Aspni3p7_000471.t1.cds;Name=Aspni3p7_000471;Parent=Aspni3p7_000471.t1
chr_1_1	AUGUSTUS	gene	993555	994186	18.3081137658	-	.	Alias=pvr_chr_1_1_034574;ID=Aspni3p7_000472;Name=Aspni3p7_000472;depth=2175;locus=L000443;status=Matches RNA-Seq data
chr_1_1	AUGUSTUS	mRNA	993555	994186	18.3081137658	-	.	ID=Aspni3p7_000472.t1;Name=Aspni3p7_000472;Parent=Aspni3p7_000472
chr_1_1	AUGUSTUS	CDS	993555	993983	7.3266433347	-	.	ID=Aspni3p7_000472.t1.cds;Name=Aspni3p7_000472;Parent=Aspni3p7_000472.t1
chr_1_1	AUGUSTUS	CDS	994055	994186	7.49652177513	-	.	ID=Aspni3p7_000472.t1.cds;Name=Aspni3p7_000472;Parent=Aspni3p7_000472.t1
chr_1_1	AUGUSTUS	gene	994680	996197	20.6441251433	-	.	Alias=pvr_chr_1_1_034619;ID=Aspni3p7_000474;Name=Aspni3p7_000474;depth=436;locus=L000445;status=Matches RNA-Seq data
chr_1_1	AUGUSTUS	mRNA	994680	996197	20.6441251433	-	.	ID=Aspni3p7_000474.t1;Name=Aspni3p7_000474;Parent=Aspni3p7_000474
chr_1_1	AUGUSTUS	CDS	994680	995855	7.91176346154	-	.	ID=Aspni3p7_000474.t1.cds;Name=Aspni3p7_000474;Parent=Aspni3p7_000474.t1
chr_1_1	AUGUSTUS	CDS	995907	996197	7.82788511451	-	.	ID=Aspni3p7_000474.t1.cds;Name=Aspni3p7_000474;Parent=Aspni3p7_000474.t1
chr_1_1	AUGUSTUS	gene	998243	1000024	28.5149009806	-	.	Alias=pvr_chr_1_1_034739;ID=Aspni3p7_000476;Name=Aspni3p7_000476;depth=1026;locus=L000447;status=Matches RNA-Seq data
chr_1_1	AUGUSTUS	mRNA	998243	1000024	28.5149009806	-	.	ID=Aspni3p7_000476.t1;Name=Aspni3p7_000476;Parent=Aspni3p7_000476
chr_1_1	AUGUSTUS	CDS	998243	998665	9.22904853978	-	.	ID=Aspni3p7_000476.t1.cds;Name=Aspni3p7_000476;Parent=Aspni3p7_000476.t1
chr_1_1	AUGUSTUS	CDS	998900	1000024	9.26907064941	-	.	ID=Aspni3p7_000476.t1.cds;Name=Aspni3p7_000476;Parent=Aspni3p7_000476.t1
chr_1_1	AUGUSTUS	gene	1001431	1002770	83.8809225747	+	.	Alias=pvr_chr_1_1_034831;ID=Aspni3p7_000478;Name=Aspni3p7_000478;depth=1894;locus=L000449;status=Matches RNA-Seq data
chr_1_1	AUGUSTUS	mRNA	1001431	1002770	83.8809225747	+	.	ID=Aspni3p7_000478.t1;Name=Aspni3p7_000478;Parent=Aspni3p7_000478
chr_1_1	AUGUSTUS	CDS	1001431	1001614	7.93924891383	+	.	ID=Aspni3p7_000478.t1.cds;Name=Aspni3p7_000478;Parent=Aspni3p7_000478.t1
chr_1_1	AUGUSTUS	CDS	1001677	1002693	14.211021661	+	.	ID=Aspni3p7_000478.t1.cds;Name=Aspni3p7_000478;Parent=Aspni3p7_000478.t1
chr_1_1	AUGUSTUS	CDS	1002748	1002770	6.69115342545	+	.	ID=Aspni3p7_000478.t1.cds;Name=Aspni3p7_000478;Parent=Aspni3p7_000478.t1
chr_1_1	AUGUSTUS	gene	1008651	1009119	29.1244760526	+	.	Alias=pvr_chr_1_1_035018;ID=Aspni3p7_000480;Name=Aspni3p7_000480;depth=839;locus=L000451;status=Matches RNA-Seq data
chr_1_1	AUGUSTUS	mRNA	1008651	1009119	29.1244760526	+	.	ID=Aspni3p7_000480.t1;Name=Aspni3p7_000480;Parent=Aspni3p7_000480
chr_1_1	AUGUSTUS	CDS	1008651	1009001	9.45237595974	+	.	ID=Aspni3p7_000480.t1.cds;Name=Aspni3p7_000480;Parent=Aspni3p7_000480.t1
chr_1_1	AUGUSTUS	CDS	1009069	1009119	9.24354136248	+	.	ID=Aspni3p7_000480.t1.cds;Name=Aspni3p7_000480;Parent=Aspni3p7_000480.t1
chr_1_1	AUGUSTUS	gene	1009273	1010175	4.83388704318	-	.	Alias=pvr_chr_1_1_035033;ID=Aspni3p7_000481;Name=Aspni3p7_000481;depth=70;locus=L000452;status=Matches RNA-Seq data
chr_1_1	AUGUSTUS	mRNA	1009273	1010175	4.83388704318	-	.	ID=Aspni3p7_000481.t1;Name=Aspni3p7_000481;Parent=Aspni3p7_000481
chr_1_1	AUGUSTUS	CDS	1009273	1010175	4.83388704318	-	.	ID=Aspni3p7_000481.t1.cds;Name=Aspni3p7_000481;Parent=Aspni3p7_000481.t1
chr_1_1	AUGUSTUS	gene	1010947	1012441	1615.57251912	+	.	Alias=pvr_chr_1_1_035071;ID=Aspni3p7_000482;Name=Aspni3p7_000482;depth=92;locus=L000453;status=Matches RNA-Seq data
chr_1_1	AUGUSTUS	mRNA	1010947	1012441	1615.57251912	+	.	ID=Aspni3p7_000482.t1;Name=Aspni3p7_000482;Parent=Aspni3p7_000482
chr_1_1	AUGUSTUS	CDS	1010947	1011182	10.2269297179	+	.	ID=Aspni3p7_000482.t1.cds;Name=Aspni3p7_000482;Parent=Aspni3p7_000482.t1
chr_1_1	AUGUSTUS	CDS	1011247	1011668	20.583873427	+	.	ID=Aspni3p7_000482.t1.cds;Name=Aspni3p7_000482;Parent=Aspni3p7_000482.t1
chr_1_1	AUGUSTUS	CDS	1011731	1011855	20.7816097002	+	.	ID=Aspni3p7_000482.t1.cds;Name=Aspni3p7_000482;Parent=Aspni3p7_000482.t1
chr_1_1	AUGUSTUS	CDS	1011908	1012441	9.97099878309	+	.	ID=Aspni3p7_000482.t1.cds;Name=Aspni3p7_000482;Parent=Aspni3p7_000482.t1
chr_1_1	AUGUSTUS	gene	1012834	1015628	2.87018262872	+	.	Alias=rt_000121.10;ID=Aspni3p7_000483;Name=Aspni3p7_000483;depth=4;locus=L000454;status=Low expression
chr_1_1	AUGUSTUS	mRNA	1012834	1015628	2.87018262872	+	.	ID=Aspni3p7_000483.t1;Name=Aspni3p7_000483;Parent=Aspni3p7_000483
chr_1_1	AUGUSTUS	CDS	1012834	1013320	1.56491202366	+	0	ID=Aspni3p7_000483.t1.cds;Name=Aspni3p7_000483;Parent=Aspni3p7_000483.t1
chr_1_1	AUGUSTUS	CDS	1013408	1013789	1.67483418346	+	2	ID=Aspni3p7_000483.t1.cds;Name=Aspni3p7_000483;Parent=Aspni3p7_000483.t1
chr_1_1	AUGUSTUS	CDS	1013851	1014215	1.67257438942	+	1	ID=Aspni3p7_000483.t1.cds;Name=Aspni3p7_000483;Parent=Aspni3p7_000483.t1
chr_1_1	AUGUSTUS	CDS	1015324	1015390	1.09121692919	+	2	ID=Aspni3p7_000483.t1.cds;Name=Aspni3p7_000483;Parent=Aspni3p7_000483.t1
chr_1_1	AUGUSTUS	CDS	1015481	1015628	1.0	+	1	ID=Aspni3p7_000483.t1.cds;Name=Aspni3p7_000483;Parent=Aspni3p7_000483.t1
chr_1_1	AUGUSTUS	gene	1017277	1017588	0.6	+	.	Alias=rt_000121.11;ID=Aspni3p7_000486;Name=Aspni3p7_000486;depth=9;locus=L000457;status=Low expression
chr_1_1	AUGUSTUS	mRNA	1017277	1017588	0.6	+	.	ID=Aspni3p7_000486.t1;Name=Aspni3p7_000486;Parent=Aspni3p7_000486
chr_1_1	AUGUSTUS	CDS	1017277	1017358	1.0	+	0	ID=Aspni3p7_000486.t1.cds;Name=Aspni3p7_000486;Parent=Aspni3p7_000486.t1
chr_1_1	AUGUSTUS	CDS	1017425	1017588	1.0	+	2	ID=Aspni3p7_000486.t1.cds;Name=Aspni3p7_000486;Parent=Aspni3p7_000486.t1
chr_1_1	AUGUSTUS	gene	1022606	1024651	29.3144556559	-	.	Alias=pvr_chr_1_1_035375;ID=Aspni3p7_000489;Name=Aspni3p7_000489;depth=171;locus=L000460;status=Matches RNA-Seq data
chr_1_1	AUGUSTUS	mRNA	1022606	1024651	29.3144556559	-	.	ID=Aspni3p7_000489.t1;Name=Aspni3p7_000489;Parent=Aspni3p7_000489
chr_1_1	AUGUSTUS	CDS	1022606	1024435	10.1380423446	-	.	ID=Aspni3p7_000489.t1.cds;Name=Aspni3p7_000489;Parent=Aspni3p7_000489.t1
chr_1_1	AUGUSTUS	CDS	1024487	1024651	8.6745906141	-	.	ID=Aspni3p7_000489.t1.cds;Name=Aspni3p7_000489;Parent=Aspni3p7_000489.t1
chr_1_1	AUGUSTUS	gene	1029128	1030752	13884.1217281	+	.	Alias=pvr_chr_1_1_035575;ID=Aspni3p7_000497;Name=Aspni3p7_000497;depth=879;locus=L000468;status=Matches RNA-Seq data
chr_1_1	AUGUSTUS	mRNA	1029128	1030752	13884.1217281	+	.	ID=Aspni3p7_000497.t1;Name=Aspni3p7_000497;Parent=Aspni3p7_000497
chr_1_1	AUGUSTUS	CDS	1029128	1029219	4.45521521346	+	.	ID=Aspni3p7_000497.t1.cds;Name=Aspni3p7_000497;Parent=Aspni3p7_000497.t1
chr_1_1	AUGUSTUS	CDS	1029278	1029480	8.06547667563	+	.	ID=Aspni3p7_000497.t1.cds;Name=Aspni3p7_000497;Parent=Aspni3p7_000497.t1
chr_1_1	AUGUSTUS	CDS	1029536	1029946	14.2528328855	+	.	ID=Aspni3p7_000497.t1.cds;Name=Aspni3p7_000497;Parent=Aspni3p7_000497.t1
chr_1_1	AUGUSTUS	CDS	1029994	1030069	11.4809156339	+	.	ID=Aspni3p7_000497.t1.cds;Name=Aspni3p7_000497;Parent=Aspni3p7_000497.t1
chr_1_1	AUGUSTUS	CDS	1030118	1030435	12.4854906613	+	.	ID=Aspni3p7_000497.t1.cds;Name=Aspni3p7_000497;Parent=Aspni3p7_000497.t1
chr_1_1	AUGUSTUS	CDS	1030495	1030664	15.1660645234	+	.	ID=Aspni3p7_000497.t1.cds;Name=Aspni3p7_000497;Parent=Aspni3p7_000497.t1
chr_1_1	AUGUSTUS	CDS	1030727	1030752	9.0905671944	+	.	ID=Aspni3p7_000497.t1.cds;Name=Aspni3p7_000497;Parent=Aspni3p7_000497.t1
chr_1_1	AUGUSTUS	gene	1036839	1037414	3.73958333334	+	.	Alias=pvr_chr_1_1_035791;ID=Aspni3p7_000501;Name=Aspni3p7_000501;depth=213;locus=L000472;status=Matches RNA-Seq data
chr_1_1	AUGUSTUS	mRNA	1036839	1037414	3.73958333334	+	.	ID=Aspni3p7_000501.t1;Name=Aspni3p7_000501;Parent=Aspni3p7_000501
chr_1_1	AUGUSTUS	CDS	1036839	1037414	3.73958333334	+	.	ID=Aspni3p7_000501.t1.cds;Name=Aspni3p7_000501;Parent=Aspni3p7_000501.t1
chr_1_1	AUGUSTUS	gene	1041348	1042270	156.77102213	+	.	Alias=pvr_chr_1_1_035937;ID=Aspni3p7_000506;Name=Aspni3p7_000506;depth=433;locus=L000477;status=Matches RNA-Seq data
chr_1_1	AUGUSTUS	mRNA	1041348	1042270	156.77102213	+	.	ID=Aspni3p7_000506.t1;Name=Aspni3p7_000506;Parent=Aspni3p7_000506
chr_1_1	AUGUSTUS	CDS	1041348	1041497	9.57974915868	+	.	ID=Aspni3p7_000506.t1.cds;Name=Aspni3p7_000506;Parent=Aspni3p7_000506.t1
chr_1_1	AUGUSTUS	CDS	1041558	1042118	17.5448230244	+	.	ID=Aspni3p7_000506.t1.cds;Name=Aspni3p7_000506;Parent=Aspni3p7_000506.t1
chr_1_1	AUGUSTUS	CDS	1042172	1042270	8.39469980001	+	.	ID=Aspni3p7_000506.t1.cds;Name=Aspni3p7_000506;Parent=Aspni3p7_000506.t1
chr_1_1	AUGUSTUS	gene	1042561	1043922	146.530759276	+	.	Alias=pvr_chr_1_1_035966;ID=Aspni3p7_000507;Name=Aspni3p7_000507;depth=81;locus=L000478;status=Matches RNA-Seq data
chr_1_1	AUGUSTUS	mRNA	1042561	1043922	146.530759276	+	.	ID=Aspni3p7_000507.t1;Name=Aspni3p7_000507;Parent=Aspni3p7_000507
chr_1_1	AUGUSTUS	CDS	1042561	1042566	9.38510095041	+	.	ID=Aspni3p7_000507.t1.cds;Name=Aspni3p7_000507;Parent=Aspni3p7_000507.t1
chr_1_1	AUGUSTUS	CDS	1042615	1042959	15.8499154601	+	.	ID=Aspni3p7_000507.t1.cds;Name=Aspni3p7_000507;Parent=Aspni3p7_000507.t1
chr_1_1	AUGUSTUS	CDS	1043035	1043922	8.86554443451	+	.	ID=Aspni3p7_000507.t1.cds;Name=Aspni3p7_000507;Parent=Aspni3p7_000507.t1
chr_1_1	AUGUSTUS	gene	1045269	1047133	173.101811469	-	.	Alias=pvr_chr_1_1_036082;ID=Aspni3p7_000510;Name=Aspni3p7_000510;depth=120;locus=L000481;status=Matches RNA-Seq data
chr_1_1	AUGUSTUS	mRNA	1045269	1047133	173.101811469	-	.	ID=Aspni3p7_000510.t1;Name=Aspni3p7_000510;Parent=Aspni3p7_000510
chr_1_1	AUGUSTUS	CDS	1045269	1045902	9.51807740739	-	.	ID=Aspni3p7_000510.t1.cds;Name=Aspni3p7_000510;Parent=Aspni3p7_000510.t1
chr_1_1	AUGUSTUS	CDS	1045955	1046224	17.1089861186	-	.	ID=Aspni3p7_000510.t1.cds;Name=Aspni3p7_000510;Parent=Aspni3p7_000510.t1
chr_1_1	AUGUSTUS	CDS	1046280	1047133	9.56688637098	-	.	ID=Aspni3p7_000510.t1.cds;Name=Aspni3p7_000510;Parent=Aspni3p7_000510.t1
chr_1_1	AUGUSTUS	gene	1051379	1054171	0.985428953634	+	.	Alias=pvr_chr_1_1_036220;ID=Aspni3p7_000515;Name=Aspni3p7_000515;depth=9;locus=L000485;status=Low expression
chr_1_1	AUGUSTUS	mRNA	1051379	1054171	0.985428953634	+	.	ID=Aspni3p7_000515.t1;Name=Aspni3p7_000515;Parent=Aspni3p7_000515
chr_1_1	AUGUSTUS	CDS	1051379	1052701	1.00337265708	+	.	ID=Aspni3p7_000515.t1.cds;Name=Aspni3p7_000515;Parent=Aspni3p7_000515.t1
chr_1_1	AUGUSTUS	CDS	1052999	1054171	1.63686101849	+	.	ID=Aspni3p7_000515.t1.cds;Name=Aspni3p7_000515;Parent=Aspni3p7_000515.t1
chr_1_1	AUGUSTUS	gene	1054950	1058444	16.3724772461	-	.	Alias=pvr_chr_1_1_036308;ID=Aspni3p7_000516;Name=Aspni3p7_000516;depth=121;locus=L000486;status=Matches RNA-Seq data
chr_1_1	AUGUSTUS	mRNA	1054950	1058444	16.3724772461	-	.	ID=Aspni3p7_000516.t1;Name=Aspni3p7_000516;Parent=Aspni3p7_000516
chr_1_1	AUGUSTUS	CDS	1054950	1058160	7.52700940056	-	.	ID=Aspni3p7_000516.t1.cds;Name=Aspni3p7_000516;Parent=Aspni3p7_000516.t1
chr_1_1	AUGUSTUS	CDS	1058230	1058444	6.52549095192	-	.	ID=Aspni3p7_000516.t1.cds;Name=Aspni3p7_000516;Parent=Aspni3p7_000516.t1
chr_1_1	AUGUSTUS	gene	1059800	1060255	5.33881578948	-	.	Alias=pvr_chr_1_1_036431;ID=Aspni3p7_000519;Name=Aspni3p7_000519;depth=109;locus=L000489;status=Matches RNA-Seq data
chr_1_1	AUGUSTUS	mRNA	1059800	1060255	5.33881578948	-	.	ID=Aspni3p7_000519.t1;Name=Aspni3p7_000519;Parent=Aspni3p7_000519
chr_1_1	AUGUSTUS	CDS	1059800	1060255	5.33881578948	-	.	ID=Aspni3p7_000519.t1.cds;Name=Aspni3p7_000519;Parent=Aspni3p7_000519.t1
chr_1_1	AUGUSTUS	gene	1061537	1062316	1.0	+	.	Alias=pvr_chr_1_1_036497;ID=Aspni3p7_000520;Name=Aspni3p7_000520;depth=91;locus=L000490;status=Matches RNA-Seq data
chr_1_1	AUGUSTUS	mRNA	1061537	1062316	1.0	+	.	ID=Aspni3p7_000520.t1;Name=Aspni3p7_000520;Parent=Aspni3p7_000520
chr_1_1	AUGUSTUS	CDS	1061537	1062316	1.0	+	.	ID=Aspni3p7_000520.t1.cds;Name=Aspni3p7_000520;Parent=Aspni3p7_000520.t1
chr_1_1	AUGUSTUS	gene	1064356	1066246	268.805857025	+	.	Alias=pvr_chr_1_1_036590;ID=Aspni3p7_000524;Name=Aspni3p7_000524;depth=678;locus=L000494;status=Matches RNA-Seq data
chr_1_1	AUGUSTUS	mRNA	1064356	1066246	268.805857025	+	.	ID=Aspni3p7_000524.t1;Name=Aspni3p7_000524;Parent=Aspni3p7_000524
chr_1_1	AUGUSTUS	CDS	1064356	1064419	5.8609119993	+	.	ID=Aspni3p7_000524.t1.cds;Name=Aspni3p7_000524;Parent=Aspni3p7_000524.t1
chr_1_1	AUGUSTUS	CDS	1064633	1064880	10.8808802926	+	.	ID=Aspni3p7_000524.t1.cds;Name=Aspni3p7_000524;Parent=Aspni3p7_000524.t1
chr_1_1	AUGUSTUS	CDS	1064947	1065385	12.9098441006	+	.	ID=Aspni3p7_000524.t1.cds;Name=Aspni3p7_000524;Parent=Aspni3p7_000524.t1
chr_1_1	AUGUSTUS	CDS	1065447	1066246	8.81560780641	+	.	ID=Aspni3p7_000524.t1.cds;Name=Aspni3p7_000524;Parent=Aspni3p7_000524.t1
chr_1_1	AUGUSTUS	gene	1067989	1070968	7671.91926804	-	.	Alias=pvr_chr_1_1_036691;ID=Aspni3p7_000527;Name=Aspni3p7_000527;depth=136;locus=L000497;status=Matches RNA-Seq data
chr_1_1	AUGUSTUS	mRNA	1067989	1070968	7671.91926804	-	.	ID=Aspni3p7_000527.t1;Name=Aspni3p7_000527;Parent=Aspni3p7_000527
chr_1_1	AUGUSTUS	CDS	1067989	1068091	10.5504440949	-	.	ID=Aspni3p7_000527.t1.cds;Name=Aspni3p7_000527;Parent=Aspni3p7_000527.t1
chr_1_1	AUGUSTUS	CDS	1068158	1068327	20.972134825	-	.	ID=Aspni3p7_000527.t1.cds;Name=Aspni3p7_000527;Parent=Aspni3p7_000527.t1
chr_1_1	AUGUSTUS	CDS	1068396	1070698	20.7324454123	-	.	ID=Aspni3p7_000527.t1.cds;Name=Aspni3p7_000527;Parent=Aspni3p7_000527.t1
chr_1_1	AUGUSTUS	CDS	1070751	1070866	20.4532617774	-	.	ID=Aspni3p7_000527.t1.cds;Name=Aspni3p7_000527;Parent=Aspni3p7_000527.t1
chr_1_1	AUGUSTUS	CDS	1070964	1070968	6.62311893444	-	.	ID=Aspni3p7_000527.t1.cds;Name=Aspni3p7_000527;Parent=Aspni3p7_000527.t1
chr_1_1	AUGUSTUS	gene	1071739	1073630	269.87530962	+	.	Alias=pvr_chr_1_1_036822;ID=Aspni3p7_000528;Name=Aspni3p7_000528;depth=103;locus=L000498;status=Matches RNA-Seq data
chr_1_1	AUGUSTUS	mRNA	1071739	1073630	269.87530962	+	.	ID=Aspni3p7_000528.t1;Name=Aspni3p7_000528;Parent=Aspni3p7_000528
chr_1_1	AUGUSTUS	CDS	1071739	1071854	6.0330804889	+	.	ID=Aspni3p7_000528.t1.cds;Name=Aspni3p7_000528;Parent=Aspni3p7_000528.t1
chr_1_1	AUGUSTUS	CDS	1071935	1071989	12.4440836705	+	.	ID=Aspni3p7_000528.t1.cds;Name=Aspni3p7_000528;Parent=Aspni3p7_000528.t1
chr_1_1	AUGUSTUS	CDS	1072058	1073519	8.48249676178	+	.	ID=Aspni3p7_000528.t1.cds;Name=Aspni3p7_000528;Parent=Aspni3p7_000528.t1
chr_1_1	AUGUSTUS	CDS	1073623	1073630	3.39021621052	+	.	ID=Aspni3p7_000528.t1.cds;Name=Aspni3p7_000528;Parent=Aspni3p7_000528.t1
chr_1_1	AUGUSTUS	gene	1074004	1075988	63.7617681294	-	.	Alias=pvr_chr_1_1_036883;ID=Aspni3p7_000529;Name=Aspni3p7_000529;depth=308;locus=L000499;status=Matches RNA-Seq data
chr_1_1	AUGUSTUS	mRNA	1074004	1075988	63.7617681294	-	.	ID=Aspni3p7_000529.t1;Name=Aspni3p7_000529;Parent=Aspni3p7_000529
chr_1_1	AUGUSTUS	CDS	1074004	1075075	10.8508809232	-	.	ID=Aspni3p7_000529.t1.cds;Name=Aspni3p7_000529;Parent=Aspni3p7_000529.t1
chr_1_1	AUGUSTUS	CDS	1075129	1075288	10.1806485498	-	.	ID=Aspni3p7_000529.t1.cds;Name=Aspni3p7_000529;Parent=Aspni3p7_000529.t1
chr_1_1	AUGUSTUS	CDS	1075871	1075988	5.19472328427	-	.	ID=Aspni3p7_000529.t1.cds;Name=Aspni3p7_000529;Parent=Aspni3p7_000529.t1
chr_1_1	AUGUSTUS	gene	1076875	1078413	25.2744492608	+	.	Alias=pvr_chr_1_1_036976;ID=Aspni3p7_000532;Name=Aspni3p7_000532;depth=129;locus=L000502;status=Matches RNA-Seq data
chr_1_1	AUGUSTUS	mRNA	1076875	1078413	25.2744492608	+	.	ID=Aspni3p7_000532.t1;Name=Aspni3p7_000532;Parent=Aspni3p7_000532
chr_1_1	AUGUSTUS	CDS	1076875	1076973	8.43487508829	+	.	ID=Aspni3p7_000532.t1.cds;Name=Aspni3p7_000532;Parent=Aspni3p7_000532.t1
chr_1_1	AUGUSTUS	CDS	1077040	1078413	8.98926741519	+	.	ID=Aspni3p7_000532.t1.cds;Name=Aspni3p7_000532;Parent=Aspni3p7_000532.t1
chr_1_1	AUGUSTUS	gene	1079046	1080296	3.02637889688	-	.	Alias=pvr_chr_1_1_037046;ID=Aspni3p7_000534;Name=Aspni3p7_000534;depth=79;locus=L000504;status=Matches RNA-Seq data
chr_1_1	AUGUSTUS	mRNA	1079046	1080296	3.02637889688	-	.	ID=Aspni3p7_000534.t1;Name=Aspni3p7_000534;Parent=Aspni3p7_000534
chr_1_1	AUGUSTUS	CDS	1079046	1080296	3.02637889688	-	.	ID=Aspni3p7_000534.t1.cds;Name=Aspni3p7_000534;Parent=Aspni3p7_000534.t1
chr_1_1	AUGUSTUS	gene	1083494	1087122	47444.5797216	+	.	Alias=pvr_chr_1_1_037181;ID=Aspni3p7_000538;Name=Aspni3p7_000538;depth=293;locus=L000507;status=Matches RNA-Seq data
chr_1_1	AUGUSTUS	mRNA	1083494	1087122	47444.5797216	+	.	ID=Aspni3p7_000538.t1;Name=Aspni3p7_000538;Parent=Aspni3p7_000538
chr_1_1	AUGUSTUS	CDS	1083494	1083637	6.81024302115	+	.	ID=Aspni3p7_000538.t1.cds;Name=Aspni3p7_000538;Parent=Aspni3p7_000538.t1
chr_1_1	AUGUSTUS	CDS	1083735	1083779	12.3201931812	+	.	ID=Aspni3p7_000538.t1.cds;Name=Aspni3p7_000538;Parent=Aspni3p7_000538.t1
chr_1_1	AUGUSTUS	CDS	1083855	1084070	12.2120512283	+	.	ID=Aspni3p7_000538.t1.cds;Name=Aspni3p7_000538;Parent=Aspni3p7_000538.t1
chr_1_1	AUGUSTUS	CDS	1084126	1084546	12.3587946778	+	.	ID=Aspni3p7_000538.t1.cds;Name=Aspni3p7_000538;Parent=Aspni3p7_000538.t1
chr_1_1	AUGUSTUS	CDS	1084598	1086085	16.8957271211	+	.	ID=Aspni3p7_000538.t1.cds;Name=Aspni3p7_000538;Parent=Aspni3p7_000538.t1
chr_1_1	AUGUSTUS	CDS	1086146	1086897	17.3394576974	+	.	ID=Aspni3p7_000538.t1.cds;Name=Aspni3p7_000538;Parent=Aspni3p7_000538.t1
chr_1_1	AUGUSTUS	CDS	1086961	1087122	9.3230255166	+	.	ID=Aspni3p7_000538.t1.cds;Name=Aspni3p7_000538;Parent=Aspni3p7_000538.t1
chr_1_1	AUGUSTUS	gene	1088155	1090176	1252.39340559	+	.	Alias=pvr_chr_1_1_037332;ID=Aspni3p7_000540;Name=Aspni3p7_000540;depth=132;locus=L000509;status=Matches RNA-Seq data
chr_1_1	AUGUSTUS	mRNA	1088155	1090176	1252.39340559	+	.	ID=Aspni3p7_000540.t1;Name=Aspni3p7_000540;Parent=Aspni3p7_000540
chr_1_1	AUGUSTUS	CDS	1088155	1088362	5.18805241401	+	.	ID=Aspni3p7_000540.t1.cds;Name=Aspni3p7_000540;Parent=Aspni3p7_000540.t1
chr_1_1	AUGUSTUS	CDS	1088470	1089114	12.4384227028	+	.	ID=Aspni3p7_000540.t1.cds;Name=Aspni3p7_000540;Parent=Aspni3p7_000540.t1
chr_1_1	AUGUSTUS	CDS	1089165	1089329	14.9512820771	+	.	ID=Aspni3p7_000540.t1.cds;Name=Aspni3p7_000540;Parent=Aspni3p7_000540.t1
chr_1_1	AUGUSTUS	CDS	1089377	1089545	15.1041002317	+	.	ID=Aspni3p7_000540.t1.cds;Name=Aspni3p7_000540;Parent=Aspni3p7_000540.t1
chr_1_1	AUGUSTUS	CDS	1089600	1090176	6.96117946365	+	.	ID=Aspni3p7_000540.t1.cds;Name=Aspni3p7_000540;Parent=Aspni3p7_000540.t1
chr_1_1	AUGUSTUS	gene	1097736	1100345	5.28735632184	+	.	Alias=pvr_chr_1_1_037562;ID=Aspni3p7_000549;Name=Aspni3p7_000549;depth=15;locus=L000518;status=Matches RNA-Seq data
chr_1_1	AUGUSTUS	mRNA	1097736	1100345	5.28735632184	+	.	ID=Aspni3p7_000549.t1;Name=Aspni3p7_000549;Parent=Aspni3p7_000549
chr_1_1	AUGUSTUS	CDS	1097736	1100345	5.28735632184	+	.	ID=Aspni3p7_000549.t1.cds;Name=Aspni3p7_000549;Parent=Aspni3p7_000549.t1
chr_1_1	AUGUSTUS	gene	1102891	1104621	3.5187752744	-	.	Alias=pvr_chr_1_1_037683;ID=Aspni3p7_000551;Name=Aspni3p7_000551;depth=253;locus=L000520;status=Matches RNA-Seq data
chr_1_1	AUGUSTUS	mRNA	1102891	1104621	3.5187752744	-	.	ID=Aspni3p7_000551.t1;Name=Aspni3p7_000551;Parent=Aspni3p7_000551
chr_1_1	AUGUSTUS	CDS	1102891	1104621	3.5187752744	-	.	ID=Aspni3p7_000551.t1.cds;Name=Aspni3p7_000551;Parent=Aspni3p7_000551.t1
chr_1_1	AUGUSTUS	gene	1107356	1109321	2286377.13342	-	.	Alias=pvr_chr_1_1_037814;ID=Aspni3p7_000555;Name=Aspni3p7_000555;depth=25;locus=L000521;status=Matches RNA-Seq data
chr_1_1	AUGUSTUS	mRNA	1107356	1109321	2286377.13342	-	.	ID=Aspni3p7_000555.t1;Name=Aspni3p7_000555;Parent=Aspni3p7_000555
chr_1_1	AUGUSTUS	CDS	1107356	1107552	6.51298160486	-	.	ID=Aspni3p7_000555.t1.cds;Name=Aspni3p7_000555;Parent=Aspni3p7_000555.t1
chr_1_1	AUGUSTUS	CDS	1107609	1107707	12.1754764724	-	.	ID=Aspni3p7_000555.t1.cds;Name=Aspni3p7_000555;Parent=Aspni3p7_000555.t1
chr_1_1	AUGUSTUS	CDS	1107758	1107858	12.7897470717	-	.	ID=Aspni3p7_000555.t1.cds;Name=Aspni3p7_000555;Parent=Aspni3p7_000555.t1
chr_1_1	AUGUSTUS	CDS	1107908	1108106	13.7154757366	-	.	ID=Aspni3p7_000555.t1.cds;Name=Aspni3p7_000555;Parent=Aspni3p7_000555.t1
chr_1_1	AUGUSTUS	CDS	1108163	1108250	14.7327842692	-	.	ID=Aspni3p7_000555.t1.cds;Name=Aspni3p7_000555;Parent=Aspni3p7_000555.t1
chr_1_1	AUGUSTUS	CDS	1108305	1108851	14.3940542946	-	.	ID=Aspni3p7_000555.t1.cds;Name=Aspni3p7_000555;Parent=Aspni3p7_000555.t1
chr_1_1	AUGUSTUS	CDS	1108915	1109189	14.9818067098	-	.	ID=Aspni3p7_000555.t1.cds;Name=Aspni3p7_000555;Parent=Aspni3p7_000555.t1
chr_1_1	AUGUSTUS	CDS	1109250	1109321	6.62196730772	-	.	ID=Aspni3p7_000555.t1.cds;Name=Aspni3p7_000555;Parent=Aspni3p7_000555.t1
chr_1_1	AUGUSTUS	gene	1110803	1112073	15593.7250964	+	.	Alias=pvr_chr_1_1_037907;ID=Aspni3p7_000556;Name=Aspni3p7_000556;depth=14;locus=L000522;status=Matches RNA-Seq data
chr_1_1	AUGUSTUS	mRNA	1110803	1112073	15593.7250964	+	.	ID=Aspni3p7_000556.t1;Name=Aspni3p7_000556;Parent=Aspni3p7_000556
chr_1_1	AUGUSTUS	CDS	1110803	1111103	11.4493015507	+	.	ID=Aspni3p7_000556.t1.cds;Name=Aspni3p7_000556;Parent=Aspni3p7_000556.t1
chr_1_1	AUGUSTUS	CDS	1111169	1111324	21.535556436	+	.	ID=Aspni3p7_000556.t1.cds;Name=Aspni3p7_000556;Parent=Aspni3p7_000556.t1
chr_1_1	AUGUSTUS	CDS	1111399	1111721	21.535556436	+	.	ID=Aspni3p7_000556.t1.cds;Name=Aspni3p7_000556;Parent=Aspni3p7_000556.t1
chr_1_1	AUGUSTUS	CDS	1111796	1111865	21.9307372224	+	.	ID=Aspni3p7_000556.t1.cds;Name=Aspni3p7_000556;Parent=Aspni3p7_000556.t1
chr_1_1	AUGUSTUS	CDS	1111940	1112073	10.8465212747	+	.	ID=Aspni3p7_000556.t1.cds;Name=Aspni3p7_000556;Parent=Aspni3p7_000556.t1
chr_1_1	AUGUSTUS	gene	1114073	1115487	30090.6901372	+	.	Alias=pvr_chr_1_1_038006;ID=Aspni3p7_000557;Name=Aspni3p7_000557;depth=20;locus=L000523;status=Matches RNA-Seq data
chr_1_1	AUGUSTUS	mRNA	1114073	1115487	30090.6901372	+	.	ID=Aspni3p7_000557.t1;Name=Aspni3p7_000557;Parent=Aspni3p7_000557
chr_1_1	AUGUSTUS	CDS	1114073	1114250	6.48348106482	+	.	ID=Aspni3p7_000557.t1.cds;Name=Aspni3p7_000557;Parent=Aspni3p7_000557.t1
chr_1_1	AUGUSTUS	CDS	1114301	1114320	11.0849153006	+	.	ID=Aspni3p7_000557.t1.cds;Name=Aspni3p7_000557;Parent=Aspni3p7_000557.t1
chr_1_1	AUGUSTUS	CDS	1114377	1114413	12.2548349617	+	.	ID=Aspni3p7_000557.t1.cds;Name=Aspni3p7_000557;Parent=Aspni3p7_000557.t1
chr_1_1	AUGUSTUS	CDS	1114464	1114531	12.8529793407	+	.	ID=Aspni3p7_000557.t1.cds;Name=Aspni3p7_000557;Parent=Aspni3p7_000557.t1
chr_1_1	AUGUSTUS	CDS	1114585	1115057	12.4692215119	+	.	ID=Aspni3p7_000557.t1.cds;Name=Aspni3p7_000557;Parent=Aspni3p7_000557.t1
chr_1_1	AUGUSTUS	CDS	1115121	1115487	6.82167279608	+	.	ID=Aspni3p7_000557.t1.cds;Name=Aspni3p7_000557;Parent=Aspni3p7_000557.t1
chr_1_1	AUGUSTUS	gene	1116219	1118276	16.065307742	+	.	Alias=pvr_chr_1_1_038062;ID=Aspni3p7_000558;Name=Aspni3p7_000558;depth=22;locus=L000524;status=Matches RNA-Seq data
[truncated: 57,816 more rows]
