# Supplementary material for: SnowyOwl: accurate prediction of fungal genes by using RNA-Seq and homology information to select among ab initio models
Source: BMC Bioinformatics. 2014 Jul 1;15:229. doi: 10.1186/1471-2105-15-229 (PMC4084796; doi:10.1186/1471-2105-15-229)
Supplement: Additional file 8 — Thela accepted models. SnowyOwl accepted models from Thermomyces lanuginosus. [file 1471-2105-15-229-S8.zip › 1673383000105765_add8.gff3]

##gff-version 3
scaffold00001	AUGUSTUS	gene	1837	3857	12.310789025	+	.	Alias=pvr_scaffold00001_000665;ID=Thela2p7_000002;Name=Thela2p7_000002;depth=743;locus=L000002;status=Matches RNA-Seq data
scaffold00001	AUGUSTUS	mRNA	1837	3857	12.310789025	+	.	ID=Thela2p7_000002.t1;Name=Thela2p7_000002;Parent=Thela2p7_000002
scaffold00001	AUGUSTUS	CDS	1837	3795	6.83359689894	+	.	ID=Thela2p7_000002.t1.cds;Name=Thela2p7_000002;Parent=Thela2p7_000002.t1
scaffold00001	AUGUSTUS	CDS	3849	3857	5.40452818932	+	.	ID=Thela2p7_000002.t1.cds;Name=Thela2p7_000002;Parent=Thela2p7_000002.t1
scaffold00001	AUGUSTUS	gene	4876	8531	16.249940391	-	.	Alias=pvr_scaffold00001_001104;ID=Thela2p7_000005;Name=Thela2p7_000005;depth=230;locus=L000005;status=Matches RNA-Seq data
scaffold00001	AUGUSTUS	mRNA	4876	8531	16.249940391	-	.	ID=Thela2p7_000005.t1;Name=Thela2p7_000005;Parent=Thela2p7_000005
scaffold00001	AUGUSTUS	CDS	4876	6956	2.98495430584	-	.	ID=Thela2p7_000005.t1.cds;Name=Thela2p7_000005;Parent=Thela2p7_000005.t1
scaffold00001	AUGUSTUS	CDS	7003	7426	3.61495918442	-	.	ID=Thela2p7_000005.t1.cds;Name=Thela2p7_000005;Parent=Thela2p7_000005.t1
scaffold00001	AUGUSTUS	CDS	7533	8531	1.50595046458	-	.	ID=Thela2p7_000005.t1.cds;Name=Thela2p7_000005;Parent=Thela2p7_000005.t1
scaffold00001	AUGUSTUS	gene	8865	10813	2672.77758014	+	.	Alias=pvr_scaffold00001_001508;ID=Thela2p7_000007;Name=Thela2p7_000007;depth=263;locus=L000007;status=Matches RNA-Seq data
scaffold00001	AUGUSTUS	mRNA	8865	10813	2672.77758014	+	.	ID=Thela2p7_000007.t1;Name=Thela2p7_000007;Parent=Thela2p7_000007
scaffold00001	AUGUSTUS	CDS	8865	9363	6.86383066587	+	.	ID=Thela2p7_000007.t1.cds;Name=Thela2p7_000007;Parent=Thela2p7_000007.t1
scaffold00001	AUGUSTUS	CDS	9429	9465	14.8406412443	+	.	ID=Thela2p7_000007.t1.cds;Name=Thela2p7_000007;Parent=Thela2p7_000007.t1
scaffold00001	AUGUSTUS	CDS	9524	9643	15.4724380664	+	.	ID=Thela2p7_000007.t1.cds;Name=Thela2p7_000007;Parent=Thela2p7_000007.t1
scaffold00001	AUGUSTUS	CDS	9699	9833	15.3025260775	+	.	ID=Thela2p7_000007.t1.cds;Name=Thela2p7_000007;Parent=Thela2p7_000007.t1
scaffold00001	AUGUSTUS	CDS	9886	10813	8.97649369116	+	.	ID=Thela2p7_000007.t1.cds;Name=Thela2p7_000007;Parent=Thela2p7_000007.t1
scaffold00001	AUGUSTUS	gene	10990	12639	24.5707499088	-	.	Alias=pvr_scaffold00001_001710;ID=Thela2p7_000008;Name=Thela2p7_000008;depth=598;locus=L000008;status=Matches RNA-Seq data
scaffold00001	AUGUSTUS	mRNA	10990	12639	24.5707499088	-	.	ID=Thela2p7_000008.t1;Name=Thela2p7_000008;Parent=Thela2p7_000008
scaffold00001	AUGUSTUS	CDS	10990	12132	9.37157996307	-	.	ID=Thela2p7_000008.t1.cds;Name=Thela2p7_000008;Parent=Thela2p7_000008.t1
scaffold00001	AUGUSTUS	CDS	12187	12639	7.86550933962	-	.	ID=Thela2p7_000008.t1.cds;Name=Thela2p7_000008;Parent=Thela2p7_000008.t1
scaffold00001	AUGUSTUS	gene	13692	15865	87.6190541469	+	.	Alias=pvr_scaffold00001_002137;ID=Thela2p7_000009;Name=Thela2p7_000009;depth=122;locus=L000009;status=Matches RNA-Seq data
scaffold00001	AUGUSTUS	mRNA	13692	15865	87.6190541469	+	.	ID=Thela2p7_000009.t1;Name=Thela2p7_000009;Parent=Thela2p7_000009
scaffold00001	AUGUSTUS	CDS	13692	15456	8.34914888658	+	.	ID=Thela2p7_000009.t1.cds;Name=Thela2p7_000009;Parent=Thela2p7_000009.t1
scaffold00001	AUGUSTUS	CDS	15513	15577	13.0940706533	+	.	ID=Thela2p7_000009.t1.cds;Name=Thela2p7_000009;Parent=Thela2p7_000009.t1
scaffold00001	AUGUSTUS	CDS	15641	15865	7.21313705856	+	.	ID=Thela2p7_000009.t1.cds;Name=Thela2p7_000009;Parent=Thela2p7_000009.t1
scaffold00001	fixgff	gene	16199	17666	92.3075862134	-	.	Alias=gm_000006;ID=Thela2p7_000011;Name=Thela2p7_000011;depth=697;locus=L000011;status=Matches RNA-Seq data
scaffold00001	fixgff	mRNA	16199	17666	92.3075862134	-	.	ID=Thela2p7_000011.t1;Name=Thela2p7_000011;Parent=Thela2p7_000011
scaffold00001	GeneMark.hmm	CDS	16199	16216	4.7749044693	-	0	ID=Thela2p7_000011.t1.cds;Name=Thela2p7_000011;Parent=Thela2p7_000011.t1;gene_id=6_g;transcript_id=6_t
scaffold00001	GeneMark.hmm	CDS	16273	17509	12.2448517752	-	2	ID=Thela2p7_000011.t1.cds;Name=Thela2p7_000011;Parent=Thela2p7_000011.t1;gene_id=6_g;transcript_id=6_t
scaffold00001	GeneMark.hmm	CDS	17566	17666	6.31508450516	-	0	ID=Thela2p7_000011.t1.cds;Name=Thela2p7_000011;Parent=Thela2p7_000011.t1;gene_id=6_g;transcript_id=6_t
scaffold00001	AUGUSTUS	gene	18246	22332	86.3994206685	+	.	Alias=pvr_scaffold00001_002703;ID=Thela2p7_000012;Name=Thela2p7_000012;depth=330;locus=L000012;status=Matches RNA-Seq data
scaffold00001	AUGUSTUS	mRNA	18246	22332	86.3994206685	+	.	ID=Thela2p7_000012.t1;Name=Thela2p7_000012;Parent=Thela2p7_000012
scaffold00001	AUGUSTUS	CDS	18246	18448	5.92673717928	+	.	ID=Thela2p7_000012.t1.cds;Name=Thela2p7_000012;Parent=Thela2p7_000012.t1
scaffold00001	AUGUSTUS	CDS	18504	22152	15.7207523299	+	.	ID=Thela2p7_000012.t1.cds;Name=Thela2p7_000012;Parent=Thela2p7_000012.t1
scaffold00001	AUGUSTUS	CDS	22210	22332	8.34573028563	+	.	ID=Thela2p7_000012.t1.cds;Name=Thela2p7_000012;Parent=Thela2p7_000012.t1
scaffold00001	AUGUSTUS	gene	23037	24059	82.3177456413	+	.	Alias=pvr_scaffold00001_003431;ID=Thela2p7_000013;Name=Thela2p7_000013;depth=563;locus=L000013;status=Matches RNA-Seq data
scaffold00001	AUGUSTUS	mRNA	23037	24059	82.3177456413	+	.	ID=Thela2p7_000013.t1;Name=Thela2p7_000013;Parent=Thela2p7_000013
scaffold00001	AUGUSTUS	CDS	23037	23072	5.07758138217	+	.	ID=Thela2p7_000013.t1.cds;Name=Thela2p7_000013;Parent=Thela2p7_000013.t1
scaffold00001	AUGUSTUS	CDS	23167	23511	7.05036851577	+	.	ID=Thela2p7_000013.t1.cds;Name=Thela2p7_000013;Parent=Thela2p7_000013.t1
scaffold00001	AUGUSTUS	CDS	23569	23728	9.30571497657	+	.	ID=Thela2p7_000013.t1.cds;Name=Thela2p7_000013;Parent=Thela2p7_000013.t1
scaffold00001	AUGUSTUS	CDS	23785	24059	6.67173480804	+	.	ID=Thela2p7_000013.t1.cds;Name=Thela2p7_000013;Parent=Thela2p7_000013.t1
scaffold00001	AUGUSTUS	gene	25041	26494	13.2699183172	+	.	Alias=pvr_scaffold00001_003746;ID=Thela2p7_000014;Name=Thela2p7_000014;depth=478;locus=L000014;status=Matches RNA-Seq data
scaffold00001	AUGUSTUS	mRNA	25041	26494	13.2699183172	+	.	ID=Thela2p7_000014.t1;Name=Thela2p7_000014;Parent=Thela2p7_000014
scaffold00001	AUGUSTUS	CDS	25041	25062	5.61000319578	+	.	ID=Thela2p7_000014.t1.cds;Name=Thela2p7_000014;Parent=Thela2p7_000014.t1
scaffold00001	AUGUSTUS	CDS	25119	26494	4.73080597428	+	.	ID=Thela2p7_000014.t1.cds;Name=Thela2p7_000014;Parent=Thela2p7_000014.t1
scaffold00001	AUGUSTUS	gene	26682	29224	3887.30251182	-	.	Alias=pvr_scaffold00001_004003;ID=Thela2p7_000015;Name=Thela2p7_000015;depth=377;locus=L000015;status=Matches RNA-Seq data
scaffold00001	AUGUSTUS	mRNA	26682	29224	3887.30251182	-	.	ID=Thela2p7_000015.t1;Name=Thela2p7_000015;Parent=Thela2p7_000015
scaffold00001	AUGUSTUS	CDS	26682	27419	7.11335049777	-	.	ID=Thela2p7_000015.t1.cds;Name=Thela2p7_000015;Parent=Thela2p7_000015.t1
scaffold00001	AUGUSTUS	CDS	27474	27665	10.6936148982	-	.	ID=Thela2p7_000015.t1.cds;Name=Thela2p7_000015;Parent=Thela2p7_000015.t1
scaffold00001	AUGUSTUS	CDS	27730	27835	10.9523967354	-	.	ID=Thela2p7_000015.t1.cds;Name=Thela2p7_000015;Parent=Thela2p7_000015.t1
scaffold00001	AUGUSTUS	CDS	27885	28139	9.84123199611	-	.	ID=Thela2p7_000015.t1.cds;Name=Thela2p7_000015;Parent=Thela2p7_000015.t1
scaffold00001	AUGUSTUS	CDS	28193	28457	8.11308314829	-	.	ID=Thela2p7_000015.t1.cds;Name=Thela2p7_000015;Parent=Thela2p7_000015.t1
scaffold00001	AUGUSTUS	CDS	28514	28694	8.67685798497	-	.	ID=Thela2p7_000015.t1.cds;Name=Thela2p7_000015;Parent=Thela2p7_000015.t1
scaffold00001	AUGUSTUS	CDS	28757	29224	4.90987081575	-	.	ID=Thela2p7_000015.t1.cds;Name=Thela2p7_000015;Parent=Thela2p7_000015.t1
scaffold00001	AUGUSTUS	gene	30462	30950	1.0	-	.	Alias=pvr_scaffold00001_004390;ID=Thela2p7_000018;Name=Thela2p7_000018;depth=18;locus=L000018;status=Matches RNA-Seq data
scaffold00001	AUGUSTUS	mRNA	30462	30950	1.0	-	.	ID=Thela2p7_000018.t1;Name=Thela2p7_000018;Parent=Thela2p7_000018
scaffold00001	AUGUSTUS	CDS	30462	30950	1.0	-	.	ID=Thela2p7_000018.t1.cds;Name=Thela2p7_000018;Parent=Thela2p7_000018.t1
scaffold00001	AUGUSTUS	gene	34015	34272	0.6	-	.	Alias=pvr_scaffold00001_004750;ID=Thela2p7_000019;Name=Thela2p7_000019;depth=0;locus=L000019;status=Low expression
scaffold00001	AUGUSTUS	mRNA	34015	34272	0.6	-	.	ID=Thela2p7_000019.t1;Name=Thela2p7_000019;Parent=Thela2p7_000019
scaffold00001	AUGUSTUS	CDS	34015	34043	1.0	-	.	ID=Thela2p7_000019.t1.cds;Name=Thela2p7_000019;Parent=Thela2p7_000019.t1
scaffold00001	AUGUSTUS	CDS	34092	34272	1.0	-	.	ID=Thela2p7_000019.t1.cds;Name=Thela2p7_000019;Parent=Thela2p7_000019.t1
scaffold00001	AUGUSTUS	gene	34331	34710	0.6	-	.	Alias=pvr_scaffold00001_004763;ID=Thela2p7_000020;Name=Thela2p7_000020;depth=0;locus=L000020;status=Low expression
scaffold00001	AUGUSTUS	mRNA	34331	34710	0.6	-	.	ID=Thela2p7_000020.t1;Name=Thela2p7_000020;Parent=Thela2p7_000020
scaffold00001	AUGUSTUS	CDS	34331	34523	1.0	-	.	ID=Thela2p7_000020.t1.cds;Name=Thela2p7_000020;Parent=Thela2p7_000020.t1
scaffold00001	AUGUSTUS	CDS	34572	34648	1.0	-	.	ID=Thela2p7_000020.t1.cds;Name=Thela2p7_000020;Parent=Thela2p7_000020.t1
scaffold00001	AUGUSTUS	CDS	34705	34710	1.0	-	.	ID=Thela2p7_000020.t1.cds;Name=Thela2p7_000020;Parent=Thela2p7_000020.t1
scaffold00001	AUGUSTUS	gene	34909	35627	0.6	-	.	Alias=pvr_scaffold00001_004838;ID=Thela2p7_000021;Name=Thela2p7_000021;depth=0;locus=L000021;status=Low expression
scaffold00001	AUGUSTUS	mRNA	34909	35627	0.6	-	.	ID=Thela2p7_000021.t1;Name=Thela2p7_000021;Parent=Thela2p7_000021
scaffold00001	AUGUSTUS	CDS	34909	35225	1.0	-	.	ID=Thela2p7_000021.t1.cds;Name=Thela2p7_000021;Parent=Thela2p7_000021.t1
scaffold00001	AUGUSTUS	CDS	35585	35627	1.0	-	.	ID=Thela2p7_000021.t1.cds;Name=Thela2p7_000021;Parent=Thela2p7_000021.t1
scaffold00001	AUGUSTUS	gene	36785	37500	0.6	+	.	Alias=pvr_scaffold00001_005040;ID=Thela2p7_000022;Name=Thela2p7_000022;depth=6;locus=L000021;status=Low expression
scaffold00001	AUGUSTUS	mRNA	36785	37500	0.6	+	.	ID=Thela2p7_000022.t1;Name=Thela2p7_000022;Parent=Thela2p7_000022
scaffold00001	AUGUSTUS	CDS	36785	36854	1.0	+	.	ID=Thela2p7_000022.t1.cds;Name=Thela2p7_000022;Parent=Thela2p7_000022.t1
scaffold00001	AUGUSTUS	CDS	37175	37500	1.0	+	.	ID=Thela2p7_000022.t1.cds;Name=Thela2p7_000022;Parent=Thela2p7_000022.t1
scaffold00001	AUGUSTUS	gene	38224	42798	1.0483923902	-	.	Alias=pvr_scaffold00001_005129;ID=Thela2p7_000023;Name=Thela2p7_000023;depth=6;locus=L000021;status=Low expression
scaffold00001	AUGUSTUS	mRNA	38224	42798	1.0483923902	-	.	ID=Thela2p7_000023.t1;Name=Thela2p7_000023;Parent=Thela2p7_000023
scaffold00001	AUGUSTUS	CDS	38224	42366	1.15337529401	-	.	ID=Thela2p7_000023.t1.cds;Name=Thela2p7_000023;Parent=Thela2p7_000023.t1
scaffold00001	AUGUSTUS	CDS	42427	42798	1.51496278741	-	.	ID=Thela2p7_000023.t1.cds;Name=Thela2p7_000023;Parent=Thela2p7_000023.t1
scaffold00001	AUGUSTUS	gene	44039	45447	31000.2110844	+	.	Alias=pvr_scaffold00001_005712;ID=Thela2p7_000024;Name=Thela2p7_000024;depth=702;locus=L000022;status=Matches RNA-Seq data
scaffold00001	AUGUSTUS	mRNA	44039	45447	31000.2110844	+	.	ID=Thela2p7_000024.t1;Name=Thela2p7_000024;Parent=Thela2p7_000024
scaffold00001	AUGUSTUS	CDS	44039	44230	8.95203824868	+	.	ID=Thela2p7_000024.t1.cds;Name=Thela2p7_000024;Parent=Thela2p7_000024.t1
scaffold00001	AUGUSTUS	CDS	44288	44324	18.1789062862	+	.	ID=Thela2p7_000024.t1.cds;Name=Thela2p7_000024;Parent=Thela2p7_000024.t1
scaffold00001	AUGUSTUS	CDS	44384	44451	18.3874665278	+	.	ID=Thela2p7_000024.t1.cds;Name=Thela2p7_000024;Parent=Thela2p7_000024.t1
scaffold00001	AUGUSTUS	CDS	44508	44881	18.9850338878	+	.	ID=Thela2p7_000024.t1.cds;Name=Thela2p7_000024;Parent=Thela2p7_000024.t1
scaffold00001	AUGUSTUS	CDS	44939	45009	18.7291244063	+	.	ID=Thela2p7_000024.t1.cds;Name=Thela2p7_000024;Parent=Thela2p7_000024.t1
scaffold00001	AUGUSTUS	CDS	45065	45447	7.07995501788	+	.	ID=Thela2p7_000024.t1.cds;Name=Thela2p7_000024;Parent=Thela2p7_000024.t1
scaffold00001	AUGUSTUS	gene	45596	47163	10.6204702597	-	.	Alias=pvr_scaffold00001_005878;ID=Thela2p7_000025;Name=Thela2p7_000025;depth=107;locus=L000023;status=Matches RNA-Seq data
scaffold00001	AUGUSTUS	mRNA	45596	47163	10.6204702597	-	.	ID=Thela2p7_000025.t1;Name=Thela2p7_000025;Parent=Thela2p7_000025
scaffold00001	AUGUSTUS	CDS	45596	46883	5.26928382032	-	.	ID=Thela2p7_000025.t1.cds;Name=Thela2p7_000025;Parent=Thela2p7_000025.t1
scaffold00001	AUGUSTUS	CDS	46943	47163	4.03108681248	-	.	ID=Thela2p7_000025.t1.cds;Name=Thela2p7_000025;Parent=Thela2p7_000025.t1
scaffold00001	AUGUSTUS	gene	47643	48730	132.22263136	-	.	Alias=pvr_scaffold00001_006185;ID=Thela2p7_000026;Name=Thela2p7_000026;depth=390;locus=L000023;status=Matches RNA-Seq data
scaffold00001	AUGUSTUS	mRNA	47643	48730	132.22263136	-	.	ID=Thela2p7_000026.t1;Name=Thela2p7_000026;Parent=Thela2p7_000026
scaffold00001	AUGUSTUS	CDS	47643	47907	7.3803514725	-	.	ID=Thela2p7_000026.t1.cds;Name=Thela2p7_000026;Parent=Thela2p7_000026.t1
scaffold00001	AUGUSTUS	CDS	47959	48625	13.4221395917	-	.	ID=Thela2p7_000026.t1.cds;Name=Thela2p7_000026;Parent=Thela2p7_000026.t1
scaffold00001	AUGUSTUS	CDS	48694	48730	5.3390869213	-	.	ID=Thela2p7_000026.t1.cds;Name=Thela2p7_000026;Parent=Thela2p7_000026.t1
scaffold00001	AUGUSTUS	gene	50342	52228	53.1476347944	-	.	Alias=pvr_scaffold00001_006433;ID=Thela2p7_000029;Name=Thela2p7_000029;depth=63;locus=L000026;status=Matches RNA-Seq data
scaffold00001	AUGUSTUS	mRNA	50342	52228	53.1476347944	-	.	ID=Thela2p7_000029.t1;Name=Thela2p7_000029;Parent=Thela2p7_000029
scaffold00001	AUGUSTUS	CDS	50342	50405	4.35552624752	-	.	ID=Thela2p7_000029.t1.cds;Name=Thela2p7_000029;Parent=Thela2p7_000029.t1
scaffold00001	AUGUSTUS	CDS	50465	51538	10.6107882714	-	.	ID=Thela2p7_000029.t1.cds;Name=Thela2p7_000029;Parent=Thela2p7_000029.t1
scaffold00001	AUGUSTUS	CDS	51603	52228	4.59997688638	-	.	ID=Thela2p7_000029.t1.cds;Name=Thela2p7_000029;Parent=Thela2p7_000029.t1
scaffold00001	AUGUSTUS	gene	56046	60706	15382069.2103	-	.	Alias=pvr_scaffold00001_007108;ID=Thela2p7_000032;Name=Thela2p7_000032;depth=129;locus=L000029;status=Matches RNA-Seq data
scaffold00001	AUGUSTUS	mRNA	56046	60706	15382069.2103	-	.	ID=Thela2p7_000032.t1;Name=Thela2p7_000032;Parent=Thela2p7_000032
scaffold00001	AUGUSTUS	CDS	56046	56177	3.28320984719	-	.	ID=Thela2p7_000032.t1.cds;Name=Thela2p7_000032;Parent=Thela2p7_000032.t1
scaffold00001	AUGUSTUS	CDS	56230	56274	5.59986153094	-	.	ID=Thela2p7_000032.t1.cds;Name=Thela2p7_000032;Parent=Thela2p7_000032.t1
scaffold00001	AUGUSTUS	CDS	56337	57080	5.4259280854	-	.	ID=Thela2p7_000032.t1.cds;Name=Thela2p7_000032;Parent=Thela2p7_000032.t1
scaffold00001	AUGUSTUS	CDS	57131	57382	6.2758964722	-	.	ID=Thela2p7_000032.t1.cds;Name=Thela2p7_000032;Parent=Thela2p7_000032.t1
scaffold00001	AUGUSTUS	CDS	57436	57997	6.27525077062	-	.	ID=Thela2p7_000032.t1.cds;Name=Thela2p7_000032;Parent=Thela2p7_000032.t1
scaffold00001	AUGUSTUS	CDS	58055	58132	6.19213119648	-	.	ID=Thela2p7_000032.t1.cds;Name=Thela2p7_000032;Parent=Thela2p7_000032.t1
scaffold00001	AUGUSTUS	CDS	58191	59237	6.31974907855	-	.	ID=Thela2p7_000032.t1.cds;Name=Thela2p7_000032;Parent=Thela2p7_000032.t1
scaffold00001	AUGUSTUS	CDS	59297	60200	6.16583727249	-	.	ID=Thela2p7_000032.t1.cds;Name=Thela2p7_000032;Parent=Thela2p7_000032.t1
scaffold00001	AUGUSTUS	CDS	60252	60423	5.61581002459	-	.	ID=Thela2p7_000032.t1.cds;Name=Thela2p7_000032;Parent=Thela2p7_000032.t1
scaffold00001	AUGUSTUS	CDS	60476	60706	2.88943873233	-	.	ID=Thela2p7_000032.t1.cds;Name=Thela2p7_000032;Parent=Thela2p7_000032.t1
scaffold00001	AUGUSTUS	gene	63151	63645	3.0	+	.	Alias=pvr_scaffold00001_007910;ID=Thela2p7_000034;Name=Thela2p7_000034;depth=36;locus=L000031;status=Matches RNA-Seq data
scaffold00001	AUGUSTUS	mRNA	63151	63645	3.0	+	.	ID=Thela2p7_000034.t1;Name=Thela2p7_000034;Parent=Thela2p7_000034
scaffold00001	AUGUSTUS	CDS	63151	63645	3.0	+	.	ID=Thela2p7_000034.t1.cds;Name=Thela2p7_000034;Parent=Thela2p7_000034.t1
scaffold00001	AUGUSTUS	gene	63799	64911	4.40835579516	-	.	Alias=pvr_scaffold00001_007983;ID=Thela2p7_000035;Name=Thela2p7_000035;depth=601;locus=L000032;status=Matches RNA-Seq data
scaffold00001	AUGUSTUS	mRNA	63799	64911	4.40835579516	-	.	ID=Thela2p7_000035.t1;Name=Thela2p7_000035;Parent=Thela2p7_000035
scaffold00001	AUGUSTUS	CDS	63799	64911	4.40835579516	-	.	ID=Thela2p7_000035.t1.cds;Name=Thela2p7_000035;Parent=Thela2p7_000035.t1
scaffold00001	AUGUSTUS	gene	66367	68284	5949.12464292	+	.	Alias=pvr_scaffold00001_008229;ID=Thela2p7_000037;Name=Thela2p7_000037;depth=4025;locus=L000034;status=Matches RNA-Seq data
scaffold00001	AUGUSTUS	mRNA	66367	68284	5949.12464292	+	.	ID=Thela2p7_000037.t1;Name=Thela2p7_000037;Parent=Thela2p7_000037
scaffold00001	AUGUSTUS	CDS	66367	66380	5.08804927702	+	.	ID=Thela2p7_000037.t1.cds;Name=Thela2p7_000037;Parent=Thela2p7_000037.t1
scaffold00001	AUGUSTUS	CDS	66657	66793	12.1413308746	+	.	ID=Thela2p7_000037.t1.cds;Name=Thela2p7_000037;Parent=Thela2p7_000037.t1
scaffold00001	AUGUSTUS	CDS	66846	67297	13.9946865737	+	.	ID=Thela2p7_000037.t1.cds;Name=Thela2p7_000037;Parent=Thela2p7_000037.t1
scaffold00001	AUGUSTUS	CDS	67362	67790	14.5910086009	+	.	ID=Thela2p7_000037.t1.cds;Name=Thela2p7_000037;Parent=Thela2p7_000037.t1
scaffold00001	AUGUSTUS	CDS	67844	68284	7.54582897112	+	.	ID=Thela2p7_000037.t1.cds;Name=Thela2p7_000037;Parent=Thela2p7_000037.t1
scaffold00001	AUGUSTUS	gene	68988	69853	214.640719568	+	.	Alias=pvr_scaffold00001_008490;ID=Thela2p7_000039;Name=Thela2p7_000039;depth=789;locus=L000036;status=Matches RNA-Seq data
scaffold00001	AUGUSTUS	mRNA	68988	69853	214.640719568	+	.	ID=Thela2p7_000039.t1;Name=Thela2p7_000039;Parent=Thela2p7_000039
scaffold00001	AUGUSTUS	CDS	68988	69085	9.90077411997	+	.	ID=Thela2p7_000039.t1.cds;Name=Thela2p7_000039;Parent=Thela2p7_000039.t1
scaffold00001	AUGUSTUS	CDS	69154	69652	19.5642233115	+	.	ID=Thela2p7_000039.t1.cds;Name=Thela2p7_000039;Parent=Thela2p7_000039.t1
scaffold00001	AUGUSTUS	CDS	69707	69853	9.9729320784	+	.	ID=Thela2p7_000039.t1.cds;Name=Thela2p7_000039;Parent=Thela2p7_000039.t1
scaffold00001	AUGUSTUS	gene	70500	71608	11.0322580645	+	.	Alias=pvr_scaffold00001_008656;ID=Thela2p7_000041;Name=Thela2p7_000041;depth=103;locus=L000038;status=Matches RNA-Seq data
scaffold00001	AUGUSTUS	mRNA	70500	71608	11.0322580645	+	.	ID=Thela2p7_000041.t1;Name=Thela2p7_000041;Parent=Thela2p7_000041
scaffold00001	AUGUSTUS	CDS	70500	71046	5.75297959266	+	.	ID=Thela2p7_000041.t1.cds;Name=Thela2p7_000041;Parent=Thela2p7_000041.t1
scaffold00001	AUGUSTUS	CDS	71115	71608	5.75297959266	+	.	ID=Thela2p7_000041.t1.cds;Name=Thela2p7_000041;Parent=Thela2p7_000041.t1
scaffold00001	AUGUSTUS	gene	71890	74214	449.063160906	-	.	Alias=pvr_scaffold00001_008767;ID=Thela2p7_000042;Name=Thela2p7_000042;depth=346;locus=L000039;status=Matches RNA-Seq data
scaffold00001	AUGUSTUS	mRNA	71890	74214	449.063160906	-	.	ID=Thela2p7_000042.t1;Name=Thela2p7_000042;Parent=Thela2p7_000042
scaffold00001	AUGUSTUS	CDS	71890	72907	8.91676190391	-	.	ID=Thela2p7_000042.t1.cds;Name=Thela2p7_000042;Parent=Thela2p7_000042.t1
scaffold00001	AUGUSTUS	CDS	72959	73628	16.8488687677	-	.	ID=Thela2p7_000042.t1.cds;Name=Thela2p7_000042;Parent=Thela2p7_000042.t1
scaffold00001	AUGUSTUS	CDS	73682	73895	12.4517779256	-	.	ID=Thela2p7_000042.t1.cds;Name=Thela2p7_000042;Parent=Thela2p7_000042.t1
scaffold00001	AUGUSTUS	CDS	73954	74214	6.48129678516	-	.	ID=Thela2p7_000042.t1.cds;Name=Thela2p7_000042;Parent=Thela2p7_000042.t1
scaffold00001	AUGUSTUS	gene	74795	76072	181.705766463	+	.	Alias=pvr_scaffold00001_009076;ID=Thela2p7_000043;Name=Thela2p7_000043;depth=1264;locus=L000040;status=Matches RNA-Seq data
scaffold00001	AUGUSTUS	mRNA	74795	76072	181.705766463	+	.	ID=Thela2p7_000043.t1;Name=Thela2p7_000043;Parent=Thela2p7_000043
scaffold00001	AUGUSTUS	CDS	74795	75360	7.13990690852	+	.	ID=Thela2p7_000043.t1.cds;Name=Thela2p7_000043;Parent=Thela2p7_000043.t1
scaffold00001	AUGUSTUS	CDS	75416	75981	14.3676921043	+	.	ID=Thela2p7_000043.t1.cds;Name=Thela2p7_000043;Parent=Thela2p7_000043.t1
scaffold00001	AUGUSTUS	CDS	76035	76072	7.08515147002	+	.	ID=Thela2p7_000043.t1.cds;Name=Thela2p7_000043;Parent=Thela2p7_000043.t1
scaffold00001	AUGUSTUS	gene	80836	82627	27.4163914409	+	.	Alias=pvr_scaffold00001_009847;ID=Thela2p7_000045;Name=Thela2p7_000045;depth=726;locus=L000042;status=Matches RNA-Seq data
scaffold00001	AUGUSTUS	mRNA	80836	82627	27.4163914409	+	.	ID=Thela2p7_000045.t1;Name=Thela2p7_000045;Parent=Thela2p7_000045
scaffold00001	AUGUSTUS	CDS	80836	80901	9.68635194693	+	.	ID=Thela2p7_000045.t1.cds;Name=Thela2p7_000045;Parent=Thela2p7_000045.t1
scaffold00001	AUGUSTUS	CDS	80954	82627	8.49124363572	+	.	ID=Thela2p7_000045.t1.cds;Name=Thela2p7_000045;Parent=Thela2p7_000045.t1
scaffold00001	AUGUSTUS	gene	82917	84301	1720.12347264	-	.	Alias=pvr_scaffold00001_010008;ID=Thela2p7_000046;Name=Thela2p7_000046;depth=3262;locus=L000043;status=Matches RNA-Seq data
scaffold00001	AUGUSTUS	mRNA	82917	84301	1720.12347264	-	.	ID=Thela2p7_000046.t1;Name=Thela2p7_000046;Parent=Thela2p7_000046
scaffold00001	AUGUSTUS	CDS	82917	83051	10.5172328096	-	.	ID=Thela2p7_000046.t1.cds;Name=Thela2p7_000046;Parent=Thela2p7_000046.t1
scaffold00001	AUGUSTUS	CDS	83111	83468	20.47575321	-	.	ID=Thela2p7_000046.t1.cds;Name=Thela2p7_000046;Parent=Thela2p7_000046.t1
scaffold00001	AUGUSTUS	CDS	83529	83588	20.5114608704	-	.	ID=Thela2p7_000046.t1.cds;Name=Thela2p7_000046;Parent=Thela2p7_000046.t1
scaffold00001	AUGUSTUS	CDS	83640	84301	10.5144223855	-	.	ID=Thela2p7_000046.t1.cds;Name=Thela2p7_000046;Parent=Thela2p7_000046.t1
scaffold00001	AUGUSTUS	gene	84950	86469	1647.71929897	+	.	Alias=pvr_scaffold00001_010334;ID=Thela2p7_000047;Name=Thela2p7_000047;depth=1855;locus=L000044;status=Matches RNA-Seq data
scaffold00001	AUGUSTUS	mRNA	84950	86469	1647.71929897	+	.	ID=Thela2p7_000047.t1;Name=Thela2p7_000047;Parent=Thela2p7_000047
scaffold00001	AUGUSTUS	CDS	84950	85017	10.8436883265	+	.	ID=Thela2p7_000047.t1.cds;Name=Thela2p7_000047;Parent=Thela2p7_000047.t1
scaffold00001	AUGUSTUS	CDS	85070	85579	20.066392234	+	.	ID=Thela2p7_000047.t1.cds;Name=Thela2p7_000047;Parent=Thela2p7_000047.t1
scaffold00001	AUGUSTUS	CDS	85644	86294	19.6767072982	+	.	ID=Thela2p7_000047.t1.cds;Name=Thela2p7_000047;Parent=Thela2p7_000047.t1
scaffold00001	AUGUSTUS	CDS	86349	86469	10.3907822494	+	.	ID=Thela2p7_000047.t1.cds;Name=Thela2p7_000047;Parent=Thela2p7_000047.t1
scaffold00001	AUGUSTUS	gene	86802	87584	3.0	-	.	Alias=pvr_scaffold00001_010583;ID=Thela2p7_000048;Name=Thela2p7_000048;depth=680;locus=L000045;status=Matches RNA-Seq data
scaffold00001	AUGUSTUS	mRNA	86802	87584	3.0	-	.	ID=Thela2p7_000048.t1;Name=Thela2p7_000048;Parent=Thela2p7_000048
scaffold00001	AUGUSTUS	CDS	86802	87584	3.0	-	.	ID=Thela2p7_000048.t1.cds;Name=Thela2p7_000048;Parent=Thela2p7_000048.t1
scaffold00001	AUGUSTUS	gene	88021	89310	5.16860465115	-	.	Alias=pvr_scaffold00001_010739;ID=Thela2p7_000049;Name=Thela2p7_000049;depth=559;locus=L000046;status=Matches RNA-Seq data
scaffold00001	AUGUSTUS	mRNA	88021	89310	5.16860465115	-	.	ID=Thela2p7_000049.t1;Name=Thela2p7_000049;Parent=Thela2p7_000049
scaffold00001	AUGUSTUS	CDS	88021	89310	5.16860465115	-	.	ID=Thela2p7_000049.t1.cds;Name=Thela2p7_000049;Parent=Thela2p7_000049.t1
scaffold00001	AUGUSTUS	gene	90075	92462	33.6986938596	+	.	Alias=pvr_scaffold00001_010981;ID=Thela2p7_000050;Name=Thela2p7_000050;depth=169;locus=L000047;status=Matches RNA-Seq data
scaffold00001	AUGUSTUS	mRNA	90075	92462	33.6986938596	+	.	ID=Thela2p7_000050.t1;Name=Thela2p7_000050;Parent=Thela2p7_000050
scaffold00001	AUGUSTUS	CDS	90075	90279	2.31341569631	+	.	ID=Thela2p7_000050.t1.cds;Name=Thela2p7_000050;Parent=Thela2p7_000050.t1
scaffold00001	AUGUSTUS	CDS	90345	90780	5.27822082387	+	.	ID=Thela2p7_000050.t1.cds;Name=Thela2p7_000050;Parent=Thela2p7_000050.t1
scaffold00001	AUGUSTUS	CDS	90833	92462	2.7597632972	+	.	ID=Thela2p7_000050.t1.cds;Name=Thela2p7_000050;Parent=Thela2p7_000050.t1
scaffold00001	AUGUSTUS	gene	93205	96030	2.9695682944	+	.	Alias=pvr_scaffold00001_011352;ID=Thela2p7_000052;Name=Thela2p7_000052;depth=240;locus=L000047;status=Matches RNA-Seq data
scaffold00001	AUGUSTUS	mRNA	93205	96030	2.9695682944	+	.	ID=Thela2p7_000052.t1;Name=Thela2p7_000052;Parent=Thela2p7_000052
scaffold00001	AUGUSTUS	CDS	93205	96030	2.9695682944	+	.	ID=Thela2p7_000052.t1.cds;Name=Thela2p7_000052;Parent=Thela2p7_000052.t1
scaffold00001	AUGUSTUS	gene	96522	97835	112.996403932	+	.	Alias=pvr_scaffold00001_011754;ID=Thela2p7_000053;Name=Thela2p7_000053;depth=594;locus=L000048;status=Matches RNA-Seq data
scaffold00001	AUGUSTUS	mRNA	96522	97835	112.996403932	+	.	ID=Thela2p7_000053.t1;Name=Thela2p7_000053;Parent=Thela2p7_000053
scaffold00001	AUGUSTUS	CDS	96522	96580	5.658005772	+	.	ID=Thela2p7_000053.t1.cds;Name=Thela2p7_000053;Parent=Thela2p7_000053.t1
scaffold00001	AUGUSTUS	CDS	96781	96891	9.777955788	+	.	ID=Thela2p7_000053.t1.cds;Name=Thela2p7_000053;Parent=Thela2p7_000053.t1
scaffold00001	AUGUSTUS	CDS	97026	97288	9.76226982354	+	.	ID=Thela2p7_000053.t1.cds;Name=Thela2p7_000053;Parent=Thela2p7_000053.t1
scaffold00001	AUGUSTUS	CDS	97393	97835	5.64892910205	+	.	ID=Thela2p7_000053.t1.cds;Name=Thela2p7_000053;Parent=Thela2p7_000053.t1
scaffold00001	AUGUSTUS	gene	98098	101734	94557.1308262	-	.	Alias=pvr_scaffold00001_011949;ID=Thela2p7_000054;Name=Thela2p7_000054;depth=338;locus=L000049;status=Matches RNA-Seq data
scaffold00001	AUGUSTUS	mRNA	98098	101734	94557.1308262	-	.	ID=Thela2p7_000054.t1;Name=Thela2p7_000054;Parent=Thela2p7_000054
scaffold00001	AUGUSTUS	CDS	98098	99791	3.31874838329	-	.	ID=Thela2p7_000054.t1.cds;Name=Thela2p7_000054;Parent=Thela2p7_000054.t1
scaffold00001	AUGUSTUS	CDS	99839	100022	6.52813940389	-	.	ID=Thela2p7_000054.t1.cds;Name=Thela2p7_000054;Parent=Thela2p7_000054.t1
scaffold00001	AUGUSTUS	CDS	100081	100647	6.36912698907	-	.	ID=Thela2p7_000054.t1.cds;Name=Thela2p7_000054;Parent=Thela2p7_000054.t1
scaffold00001	AUGUSTUS	CDS	100696	100827	6.53981852973	-	.	ID=Thela2p7_000054.t1.cds;Name=Thela2p7_000054;Parent=Thela2p7_000054.t1
scaffold00001	AUGUSTUS	CDS	100890	101015	6.60374155925	-	.	ID=Thela2p7_000054.t1.cds;Name=Thela2p7_000054;Parent=Thela2p7_000054.t1
scaffold00001	AUGUSTUS	CDS	101069	101280	4.08300969694	-	.	ID=Thela2p7_000054.t1.cds;Name=Thela2p7_000054;Parent=Thela2p7_000054.t1
scaffold00001	AUGUSTUS	CDS	101473	101522	2.42844129001	-	.	ID=Thela2p7_000054.t1.cds;Name=Thela2p7_000054;Parent=Thela2p7_000054.t1
scaffold00001	AUGUSTUS	CDS	101694	101734	1.60024634961	-	.	ID=Thela2p7_000054.t1.cds;Name=Thela2p7_000054;Parent=Thela2p7_000054.t1
scaffold00001	AUGUSTUS	gene	103338	104632	18.7694539856	+	.	Alias=pvr_scaffold00001_012522;ID=Thela2p7_000056;Name=Thela2p7_000056;depth=615;locus=L000051;status=Matches RNA-Seq data
scaffold00001	AUGUSTUS	mRNA	103338	104632	18.7694539856	+	.	ID=Thela2p7_000056.t1;Name=Thela2p7_000056;Parent=Thela2p7_000056
scaffold00001	AUGUSTUS	CDS	103338	103397	7.70742463947	+	.	ID=Thela2p7_000056.t1.cds;Name=Thela2p7_000056;Parent=Thela2p7_000056.t1
scaffold00001	AUGUSTUS	CDS	103457	104632	7.30572981126	+	.	ID=Thela2p7_000056.t1.cds;Name=Thela2p7_000056;Parent=Thela2p7_000056.t1
scaffold00001	AUGUSTUS	gene	104953	106725	502.557457902	-	.	Alias=pvr_scaffold00001_012684;ID=Thela2p7_000057;Name=Thela2p7_000057;depth=12;locus=L000052;status=Matches RNA-Seq data
scaffold00001	AUGUSTUS	mRNA	104953	106725	502.557457902	-	.	ID=Thela2p7_000057.t1;Name=Thela2p7_000057;Parent=Thela2p7_000057
scaffold00001	AUGUSTUS	CDS	104953	105201	6.26827670646	-	.	ID=Thela2p7_000057.t1.cds;Name=Thela2p7_000057;Parent=Thela2p7_000057.t1
scaffold00001	AUGUSTUS	CDS	105276	105781	12.3746692733	-	.	ID=Thela2p7_000057.t1.cds;Name=Thela2p7_000057;Parent=Thela2p7_000057.t1
scaffold00001	AUGUSTUS	CDS	105842	106457	19.2578645427	-	.	ID=Thela2p7_000057.t1.cds;Name=Thela2p7_000057;Parent=Thela2p7_000057.t1
scaffold00001	AUGUSTUS	CDS	106510	106725	9.08363339658	-	.	ID=Thela2p7_000057.t1.cds;Name=Thela2p7_000057;Parent=Thela2p7_000057.t1
scaffold00001	AUGUSTUS	gene	108078	109995	9587.51008074	+	.	Alias=pvr_scaffold00001_013030;ID=Thela2p7_000059;Name=Thela2p7_000059;depth=70;locus=L000054;status=Matches RNA-Seq data
scaffold00001	AUGUSTUS	mRNA	108078	109995	9587.51008074	+	.	ID=Thela2p7_000059.t1;Name=Thela2p7_000059;Parent=Thela2p7_000059
scaffold00001	AUGUSTUS	CDS	108078	108236	8.48950002039	+	.	ID=Thela2p7_000059.t1.cds;Name=Thela2p7_000059;Parent=Thela2p7_000059.t1
scaffold00001	AUGUSTUS	CDS	108303	108879	20.2074946891	+	.	ID=Thela2p7_000059.t1.cds;Name=Thela2p7_000059;Parent=Thela2p7_000059.t1
scaffold00001	AUGUSTUS	CDS	108938	109392	20.6760650579	+	.	ID=Thela2p7_000059.t1.cds;Name=Thela2p7_000059;Parent=Thela2p7_000059.t1
scaffold00001	AUGUSTUS	CDS	109446	109753	20.9920438178	+	.	ID=Thela2p7_000059.t1.cds;Name=Thela2p7_000059;Parent=Thela2p7_000059.t1
scaffold00001	AUGUSTUS	CDS	109821	109995	10.4297440594	+	.	ID=Thela2p7_000059.t1.cds;Name=Thela2p7_000059;Parent=Thela2p7_000059.t1
scaffold00001	AUGUSTUS	gene	112441	114158	77.7551616226	+	.	Alias=pvr_scaffold00001_013437;ID=Thela2p7_000061;Name=Thela2p7_000061;depth=656;locus=L000056;status=Matches RNA-Seq data
scaffold00001	AUGUSTUS	mRNA	112441	114158	77.7551616226	+	.	ID=Thela2p7_000061.t1;Name=Thela2p7_000061;Parent=Thela2p7_000061
scaffold00001	AUGUSTUS	CDS	112441	112620	4.86497240384	+	.	ID=Thela2p7_000061.t1.cds;Name=Thela2p7_000061;Parent=Thela2p7_000061.t1
scaffold00001	AUGUSTUS	CDS	112680	112958	11.0019577944	+	.	ID=Thela2p7_000061.t1.cds;Name=Thela2p7_000061;Parent=Thela2p7_000061.t1
scaffold00001	AUGUSTUS	CDS	113019	114158	5.81083928628	+	.	ID=Thela2p7_000061.t1.cds;Name=Thela2p7_000061;Parent=Thela2p7_000061.t1
scaffold00001	AUGUSTUS	gene	114570	116021	4.3243801653	+	.	Alias=pvr_scaffold00001_013716;ID=Thela2p7_000062;Name=Thela2p7_000062;depth=778;locus=L000057;status=Matches RNA-Seq data
scaffold00001	AUGUSTUS	mRNA	114570	116021	4.3243801653	+	.	ID=Thela2p7_000062.t1;Name=Thela2p7_000062;Parent=Thela2p7_000062
scaffold00001	AUGUSTUS	CDS	114570	116021	4.3243801653	+	.	ID=Thela2p7_000062.t1.cds;Name=Thela2p7_000062;Parent=Thela2p7_000062.t1
scaffold00001	AUGUSTUS	gene	116134	119359	3462893.6748	-	.	Alias=pvr_scaffold00001_013886;ID=Thela2p7_000063;Name=Thela2p7_000063;depth=345;locus=L000058;status=Matches RNA-Seq data
scaffold00001	AUGUSTUS	mRNA	116134	119359	3462893.6748	-	.	ID=Thela2p7_000063.t1;Name=Thela2p7_000063;Parent=Thela2p7_000063
scaffold00001	AUGUSTUS	CDS	116134	116198	3.33333333334	-	.	ID=Thela2p7_000063.t1.cds;Name=Thela2p7_000063;Parent=Thela2p7_000063.t1
scaffold00001	AUGUSTUS	CDS	116254	116390	6.03692342542	-	.	ID=Thela2p7_000063.t1.cds;Name=Thela2p7_000063;Parent=Thela2p7_000063.t1
scaffold00001	AUGUSTUS	CDS	116440	116493	6.8627571644	-	.	ID=Thela2p7_000063.t1.cds;Name=Thela2p7_000063;Parent=Thela2p7_000063.t1
scaffold00001	AUGUSTUS	CDS	116543	116667	8.92449998486	-	.	ID=Thela2p7_000063.t1.cds;Name=Thela2p7_000063;Parent=Thela2p7_000063.t1
scaffold00001	AUGUSTUS	CDS	116729	116760	9.50842452676	-	.	ID=Thela2p7_000063.t1.cds;Name=Thela2p7_000063;Parent=Thela2p7_000063.t1
scaffold00001	AUGUSTUS	CDS	116810	116857	9.38981941082	-	.	ID=Thela2p7_000063.t1.cds;Name=Thela2p7_000063;Parent=Thela2p7_000063.t1
scaffold00001	AUGUSTUS	CDS	116908	117020	9.75139070744	-	.	ID=Thela2p7_000063.t1.cds;Name=Thela2p7_000063;Parent=Thela2p7_000063.t1
scaffold00001	AUGUSTUS	CDS	117074	117161	10.286204258	-	.	ID=Thela2p7_000063.t1.cds;Name=Thela2p7_000063;Parent=Thela2p7_000063.t1
scaffold00001	AUGUSTUS	CDS	117217	118707	10.4694422334	-	.	ID=Thela2p7_000063.t1.cds;Name=Thela2p7_000063;Parent=Thela2p7_000063.t1
scaffold00001	AUGUSTUS	CDS	118867	118992	8.47685712308	-	.	ID=Thela2p7_000063.t1.cds;Name=Thela2p7_000063;Parent=Thela2p7_000063.t1
scaffold00001	AUGUSTUS	CDS	119305	119359	3.62006412078	-	.	ID=Thela2p7_000063.t1.cds;Name=Thela2p7_000063;Parent=Thela2p7_000063.t1
scaffold00001	AUGUSTUS	gene	123892	125660	27.6618820175	-	.	Alias=pvr_scaffold00001_014615;ID=Thela2p7_000069;Name=Thela2p7_000069;depth=880;locus=L000064;status=Matches RNA-Seq data
scaffold00001	AUGUSTUS	mRNA	123892	125660	27.6618820175	-	.	ID=Thela2p7_000069.t1;Name=Thela2p7_000069;Parent=Thela2p7_000069
scaffold00001	AUGUSTUS	CDS	123892	125504	9.15103521876	-	.	ID=Thela2p7_000069.t1.cds;Name=Thela2p7_000069;Parent=Thela2p7_000069.t1
scaffold00001	AUGUSTUS	CDS	125558	125660	9.06844352235	-	.	ID=Thela2p7_000069.t1.cds;Name=Thela2p7_000069;Parent=Thela2p7_000069.t1
scaffold00001	AUGUSTUS	gene	126111	126396	0.6	+	.	Alias=pvr_scaffold00001_014905;ID=Thela2p7_000070;Name=Thela2p7_000070;depth=4;locus=L000065;status=Low expression
scaffold00001	AUGUSTUS	mRNA	126111	126396	0.6	+	.	ID=Thela2p7_000070.t1;Name=Thela2p7_000070;Parent=Thela2p7_000070
scaffold00001	AUGUSTUS	CDS	126111	126224	1.0	+	.	ID=Thela2p7_000070.t1.cds;Name=Thela2p7_000070;Parent=Thela2p7_000070.t1
scaffold00001	AUGUSTUS	CDS	126283	126396	1.0	+	.	ID=Thela2p7_000070.t1.cds;Name=Thela2p7_000070;Parent=Thela2p7_000070.t1
scaffold00001	AUGUSTUS	gene	126531	127031	1.0	-	.	Alias=pvr_scaffold00001_014947;ID=Thela2p7_000071;Name=Thela2p7_000071;depth=11;locus=L000066;status=Matches RNA-Seq data
scaffold00001	AUGUSTUS	mRNA	126531	127031	1.0	-	.	ID=Thela2p7_000071.t1;Name=Thela2p7_000071;Parent=Thela2p7_000071
scaffold00001	AUGUSTUS	CDS	126531	127031	1.0	-	.	ID=Thela2p7_000071.t1.cds;Name=Thela2p7_000071;Parent=Thela2p7_000071.t1
scaffold00001	AUGUSTUS	gene	131818	134007	1525427877.47	-	.	Alias=pvr_scaffold00001_015587;ID=Thela2p7_000076;Name=Thela2p7_000076;depth=1292;locus=L000071;status=Matches RNA-Seq data
scaffold00001	AUGUSTUS	mRNA	131818	134007	1525427877.47	-	.	ID=Thela2p7_000076.t1;Name=Thela2p7_000076;Parent=Thela2p7_000076
scaffold00001	AUGUSTUS	CDS	131818	131862	10.790115544	-	.	ID=Thela2p7_000076.t1.cds;Name=Thela2p7_000076;Parent=Thela2p7_000076.t1
scaffold00001	AUGUSTUS	CDS	131915	132003	21.3197480234	-	.	ID=Thela2p7_000076.t1.cds;Name=Thela2p7_000076;Parent=Thela2p7_000076.t1
scaffold00001	AUGUSTUS	CDS	132060	132240	21.6194716376	-	.	ID=Thela2p7_000076.t1.cds;Name=Thela2p7_000076;Parent=Thela2p7_000076.t1
scaffold00001	AUGUSTUS	CDS	132301	132438	21.3432904019	-	.	ID=Thela2p7_000076.t1.cds;Name=Thela2p7_000076;Parent=Thela2p7_000076.t1
scaffold00001	AUGUSTUS	CDS	132492	133140	21.7053000468	-	.	ID=Thela2p7_000076.t1.cds;Name=Thela2p7_000076;Parent=Thela2p7_000076.t1
scaffold00001	AUGUSTUS	CDS	133195	133484	21.8123056379	-	.	ID=Thela2p7_000076.t1.cds;Name=Thela2p7_000076;Parent=Thela2p7_000076.t1
scaffold00001	AUGUSTUS	CDS	133539	133622	21.0377610263	-	.	ID=Thela2p7_000076.t1.cds;Name=Thela2p7_000076;Parent=Thela2p7_000076.t1
scaffold00001	AUGUSTUS	CDS	133675	133768	21.0317154995	-	.	ID=Thela2p7_000076.t1.cds;Name=Thela2p7_000076;Parent=Thela2p7_000076.t1
scaffold00001	AUGUSTUS	CDS	133819	133867	20.9909813635	-	.	ID=Thela2p7_000076.t1.cds;Name=Thela2p7_000076;Parent=Thela2p7_000076.t1
scaffold00001	AUGUSTUS	CDS	133922	133939	20.7290491888	-	.	ID=Thela2p7_000076.t1.cds;Name=Thela2p7_000076;Parent=Thela2p7_000076.t1
scaffold00001	AUGUSTUS	CDS	133998	134007	9.30970468047	-	.	ID=Thela2p7_000076.t1.cds;Name=Thela2p7_000076;Parent=Thela2p7_000076.t1
scaffold00001	AUGUSTUS	gene	134401	135484	1181.98365789	+	.	Alias=pvr_scaffold00001_015839;ID=Thela2p7_000077;Name=Thela2p7_000077;depth=270;locus=L000072;status=Matches RNA-Seq data
scaffold00001	AUGUSTUS	mRNA	134401	135484	1181.98365789	+	.	ID=Thela2p7_000077.t1;Name=Thela2p7_000077;Parent=Thela2p7_000077
scaffold00001	AUGUSTUS	CDS	134401	134467	3.86436713232	+	.	ID=Thela2p7_000077.t1.cds;Name=Thela2p7_000077;Parent=Thela2p7_000077.t1
scaffold00001	AUGUSTUS	CDS	134558	134760	7.36048532272	+	.	ID=Thela2p7_000077.t1.cds;Name=Thela2p7_000077;Parent=Thela2p7_000077.t1
scaffold00001	AUGUSTUS	CDS	134816	134892	7.41118960984	+	.	ID=Thela2p7_000077.t1.cds;Name=Thela2p7_000077;Parent=Thela2p7_000077.t1
scaffold00001	AUGUSTUS	CDS	134962	135310	7.35980883862	+	.	ID=Thela2p7_000077.t1.cds;Name=Thela2p7_000077;Parent=Thela2p7_000077.t1
scaffold00001	AUGUSTUS	CDS	135364	135389	6.79069806772	+	.	ID=Thela2p7_000077.t1.cds;Name=Thela2p7_000077;Parent=Thela2p7_000077.t1
scaffold00001	AUGUSTUS	CDS	135445	135484	3.59010987142	+	.	ID=Thela2p7_000077.t1.cds;Name=Thela2p7_000077;Parent=Thela2p7_000077.t1
scaffold00001	AUGUSTUS	gene	135939	137473	134.295081967	-	.	Alias=pvr_scaffold00001_015975;ID=Thela2p7_000079;Name=Thela2p7_000079;depth=79;locus=L000074;status=Matches RNA-Seq data
scaffold00001	AUGUSTUS	mRNA	135939	137473	134.295081967	-	.	ID=Thela2p7_000079.t1;Name=Thela2p7_000079;Parent=Thela2p7_000079
scaffold00001	AUGUSTUS	CDS	135939	136919	5.73080319528	-	.	ID=Thela2p7_000079.t1.cds;Name=Thela2p7_000079;Parent=Thela2p7_000079.t1
scaffold00001	AUGUSTUS	CDS	136974	137211	11.079444858	-	.	ID=Thela2p7_000079.t1.cds;Name=Thela2p7_000079;Parent=Thela2p7_000079.t1
scaffold00001	AUGUSTUS	CDS	137259	137344	10.5074284658	-	.	ID=Thela2p7_000079.t1.cds;Name=Thela2p7_000079;Parent=Thela2p7_000079.t1
scaffold00001	AUGUSTUS	CDS	137390	137473	5.43492976389	-	.	ID=Thela2p7_000079.t1.cds;Name=Thela2p7_000079;Parent=Thela2p7_000079.t1
scaffold00001	AUGUSTUS	gene	137849	139188	122.551529043	+	.	Alias=pvr_scaffold00001_016125;ID=Thela2p7_000080;Name=Thela2p7_000080;depth=98;locus=L000075;status=Matches RNA-Seq data
scaffold00001	AUGUSTUS	mRNA	137849	139188	122.551529043	+	.	ID=Thela2p7_000080.t1;Name=Thela2p7_000080;Parent=Thela2p7_000080
scaffold00001	AUGUSTUS	CDS	137849	137937	6.16022586942	+	.	ID=Thela2p7_000080.t1.cds;Name=Thela2p7_000080;Parent=Thela2p7_000080.t1
scaffold00001	AUGUSTUS	CDS	137998	138151	12.3423900611	+	.	ID=Thela2p7_000080.t1.cds;Name=Thela2p7_000080;Parent=Thela2p7_000080.t1
scaffold00001	AUGUSTUS	CDS	138214	139188	6.44737338126	+	.	ID=Thela2p7_000080.t1.cds;Name=Thela2p7_000080;Parent=Thela2p7_000080.t1
scaffold00001	AUGUSTUS	gene	139525	142388	31.4642353083	+	.	Alias=pvr_scaffold00001_016249;ID=Thela2p7_000081;Name=Thela2p7_000081;depth=271;locus=L000076;status=Matches RNA-Seq data
scaffold00001	AUGUSTUS	mRNA	139525	142388	31.4642353083	+	.	ID=Thela2p7_000081.t1;Name=Thela2p7_000081;Parent=Thela2p7_000081
scaffold00001	AUGUSTUS	CDS	139525	139712	10.2210648293	+	.	ID=Thela2p7_000081.t1.cds;Name=Thela2p7_000081;Parent=Thela2p7_000081.t1
scaffold00001	AUGUSTUS	CDS	139769	142388	9.23511468729	+	.	ID=Thela2p7_000081.t1.cds;Name=Thela2p7_000081;Parent=Thela2p7_000081.t1
scaffold00001	AUGUSTUS	gene	142566	143330	94.9831596831	-	.	Alias=pvr_scaffold00001_016507;ID=Thela2p7_000082;Name=Thela2p7_000082;depth=558;locus=L000077;status=Matches RNA-Seq data
scaffold00001	AUGUSTUS	mRNA	142566	143330	94.9831596831	-	.	ID=Thela2p7_000082.t1;Name=Thela2p7_000082;Parent=Thela2p7_000082
scaffold00001	AUGUSTUS	CDS	142566	142876	9.43473071286	-	.	ID=Thela2p7_000082.t1.cds;Name=Thela2p7_000082;Parent=Thela2p7_000082.t1
scaffold00001	AUGUSTUS	CDS	142928	143254	16.3167822074	-	.	ID=Thela2p7_000082.t1.cds;Name=Thela2p7_000082;Parent=Thela2p7_000082.t1
scaffold00001	AUGUSTUS	CDS	143315	143330	5.55296704815	-	.	ID=Thela2p7_000082.t1.cds;Name=Thela2p7_000082;Parent=Thela2p7_000082.t1
scaffold00001	AUGUSTUS	gene	145482	146186	0.539433813528	+	.	Alias=pvr_scaffold00001_016942;ID=Thela2p7_000085;Name=Thela2p7_000085;depth=49;locus=L000078;status=Matches RNA-Seq data
scaffold00001	AUGUSTUS	mRNA	145482	146186	0.539433813528	+	.	ID=Thela2p7_000085.t1;Name=Thela2p7_000085;Parent=Thela2p7_000085
scaffold00001	AUGUSTUS	CDS	145482	146186	0.539433813528	+	.	ID=Thela2p7_000085.t1.cds;Name=Thela2p7_000085;Parent=Thela2p7_000085.t1;status=End mismatch
scaffold00001	AUGUSTUS	gene	147087	148066	3.14649681529	+	.	Alias=pvr_scaffold00001_017152;ID=Thela2p7_000088;Name=Thela2p7_000088;depth=941;locus=L000078;status=Matches RNA-Seq data
scaffold00001	AUGUSTUS	mRNA	147087	148066	3.14649681529	+	.	ID=Thela2p7_000088.t1;Name=Thela2p7_000088;Parent=Thela2p7_000088
scaffold00001	AUGUSTUS	CDS	147087	147248	1.7738367499	+	.	ID=Thela2p7_000088.t1.cds;Name=Thela2p7_000088;Parent=Thela2p7_000088.t1
scaffold00001	AUGUSTUS	CDS	147305	148066	1.7738367499	+	.	ID=Thela2p7_000088.t1.cds;Name=Thela2p7_000088;Parent=Thela2p7_000088.t1
scaffold00001	AUGUSTUS	gene	148333	149823	1768.56925191	-	.	Alias=pvr_scaffold00001_017259;ID=Thela2p7_000089;Name=Thela2p7_000089;depth=1141;locus=L000079;status=Matches RNA-Seq data
scaffold00001	AUGUSTUS	mRNA	148333	149823	1768.56925191	-	.	ID=Thela2p7_000089.t1;Name=Thela2p7_000089;Parent=Thela2p7_000089
scaffold00001	AUGUSTUS	CDS	148333	148359	10.9972212302	-	.	ID=Thela2p7_000089.t1.cds;Name=Thela2p7_000089;Parent=Thela2p7_000089.t1
scaffold00001	AUGUSTUS	CDS	148419	149591	20.1656410822	-	.	ID=Thela2p7_000089.t1.cds;Name=Thela2p7_000089;Parent=Thela2p7_000089.t1
scaffold00001	AUGUSTUS	CDS	149650	149706	20.1068196753	-	.	ID=Thela2p7_000089.t1.cds;Name=Thela2p7_000089;Parent=Thela2p7_000089.t1
scaffold00001	AUGUSTUS	CDS	149764	149823	10.7089639437	-	.	ID=Thela2p7_000089.t1.cds;Name=Thela2p7_000089;Parent=Thela2p7_000089.t1
scaffold00001	AUGUSTUS	gene	150499	151608	0.6	-	.	Alias=pvr_scaffold00001_017484;ID=Thela2p7_000090;Name=Thela2p7_000090;depth=5;locus=L000080;status=Low expression
scaffold00001	AUGUSTUS	mRNA	150499	151608	0.6	-	.	ID=Thela2p7_000090.t1;Name=Thela2p7_000090;Parent=Thela2p7_000090
scaffold00001	AUGUSTUS	CDS	150499	150715	1.0	-	.	ID=Thela2p7_000090.t1.cds;Name=Thela2p7_000090;Parent=Thela2p7_000090.t1
scaffold00001	AUGUSTUS	CDS	150790	150911	1.0	-	.	ID=Thela2p7_000090.t1.cds;Name=Thela2p7_000090;Parent=Thela2p7_000090.t1
scaffold00001	AUGUSTUS	CDS	151020	151112	1.0	-	.	ID=Thela2p7_000090.t1.cds;Name=Thela2p7_000090;Parent=Thela2p7_000090.t1
scaffold00001	AUGUSTUS	CDS	151552	151608	1.0	-	.	ID=Thela2p7_000090.t1.cds;Name=Thela2p7_000090;Parent=Thela2p7_000090.t1
scaffold00001	AUGUSTUS	gene	152260	153073	0.6	-	.	Alias=pvr_scaffold00001_017693;ID=Thela2p7_000091;Name=Thela2p7_000091;depth=7;locus=L000081;status=Low expression
scaffold00001	AUGUSTUS	mRNA	152260	153073	0.6	-	.	ID=Thela2p7_000091.t1;Name=Thela2p7_000091;Parent=Thela2p7_000091
scaffold00001	AUGUSTUS	CDS	152260	152862	1.0	-	.	ID=Thela2p7_000091.t1.cds;Name=Thela2p7_000091;Parent=Thela2p7_000091.t1
scaffold00001	AUGUSTUS	CDS	152918	153073	1.0	-	.	ID=Thela2p7_000091.t1.cds;Name=Thela2p7_000091;Parent=Thela2p7_000091.t1
scaffold00001	AUGUSTUS	gene	153392	154040	0.6	-	.	Alias=pvr_scaffold00001_017915;ID=Thela2p7_000092;Name=Thela2p7_000092;depth=2;locus=L000082;status=Low expression
scaffold00001	AUGUSTUS	mRNA	153392	154040	0.6	-	.	ID=Thela2p7_000092.t1;Name=Thela2p7_000092;Parent=Thela2p7_000092
scaffold00001	AUGUSTUS	CDS	153392	153447	1.0	-	.	ID=Thela2p7_000092.t1.cds;Name=Thela2p7_000092;Parent=Thela2p7_000092.t1
scaffold00001	AUGUSTUS	CDS	153525	153595	1.0	-	.	ID=Thela2p7_000092.t1.cds;Name=Thela2p7_000092;Parent=Thela2p7_000092.t1
scaffold00001	AUGUSTUS	CDS	153937	154040	1.0	-	.	ID=Thela2p7_000092.t1.cds;Name=Thela2p7_000092;Parent=Thela2p7_000092.t1
scaffold00001	AUGUSTUS	gene	155707	157663	188.598813375	+	.	Alias=pvr_scaffold00001_018242;ID=Thela2p7_000094;Name=Thela2p7_000094;depth=1481;locus=L000084;status=Matches RNA-Seq data
scaffold00001	AUGUSTUS	mRNA	155707	157663	188.598813375	+	.	ID=Thela2p7_000094.t1;Name=Thela2p7_000094;Parent=Thela2p7_000094
scaffold00001	AUGUSTUS	CDS	155707	155919	10.6428438854	+	.	ID=Thela2p7_000094.t1.cds;Name=Thela2p7_000094;Parent=Thela2p7_000094.t1
scaffold00001	AUGUSTUS	CDS	155980	157585	20.228300984	+	.	ID=Thela2p7_000094.t1.cds;Name=Thela2p7_000094;Parent=Thela2p7_000094.t1
scaffold00001	AUGUSTUS	CDS	157653	157663	7.88432225031	+	.	ID=Thela2p7_000094.t1.cds;Name=Thela2p7_000094;Parent=Thela2p7_000094.t1
scaffold00001	AUGUSTUS	gene	161095	162644	35.1360938388	-	.	Alias=pvr_scaffold00001_018743;ID=Thela2p7_000098;Name=Thela2p7_000098;depth=630;locus=L000088;status=Matches RNA-Seq data
scaffold00001	AUGUSTUS	mRNA	161095	162644	35.1360938388	-	.	ID=Thela2p7_000098.t1;Name=Thela2p7_000098;Parent=Thela2p7_000098
scaffold00001	AUGUSTUS	CDS	161095	162208	10.3047877387	-	.	ID=Thela2p7_000098.t1.cds;Name=Thela2p7_000098;Parent=Thela2p7_000098.t1
scaffold00001	AUGUSTUS	CDS	162259	162644	10.2290589762	-	.	ID=Thela2p7_000098.t1.cds;Name=Thela2p7_000098;Parent=Thela2p7_000098.t1
scaffold00001	AUGUSTUS	gene	163058	164498	152.642541828	+	.	Alias=pvr_scaffold00001_018878;ID=Thela2p7_000099;Name=Thela2p7_000099;depth=367;locus=L000089;status=Matches RNA-Seq data
scaffold00001	AUGUSTUS	mRNA	163058	164498	152.642541828	+	.	ID=Thela2p7_000099.t1;Name=Thela2p7_000099;Parent=Thela2p7_000099
scaffold00001	AUGUSTUS	CDS	163058	163559	9.12246261657	+	.	ID=Thela2p7_000099.t1.cds;Name=Thela2p7_000099;Parent=Thela2p7_000099.t1
scaffold00001	AUGUSTUS	CDS	163618	163701	17.2487641206	+	.	ID=Thela2p7_000099.t1.cds;Name=Thela2p7_000099;Parent=Thela2p7_000099.t1
scaffold00001	AUGUSTUS	CDS	163750	164498	8.73067904904	+	.	ID=Thela2p7_000099.t1.cds;Name=Thela2p7_000099;Parent=Thela2p7_000099.t1
scaffold00001	AUGUSTUS	gene	164905	167218	298.73874228	+	.	Alias=pvr_scaffold00001_019055;ID=Thela2p7_000100;Name=Thela2p7_000100;depth=511;locus=L000090;status=Matches RNA-Seq data
scaffold00001	AUGUSTUS	mRNA	164905	167218	298.73874228	+	.	ID=Thela2p7_000100.t1;Name=Thela2p7_000100;Parent=Thela2p7_000100
scaffold00001	AUGUSTUS	CDS	164905	165081	3.646337155	+	.	ID=Thela2p7_000100.t1.cds;Name=Thela2p7_000100;Parent=Thela2p7_000100.t1
scaffold00001	AUGUSTUS	CDS	165231	166894	10.3178490074	+	.	ID=Thela2p7_000100.t1.cds;Name=Thela2p7_000100;Parent=Thela2p7_000100.t1
scaffold00001	AUGUSTUS	CDS	166959	167125	11.3954801376	+	.	ID=Thela2p7_000100.t1.cds;Name=Thela2p7_000100;Parent=Thela2p7_000100.t1
scaffold00001	AUGUSTUS	CDS	167184	167218	5.57446144278	+	.	ID=Thela2p7_000100.t1.cds;Name=Thela2p7_000100;Parent=Thela2p7_000100.t1
scaffold00001	AUGUSTUS	gene	167745	169265	11.625	+	.	Alias=pvr_scaffold00001_019335;ID=Thela2p7_000101;Name=Thela2p7_000101;depth=195;locus=L000091;status=Matches RNA-Seq data
scaffold00001	AUGUSTUS	mRNA	167745	169265	11.625	+	.	ID=Thela2p7_000101.t1;Name=Thela2p7_000101;Parent=Thela2p7_000101
scaffold00001	AUGUSTUS	CDS	167745	168523	5.9055059055	+	.	ID=Thela2p7_000101.t1.cds;Name=Thela2p7_000101;Parent=Thela2p7_000101.t1
scaffold00001	AUGUSTUS	CDS	168584	169265	5.9055059055	+	.	ID=Thela2p7_000101.t1.cds;Name=Thela2p7_000101;Parent=Thela2p7_000101.t1
scaffold00001	AUGUSTUS	gene	169615	170651	20.021392511	-	.	Alias=pvr_scaffold00001_019516;ID=Thela2p7_000103;Name=Thela2p7_000103;depth=3456;locus=L000093;status=Matches RNA-Seq data
scaffold00001	AUGUSTUS	mRNA	169615	170651	20.021392511	-	.	ID=Thela2p7_000103.t1;Name=Thela2p7_000103;Parent=Thela2p7_000103
scaffold00001	AUGUSTUS	CDS	169615	169663	5.89051648222	-	.	ID=Thela2p7_000103.t1.cds;Name=Thela2p7_000103;Parent=Thela2p7_000103.t1
scaffold00001	AUGUSTUS	CDS	169717	170651	6.79783939876	-	.	ID=Thela2p7_000103.t1.cds;Name=Thela2p7_000103;Parent=Thela2p7_000103.t1
scaffold00001	AUGUSTUS	gene	175122	177298	24483.3933165	+	.	Alias=pvr_scaffold00001_020027;ID=Thela2p7_000109;Name=Thela2p7_000109;depth=11408;locus=L000097;status=Matches RNA-Seq data
scaffold00001	AUGUSTUS	mRNA	175122	177298	24483.3933165	+	.	ID=Thela2p7_000109.t1;Name=Thela2p7_000109;Parent=Thela2p7_000109
scaffold00001	AUGUSTUS	CDS	175122	175177	3.09673826052	+	.	ID=Thela2p7_000109.t1.cds;Name=Thela2p7_000109;Parent=Thela2p7_000109.t1
scaffold00001	AUGUSTUS	CDS	175240	175315	7.04760515539	+	.	ID=Thela2p7_000109.t1.cds;Name=Thela2p7_000109;Parent=Thela2p7_000109.t1
scaffold00001	AUGUSTUS	CDS	175365	175565	6.87757120967	+	.	ID=Thela2p7_000109.t1.cds;Name=Thela2p7_000109;Parent=Thela2p7_000109.t1
scaffold00001	AUGUSTUS	CDS	175853	176407	6.83134552647	+	.	ID=Thela2p7_000109.t1.cds;Name=Thela2p7_000109;Parent=Thela2p7_000109.t1
scaffold00001	AUGUSTUS	CDS	176462	176613	6.78368487653	+	.	ID=Thela2p7_000109.t1.cds;Name=Thela2p7_000109;Parent=Thela2p7_000109.t1
scaffold00001	AUGUSTUS	CDS	176665	177298	3.51980441348	+	.	ID=Thela2p7_000109.t1.cds;Name=Thela2p7_000109;Parent=Thela2p7_000109.t1
scaffold00001	AUGUSTUS	gene	178461	179343	135.070822784	-	.	Alias=pvr_scaffold00001_020322;ID=Thela2p7_000112;Name=Thela2p7_000112;depth=1351;locus=L000099;status=Matches RNA-Seq data
scaffold00001	AUGUSTUS	mRNA	178461	179343	135.070822784	-	.	ID=Thela2p7_000112.t1;Name=Thela2p7_000112;Parent=Thela2p7_000112
scaffold00001	AUGUSTUS	CDS	178461	178623	6.83290467096	-	.	ID=Thela2p7_000112.t1.cds;Name=Thela2p7_000112;Parent=Thela2p7_000112.t1
scaffold00001	AUGUSTUS	CDS	178673	179159	12.3847434205	-	.	ID=Thela2p7_000112.t1.cds;Name=Thela2p7_000112;Parent=Thela2p7_000112.t1
scaffold00001	AUGUSTUS	CDS	179277	179343	6.38453337266	-	.	ID=Thela2p7_000112.t1.cds;Name=Thela2p7_000112;Parent=Thela2p7_000112.t1
scaffold00001	AUGUSTUS	gene	179775	181530	5796.62163086	-	.	Alias=pvr_scaffold00001_020505;ID=Thela2p7_000113;Name=Thela2p7_000113;depth=769;locus=L000099;status=Matches RNA-Seq data
scaffold00001	AUGUSTUS	mRNA	179775	181530	5796.62163086	-	.	ID=Thela2p7_000113.t1;Name=Thela2p7_000113;Parent=Thela2p7_000113
scaffold00001	AUGUSTUS	CDS	179775	179885	5.8000218232	-	.	ID=Thela2p7_000113.t1.cds;Name=Thela2p7_000113;Parent=Thela2p7_000113.t1
scaffold00001	AUGUSTUS	CDS	179940	180210	13.6382317747	-	.	ID=Thela2p7_000113.t1.cds;Name=Thela2p7_000113;Parent=Thela2p7_000113.t1
scaffold00001	AUGUSTUS	CDS	180262	180572	13.508663864	-	.	ID=Thela2p7_000113.t1.cds;Name=Thela2p7_000113;Parent=Thela2p7_000113.t1
scaffold00001	AUGUSTUS	CDS	180631	181248	13.5193233386	-	.	ID=Thela2p7_000113.t1.cds;Name=Thela2p7_000113;Parent=Thela2p7_000113.t1
scaffold00001	AUGUSTUS	CDS	181336	181530	6.420071887	-	.	ID=Thela2p7_000113.t1.cds;Name=Thela2p7_000113;Parent=Thela2p7_000113.t1
scaffold00001	AUGUSTUS	gene	183752	185355	225.680246526	+	.	Alias=pvr_scaffold00001_020857;ID=Thela2p7_000117;Name=Thela2p7_000117;depth=1267;locus=L000103;status=Matches RNA-Seq data
scaffold00001	AUGUSTUS	mRNA	183752	185355	225.680246526	+	.	ID=Thela2p7_000117.t1;Name=Thela2p7_000117;Parent=Thela2p7_000117
scaffold00001	AUGUSTUS	CDS	183752	184210	9.75185800866	+	.	ID=Thela2p7_000117.t1.cds;Name=Thela2p7_000117;Parent=Thela2p7_000117.t1
scaffold00001	AUGUSTUS	CDS	184284	185113	20.0819057441	+	.	ID=Thela2p7_000117.t1.cds;Name=Thela2p7_000117;Parent=Thela2p7_000117.t1
scaffold00001	AUGUSTUS	CDS	185163	185355	10.3715523436	+	.	ID=Thela2p7_000117.t1.cds;Name=Thela2p7_000117;Parent=Thela2p7_000117.t1
scaffold00001	AUGUSTUS	gene	185822	187744	84.963998767	+	.	Alias=pvr_scaffold00001_021027;ID=Thela2p7_000118;Name=Thela2p7_000118;depth=1170;locus=L000103;status=Matches RNA-Seq data
scaffold00001	AUGUSTUS	mRNA	185822	187744	84.963998767	+	.	ID=Thela2p7_000118.t1;Name=Thela2p7_000118;Parent=Thela2p7_000118
scaffold00001	AUGUSTUS	CDS	185822	185918	4.36384532264	+	.	ID=Thela2p7_000118.t1.cds;Name=Thela2p7_000118;Parent=Thela2p7_000118.t1
scaffold00001	AUGUSTUS	CDS	186190	187424	11.5818007424	+	.	ID=Thela2p7_000118.t1.cds;Name=Thela2p7_000118;Parent=Thela2p7_000118.t1
scaffold00001	AUGUSTUS	CDS	187490	187744	6.7243374218	+	.	ID=Thela2p7_000118.t1.cds;Name=Thela2p7_000118;Parent=Thela2p7_000118.t1
scaffold00001	AUGUSTUS	gene	188462	190075	32.3026437801	-	.	Alias=pvr_scaffold00001_021256;ID=Thela2p7_000120;Name=Thela2p7_000120;depth=2482;locus=L000105;status=Matches RNA-Seq data
scaffold00001	AUGUSTUS	mRNA	188462	190075	32.3026437801	-	.	ID=Thela2p7_000120.t1;Name=Thela2p7_000120;Parent=Thela2p7_000120
scaffold00001	AUGUSTUS	CDS	188462	189687	6.9340602	-	.	ID=Thela2p7_000120.t1.cds;Name=Thela2p7_000120;Parent=Thela2p7_000120.t1
scaffold00001	AUGUSTUS	CDS	189750	189947	8.40950156439	-	.	ID=Thela2p7_000120.t1.cds;Name=Thela2p7_000120;Parent=Thela2p7_000120.t1
scaffold00001	AUGUSTUS	CDS	190000	190075	4.98566064246	-	.	ID=Thela2p7_000120.t1.cds;Name=Thela2p7_000120;Parent=Thela2p7_000120.t1
scaffold00001	AUGUSTUS	gene	192696	195518	26238.4574428	+	.	Alias=pvr_scaffold00001_021602;ID=Thela2p7_000123;Name=Thela2p7_000123;depth=328;locus=L000108;status=Matches RNA-Seq data
scaffold00001	AUGUSTUS	mRNA	192696	195518	26238.4574428	+	.	ID=Thela2p7_000123.t1;Name=Thela2p7_000123;Parent=Thela2p7_000123
scaffold00001	AUGUSTUS	CDS	192696	193100	9.01789310298	+	.	ID=Thela2p7_000123.t1.cds;Name=Thela2p7_000123;Parent=Thela2p7_000123.t1
scaffold00001	AUGUSTUS	CDS	193165	193277	16.5464618551	+	.	ID=Thela2p7_000123.t1.cds;Name=Thela2p7_000123;Parent=Thela2p7_000123.t1
scaffold00001	AUGUSTUS	CDS	193328	193566	16.6526466762	+	.	ID=Thela2p7_000123.t1.cds;Name=Thela2p7_000123;Parent=Thela2p7_000123.t1
scaffold00001	AUGUSTUS	CDS	193615	193792	17.8837358158	+	.	ID=Thela2p7_000123.t1.cds;Name=Thela2p7_000123;Parent=Thela2p7_000123.t1
scaffold00001	AUGUSTUS	CDS	193844	194442	17.7528546521	+	.	ID=Thela2p7_000123.t1.cds;Name=Thela2p7_000123;Parent=Thela2p7_000123.t1
scaffold00001	AUGUSTUS	CDS	194494	195518	8.08210776303	+	.	ID=Thela2p7_000123.t1.cds;Name=Thela2p7_000123;Parent=Thela2p7_000123.t1
scaffold00001	AUGUSTUS	gene	195842	197472	28.291060291	-	.	Alias=pvr_scaffold00001_021755;ID=Thela2p7_000124;Name=Thela2p7_000124;depth=49;locus=L000109;status=Matches RNA-Seq data
scaffold00001	AUGUSTUS	mRNA	195842	197472	28.291060291	-	.	ID=Thela2p7_000124.t1;Name=Thela2p7_000124;Parent=Thela2p7_000124
scaffold00001	AUGUSTUS	CDS	195842	196674	5.39230220565	-	.	ID=Thela2p7_000124.t1.cds;Name=Thela2p7_000124;Parent=Thela2p7_000124.t1
scaffold00001	AUGUSTUS	CDS	196723	197002	5.39230220565	-	.	ID=Thela2p7_000124.t1.cds;Name=Thela2p7_000124;Parent=Thela2p7_000124.t1
scaffold00001	AUGUSTUS	CDS	197049	197186	5.12545317705	-	.	ID=Thela2p7_000124.t1.cds;Name=Thela2p7_000124;Parent=Thela2p7_000124.t1
scaffold00001	AUGUSTUS	CDS	197242	197472	5.12545317705	-	.	ID=Thela2p7_000124.t1.cds;Name=Thela2p7_000124;Parent=Thela2p7_000124.t1
scaffold00001	AUGUSTUS	gene	198358	200671	190.398092628	+	.	Alias=pvr_scaffold00001_021942;ID=Thela2p7_000126;Name=Thela2p7_000126;depth=259;locus=L000111;status=Matches RNA-Seq data
scaffold00001	AUGUSTUS	mRNA	198358	200671	190.398092628	+	.	ID=Thela2p7_000126.t1;Name=Thela2p7_000126;Parent=Thela2p7_000126
scaffold00001	AUGUSTUS	CDS	198358	198391	9.49035766296	+	.	ID=Thela2p7_000126.t1.cds;Name=Thela2p7_000126;Parent=Thela2p7_000126.t1
scaffold00001	AUGUSTUS	CDS	198440	198769	18.6440848013	+	.	ID=Thela2p7_000126.t1.cds;Name=Thela2p7_000126;Parent=Thela2p7_000126.t1
scaffold00001	AUGUSTUS	CDS	198819	200671	9.68459476683	+	.	ID=Thela2p7_000126.t1.cds;Name=Thela2p7_000126;Parent=Thela2p7_000126.t1
scaffold00001	AUGUSTUS	gene	202937	203581	1.18837209302	+	.	Alias=pvr_scaffold00001_022346;ID=Thela2p7_000128;Name=Thela2p7_000128;depth=13;locus=L000113;status=Matches RNA-Seq data
scaffold00001	AUGUSTUS	mRNA	202937	203581	1.18837209302	+	.	ID=Thela2p7_000128.t1;Name=Thela2p7_000128;Parent=Thela2p7_000128
scaffold00001	AUGUSTUS	CDS	202937	203581	1.18837209302	+	.	ID=Thela2p7_000128.t1.cds;Name=Thela2p7_000128;Parent=Thela2p7_000128.t1
scaffold00001	AUGUSTUS	gene	209104	210746	14.7271692389	-	.	Alias=pvr_scaffold00001_022815;ID=Thela2p7_000129;Name=Thela2p7_000129;depth=204;locus=L000114;status=Matches RNA-Seq data
scaffold00001	AUGUSTUS	mRNA	209104	210746	14.7271692389	-	.	ID=Thela2p7_000129.t1;Name=Thela2p7_000129;Parent=Thela2p7_000129
scaffold00001	AUGUSTUS	CDS	209104	210642	6.79005481017	-	.	ID=Thela2p7_000129.t1.cds;Name=Thela2p7_000129;Parent=Thela2p7_000129.t1
scaffold00001	AUGUSTUS	CDS	210717	210746	6.50679691869	-	.	ID=Thela2p7_000129.t1.cds;Name=Thela2p7_000129;Parent=Thela2p7_000129.t1
scaffold00001	fixgff	gene	211545	212044	22.413894386	+	.	Alias=gm_000065;ID=Thela2p7_000130;Name=Thela2p7_000130;depth=689;locus=L000115;status=Matches RNA-Seq data
scaffold00001	fixgff	mRNA	211545	212044	22.413894386	+	.	ID=Thela2p7_000130.t1;Name=Thela2p7_000130;Parent=Thela2p7_000130
scaffold00001	GeneMark.hmm	CDS	211545	211599	6.8491507385	+	0	ID=Thela2p7_000130.t1.cds;Name=Thela2p7_000130;Parent=Thela2p7_000130.t1;gene_id=65_g;transcript_id=65_t
scaffold00001	GeneMark.hmm	CDS	211650	212044	6.54501418988	+	1	ID=Thela2p7_000130.t1.cds;Name=Thela2p7_000130;Parent=Thela2p7_000130.t1;gene_id=65_g;transcript_id=65_t
scaffold00001	AUGUSTUS	gene	212345	214283	3898.58331891	+	.	Alias=pvr_scaffold00001_023015;ID=Thela2p7_000131;Name=Thela2p7_000131;depth=836;locus=L000116;status=Matches RNA-Seq data
scaffold00001	AUGUSTUS	mRNA	212345	214283	3898.58331891	+	.	ID=Thela2p7_000131.t1;Name=Thela2p7_000131;Parent=Thela2p7_000131
scaffold00001	AUGUSTUS	CDS	212345	212453	8.66403939807	+	.	ID=Thela2p7_000131.t1.cds;Name=Thela2p7_000131;Parent=Thela2p7_000131.t1
scaffold00001	AUGUSTUS	CDS	212520	212688	16.0988753483	+	.	ID=Thela2p7_000131.t1.cds;Name=Thela2p7_000131;Parent=Thela2p7_000131.t1
scaffold00001	AUGUSTUS	CDS	212738	212782	16.482570537	+	.	ID=Thela2p7_000131.t1.cds;Name=Thela2p7_000131;Parent=Thela2p7_000131.t1
scaffold00001	AUGUSTUS	CDS	212832	212931	17.1440026721	+	.	ID=Thela2p7_000131.t1.cds;Name=Thela2p7_000131;Parent=Thela2p7_000131.t1
scaffold00001	AUGUSTUS	CDS	212982	214283	8.01195892632	+	.	ID=Thela2p7_000131.t1.cds;Name=Thela2p7_000131;Parent=Thela2p7_000131.t1
scaffold00001	AUGUSTUS	gene	215588	216927	3387.16112636	+	.	Alias=pvr_scaffold00001_023207;ID=Thela2p7_000132;Name=Thela2p7_000132;depth=1241;locus=L000117;status=Matches RNA-Seq data
scaffold00001	AUGUSTUS	mRNA	215588	216927	3387.16112636	+	.	ID=Thela2p7_000132.t1;Name=Thela2p7_000132;Parent=Thela2p7_000132
scaffold00001	AUGUSTUS	CDS	215588	215675	3.66657701164	+	.	ID=Thela2p7_000132.t1.cds;Name=Thela2p7_000132;Parent=Thela2p7_000132.t1
scaffold00001	AUGUSTUS	CDS	215727	215789	10.0663933068	+	.	ID=Thela2p7_000132.t1.cds;Name=Thela2p7_000132;Parent=Thela2p7_000132.t1
scaffold00001	AUGUSTUS	CDS	215864	215899	14.1785404746	+	.	ID=Thela2p7_000132.t1.cds;Name=Thela2p7_000132;Parent=Thela2p7_000132.t1
scaffold00001	AUGUSTUS	CDS	215957	216670	14.4901122443	+	.	ID=Thela2p7_000132.t1.cds;Name=Thela2p7_000132;Parent=Thela2p7_000132.t1
scaffold00001	AUGUSTUS	CDS	216749	216927	7.14690247876	+	.	ID=Thela2p7_000132.t1.cds;Name=Thela2p7_000132;Parent=Thela2p7_000132.t1
scaffold00001	AUGUSTUS	gene	218144	221494	339018.64115	+	.	Alias=pvr_scaffold00001_023425;ID=Thela2p7_000133;Name=Thela2p7_000133;depth=1166;locus=L000118;status=Matches RNA-Seq data
scaffold00001	AUGUSTUS	mRNA	218144	221494	339018.64115	+	.	ID=Thela2p7_000133.t1;Name=Thela2p7_000133;Parent=Thela2p7_000133
scaffold00001	AUGUSTUS	CDS	218144	218257	3.92059108844	+	.	ID=Thela2p7_000133.t1.cds;Name=Thela2p7_000133;Parent=Thela2p7_000133.t1
scaffold00001	AUGUSTUS	CDS	218325	218407	7.7118342174	+	.	ID=Thela2p7_000133.t1.cds;Name=Thela2p7_000133;Parent=Thela2p7_000133.t1
scaffold00001	AUGUSTUS	CDS	218468	219370	11.2249330476	+	.	ID=Thela2p7_000133.t1.cds;Name=Thela2p7_000133;Parent=Thela2p7_000133.t1
scaffold00001	AUGUSTUS	CDS	219417	219625	13.1272425164	+	.	ID=Thela2p7_000133.t1.cds;Name=Thela2p7_000133;Parent=Thela2p7_000133.t1
scaffold00001	AUGUSTUS	CDS	219675	219807	12.1261416386	+	.	ID=Thela2p7_000133.t1.cds;Name=Thela2p7_000133;Parent=Thela2p7_000133.t1
scaffold00001	AUGUSTUS	CDS	219855	220079	12.1267603035	+	.	ID=Thela2p7_000133.t1.cds;Name=Thela2p7_000133;Parent=Thela2p7_000133.t1
scaffold00001	AUGUSTUS	CDS	220129	220284	13.1713315654	+	.	ID=Thela2p7_000133.t1.cds;Name=Thela2p7_000133;Parent=Thela2p7_000133.t1
scaffold00001	AUGUSTUS	CDS	220336	221494	5.02886450818	+	.	ID=Thela2p7_000133.t1.cds;Name=Thela2p7_000133;Parent=Thela2p7_000133.t1
scaffold00001	fixgff	gene	222408	223950	18.3342175066	-	.	Alias=gm_000069;ID=Thela2p7_000136;Name=Thela2p7_000136;depth=49;locus=L000121;status=Matches RNA-Seq data
scaffold00001	fixgff	mRNA	222408	223950	18.3342175066	-	.	ID=Thela2p7_000136.t1;Name=Thela2p7_000136;Parent=Thela2p7_000136
scaffold00001	GeneMark.hmm	CDS	222408	223266	3.32820117736	-	2	ID=Thela2p7_000136.t1.cds;Name=Thela2p7_000136;Parent=Thela2p7_000136.t1;gene_id=69_g;transcript_id=69_t
scaffold00001	GeneMark.hmm	CDS	223340	223755	6.05544672286	-	0	ID=Thela2p7_000136.t1.cds;Name=Thela2p7_000136;Parent=Thela2p7_000136.t1;gene_id=69_g;transcript_id=69_t
scaffold00001	GeneMark.hmm	CDS	223837	223950	3.63887060918	-	0	ID=Thela2p7_000136.t1.cds;Name=Thela2p7_000136;Parent=Thela2p7_000136.t1;gene_id=69_g;transcript_id=69_t
scaffold00002	AUGUSTUS	gene	2400	3281	3.48299319729	+	.	Alias=pvr_scaffold00002_000737;ID=Thela2p7_000137;Name=Thela2p7_000137;depth=11;locus=L000122;status=Matches RNA-Seq data
scaffold00002	AUGUSTUS	mRNA	2400	3281	3.48299319729	+	.	ID=Thela2p7_000137.t1;Name=Thela2p7_000137;Parent=Thela2p7_000137
scaffold00002	AUGUSTUS	CDS	2400	3281	3.48299319729	+	.	ID=Thela2p7_000137.t1.cds;Name=Thela2p7_000137;Parent=Thela2p7_000137.t1
scaffold00002	AUGUSTUS	gene	3866	5296	193.595257485	-	.	Alias=pvr_scaffold00002_001008;ID=Thela2p7_000138;Name=Thela2p7_000138;depth=172;locus=L000123;status=Matches RNA-Seq data
scaffold00002	AUGUSTUS	mRNA	3866	5296	193.595257485	-	.	ID=Thela2p7_000138.t1;Name=Thela2p7_000138;Parent=Thela2p7_000138
scaffold00002	AUGUSTUS	CDS	3866	4035	6.03413479419	-	.	ID=Thela2p7_000138.t1.cds;Name=Thela2p7_000138;Parent=Thela2p7_000138.t1
scaffold00002	AUGUSTUS	CDS	4087	4996	11.7336535966	-	.	ID=Thela2p7_000138.t1.cds;Name=Thela2p7_000138;Parent=Thela2p7_000138.t1
scaffold00002	AUGUSTUS	CDS	5051	5157	11.8454365137	-	.	ID=Thela2p7_000138.t1.cds;Name=Thela2p7_000138;Parent=Thela2p7_000138.t1
scaffold00002	AUGUSTUS	CDS	5215	5296	6.23245481619	-	.	ID=Thela2p7_000138.t1.cds;Name=Thela2p7_000138;Parent=Thela2p7_000138.t1
scaffold00002	AUGUSTUS	gene	5649	6713	6.4061302682	+	.	Alias=pvr_scaffold00002_001188;ID=Thela2p7_000139;Name=Thela2p7_000139;depth=537;locus=L000124;status=Matches RNA-Seq data
scaffold00002	AUGUSTUS	mRNA	5649	6713	6.4061302682	+	.	ID=Thela2p7_000139.t1;Name=Thela2p7_000139;Parent=Thela2p7_000139
scaffold00002	AUGUSTUS	CDS	5649	5670	3.57942181594	+	.	ID=Thela2p7_000139.t1.cds;Name=Thela2p7_000139;Parent=Thela2p7_000139.t1
scaffold00002	AUGUSTUS	CDS	5764	6713	3.57942181594	+	.	ID=Thela2p7_000139.t1.cds;Name=Thela2p7_000139;Parent=Thela2p7_000139.t1
scaffold00002	AUGUSTUS	gene	8326	8838	1.0	-	.	Alias=pvr_scaffold00002_001471;ID=Thela2p7_000142;Name=Thela2p7_000142;depth=41;locus=L000127;status=Matches RNA-Seq data
scaffold00002	AUGUSTUS	mRNA	8326	8838	1.0	-	.	ID=Thela2p7_000142.t1;Name=Thela2p7_000142;Parent=Thela2p7_000142
scaffold00002	AUGUSTUS	CDS	8326	8838	1.0	-	.	ID=Thela2p7_000142.t1.cds;Name=Thela2p7_000142;Parent=Thela2p7_000142.t1
scaffold00002	AUGUSTUS	gene	11793	12762	150.769366093	+	.	Alias=pvr_scaffold00002_001869;ID=Thela2p7_000143;Name=Thela2p7_000143;depth=516;locus=L000128;status=Matches RNA-Seq data
scaffold00002	AUGUSTUS	mRNA	11793	12762	150.769366093	+	.	ID=Thela2p7_000143.t1;Name=Thela2p7_000143;Parent=Thela2p7_000143
scaffold00002	AUGUSTUS	CDS	11793	12179	8.58937946697	+	.	ID=Thela2p7_000143.t1.cds;Name=Thela2p7_000143;Parent=Thela2p7_000143.t1
scaffold00002	AUGUSTUS	CDS	12238	12665	18.2970630854	+	.	ID=Thela2p7_000143.t1.cds;Name=Thela2p7_000143;Parent=Thela2p7_000143.t1
scaffold00002	AUGUSTUS	CDS	12717	12762	8.63400792867	+	.	ID=Thela2p7_000143.t1.cds;Name=Thela2p7_000143;Parent=Thela2p7_000143.t1
scaffold00002	fixgff	gene	13042	14070	3.16909620992	+	.	Alias=gm_000074;ID=Thela2p7_000144;Name=Thela2p7_000144;depth=234;locus=L000129;status=Matches RNA-Seq data
scaffold00002	fixgff	mRNA	13042	14070	3.16909620992	+	.	ID=Thela2p7_000144.t1;Name=Thela2p7_000144;Parent=Thela2p7_000144
scaffold00002	GeneMark.hmm	CDS	13042	14070	3.16909620992	+	0	ID=Thela2p7_000144.t1.cds;Name=Thela2p7_000144;Parent=Thela2p7_000144.t1;gene_id=74_g;transcript_id=74_t
scaffold00002	AUGUSTUS	gene	14142	15562	1880.54375008	-	.	Alias=pvr_scaffold00002_002207;ID=Thela2p7_000145;Name=Thela2p7_000145;depth=949;locus=L000130;status=Matches RNA-Seq data
scaffold00002	AUGUSTUS	mRNA	14142	15562	1880.54375008	-	.	ID=Thela2p7_000145.t1;Name=Thela2p7_000145;Parent=Thela2p7_000145
scaffold00002	AUGUSTUS	CDS	14142	14566	10.8202287775	-	.	ID=Thela2p7_000145.t1.cds;Name=Thela2p7_000145;Parent=Thela2p7_000145.t1
scaffold00002	AUGUSTUS	CDS	14622	15195	21.1176204289	-	.	ID=Thela2p7_000145.t1.cds;Name=Thela2p7_000145;Parent=Thela2p7_000145.t1
scaffold00002	AUGUSTUS	CDS	15247	15427	21.0288229262	-	.	ID=Thela2p7_000145.t1.cds;Name=Thela2p7_000145;Parent=Thela2p7_000145.t1
scaffold00002	AUGUSTUS	CDS	15492	15562	10.5669783778	-	.	ID=Thela2p7_000145.t1.cds;Name=Thela2p7_000145;Parent=Thela2p7_000145.t1
scaffold00002	AUGUSTUS	gene	15981	18498	2738.94992868	-	.	Alias=pvr_scaffold00002_002396;ID=Thela2p7_000146;Name=Thela2p7_000146;depth=2951;locus=L000131;status=Matches RNA-Seq data
scaffold00002	AUGUSTUS	mRNA	15981	18498	2738.94992868	-	.	ID=Thela2p7_000146.t1;Name=Thela2p7_000146;Parent=Thela2p7_000146
scaffold00002	AUGUSTUS	CDS	15981	16361	10.1462288094	-	.	ID=Thela2p7_000146.t1.cds;Name=Thela2p7_000146;Parent=Thela2p7_000146.t1
scaffold00002	AUGUSTUS	CDS	16413	16709	19.0338135615	-	.	ID=Thela2p7_000146.t1.cds;Name=Thela2p7_000146;Parent=Thela2p7_000146.t1
scaffold00002	AUGUSTUS	CDS	16766	18221	18.3682927772	-	.	ID=Thela2p7_000146.t1.cds;Name=Thela2p7_000146;Parent=Thela2p7_000146.t1
scaffold00002	AUGUSTUS	CDS	18287	18318	10.9125366631	-	.	ID=Thela2p7_000146.t1.cds;Name=Thela2p7_000146;Parent=Thela2p7_000146.t1
scaffold00002	AUGUSTUS	CDS	18424	18498	5.73118120413	-	.	ID=Thela2p7_000146.t1.cds;Name=Thela2p7_000146;Parent=Thela2p7_000146.t1
scaffold00002	fixgff	gene	19138	21459	0.994431335538	-	.	Alias=gm_000077;ID=Thela2p7_000147;Name=Thela2p7_000147;depth=1;locus=L000132;status=Low expression
scaffold00002	fixgff	mRNA	19138	21459	0.994431335538	-	.	ID=Thela2p7_000147.t1;Name=Thela2p7_000147;Parent=Thela2p7_000147
scaffold00002	GeneMark.hmm	CDS	19138	21256	1.65738555923	-	2	ID=Thela2p7_000147.t1.cds;Name=Thela2p7_000147;Parent=Thela2p7_000147.t1;gene_id=77_g;transcript_id=77_t
scaffold00002	GeneMark.hmm	CDS	21314	21459	1.0	-	0	ID=Thela2p7_000147.t1.cds;Name=Thela2p7_000147;Parent=Thela2p7_000147.t1;gene_id=77_g;transcript_id=77_t
scaffold00002	AUGUSTUS	gene	22581	23630	4.41857142858	+	.	Alias=pvr_scaffold00002_003376;ID=Thela2p7_000148;Name=Thela2p7_000148;depth=1091;locus=L000133;status=Matches RNA-Seq data
scaffold00002	AUGUSTUS	mRNA	22581	23630	4.41857142858	+	.	ID=Thela2p7_000148.t1;Name=Thela2p7_000148;Parent=Thela2p7_000148
scaffold00002	AUGUSTUS	CDS	22581	23630	4.41857142858	+	.	ID=Thela2p7_000148.t1.cds;Name=Thela2p7_000148;Parent=Thela2p7_000148.t1
scaffold00002	AUGUSTUS	gene	23736	24400	44.8090523338	-	.	Alias=pvr_scaffold00002_003509;ID=Thela2p7_000149;Name=Thela2p7_000149;depth=93;locus=L000134;status=Matches RNA-Seq data
scaffold00002	AUGUSTUS	mRNA	23736	24400	44.8090523338	-	.	ID=Thela2p7_000149.t1;Name=Thela2p7_000149;Parent=Thela2p7_000149
scaffold00002	AUGUSTUS	CDS	23736	23796	1.82420697631	-	.	ID=Thela2p7_000149.t1.cds;Name=Thela2p7_000149;Parent=Thela2p7_000149.t1
scaffold00002	AUGUSTUS	CDS	23861	23996	3.53838612751	-	.	ID=Thela2p7_000149.t1.cds;Name=Thela2p7_000149;Parent=Thela2p7_000149.t1
scaffold00002	AUGUSTUS	CDS	24077	24163	3.66951584472	-	.	ID=Thela2p7_000149.t1.cds;Name=Thela2p7_000149;Parent=Thela2p7_000149.t1
scaffold00002	AUGUSTUS	CDS	24244	24400	1.89181060585	-	.	ID=Thela2p7_000149.t1.cds;Name=Thela2p7_000149;Parent=Thela2p7_000149.t1
scaffold00002	AUGUSTUS	gene	24805	29181	11.9498245848	-	.	Alias=pvr_scaffold00002_003722;ID=Thela2p7_000151;Name=Thela2p7_000151;depth=276;locus=L000134;status=Matches RNA-Seq data
scaffold00002	AUGUSTUS	mRNA	24805	29181	11.9498245848	-	.	ID=Thela2p7_000151.t1;Name=Thela2p7_000151;Parent=Thela2p7_000151
scaffold00002	AUGUSTUS	CDS	24805	27139	2.88163987104	-	.	ID=Thela2p7_000151.t1.cds;Name=Thela2p7_000151;Parent=Thela2p7_000151.t1
scaffold00002	AUGUSTUS	CDS	27192	27987	4.68081604454	-	.	ID=Thela2p7_000151.t1.cds;Name=Thela2p7_000151;Parent=Thela2p7_000151.t1
scaffold00002	AUGUSTUS	CDS	28043	28311	3.66891221312	-	.	ID=Thela2p7_000151.t1.cds;Name=Thela2p7_000151;Parent=Thela2p7_000151.t1
scaffold00002	AUGUSTUS	CDS	28364	28482	3.9153243915	-	.	ID=Thela2p7_000151.t1.cds;Name=Thela2p7_000151;Parent=Thela2p7_000151.t1
scaffold00002	AUGUSTUS	CDS	28540	29181	0.0616730151872	-	.	ID=Thela2p7_000151.t1.cds;Name=Thela2p7_000151;Parent=Thela2p7_000151.t1;status=End mismatch
scaffold00002	AUGUSTUS	gene	30671	31549	1.66154721274	-	.	Alias=pvr_scaffold00002_004405;ID=Thela2p7_000153;Name=Thela2p7_000153;depth=11;locus=L000134;status=Matches RNA-Seq data
scaffold00002	AUGUSTUS	mRNA	30671	31549	1.66154721274	-	.	ID=Thela2p7_000153.t1;Name=Thela2p7_000153;Parent=Thela2p7_000153
scaffold00002	AUGUSTUS	CDS	30671	31549	1.66154721274	-	.	ID=Thela2p7_000153.t1.cds;Name=Thela2p7_000153;Parent=Thela2p7_000153.t1
scaffold00002	AUGUSTUS	gene	32145	33425	2.68149882904	-	.	Alias=pvr_scaffold00002_004526;ID=Thela2p7_000154;Name=Thela2p7_000154;depth=12;locus=L000135;status=Matches RNA-Seq data
scaffold00002	AUGUSTUS	mRNA	32145	33425	2.68149882904	-	.	ID=Thela2p7_000154.t1;Name=Thela2p7_000154;Parent=Thela2p7_000154
scaffold00002	AUGUSTUS	CDS	32145	33425	2.68149882904	-	.	ID=Thela2p7_000154.t1.cds;Name=Thela2p7_000154;Parent=Thela2p7_000154.t1
scaffold00002	fixgff	gene	37981	38748	3.13671875	+	.	Alias=gm_000081;ID=Thela2p7_000157;Name=Thela2p7_000157;depth=473;locus=L000138;status=Matches RNA-Seq data
scaffold00002	fixgff	mRNA	37981	38748	3.13671875	+	.	ID=Thela2p7_000157.t1;Name=Thela2p7_000157;Parent=Thela2p7_000157
scaffold00002	GeneMark.hmm	CDS	37981	38748	3.13671875	+	0	ID=Thela2p7_000157.t1.cds;Name=Thela2p7_000157;Parent=Thela2p7_000157.t1;gene_id=81_g;transcript_id=81_t
scaffold00002	AUGUSTUS	gene	39002	40195	5.0917085427	-	.	Alias=pvr_scaffold00002_005178;ID=Thela2p7_000158;Name=Thela2p7_000158;depth=483;locus=L000139;status=Matches RNA-Seq data
scaffold00002	AUGUSTUS	mRNA	39002	40195	5.0917085427	-	.	ID=Thela2p7_000158.t1;Name=Thela2p7_000158;Parent=Thela2p7_000158
scaffold00002	AUGUSTUS	CDS	39002	40195	5.0917085427	-	.	ID=Thela2p7_000158.t1.cds;Name=Thela2p7_000158;Parent=Thela2p7_000158.t1
scaffold00002	AUGUSTUS	gene	40503	40878	44.722945242	+	.	Alias=pvr_scaffold00002_005343;ID=Thela2p7_000159;Name=Thela2p7_000159;depth=2369;locus=L000140;status=Matches RNA-Seq data
scaffold00002	AUGUSTUS	mRNA	40503	40878	44.722945242	+	.	ID=Thela2p7_000159.t1;Name=Thela2p7_000159;Parent=Thela2p7_000159
scaffold00002	AUGUSTUS	CDS	40503	40525	5.92552077486	+	.	ID=Thela2p7_000159.t1.cds;Name=Thela2p7_000159;Parent=Thela2p7_000159.t1
scaffold00002	AUGUSTUS	CDS	40581	40763	11.5831271998	+	.	ID=Thela2p7_000159.t1.cds;Name=Thela2p7_000159;Parent=Thela2p7_000159.t1
scaffold00002	AUGUSTUS	CDS	40815	40878	5.86435908666	+	.	ID=Thela2p7_000159.t1.cds;Name=Thela2p7_000159;Parent=Thela2p7_000159.t1
scaffold00002	AUGUSTUS	gene	40984	42252	58.8006015024	-	.	Alias=pvr_scaffold00002_005363;ID=Thela2p7_000160;Name=Thela2p7_000160;depth=86;locus=L000141;status=Matches RNA-Seq data
scaffold00002	AUGUSTUS	mRNA	40984	42252	58.8006015024	-	.	ID=Thela2p7_000160.t1;Name=Thela2p7_000160;Parent=Thela2p7_000160
scaffold00002	AUGUSTUS	CDS	40984	41831	3.27810893661	-	.	ID=Thela2p7_000160.t1.cds;Name=Thela2p7_000160;Parent=Thela2p7_000160.t1
scaffold00002	AUGUSTUS	CDS	41893	42153	6.25596280608	-	.	ID=Thela2p7_000160.t1.cds;Name=Thela2p7_000160;Parent=Thela2p7_000160.t1
scaffold00002	AUGUSTUS	CDS	42207	42252	2.86724120301	-	.	ID=Thela2p7_000160.t1.cds;Name=Thela2p7_000160;Parent=Thela2p7_000160.t1
scaffold00002	AUGUSTUS	gene	42535	44317	576.388269318	+	.	Alias=pvr_scaffold00002_005620;ID=Thela2p7_000161;Name=Thela2p7_000161;depth=1122;locus=L000142;status=Matches RNA-Seq data
scaffold00002	AUGUSTUS	mRNA	42535	44317	576.388269318	+	.	ID=Thela2p7_000161.t1;Name=Thela2p7_000161;Parent=Thela2p7_000161
scaffold00002	AUGUSTUS	CDS	42535	42581	5.80339028871	+	.	ID=Thela2p7_000161.t1.cds;Name=Thela2p7_000161;Parent=Thela2p7_000161.t1
scaffold00002	AUGUSTUS	CDS	42636	42945	13.4895529949	+	.	ID=Thela2p7_000161.t1.cds;Name=Thela2p7_000161;Parent=Thela2p7_000161.t1
scaffold00002	AUGUSTUS	CDS	42996	43297	19.5390821965	+	.	ID=Thela2p7_000161.t1.cds;Name=Thela2p7_000161;Parent=Thela2p7_000161.t1
scaffold00002	AUGUSTUS	CDS	43348	44317	10.1740859088	+	.	ID=Thela2p7_000161.t1.cds;Name=Thela2p7_000161;Parent=Thela2p7_000161.t1
scaffold00002	AUGUSTUS	gene	44719	46718	9.5126770662	-	.	Alias=pvr_scaffold00002_005825;ID=Thela2p7_000163;Name=Thela2p7_000163;depth=427;locus=L000144;status=Matches RNA-Seq data
scaffold00002	AUGUSTUS	mRNA	44719	46718	9.5126770662	-	.	ID=Thela2p7_000163.t1;Name=Thela2p7_000163;Parent=Thela2p7_000163
scaffold00002	AUGUSTUS	CDS	44719	46380	5.21633477446	-	.	ID=Thela2p7_000163.t1.cds;Name=Thela2p7_000163;Parent=Thela2p7_000163.t1
scaffold00002	AUGUSTUS	CDS	46431	46718	3.64726478552	-	.	ID=Thela2p7_000163.t1.cds;Name=Thela2p7_000163;Parent=Thela2p7_000163.t1
scaffold00002	AUGUSTUS	gene	47288	47949	10.0869565217	+	.	Alias=pvr_scaffold00002_006144;ID=Thela2p7_000164;Name=Thela2p7_000164;depth=217;locus=L000145;status=Matches RNA-Seq data
scaffold00002	AUGUSTUS	mRNA	47288	47949	10.0869565217	+	.	ID=Thela2p7_000164.t1;Name=Thela2p7_000164;Parent=Thela2p7_000164
scaffold00002	AUGUSTUS	CDS	47288	47399	5.50098805353	+	.	ID=Thela2p7_000164.t1.cds;Name=Thela2p7_000164;Parent=Thela2p7_000164.t1
scaffold00002	AUGUSTUS	CDS	47456	47949	5.50098805353	+	.	ID=Thela2p7_000164.t1.cds;Name=Thela2p7_000164;Parent=Thela2p7_000164.t1
scaffold00002	AUGUSTUS	gene	48030	51177	31.0728795888	-	.	Alias=pvr_scaffold00002_006205;ID=Thela2p7_000165;Name=Thela2p7_000165;depth=380;locus=L000146;status=Matches RNA-Seq data
scaffold00002	AUGUSTUS	mRNA	48030	51177	31.0728795888	-	.	ID=Thela2p7_000165.t1;Name=Thela2p7_000165;Parent=Thela2p7_000165
scaffold00002	AUGUSTUS	CDS	48030	48740	9.66639119508	-	.	ID=Thela2p7_000165.t1.cds;Name=Thela2p7_000165;Parent=Thela2p7_000165.t1
scaffold00002	AUGUSTUS	CDS	48793	51177	9.6435822723	-	.	ID=Thela2p7_000165.t1.cds;Name=Thela2p7_000165;Parent=Thela2p7_000165.t1
scaffold00002	AUGUSTUS	gene	51519	52957	97118.8776393	+	.	Alias=pvr_scaffold00002_006537;ID=Thela2p7_000166;Name=Thela2p7_000166;depth=1415;locus=L000147;status=Matches RNA-Seq data
scaffold00002	AUGUSTUS	mRNA	51519	52957	97118.8776393	+	.	ID=Thela2p7_000166.t1;Name=Thela2p7_000166;Parent=Thela2p7_000166
scaffold00002	AUGUSTUS	CDS	51519	51605	10.8835538162	+	.	ID=Thela2p7_000166.t1.cds;Name=Thela2p7_000166;Parent=Thela2p7_000166.t1
scaffold00002	AUGUSTUS	CDS	51676	51741	21.287479695	+	.	ID=Thela2p7_000166.t1.cds;Name=Thela2p7_000166;Parent=Thela2p7_000166.t1
scaffold00002	AUGUSTUS	CDS	51797	51883	21.4704648726	+	.	ID=Thela2p7_000166.t1.cds;Name=Thela2p7_000166;Parent=Thela2p7_000166.t1
scaffold00002	AUGUSTUS	CDS	51931	52053	21.044275556	+	.	ID=Thela2p7_000166.t1.cds;Name=Thela2p7_000166;Parent=Thela2p7_000166.t1
scaffold00002	AUGUSTUS	CDS	52109	52828	20.9955427462	+	.	ID=Thela2p7_000166.t1.cds;Name=Thela2p7_000166;Parent=Thela2p7_000166.t1
scaffold00002	AUGUSTUS	CDS	52886	52957	10.7377285087	+	.	ID=Thela2p7_000166.t1.cds;Name=Thela2p7_000166;Parent=Thela2p7_000166.t1
scaffold00002	AUGUSTUS	gene	53190	54214	402.101938188	-	.	Alias=pvr_scaffold00002_006705;ID=Thela2p7_000167;Name=Thela2p7_000167;depth=243;locus=L000148;status=Matches RNA-Seq data
scaffold00002	AUGUSTUS	mRNA	53190	54214	402.101938188	-	.	ID=Thela2p7_000167.t1;Name=Thela2p7_000167;Parent=Thela2p7_000167
scaffold00002	AUGUSTUS	CDS	53190	53515	8.67232234323	-	.	ID=Thela2p7_000167.t1.cds;Name=Thela2p7_000167;Parent=Thela2p7_000167.t1
scaffold00002	AUGUSTUS	CDS	53575	53752	17.041468985	-	.	ID=Thela2p7_000167.t1.cds;Name=Thela2p7_000167;Parent=Thela2p7_000167.t1
scaffold00002	AUGUSTUS	CDS	53810	53955	12.6653470427	-	.	ID=Thela2p7_000167.t1.cds;Name=Thela2p7_000167;Parent=Thela2p7_000167.t1
scaffold00002	AUGUSTUS	CDS	54013	54214	5.80016563533	-	.	ID=Thela2p7_000167.t1.cds;Name=Thela2p7_000167;Parent=Thela2p7_000167.t1
scaffold00002	AUGUSTUS	gene	54549	57452	26.0811667244	+	.	Alias=pvr_scaffold00002_006863;ID=Thela2p7_000168;Name=Thela2p7_000168;depth=70;locus=L000149;status=Matches RNA-Seq data
scaffold00002	AUGUSTUS	mRNA	54549	57452	26.0811667244	+	.	ID=Thela2p7_000168.t1;Name=Thela2p7_000168;Parent=Thela2p7_000168
scaffold00002	AUGUSTUS	CDS	54549	54660	8.87024025012	+	.	ID=Thela2p7_000168.t1.cds;Name=Thela2p7_000168;Parent=Thela2p7_000168.t1
scaffold00002	AUGUSTUS	CDS	54712	57452	8.82089976897	+	.	ID=Thela2p7_000168.t1.cds;Name=Thela2p7_000168;Parent=Thela2p7_000168.t1
scaffold00002	AUGUSTUS	gene	60350	61707	164.402948403	-	.	Alias=pvr_scaffold00002_007581;ID=Thela2p7_000170;Name=Thela2p7_000170;depth=42;locus=L000151;status=Matches RNA-Seq data
scaffold00002	AUGUSTUS	mRNA	60350	61707	164.402948403	-	.	ID=Thela2p7_000170.t1;Name=Thela2p7_000170;Parent=Thela2p7_000170
scaffold00002	AUGUSTUS	CDS	60350	60845	5.79184379499	-	.	ID=Thela2p7_000170.t1.cds;Name=Thela2p7_000170;Parent=Thela2p7_000170.t1
scaffold00002	AUGUSTUS	CDS	60904	61221	11.1041528854	-	.	ID=Thela2p7_000170.t1.cds;Name=Thela2p7_000170;Parent=Thela2p7_000170.t1
scaffold00002	AUGUSTUS	CDS	61310	61499	11.5032310385	-	.	ID=Thela2p7_000170.t1.cds;Name=Thela2p7_000170;Parent=Thela2p7_000170.t1
scaffold00002	AUGUSTUS	CDS	61560	61707	6.0	-	.	ID=Thela2p7_000170.t1.cds;Name=Thela2p7_000170;Parent=Thela2p7_000170.t1
scaffold00002	AUGUSTUS	gene	64849	65640	3.33333333333	-	.	Alias=pvr_scaffold00002_008091;ID=Thela2p7_000171;Name=Thela2p7_000171;depth=18;locus=L000152;status=Matches RNA-Seq data
scaffold00002	AUGUSTUS	mRNA	64849	65640	3.33333333333	-	.	ID=Thela2p7_000171.t1;Name=Thela2p7_000171;Parent=Thela2p7_000171
scaffold00002	AUGUSTUS	CDS	64849	65332	1.82574185835	-	.	ID=Thela2p7_000171.t1.cds;Name=Thela2p7_000171;Parent=Thela2p7_000171.t1
scaffold00002	AUGUSTUS	CDS	65390	65640	1.82574185835	-	.	ID=Thela2p7_000171.t1.cds;Name=Thela2p7_000171;Parent=Thela2p7_000171.t1
scaffold00002	AUGUSTUS	gene	71304	72766	18.8805865557	-	.	Alias=pvr_scaffold00002_008727;ID=Thela2p7_000173;Name=Thela2p7_000173;depth=149;locus=L000153;status=Matches RNA-Seq data
scaffold00002	AUGUSTUS	mRNA	71304	72766	18.8805865557	-	.	ID=Thela2p7_000173.t1;Name=Thela2p7_000173;Parent=Thela2p7_000173
scaffold00002	AUGUSTUS	CDS	71304	72071	7.55607678924	-	.	ID=Thela2p7_000173.t1.cds;Name=Thela2p7_000173;Parent=Thela2p7_000173.t1
scaffold00002	AUGUSTUS	CDS	72137	72766	7.49618634735	-	.	ID=Thela2p7_000173.t1.cds;Name=Thela2p7_000173;Parent=Thela2p7_000173.t1
scaffold00002	AUGUSTUS	gene	73302	75589	1366.94527032	-	.	Alias=pvr_scaffold00002_008924;ID=Thela2p7_000174;Name=Thela2p7_000174;depth=592;locus=L000154;status=Matches RNA-Seq data
scaffold00002	AUGUSTUS	mRNA	73302	75589	1366.94527032	-	.	ID=Thela2p7_000174.t1;Name=Thela2p7_000174;Parent=Thela2p7_000174
scaffold00002	AUGUSTUS	CDS	73302	73377	9.92556266556	-	.	ID=Thela2p7_000174.t1.cds;Name=Thela2p7_000174;Parent=Thela2p7_000174.t1
scaffold00002	AUGUSTUS	CDS	73439	74336	18.6412339039	-	.	ID=Thela2p7_000174.t1.cds;Name=Thela2p7_000174;Parent=Thela2p7_000174.t1
scaffold00002	AUGUSTUS	CDS	74382	75018	19.3806712069	-	.	ID=Thela2p7_000174.t1.cds;Name=Thela2p7_000174;Parent=Thela2p7_000174.t1
scaffold00002	AUGUSTUS	CDS	75071	75589	10.2923912163	-	.	ID=Thela2p7_000174.t1.cds;Name=Thela2p7_000174;Parent=Thela2p7_000174.t1
scaffold00002	AUGUSTUS	gene	76268	79723	52.7898323775	-	.	Alias=pvr_scaffold00002_009268;ID=Thela2p7_000175;Name=Thela2p7_000175;depth=588;locus=L000155;status=Matches RNA-Seq data
scaffold00002	AUGUSTUS	mRNA	76268	79723	52.7898323775	-	.	ID=Thela2p7_000175.t1;Name=Thela2p7_000175;Parent=Thela2p7_000175
scaffold00002	AUGUSTUS	CDS	76268	76848	5.47269707028	-	.	ID=Thela2p7_000175.t1.cds;Name=Thela2p7_000175;Parent=Thela2p7_000175.t1
scaffold00002	AUGUSTUS	CDS	76899	79604	15.5639413628	-	.	ID=Thela2p7_000175.t1.cds;Name=Thela2p7_000175;Parent=Thela2p7_000175.t1
scaffold00002	AUGUSTUS	CDS	79672	79723	5.57791378311	-	.	ID=Thela2p7_000175.t1.cds;Name=Thela2p7_000175;Parent=Thela2p7_000175.t1
scaffold00002	AUGUSTUS	gene	80870	81967	90.8533698172	-	.	Alias=pvr_scaffold00002_009852;ID=Thela2p7_000178;Name=Thela2p7_000178;depth=3779;locus=L000158;status=Matches RNA-Seq data
scaffold00002	AUGUSTUS	mRNA	80870	81967	90.8533698172	-	.	ID=Thela2p7_000178.t1;Name=Thela2p7_000178;Parent=Thela2p7_000178
scaffold00002	AUGUSTUS	CDS	80870	81731	7.29994634686	-	.	ID=Thela2p7_000178.t1.cds;Name=Thela2p7_000178;Parent=Thela2p7_000178.t1
scaffold00002	AUGUSTUS	CDS	81785	81822	13.2317132702	-	.	ID=Thela2p7_000178.t1.cds;Name=Thela2p7_000178;Parent=Thela2p7_000178.t1
scaffold00002	AUGUSTUS	CDS	81965	81967	3.76240274172	-	.	ID=Thela2p7_000178.t1.cds;Name=Thela2p7_000178;Parent=Thela2p7_000178.t1
scaffold00002	AUGUSTUS	gene	82233	83056	20.596770394	-	.	Alias=pvr_scaffold00002_009945;ID=Thela2p7_000179;Name=Thela2p7_000179;depth=201;locus=L000158;status=Matches RNA-Seq data
scaffold00002	AUGUSTUS	mRNA	82233	83056	20.596770394	-	.	ID=Thela2p7_000179.t1;Name=Thela2p7_000179;Parent=Thela2p7_000179
scaffold00002	AUGUSTUS	CDS	82233	82952	6.4858205647	-	.	ID=Thela2p7_000179.t1.cds;Name=Thela2p7_000179;Parent=Thela2p7_000179.t1
scaffold00002	AUGUSTUS	CDS	83000	83056	6.35132291698	-	.	ID=Thela2p7_000179.t1.cds;Name=Thela2p7_000179;Parent=Thela2p7_000179.t1
scaffold00002	AUGUSTUS	gene	83453	84277	39.80650579	+	.	Alias=pvr_scaffold00002_010193;ID=Thela2p7_000180;Name=Thela2p7_000180;depth=393;locus=L000159;status=Matches RNA-Seq data
scaffold00002	AUGUSTUS	mRNA	83453	84277	39.80650579	+	.	ID=Thela2p7_000180.t1;Name=Thela2p7_000180;Parent=Thela2p7_000180
scaffold00002	AUGUSTUS	CDS	83453	83615	2.73892463241	+	.	ID=Thela2p7_000180.t1.cds;Name=Thela2p7_000180;Parent=Thela2p7_000180.t1
scaffold00002	AUGUSTUS	CDS	83671	83839	5.31204361052	+	.	ID=Thela2p7_000180.t1.cds;Name=Thela2p7_000180;Parent=Thela2p7_000180.t1
scaffold00002	AUGUSTUS	CDS	83890	84277	2.73597637704	+	.	ID=Thela2p7_000180.t1.cds;Name=Thela2p7_000180;Parent=Thela2p7_000180.t1
scaffold00002	AUGUSTUS	gene	84786	85683	67.1618941127	+	.	Alias=pvr_scaffold00002_010308;ID=Thela2p7_000181;Name=Thela2p7_000181;depth=371;locus=L000159;status=Matches RNA-Seq data
scaffold00002	AUGUSTUS	mRNA	84786	85683	67.1618941127	+	.	ID=Thela2p7_000181.t1;Name=Thela2p7_000181;Parent=Thela2p7_000181
scaffold00002	AUGUSTUS	CDS	84786	85064	3.24489481684	+	.	ID=Thela2p7_000181.t1.cds;Name=Thela2p7_000181;Parent=Thela2p7_000181.t1
scaffold00002	AUGUSTUS	CDS	85115	85175	6.33581652538	+	.	ID=Thela2p7_000181.t1.cds;Name=Thela2p7_000181;Parent=Thela2p7_000181.t1
scaffold00002	AUGUSTUS	CDS	85226	85683	3.26677873312	+	.	ID=Thela2p7_000181.t1.cds;Name=Thela2p7_000181;Parent=Thela2p7_000181.t1
scaffold00002	AUGUSTUS	gene	86028	88828	62715.6193671	-	.	Alias=pvr_scaffold00002_010455;ID=Thela2p7_000182;Name=Thela2p7_000182;depth=181;locus=L000160;status=Matches RNA-Seq data
scaffold00002	AUGUSTUS	mRNA	86028	88828	62715.6193671	-	.	ID=Thela2p7_000182.t1;Name=Thela2p7_000182;Parent=Thela2p7_000182
scaffold00002	AUGUSTUS	CDS	86028	87383	10.2914580054	-	.	ID=Thela2p7_000182.t1.cds;Name=Thela2p7_000182;Parent=Thela2p7_000182.t1
scaffold00002	AUGUSTUS	CDS	87443	87580	12.2013769246	-	.	ID=Thela2p7_000182.t1.cds;Name=Thela2p7_000182;Parent=Thela2p7_000182.t1
scaffold00002	AUGUSTUS	CDS	87636	87676	9.60056108382	-	.	ID=Thela2p7_000182.t1.cds;Name=Thela2p7_000182;Parent=Thela2p7_000182.t1
scaffold00002	AUGUSTUS	CDS	87723	87894	9.76437764172	-	.	ID=Thela2p7_000182.t1.cds;Name=Thela2p7_000182;Parent=Thela2p7_000182.t1
scaffold00002	AUGUSTUS	CDS	87947	88026	10.3892360307	-	.	ID=Thela2p7_000182.t1.cds;Name=Thela2p7_000182;Parent=Thela2p7_000182.t1
scaffold00002	AUGUSTUS	CDS	88073	88133	8.55576142467	-	.	ID=Thela2p7_000182.t1.cds;Name=Thela2p7_000182;Parent=Thela2p7_000182.t1
scaffold00002	AUGUSTUS	CDS	88180	88207	8.26763102199	-	.	ID=Thela2p7_000182.t1.cds;Name=Thela2p7_000182;Parent=Thela2p7_000182.t1
scaffold00002	AUGUSTUS	CDS	88261	88503	7.469146107	-	.	ID=Thela2p7_000182.t1.cds;Name=Thela2p7_000182;Parent=Thela2p7_000182.t1
scaffold00002	AUGUSTUS	CDS	88569	88673	5.22788989059	-	.	ID=Thela2p7_000182.t1.cds;Name=Thela2p7_000182;Parent=Thela2p7_000182.t1
scaffold00002	AUGUSTUS	CDS	88761	88828	3.65442727518	-	.	ID=Thela2p7_000182.t1.cds;Name=Thela2p7_000182;Parent=Thela2p7_000182.t1
scaffold00002	AUGUSTUS	gene	89301	90773	25696979.6295	-	.	Alias=pvr_scaffold00002_010931;ID=Thela2p7_000184;Name=Thela2p7_000184;depth=1679;locus=L000162;status=Matches RNA-Seq data
scaffold00002	AUGUSTUS	mRNA	89301	90773	25696979.6295	-	.	ID=Thela2p7_000184.t1;Name=Thela2p7_000184;Parent=Thela2p7_000184
scaffold00002	AUGUSTUS	CDS	89301	89376	11.1816056671	-	.	ID=Thela2p7_000184.t1.cds;Name=Thela2p7_000184;Parent=Thela2p7_000184.t1
scaffold00002	AUGUSTUS	CDS	89424	89607	21.6630807677	-	.	ID=Thela2p7_000184.t1.cds;Name=Thela2p7_000184;Parent=Thela2p7_000184.t1
scaffold00002	AUGUSTUS	CDS	89656	89734	21.7393941582	-	.	ID=Thela2p7_000184.t1.cds;Name=Thela2p7_000184;Parent=Thela2p7_000184.t1
scaffold00002	AUGUSTUS	CDS	89782	90138	21.5120336926	-	.	ID=Thela2p7_000184.t1.cds;Name=Thela2p7_000184;Parent=Thela2p7_000184.t1
scaffold00002	AUGUSTUS	CDS	90186	90285	21.8200245662	-	.	ID=Thela2p7_000184.t1.cds;Name=Thela2p7_000184;Parent=Thela2p7_000184.t1
scaffold00002	AUGUSTUS	CDS	90332	90375	21.9514259179	-	.	ID=Thela2p7_000184.t1.cds;Name=Thela2p7_000184;Parent=Thela2p7_000184.t1
scaffold00002	AUGUSTUS	CDS	90428	90557	20.8121702689	-	.	ID=Thela2p7_000184.t1.cds;Name=Thela2p7_000184;Parent=Thela2p7_000184.t1
scaffold00002	AUGUSTUS	CDS	90615	90662	18.2079375049	-	.	ID=Thela2p7_000184.t1.cds;Name=Thela2p7_000184;Parent=Thela2p7_000184.t1
scaffold00002	AUGUSTUS	CDS	90718	90773	8.19978989736	-	.	ID=Thela2p7_000184.t1.cds;Name=Thela2p7_000184;Parent=Thela2p7_000184.t1
scaffold00002	AUGUSTUS	gene	93400	94713	39179.618115	+	.	Alias=pvr_scaffold00002_011364;ID=Thela2p7_000186;Name=Thela2p7_000186;depth=232;locus=L000164;status=Matches RNA-Seq data
scaffold00002	AUGUSTUS	mRNA	93400	94713	39179.618115	+	.	ID=Thela2p7_000186.t1;Name=Thela2p7_000186;Parent=Thela2p7_000186
scaffold00002	AUGUSTUS	CDS	93400	93526	10.3681870092	+	.	ID=Thela2p7_000186.t1.cds;Name=Thela2p7_000186;Parent=Thela2p7_000186.t1
scaffold00002	AUGUSTUS	CDS	93574	93919	19.2325263787	+	.	ID=Thela2p7_000186.t1.cds;Name=Thela2p7_000186;Parent=Thela2p7_000186.t1
scaffold00002	AUGUSTUS	CDS	93971	94099	17.6507050825	+	.	ID=Thela2p7_000186.t1.cds;Name=Thela2p7_000186;Parent=Thela2p7_000186.t1
scaffold00002	AUGUSTUS	CDS	94148	94277	16.2665882347	+	.	ID=Thela2p7_000186.t1.cds;Name=Thela2p7_000186;Parent=Thela2p7_000186.t1
scaffold00002	AUGUSTUS	CDS	94326	94564	16.9827899685	+	.	ID=Thela2p7_000186.t1.cds;Name=Thela2p7_000186;Parent=Thela2p7_000186.t1
scaffold00002	AUGUSTUS	CDS	94614	94713	9.79173706812	+	.	ID=Thela2p7_000186.t1.cds;Name=Thela2p7_000186;Parent=Thela2p7_000186.t1
scaffold00002	AUGUSTUS	gene	96304	99330	4850920.94007	+	.	Alias=pvr_scaffold00002_011733;ID=Thela2p7_000188;Name=Thela2p7_000188;depth=2048;locus=L000166;status=Matches RNA-Seq data
scaffold00002	AUGUSTUS	mRNA	96304	99330	4850920.94007	+	.	ID=Thela2p7_000188.t1;Name=Thela2p7_000188;Parent=Thela2p7_000188
scaffold00002	AUGUSTUS	CDS	96304	96488	10.3987574474	+	.	ID=Thela2p7_000188.t1.cds;Name=Thela2p7_000188;Parent=Thela2p7_000188.t1
scaffold00002	AUGUSTUS	CDS	96541	96553	20.8936967203	+	.	ID=Thela2p7_000188.t1.cds;Name=Thela2p7_000188;Parent=Thela2p7_000188.t1
scaffold00002	AUGUSTUS	CDS	96612	96647	21.0843243505	+	.	ID=Thela2p7_000188.t1.cds;Name=Thela2p7_000188;Parent=Thela2p7_000188.t1
scaffold00002	AUGUSTUS	CDS	96703	96764	21.5341419709	+	.	ID=Thela2p7_000188.t1.cds;Name=Thela2p7_000188;Parent=Thela2p7_000188.t1
scaffold00002	AUGUSTUS	CDS	96822	96925	21.2847721168	+	.	ID=Thela2p7_000188.t1.cds;Name=Thela2p7_000188;Parent=Thela2p7_000188.t1
scaffold00002	AUGUSTUS	CDS	96980	97057	21.2913306713	+	.	ID=Thela2p7_000188.t1.cds;Name=Thela2p7_000188;Parent=Thela2p7_000188.t1
scaffold00002	AUGUSTUS	CDS	97115	98880	21.5522042205	+	.	ID=Thela2p7_000188.t1.cds;Name=Thela2p7_000188;Parent=Thela2p7_000188.t1
scaffold00002	AUGUSTUS	CDS	98929	99330	11.0109675042	+	.	ID=Thela2p7_000188.t1.cds;Name=Thela2p7_000188;Parent=Thela2p7_000188.t1
scaffold00002	AUGUSTUS	gene	99870	102381	10545.7836238	-	.	Alias=pvr_scaffold00002_012191;ID=Thela2p7_000190;Name=Thela2p7_000190;depth=651;locus=L000168;status=Matches RNA-Seq data
scaffold00002	AUGUSTUS	mRNA	99870	102381	10545.7836238	-	.	ID=Thela2p7_000190.t1;Name=Thela2p7_000190;Parent=Thela2p7_000190
scaffold00002	AUGUSTUS	CDS	99870	100058	10.5621678749	-	.	ID=Thela2p7_000190.t1.cds;Name=Thela2p7_000190;Parent=Thela2p7_000190.t1
scaffold00002	AUGUSTUS	CDS	100122	102019	20.3878241204	-	.	ID=Thela2p7_000190.t1.cds;Name=Thela2p7_000190;Parent=Thela2p7_000190.t1
scaffold00002	AUGUSTUS	CDS	102074	102161	19.7069658728	-	.	ID=Thela2p7_000190.t1.cds;Name=Thela2p7_000190;Parent=Thela2p7_000190.t1
scaffold00002	AUGUSTUS	CDS	102212	102281	19.6612821897	-	.	ID=Thela2p7_000190.t1.cds;Name=Thela2p7_000190;Parent=Thela2p7_000190.t1
scaffold00002	AUGUSTUS	CDS	102332	102381	10.2378398103	-	.	ID=Thela2p7_000190.t1.cds;Name=Thela2p7_000190;Parent=Thela2p7_000190.t1
scaffold00002	fixgff	gene	103442	103975	3.4531835206	+	.	Alias=gm_000104;ID=Thela2p7_000192;Name=Thela2p7_000192;depth=211;locus=L000170;status=Matches RNA-Seq data
scaffold00002	fixgff	mRNA	103442	103975	3.4531835206	+	.	ID=Thela2p7_000192.t1;Name=Thela2p7_000192;Parent=Thela2p7_000192
scaffold00002	GeneMark.hmm	CDS	103442	103975	3.4531835206	+	0	ID=Thela2p7_000192.t1.cds;Name=Thela2p7_000192;Parent=Thela2p7_000192.t1;gene_id=104_g;transcript_id=104_t
scaffold00002	AUGUSTUS	gene	104279	105400	25.5066525866	-	.	Alias=pvr_scaffold00002_012590;ID=Thela2p7_000193;Name=Thela2p7_000193;depth=903;locus=L000171;status=Matches RNA-Seq data
scaffold00002	AUGUSTUS	mRNA	104279	105400	25.5066525866	-	.	ID=Thela2p7_000193.t1;Name=Thela2p7_000193;Parent=Thela2p7_000193
scaffold00002	AUGUSTUS	CDS	104279	105156	8.5467436464	-	.	ID=Thela2p7_000193.t1.cds;Name=Thela2p7_000193;Parent=Thela2p7_000193.t1
scaffold00002	AUGUSTUS	CDS	105211	105400	8.95311254505	-	.	ID=Thela2p7_000193.t1.cds;Name=Thela2p7_000193;Parent=Thela2p7_000193.t1
scaffold00002	AUGUSTUS	gene	106217	107126	116.316215592	+	.	Alias=pvr_scaffold00002_012836;ID=Thela2p7_000195;Name=Thela2p7_000195;depth=723;locus=L000173;status=Matches RNA-Seq data
scaffold00002	AUGUSTUS	mRNA	106217	107126	116.316215592	+	.	ID=Thela2p7_000195.t1;Name=Thela2p7_000195;Parent=Thela2p7_000195
scaffold00002	AUGUSTUS	CDS	106217	106647	9.0047204451	+	.	ID=Thela2p7_000195.t1.cds;Name=Thela2p7_000195;Parent=Thela2p7_000195.t1
scaffold00002	AUGUSTUS	CDS	106697	106752	15.0116663878	+	.	ID=Thela2p7_000195.t1.cds;Name=Thela2p7_000195;Parent=Thela2p7_000195.t1
scaffold00002	AUGUSTUS	CDS	106804	107126	7.74432614103	+	.	ID=Thela2p7_000195.t1.cds;Name=Thela2p7_000195;Parent=Thela2p7_000195.t1
scaffold00002	AUGUSTUS	gene	107378	108423	120.630963913	-	.	Alias=pvr_scaffold00002_012960;ID=Thela2p7_000196;Name=Thela2p7_000196;depth=159;locus=L000174;status=Matches RNA-Seq data
scaffold00002	AUGUSTUS	mRNA	107378	108423	120.630963913	-	.	ID=Thela2p7_000196.t1;Name=Thela2p7_000196;Parent=Thela2p7_000196
scaffold00002	AUGUSTUS	CDS	107378	107779	8.48529145668	-	.	ID=Thela2p7_000196.t1.cds;Name=Thela2p7_000196;Parent=Thela2p7_000196.t1
scaffold00002	AUGUSTUS	CDS	107835	108071	15.0078499425	-	.	ID=Thela2p7_000196.t1.cds;Name=Thela2p7_000196;Parent=Thela2p7_000196.t1
scaffold00002	AUGUSTUS	CDS	108133	108423	8.52542551824	-	.	ID=Thela2p7_000196.t1.cds;Name=Thela2p7_000196;Parent=Thela2p7_000196.t1
scaffold00002	AUGUSTUS	gene	109019	110651	41.9178082191	+	.	Alias=pvr_scaffold00002_013119;ID=Thela2p7_000198;Name=Thela2p7_000198;depth=333;locus=L000176;status=Matches RNA-Seq data
scaffold00002	AUGUSTUS	mRNA	109019	110651	41.9178082191	+	.	ID=Thela2p7_000198.t1;Name=Thela2p7_000198;Parent=Thela2p7_000198
scaffold00002	AUGUSTUS	CDS	109019	109053	5.79087614919	+	.	ID=Thela2p7_000198.t1.cds;Name=Thela2p7_000198;Parent=Thela2p7_000198.t1
scaffold00002	AUGUSTUS	CDS	109110	109270	11.2139834429	+	.	ID=Thela2p7_000198.t1.cds;Name=Thela2p7_000198;Parent=Thela2p7_000198.t1
scaffold00002	AUGUSTUS	CDS	109324	110651	5.8094750193	+	.	ID=Thela2p7_000198.t1.cds;Name=Thela2p7_000198;Parent=Thela2p7_000198.t1
scaffold00002	AUGUSTUS	gene	110939	111371	27.3574789364	-	.	Alias=pvr_scaffold00002_013250;ID=Thela2p7_000199;Name=Thela2p7_000199;depth=635;locus=L000177;status=Matches RNA-Seq data
scaffold00002	AUGUSTUS	mRNA	110939	111371	27.3574789364	-	.	ID=Thela2p7_000199.t1;Name=Thela2p7_000199;Parent=Thela2p7_000199
scaffold00002	AUGUSTUS	CDS	110939	110997	3.87246064112	-	.	ID=Thela2p7_000199.t1.cds;Name=Thela2p7_000199;Parent=Thela2p7_000199.t1
scaffold00002	AUGUSTUS	CDS	111058	111208	7.39695598694	-	.	ID=Thela2p7_000199.t1.cds;Name=Thela2p7_000199;Parent=Thela2p7_000199.t1
scaffold00002	AUGUSTUS	CDS	111285	111371	3.8202872398	-	.	ID=Thela2p7_000199.t1.cds;Name=Thela2p7_000199;Parent=Thela2p7_000199.t1
scaffold00002	AUGUSTUS	gene	112006	116605	88.6079380437	+	.	Alias=pvr_scaffold00002_013338;ID=Thela2p7_000200;Name=Thela2p7_000200;depth=103;locus=L000178;status=Matches RNA-Seq data
scaffold00002	AUGUSTUS	mRNA	112006	116605	88.6079380437	+	.	ID=Thela2p7_000200.t1;Name=Thela2p7_000200;Parent=Thela2p7_000200
scaffold00002	AUGUSTUS	CDS	112006	112020	6.100568694	+	.	ID=Thela2p7_000200.t1.cds;Name=Thela2p7_000200;Parent=Thela2p7_000200.t1
scaffold00002	AUGUSTUS	CDS	112081	112893	15.8372346403	+	.	ID=Thela2p7_000200.t1.cds;Name=Thela2p7_000200;Parent=Thela2p7_000200.t1
scaffold00002	AUGUSTUS	CDS	112943	116605	8.25401905077	+	.	ID=Thela2p7_000200.t1.cds;Name=Thela2p7_000200;Parent=Thela2p7_000200.t1
scaffold00002	AUGUSTUS	gene	117509	117785	3.54745925216	+	.	Alias=pvr_scaffold00002_014065;ID=Thela2p7_000202;Name=Thela2p7_000202;depth=1309;locus=L000180;status=Matches RNA-Seq data
scaffold00002	AUGUSTUS	mRNA	117509	117785	3.54745925216	+	.	ID=Thela2p7_000202.t1;Name=Thela2p7_000202;Parent=Thela2p7_000202
scaffold00002	AUGUSTUS	CDS	117509	117629	1.88347000299	+	.	ID=Thela2p7_000202.t1.cds;Name=Thela2p7_000202;Parent=Thela2p7_000202.t1
scaffold00002	AUGUSTUS	CDS	117685	117785	1.88347000299	+	.	ID=Thela2p7_000202.t1.cds;Name=Thela2p7_000202;Parent=Thela2p7_000202.t1
scaffold00002	AUGUSTUS	gene	117847	119434	42.4968130494	+	.	Alias=pvr_scaffold00002_014088;ID=Thela2p7_000203;Name=Thela2p7_000203;depth=2103;locus=L000180;status=Matches RNA-Seq data
scaffold00002	AUGUSTUS	mRNA	117847	119434	42.4968130494	+	.	ID=Thela2p7_000203.t1;Name=Thela2p7_000203;Parent=Thela2p7_000203
scaffold00002	AUGUSTUS	CDS	117847	118053	2.67809965709	+	.	ID=Thela2p7_000203.t1.cds;Name=Thela2p7_000203;Parent=Thela2p7_000203.t1
scaffold00002	AUGUSTUS	CDS	118106	118139	4.87762092904	+	.	ID=Thela2p7_000203.t1.cds;Name=Thela2p7_000203;Parent=Thela2p7_000203.t1
scaffold00002	AUGUSTUS	CDS	118191	119434	3.2532810462	+	.	ID=Thela2p7_000203.t1.cds;Name=Thela2p7_000203;Parent=Thela2p7_000203.t1
scaffold00002	AUGUSTUS	gene	122767	124085	26.2971244333	-	.	Alias=pvr_scaffold00002_014504;ID=Thela2p7_000205;Name=Thela2p7_000205;depth=10;locus=L000182;status=Matches RNA-Seq data
scaffold00002	AUGUSTUS	mRNA	122767	124085	26.2971244333	-	.	ID=Thela2p7_000205.t1;Name=Thela2p7_000205;Parent=Thela2p7_000205
scaffold00002	AUGUSTUS	CDS	122767	124014	9.56432082174	-	.	ID=Thela2p7_000205.t1.cds;Name=Thela2p7_000205;Parent=Thela2p7_000205.t1
scaffold00002	AUGUSTUS	CDS	124071	124085	8.24850763272	-	.	ID=Thela2p7_000205.t1.cds;Name=Thela2p7_000205;Parent=Thela2p7_000205.t1
scaffold00002	AUGUSTUS	gene	126386	127255	3.0	-	.	Alias=pvr_scaffold00002_014929;ID=Thela2p7_000207;Name=Thela2p7_000207;depth=255;locus=L000184;status=Matches RNA-Seq data
scaffold00002	AUGUSTUS	mRNA	126386	127255	3.0	-	.	ID=Thela2p7_000207.t1;Name=Thela2p7_000207;Parent=Thela2p7_000207
scaffold00002	AUGUSTUS	CDS	126386	127255	3.0	-	.	ID=Thela2p7_000207.t1.cds;Name=Thela2p7_000207;Parent=Thela2p7_000207.t1
scaffold00002	AUGUSTUS	gene	128724	129572	30.9605323077	-	.	Alias=pvr_scaffold00002_015247;ID=Thela2p7_000211;Name=Thela2p7_000211;depth=727;locus=L000188;status=Matches RNA-Seq data
scaffold00002	AUGUSTUS	mRNA	128724	129572	30.9605323077	-	.	ID=Thela2p7_000211.t1;Name=Thela2p7_000211;Parent=Thela2p7_000211
scaffold00002	AUGUSTUS	CDS	128724	129261	10.0537711475	-	.	ID=Thela2p7_000211.t1.cds;Name=Thela2p7_000211;Parent=Thela2p7_000211.t1
scaffold00002	AUGUSTUS	CDS	129313	129572	9.23848330749	-	.	ID=Thela2p7_000211.t1.cds;Name=Thela2p7_000211;Parent=Thela2p7_000211.t1
scaffold00002	fixgff	gene	132052	132742	0.897127826574	-	.	Alias=gm_000114;ID=Thela2p7_000215;Name=Thela2p7_000215;depth=21;locus=L000189;status=Matches RNA-Seq data
scaffold00002	fixgff	mRNA	132052	132742	0.897127826574	-	.	ID=Thela2p7_000215.t1;Name=Thela2p7_000215;Parent=Thela2p7_000215
scaffold00002	GeneMark.hmm	CDS	132052	132399	0.304305994405	-	0	ID=Thela2p7_000215.t1.cds;Name=Thela2p7_000215;Parent=Thela2p7_000215.t1;gene_id=114_g;status=Start mismatch;transcript_id=114_t
scaffold00002	GeneMark.hmm	CDS	132454	132501	2.21108319357	-	0	ID=Thela2p7_000215.t1.cds;Name=Thela2p7_000215;Parent=Thela2p7_000215.t1;gene_id=114_g;transcript_id=114_t
scaffold00002	GeneMark.hmm	CDS	132560	132742	1.33333333333	-	0	ID=Thela2p7_000215.t1.cds;Name=Thela2p7_000215;Parent=Thela2p7_000215.t1;gene_id=114_g;transcript_id=114_t
scaffold00002	AUGUSTUS	gene	133886	135546	506.367194224	-	.	Alias=pvr_scaffold00002_015799;ID=Thela2p7_000216;Name=Thela2p7_000216;depth=391;locus=L000190;status=Matches RNA-Seq data
scaffold00002	AUGUSTUS	mRNA	133886	135546	506.367194224	-	.	ID=Thela2p7_000216.t1;Name=Thela2p7_000216;Parent=Thela2p7_000216
scaffold00002	AUGUSTUS	CDS	133886	134600	4.589560813	-	.	ID=Thela2p7_000216.t1.cds;Name=Thela2p7_000216;Parent=Thela2p7_000216.t1
scaffold00002	AUGUSTUS	CDS	134659	134789	10.7218244349	-	.	ID=Thela2p7_000216.t1.cds;Name=Thela2p7_000216;Parent=Thela2p7_000216.t1
scaffold00002	AUGUSTUS	CDS	134851	135164	12.2731258113	-	.	ID=Thela2p7_000216.t1.cds;Name=Thela2p7_000216;Parent=Thela2p7_000216.t1
scaffold00002	AUGUSTUS	CDS	135219	135546	6.7074978475	-	.	ID=Thela2p7_000216.t1.cds;Name=Thela2p7_000216;Parent=Thela2p7_000216.t1
scaffold00002	AUGUSTUS	gene	135960	137180	420.92693286	+	.	Alias=pvr_scaffold00002_015980;ID=Thela2p7_000217;Name=Thela2p7_000217;depth=24;locus=L000191;status=Matches RNA-Seq data
scaffold00002	AUGUSTUS	mRNA	135960	137180	420.92693286	+	.	ID=Thela2p7_000217.t1;Name=Thela2p7_000217;Parent=Thela2p7_000217
scaffold00002	AUGUSTUS	CDS	135960	135978	5.05171400631	+	.	ID=Thela2p7_000217.t1.cds;Name=Thela2p7_000217;Parent=Thela2p7_000217.t1
scaffold00002	AUGUSTUS	CDS	136039	136138	11.8271551605	+	.	ID=Thela2p7_000217.t1.cds;Name=Thela2p7_000217;Parent=Thela2p7_000217.t1
scaffold00002	AUGUSTUS	CDS	136200	136361	18.9891181889	+	.	ID=Thela2p7_000217.t1.cds;Name=Thela2p7_000217;Parent=Thela2p7_000217.t1
scaffold00002	AUGUSTUS	CDS	136433	137180	10.0172066068	+	.	ID=Thela2p7_000217.t1.cds;Name=Thela2p7_000217;Parent=Thela2p7_000217.t1
scaffold00002	AUGUSTUS	gene	141050	141758	0.6	+	.	Alias=pvr_scaffold00002_016373;ID=Thela2p7_000218;Name=Thela2p7_000218;depth=2;locus=L000192;status=Low expression
scaffold00002	AUGUSTUS	mRNA	141050	141758	0.6	+	.	ID=Thela2p7_000218.t1;Name=Thela2p7_000218;Parent=Thela2p7_000218
scaffold00002	AUGUSTUS	CDS	141050	141343	1.0	+	.	ID=Thela2p7_000218.t1.cds;Name=Thela2p7_000218;Parent=Thela2p7_000218.t1
scaffold00002	AUGUSTUS	CDS	141438	141758	1.0	+	.	ID=Thela2p7_000218.t1.cds;Name=Thela2p7_000218;Parent=Thela2p7_000218.t1
scaffold00002	AUGUSTUS	gene	148048	148557	1.0	-	.	Alias=pvr_scaffold00002_017228;ID=Thela2p7_000220;Name=Thela2p7_000220;depth=29;locus=L000193;status=Matches RNA-Seq data
scaffold00002	AUGUSTUS	mRNA	148048	148557	1.0	-	.	ID=Thela2p7_000220.t1;Name=Thela2p7_000220;Parent=Thela2p7_000220
scaffold00002	AUGUSTUS	CDS	148048	148557	1.0	-	.	ID=Thela2p7_000220.t1.cds;Name=Thela2p7_000220;Parent=Thela2p7_000220.t1
scaffold00002	AUGUSTUS	gene	148731	149333	1.0	-	.	Alias=pvr_scaffold00002_017276;ID=Thela2p7_000221;Name=Thela2p7_000221;depth=27;locus=L000193;status=Matches RNA-Seq data
scaffold00002	AUGUSTUS	mRNA	148731	149333	1.0	-	.	ID=Thela2p7_000221.t1;Name=Thela2p7_000221;Parent=Thela2p7_000221
scaffold00002	AUGUSTUS	CDS	148731	149333	1.0	-	.	ID=Thela2p7_000221.t1.cds;Name=Thela2p7_000221;Parent=Thela2p7_000221.t1
scaffold00002	AUGUSTUS	gene	150493	151683	1.36272040302	+	.	Alias=pvr_scaffold00002_017481;ID=Thela2p7_000222;Name=Thela2p7_000222;depth=120;locus=L000193;status=Matches RNA-Seq data
scaffold00002	AUGUSTUS	mRNA	150493	151683	1.36272040302	+	.	ID=Thela2p7_000222.t1;Name=Thela2p7_000222;Parent=Thela2p7_000222
scaffold00002	AUGUSTUS	CDS	150493	151683	1.36272040302	+	.	ID=Thela2p7_000222.t1.cds;Name=Thela2p7_000222;Parent=Thela2p7_000222.t1
scaffold00002	AUGUSTUS	gene	152250	153329	1.0	-	.	Alias=pvr_scaffold00002_017689;ID=Thela2p7_000224;Name=Thela2p7_000224;depth=76;locus=L000194;status=Matches RNA-Seq data
scaffold00002	AUGUSTUS	mRNA	152250	153329	1.0	-	.	ID=Thela2p7_000224.t1;Name=Thela2p7_000224;Parent=Thela2p7_000224
scaffold00002	AUGUSTUS	CDS	152250	153329	1.0	-	.	ID=Thela2p7_000224.t1.cds;Name=Thela2p7_000224;Parent=Thela2p7_000224.t1
scaffold00002	AUGUSTUS	gene	154192	155034	1.0	+	.	Alias=pvr_scaffold00002_018094;ID=Thela2p7_000225;Name=Thela2p7_000225;depth=40;locus=L000195;status=Matches RNA-Seq data
scaffold00002	AUGUSTUS	mRNA	154192	155034	1.0	+	.	ID=Thela2p7_000225.t1;Name=Thela2p7_000225;Parent=Thela2p7_000225
scaffold00002	AUGUSTUS	CDS	154192	155034	1.0	+	.	ID=Thela2p7_000225.t1.cds;Name=Thela2p7_000225;Parent=Thela2p7_000225.t1
scaffold00002	AUGUSTUS	gene	155285	156067	1.0	+	.	Alias=pvr_scaffold00002_018215;ID=Thela2p7_000226;Name=Thela2p7_000226;depth=23;locus=L000195;status=Matches RNA-Seq data
scaffold00002	AUGUSTUS	mRNA	155285	156067	1.0	+	.	ID=Thela2p7_000226.t1;Name=Thela2p7_000226;Parent=Thela2p7_000226
scaffold00002	AUGUSTUS	CDS	155285	156067	1.0	+	.	ID=Thela2p7_000226.t1.cds;Name=Thela2p7_000226;Parent=Thela2p7_000226.t1
scaffold00002	AUGUSTUS	gene	156322	157260	1.61182108626	+	.	Alias=pvr_scaffold00002_018302;ID=Thela2p7_000227;Name=Thela2p7_000227;depth=136;locus=L000195;status=Matches RNA-Seq data
scaffold00002	AUGUSTUS	mRNA	156322	157260	1.61182108626	+	.	ID=Thela2p7_000227.t1;Name=Thela2p7_000227;Parent=Thela2p7_000227
scaffold00002	AUGUSTUS	CDS	156322	157260	1.61182108626	+	.	ID=Thela2p7_000227.t1.cds;Name=Thela2p7_000227;Parent=Thela2p7_000227.t1
scaffold00002	AUGUSTUS	gene	157479	158096	1.0	+	.	Alias=pvr_scaffold00002_018404;ID=Thela2p7_000228;Name=Thela2p7_000228;depth=201;locus=L000195;status=Matches RNA-Seq data
scaffold00002	AUGUSTUS	mRNA	157479	158096	1.0	+	.	ID=Thela2p7_000228.t1;Name=Thela2p7_000228;Parent=Thela2p7_000228
scaffold00002	AUGUSTUS	CDS	157479	158096	1.0	+	.	ID=Thela2p7_000228.t1.cds;Name=Thela2p7_000228;Parent=Thela2p7_000228.t1
scaffold00002	AUGUSTUS	gene	168378	171976	7982.37981606	-	.	Alias=pvr_scaffold00002_019384;ID=Thela2p7_000234;Name=Thela2p7_000234;depth=357;locus=L000200;status=Matches RNA-Seq data
scaffold00002	AUGUSTUS	mRNA	168378	171976	7982.37981606	-	.	ID=Thela2p7_000234.t1;Name=Thela2p7_000234;Parent=Thela2p7_000234
scaffold00002	AUGUSTUS	CDS	168378	168862	5.16475544388	-	.	ID=Thela2p7_000234.t1.cds;Name=Thela2p7_000234;Parent=Thela2p7_000234.t1
scaffold00002	AUGUSTUS	CDS	168917	169012	8.74258224657	-	.	ID=Thela2p7_000234.t1.cds;Name=Thela2p7_000234;Parent=Thela2p7_000234.t1
scaffold00002	AUGUSTUS	CDS	169066	171132	14.0998816713	-	.	ID=Thela2p7_000234.t1.cds;Name=Thela2p7_000234;Parent=Thela2p7_000234.t1
scaffold00002	AUGUSTUS	CDS	171195	171737	18.5147935308	-	.	ID=Thela2p7_000234.t1.cds;Name=Thela2p7_000234;Parent=Thela2p7_000234.t1
scaffold00002	AUGUSTUS	CDS	171795	171825	17.9744039282	-	.	ID=Thela2p7_000234.t1.cds;Name=Thela2p7_000234;Parent=Thela2p7_000234.t1
scaffold00002	AUGUSTUS	CDS	171887	171976	9.15504187005	-	.	ID=Thela2p7_000234.t1.cds;Name=Thela2p7_000234;Parent=Thela2p7_000234.t1
scaffold00002	AUGUSTUS	gene	173754	177924	143.938970266	-	.	Alias=pvr_scaffold00002_019830;ID=Thela2p7_000237;Name=Thela2p7_000237;depth=134;locus=L000203;status=Matches RNA-Seq data
scaffold00002	AUGUSTUS	mRNA	173754	177924	143.938970266	-	.	ID=Thela2p7_000237.t1;Name=Thela2p7_000237;Parent=Thela2p7_000237
scaffold00002	AUGUSTUS	CDS	173754	176794	9.75524574804	-	.	ID=Thela2p7_000237.t1.cds;Name=Thela2p7_000237;Parent=Thela2p7_000237.t1
scaffold00002	AUGUSTUS	CDS	176844	177804	16.3644375647	-	.	ID=Thela2p7_000237.t1.cds;Name=Thela2p7_000237;Parent=Thela2p7_000237.t1
scaffold00002	AUGUSTUS	CDS	177859	177924	8.11487067681	-	.	ID=Thela2p7_000237.t1.cds;Name=Thela2p7_000237;Parent=Thela2p7_000237.t1
scaffold00002	AUGUSTUS	gene	178644	180719	103.012062286	-	.	Alias=pvr_scaffold00002_020337;ID=Thela2p7_000239;Name=Thela2p7_000239;depth=382;locus=L000205;status=Matches RNA-Seq data
scaffold00002	AUGUSTUS	mRNA	178644	180719	103.012062286	-	.	ID=Thela2p7_000239.t1;Name=Thela2p7_000239;Parent=Thela2p7_000239
scaffold00002	AUGUSTUS	CDS	178644	179725	6.4330700383	-	.	ID=Thela2p7_000239.t1.cds;Name=Thela2p7_000239;Parent=Thela2p7_000239.t1
scaffold00002	AUGUSTUS	CDS	179772	180603	11.5883393448	-	.	ID=Thela2p7_000239.t1.cds;Name=Thela2p7_000239;Parent=Thela2p7_000239.t1
scaffold00002	AUGUSTUS	CDS	180699	180719	5.5272433916	-	.	ID=Thela2p7_000239.t1.cds;Name=Thela2p7_000239;Parent=Thela2p7_000239.t1
scaffold00002	AUGUSTUS	gene	181212	182250	2.11189416898	-	.	Alias=pvr_scaffold00002_020698;ID=Thela2p7_000240;Name=Thela2p7_000240;depth=7;locus=L000205;status=Low expression
scaffold00002	AUGUSTUS	mRNA	181212	182250	2.11189416898	-	.	ID=Thela2p7_000240.t1;Name=Thela2p7_000240;Parent=Thela2p7_000240
scaffold00002	AUGUSTUS	CDS	181212	182085	3.01506818152	-	.	ID=Thela2p7_000240.t1.cds;Name=Thela2p7_000240;Parent=Thela2p7_000240.t1
scaffold00002	AUGUSTUS	CDS	182141	182250	2.33482190324	-	.	ID=Thela2p7_000240.t1.cds;Name=Thela2p7_000240;Parent=Thela2p7_000240.t1
scaffold00002	AUGUSTUS	gene	186062	186595	1.0	-	.	Alias=pvr_scaffold00002_021036;ID=Thela2p7_000241;Name=Thela2p7_000241;depth=33;locus=L000206;status=Matches RNA-Seq data
scaffold00002	AUGUSTUS	mRNA	186062	186595	1.0	-	.	ID=Thela2p7_000241.t1;Name=Thela2p7_000241;Parent=Thela2p7_000241
scaffold00002	AUGUSTUS	CDS	186062	186595	1.0	-	.	ID=Thela2p7_000241.t1.cds;Name=Thela2p7_000241;Parent=Thela2p7_000241.t1
scaffold00002	AUGUSTUS	gene	187178	187657	2.0	-	.	Alias=pvr_scaffold00002_021144;ID=Thela2p7_000243;Name=Thela2p7_000243;depth=25;locus=L000208;status=Matches RNA-Seq data
scaffold00002	AUGUSTUS	mRNA	187178	187657	2.0	-	.	ID=Thela2p7_000243.t1;Name=Thela2p7_000243;Parent=Thela2p7_000243
scaffold00002	AUGUSTUS	CDS	187178	187657	2.0	-	.	ID=Thela2p7_000243.t1.cds;Name=Thela2p7_000243;Parent=Thela2p7_000243.t1
scaffold00002	AUGUSTUS	gene	188459	189131	6.82105263157	-	.	Alias=pvr_scaffold00002_021252;ID=Thela2p7_000246;Name=Thela2p7_000246;depth=21;locus=L000211;status=Matches RNA-Seq data
scaffold00002	AUGUSTUS	mRNA	188459	189131	6.82105263157	-	.	ID=Thela2p7_000246.t1;Name=Thela2p7_000246;Parent=Thela2p7_000246
scaffold00002	AUGUSTUS	CDS	188459	188843	1.37649440322	-	.	ID=Thela2p7_000246.t1.cds;Name=Thela2p7_000246;Parent=Thela2p7_000246.t1
scaffold00002	AUGUSTUS	CDS	188903	189041	2.6117145004	-	.	ID=Thela2p7_000246.t1.cds;Name=Thela2p7_000246;Parent=Thela2p7_000246.t1
scaffold00002	AUGUSTUS	CDS	189095	189131	1.8973665961	-	.	ID=Thela2p7_000246.t1.cds;Name=Thela2p7_000246;Parent=Thela2p7_000246.t1
scaffold00002	AUGUSTUS	gene	192597	196875	213.654463663	+	.	Alias=pvr_scaffold00002_021564;ID=Thela2p7_000248;Name=Thela2p7_000248;depth=685;locus=L000213;status=Matches RNA-Seq data
scaffold00002	AUGUSTUS	mRNA	192597	196875	213.654463663	+	.	ID=Thela2p7_000248.t1;Name=Thela2p7_000248;Parent=Thela2p7_000248
scaffold00002	AUGUSTUS	CDS	192597	193262	5.61352726116	+	.	ID=Thela2p7_000248.t1.cds;Name=Thela2p7_000248;Parent=Thela2p7_000248.t1
scaffold00002	AUGUSTUS	CDS	193326	194218	10.8828081342	+	.	ID=Thela2p7_000248.t1.cds;Name=Thela2p7_000248;Parent=Thela2p7_000248.t1
scaffold00002	AUGUSTUS	CDS	194270	196682	15.1609788419	+	.	ID=Thela2p7_000248.t1.cds;Name=Thela2p7_000248;Parent=Thela2p7_000248.t1
scaffold00002	AUGUSTUS	CDS	196741	196875	6.22833099471	+	.	ID=Thela2p7_000248.t1.cds;Name=Thela2p7_000248;Parent=Thela2p7_000248.t1
scaffold00003	AUGUSTUS	gene	804	1301	0.6	+	.	Alias=pvr_scaffold00003_000449;ID=Thela2p7_000249;Name=Thela2p7_000249;depth=7;locus=L000214;status=Low expression
scaffold00003	AUGUSTUS	mRNA	804	1301	0.6	+	.	ID=Thela2p7_000249.t1;Name=Thela2p7_000249;Parent=Thela2p7_000249
scaffold00003	AUGUSTUS	CDS	804	1301	1.0	+	.	ID=Thela2p7_000249.t1.cds;Name=Thela2p7_000249;Parent=Thela2p7_000249.t1
scaffold00003	AUGUSTUS	gene	1445	2941	34.0722541254	+	.	Alias=pvr_scaffold00003_000573;ID=Thela2p7_000250;Name=Thela2p7_000250;depth=891;locus=L000215;status=Matches RNA-Seq data
scaffold00003	AUGUSTUS	mRNA	1445	2941	34.0722541254	+	.	ID=Thela2p7_000250.t1;Name=Thela2p7_000250;Parent=Thela2p7_000250
scaffold00003	AUGUSTUS	CDS	1445	2456	10.1831364773	+	.	ID=Thela2p7_000250.t1.cds;Name=Thela2p7_000250;Parent=Thela2p7_000250.t1
scaffold00003	AUGUSTUS	CDS	2520	2941	10.0378466501	+	.	ID=Thela2p7_000250.t1.cds;Name=Thela2p7_000250;Parent=Thela2p7_000250.t1
scaffold00003	AUGUSTUS	gene	3205	7816	297.401411672	-	.	Alias=pvr_scaffold00003_000927;ID=Thela2p7_000251;Name=Thela2p7_000251;depth=189;locus=L000216;status=Matches RNA-Seq data
scaffold00003	AUGUSTUS	mRNA	3205	7816	297.401411672	-	.	ID=Thela2p7_000251.t1;Name=Thela2p7_000251;Parent=Thela2p7_000251
scaffold00003	AUGUSTUS	CDS	3205	4002	6.22081810838	-	.	ID=Thela2p7_000251.t1.cds;Name=Thela2p7_000251;Parent=Thela2p7_000251.t1
scaffold00003	AUGUSTUS	CDS	4068	5147	11.929413209	-	.	ID=Thela2p7_000251.t1.cds;Name=Thela2p7_000251;Parent=Thela2p7_000251.t1
scaffold00003	AUGUSTUS	CDS	5200	7718	9.7381763703	-	.	ID=Thela2p7_000251.t1.cds;Name=Thela2p7_000251;Parent=Thela2p7_000251.t1
scaffold00003	AUGUSTUS	CDS	7777	7816	3.29221956702	-	.	ID=Thela2p7_000251.t1.cds;Name=Thela2p7_000251;Parent=Thela2p7_000251.t1
scaffold00003	AUGUSTUS	gene	8033	9559	10.378842618	-	.	Alias=pvr_scaffold00003_001446;ID=Thela2p7_000252;Name=Thela2p7_000252;depth=114;locus=L000216;status=Matches RNA-Seq data
scaffold00003	AUGUSTUS	mRNA	8033	9559	10.378842618	-	.	ID=Thela2p7_000252.t1;Name=Thela2p7_000252;Parent=Thela2p7_000252
scaffold00003	AUGUSTUS	CDS	8033	9146	5.4536248857	-	.	ID=Thela2p7_000252.t1.cds;Name=Thela2p7_000252;Parent=Thela2p7_000252.t1
scaffold00003	AUGUSTUS	CDS	9201	9559	3.80621800566	-	.	ID=Thela2p7_000252.t1.cds;Name=Thela2p7_000252;Parent=Thela2p7_000252.t1
scaffold00003	AUGUSTUS	gene	13985	15644	23.5354233905	+	.	Alias=pvr_scaffold00003_002171;ID=Thela2p7_000257;Name=Thela2p7_000257;depth=1248;locus=L000221;status=Matches RNA-Seq data
scaffold00003	AUGUSTUS	mRNA	13985	15644	23.5354233905	+	.	ID=Thela2p7_000257.t1;Name=Thela2p7_000257;Parent=Thela2p7_000257
scaffold00003	AUGUSTUS	CDS	13985	14132	8.95655476461	+	.	ID=Thela2p7_000257.t1.cds;Name=Thela2p7_000257;Parent=Thela2p7_000257.t1
scaffold00003	AUGUSTUS	CDS	14191	15644	7.88319527175	+	.	ID=Thela2p7_000257.t1.cds;Name=Thela2p7_000257;Parent=Thela2p7_000257.t1
scaffold00003	AUGUSTUS	gene	16334	18128	2.38805970149	+	.	Alias=rt_000027.5;ID=Thela2p7_000259;Name=Thela2p7_000259;depth=185;locus=L000223;status=Matches RNA-Seq data
scaffold00003	AUGUSTUS	mRNA	16334	18128	2.38805970149	+	.	ID=Thela2p7_000259.t1;Name=Thela2p7_000259;Parent=Thela2p7_000259
scaffold00003	AUGUSTUS	CDS	16334	16351	1.54533481857	+	0	ID=Thela2p7_000259.t1.cds;Name=Thela2p7_000259;Parent=Thela2p7_000259.t1
scaffold00003	AUGUSTUS	CDS	16485	18128	1.54533481857	+	0	ID=Thela2p7_000259.t1.cds;Name=Thela2p7_000259;Parent=Thela2p7_000259.t1
scaffold00003	AUGUSTUS	gene	19104	23872	65.5143478398	-	.	Alias=pvr_scaffold00003_002862;ID=Thela2p7_000261;Name=Thela2p7_000261;depth=323;locus=L000225;status=Matches RNA-Seq data
scaffold00003	AUGUSTUS	mRNA	19104	23872	65.5143478398	-	.	ID=Thela2p7_000261.t1;Name=Thela2p7_000261;Parent=Thela2p7_000261
scaffold00003	AUGUSTUS	CDS	19104	23193	8.63123972679	-	.	ID=Thela2p7_000261.t1.cds;Name=Thela2p7_000261;Parent=Thela2p7_000261.t1
scaffold00003	AUGUSTUS	CDS	23254	23351	11.5235746383	-	.	ID=Thela2p7_000261.t1.cds;Name=Thela2p7_000261;Parent=Thela2p7_000261.t1
scaffold00003	AUGUSTUS	CDS	23411	23872	5.92814112036	-	.	ID=Thela2p7_000261.t1.cds;Name=Thela2p7_000261;Parent=Thela2p7_000261.t1
scaffold00003	AUGUSTUS	gene	24993	27618	585.26205056	-	.	Alias=pvr_scaffold00003_003738;ID=Thela2p7_000264;Name=Thela2p7_000264;depth=909;locus=L000228;status=Matches RNA-Seq data
scaffold00003	AUGUSTUS	mRNA	24993	27618	585.26205056	-	.	ID=Thela2p7_000264.t1;Name=Thela2p7_000264;Parent=Thela2p7_000264
scaffold00003	AUGUSTUS	CDS	24993	25117	5.64226992828	-	.	ID=Thela2p7_000264.t1.cds;Name=Thela2p7_000264;Parent=Thela2p7_000264.t1
scaffold00003	AUGUSTUS	CDS	25173	27098	11.7541885322	-	.	ID=Thela2p7_000264.t1.cds;Name=Thela2p7_000264;Parent=Thela2p7_000264.t1
scaffold00003	AUGUSTUS	CDS	27148	27177	11.207976952	-	.	ID=Thela2p7_000264.t1.cds;Name=Thela2p7_000264;Parent=Thela2p7_000264.t1
scaffold00003	AUGUSTUS	CDS	27231	27618	6.29892751794	-	.	ID=Thela2p7_000264.t1.cds;Name=Thela2p7_000264;Parent=Thela2p7_000264.t1
scaffold00003	AUGUSTUS	gene	30538	31128	1.0	+	.	Alias=pvr_scaffold00003_004400;ID=Thela2p7_000267;Name=Thela2p7_000267;depth=36;locus=L000229;status=Matches RNA-Seq data
scaffold00003	AUGUSTUS	mRNA	30538	31128	1.0	+	.	ID=Thela2p7_000267.t1;Name=Thela2p7_000267;Parent=Thela2p7_000267
scaffold00003	AUGUSTUS	CDS	30538	31128	1.0	+	.	ID=Thela2p7_000267.t1.cds;Name=Thela2p7_000267;Parent=Thela2p7_000267.t1
scaffold00003	AUGUSTUS	gene	32795	33265	3.61904761905	-	.	Alias=pvr_scaffold00003_004579;ID=Thela2p7_000271;Name=Thela2p7_000271;depth=27;locus=L000229;status=Matches RNA-Seq data
scaffold00003	AUGUSTUS	mRNA	32795	33265	3.61904761905	-	.	ID=Thela2p7_000271.t1;Name=Thela2p7_000271;Parent=Thela2p7_000271
scaffold00003	AUGUSTUS	CDS	32795	32817	1.90237946242	-	.	ID=Thela2p7_000271.t1.cds;Name=Thela2p7_000271;Parent=Thela2p7_000271.t1
scaffold00003	AUGUSTUS	CDS	32872	33265	1.90237946242	-	.	ID=Thela2p7_000271.t1.cds;Name=Thela2p7_000271;Parent=Thela2p7_000271.t1
scaffold00003	AUGUSTUS	gene	34428	36842	2634305.93653	-	.	Alias=pvr_scaffold00003_004768;ID=Thela2p7_000273;Name=Thela2p7_000273;depth=594;locus=L000231;status=Matches RNA-Seq data
scaffold00003	AUGUSTUS	mRNA	34428	36842	2634305.93653	-	.	ID=Thela2p7_000273.t1;Name=Thela2p7_000273;Parent=Thela2p7_000273
scaffold00003	AUGUSTUS	CDS	34428	34454	8.82007193643	-	.	ID=Thela2p7_000273.t1.cds;Name=Thela2p7_000273;Parent=Thela2p7_000273.t1
scaffold00003	AUGUSTUS	CDS	34506	35136	19.270242899	-	.	ID=Thela2p7_000273.t1.cds;Name=Thela2p7_000273;Parent=Thela2p7_000273.t1
scaffold00003	AUGUSTUS	CDS	35188	35523	19.8799509836	-	.	ID=Thela2p7_000273.t1.cds;Name=Thela2p7_000273;Parent=Thela2p7_000273.t1
scaffold00003	AUGUSTUS	CDS	35584	36275	20.0406411073	-	.	ID=Thela2p7_000273.t1.cds;Name=Thela2p7_000273;Parent=Thela2p7_000273.t1
scaffold00003	AUGUSTUS	CDS	36325	36437	20.8289991598	-	.	ID=Thela2p7_000273.t1.cds;Name=Thela2p7_000273;Parent=Thela2p7_000273.t1
scaffold00003	AUGUSTUS	CDS	36486	36585	22.1696925543	-	.	ID=Thela2p7_000273.t1.cds;Name=Thela2p7_000273;Parent=Thela2p7_000273.t1
scaffold00003	AUGUSTUS	CDS	36640	36764	20.9336932267	-	.	ID=Thela2p7_000273.t1.cds;Name=Thela2p7_000273;Parent=Thela2p7_000273.t1
scaffold00003	AUGUSTUS	CDS	36815	36842	8.80146222057	-	.	ID=Thela2p7_000273.t1.cds;Name=Thela2p7_000273;Parent=Thela2p7_000273.t1
scaffold00003	AUGUSTUS	gene	37627	39471	2864907.23384	+	.	Alias=pvr_scaffold00003_005068;ID=Thela2p7_000274;Name=Thela2p7_000274;depth=497;locus=L000232;status=Matches RNA-Seq data
scaffold00003	AUGUSTUS	mRNA	37627	39471	2864907.23384	+	.	ID=Thela2p7_000274.t1;Name=Thela2p7_000274;Parent=Thela2p7_000274
scaffold00003	AUGUSTUS	CDS	37627	37675	10.0355233484	+	.	ID=Thela2p7_000274.t1.cds;Name=Thela2p7_000274;Parent=Thela2p7_000274.t1
scaffold00003	AUGUSTUS	CDS	37744	37950	18.873525035	+	.	ID=Thela2p7_000274.t1.cds;Name=Thela2p7_000274;Parent=Thela2p7_000274.t1
scaffold00003	AUGUSTUS	CDS	38000	38073	19.6682413478	+	.	ID=Thela2p7_000274.t1.cds;Name=Thela2p7_000274;Parent=Thela2p7_000274.t1
scaffold00003	AUGUSTUS	CDS	38122	38252	20.6707251075	+	.	ID=Thela2p7_000274.t1.cds;Name=Thela2p7_000274;Parent=Thela2p7_000274.t1
scaffold00003	AUGUSTUS	CDS	38305	38632	20.1728343727	+	.	ID=Thela2p7_000274.t1.cds;Name=Thela2p7_000274;Parent=Thela2p7_000274.t1
scaffold00003	AUGUSTUS	CDS	38687	38784	19.4293306332	+	.	ID=Thela2p7_000274.t1.cds;Name=Thela2p7_000274;Parent=Thela2p7_000274.t1
scaffold00003	AUGUSTUS	CDS	38846	39245	19.9572269799	+	.	ID=Thela2p7_000274.t1.cds;Name=Thela2p7_000274;Parent=Thela2p7_000274.t1
scaffold00003	AUGUSTUS	CDS	39304	39471	10.4020778829	+	.	ID=Thela2p7_000274.t1.cds;Name=Thela2p7_000274;Parent=Thela2p7_000274.t1
scaffold00003	AUGUSTUS	gene	39754	42199	1211.08273124	-	.	Alias=pvr_scaffold00003_005243;ID=Thela2p7_000275;Name=Thela2p7_000275;depth=144;locus=L000233;status=Matches RNA-Seq data
scaffold00003	AUGUSTUS	mRNA	39754	42199	1211.08273124	-	.	ID=Thela2p7_000275.t1;Name=Thela2p7_000275;Parent=Thela2p7_000275
scaffold00003	AUGUSTUS	CDS	39754	40210	9.3757977093	-	.	ID=Thela2p7_000275.t1.cds;Name=Thela2p7_000275;Parent=Thela2p7_000275.t1
scaffold00003	AUGUSTUS	CDS	40266	41035	19.1704490893	-	.	ID=Thela2p7_000275.t1.cds;Name=Thela2p7_000275;Parent=Thela2p7_000275.t1
scaffold00003	AUGUSTUS	CDS	41088	41518	18.7435712371	-	.	ID=Thela2p7_000275.t1.cds;Name=Thela2p7_000275;Parent=Thela2p7_000275.t1
scaffold00003	AUGUSTUS	CDS	41566	42199	9.70609905759	-	.	ID=Thela2p7_000275.t1.cds;Name=Thela2p7_000275;Parent=Thela2p7_000275.t1
scaffold00003	AUGUSTUS	gene	43160	44333	24.135999828	-	.	Alias=pvr_scaffold00003_005652;ID=Thela2p7_000277;Name=Thela2p7_000277;depth=429;locus=L000235;status=Matches RNA-Seq data
scaffold00003	AUGUSTUS	mRNA	43160	44333	24.135999828	-	.	ID=Thela2p7_000277.t1;Name=Thela2p7_000277;Parent=Thela2p7_000277
scaffold00003	AUGUSTUS	CDS	43160	44171	7.02566807068	-	.	ID=Thela2p7_000277.t1.cds;Name=Thela2p7_000277;Parent=Thela2p7_000277.t1
scaffold00003	AUGUSTUS	CDS	44245	44333	6.87080561884	-	.	ID=Thela2p7_000277.t1.cds;Name=Thela2p7_000277;Parent=Thela2p7_000277.t1
scaffold00003	AUGUSTUS	gene	44967	45844	17906.2800021	-	.	Alias=pvr_scaffold00003_005839;ID=Thela2p7_000279;Name=Thela2p7_000279;depth=2765;locus=L000237;status=Matches RNA-Seq data
scaffold00003	AUGUSTUS	mRNA	44967	45844	17906.2800021	-	.	ID=Thela2p7_000279.t1;Name=Thela2p7_000279;Parent=Thela2p7_000279
scaffold00003	AUGUSTUS	CDS	44967	45097	11.6218381217	-	.	ID=Thela2p7_000279.t1.cds;Name=Thela2p7_000279;Parent=Thela2p7_000279.t1
scaffold00003	AUGUSTUS	CDS	45145	45225	22.6043915614	-	.	ID=Thela2p7_000279.t1.cds;Name=Thela2p7_000279;Parent=Thela2p7_000279.t1
scaffold00003	AUGUSTUS	CDS	45279	45668	22.2275568946	-	.	ID=Thela2p7_000279.t1.cds;Name=Thela2p7_000279;Parent=Thela2p7_000279.t1
scaffold00003	AUGUSTUS	CDS	45748	45760	22.6838679728	-	.	ID=Thela2p7_000279.t1.cds;Name=Thela2p7_000279;Parent=Thela2p7_000279.t1
scaffold00003	AUGUSTUS	CDS	45824	45844	10.9499946025	-	.	ID=Thela2p7_000279.t1.cds;Name=Thela2p7_000279;Parent=Thela2p7_000279.t1
scaffold00003	AUGUSTUS	gene	46629	47714	1.37523020258	+	.	Alias=pvr_scaffold00003_005993;ID=Thela2p7_000280;Name=Thela2p7_000280;depth=277;locus=L000238;status=Matches RNA-Seq data
scaffold00003	AUGUSTUS	mRNA	46629	47714	1.37523020258	+	.	ID=Thela2p7_000280.t1;Name=Thela2p7_000280;Parent=Thela2p7_000280
scaffold00003	AUGUSTUS	CDS	46629	47714	1.37523020258	+	.	ID=Thela2p7_000280.t1.cds;Name=Thela2p7_000280;Parent=Thela2p7_000280.t1
scaffold00003	AUGUSTUS	gene	48770	52374	1800.72262609	+	.	Alias=pvr_scaffold00003_006307;ID=Thela2p7_000283;Name=Thela2p7_000283;depth=152;locus=L000241;status=Matches RNA-Seq data
scaffold00003	AUGUSTUS	mRNA	48770	52374	1800.72262609	+	.	ID=Thela2p7_000283.t1;Name=Thela2p7_000283;Parent=Thela2p7_000283
scaffold00003	AUGUSTUS	CDS	48770	50281	6.41207033502	+	.	ID=Thela2p7_000283.t1.cds;Name=Thela2p7_000283;Parent=Thela2p7_000283.t1
scaffold00003	AUGUSTUS	CDS	50339	51430	14.3902111445	+	.	ID=Thela2p7_000283.t1.cds;Name=Thela2p7_000283;Parent=Thela2p7_000283.t1
scaffold00003	AUGUSTUS	CDS	51486	51805	16.4182257208	+	.	ID=Thela2p7_000283.t1.cds;Name=Thela2p7_000283;Parent=Thela2p7_000283.t1
scaffold00003	AUGUSTUS	CDS	51873	52215	14.0640993563	+	.	ID=Thela2p7_000283.t1.cds;Name=Thela2p7_000283;Parent=Thela2p7_000283.t1
scaffold00003	AUGUSTUS	CDS	52288	52374	6.84586370682	+	.	ID=Thela2p7_000283.t1.cds;Name=Thela2p7_000283;Parent=Thela2p7_000283.t1
scaffold00003	AUGUSTUS	gene	52621	54488	17.9930196425	-	.	Alias=pvr_scaffold00003_006651;ID=Thela2p7_000284;Name=Thela2p7_000284;depth=355;locus=L000242;status=Matches RNA-Seq data
scaffold00003	AUGUSTUS	mRNA	52621	54488	17.9930196425	-	.	ID=Thela2p7_000284.t1;Name=Thela2p7_000284;Parent=Thela2p7_000284
scaffold00003	AUGUSTUS	CDS	52621	53993	6.08442672256	-	.	ID=Thela2p7_000284.t1.cds;Name=Thela2p7_000284;Parent=Thela2p7_000284.t1
scaffold00003	AUGUSTUS	CDS	54041	54488	5.91445027212	-	.	ID=Thela2p7_000284.t1.cds;Name=Thela2p7_000284;Parent=Thela2p7_000284.t1
scaffold00003	AUGUSTUS	gene	54994	56472	12.7807345092	-	.	Alias=pvr_scaffold00003_006904;ID=Thela2p7_000285;Name=Thela2p7_000285;depth=818;locus=L000242;status=Matches RNA-Seq data
scaffold00003	AUGUSTUS	mRNA	54994	56472	12.7807345092	-	.	ID=Thela2p7_000285.t1;Name=Thela2p7_000285;Parent=Thela2p7_000285
scaffold00003	AUGUSTUS	CDS	54994	55806	5.36549110906	-	.	ID=Thela2p7_000285.t1.cds;Name=Thela2p7_000285;Parent=Thela2p7_000285.t1
scaffold00003	AUGUSTUS	CDS	55867	56472	4.76405020506	-	.	ID=Thela2p7_000285.t1.cds;Name=Thela2p7_000285;Parent=Thela2p7_000285.t1
scaffold00003	AUGUSTUS	gene	56529	57178	0.6	-	.	Alias=pvr_scaffold00003_007167;ID=Thela2p7_000286;Name=Thela2p7_000286;depth=2;locus=L000243;status=Low expression
scaffold00003	AUGUSTUS	mRNA	56529	57178	0.6	-	.	ID=Thela2p7_000286.t1;Name=Thela2p7_000286;Parent=Thela2p7_000286
scaffold00003	AUGUSTUS	CDS	56529	56655	1.0	-	.	ID=Thela2p7_000286.t1.cds;Name=Thela2p7_000286;Parent=Thela2p7_000286.t1
scaffold00003	AUGUSTUS	CDS	57030	57178	1.0	-	.	ID=Thela2p7_000286.t1.cds;Name=Thela2p7_000286;Parent=Thela2p7_000286.t1
scaffold00003	AUGUSTUS	gene	59279	60565	32.227077693	+	.	Alias=pvr_scaffold00003_007441;ID=Thela2p7_000288;Name=Thela2p7_000288;depth=241;locus=L000245;status=Matches RNA-Seq data
scaffold00003	AUGUSTUS	mRNA	59279	60565	32.227077693	+	.	ID=Thela2p7_000288.t1;Name=Thela2p7_000288;Parent=Thela2p7_000288
scaffold00003	AUGUSTUS	CDS	59279	59464	9.90357616188	+	.	ID=Thela2p7_000288.t1.cds;Name=Thela2p7_000288;Parent=Thela2p7_000288.t1
scaffold00003	AUGUSTUS	CDS	59528	60565	9.7622547147	+	.	ID=Thela2p7_000288.t1.cds;Name=Thela2p7_000288;Parent=Thela2p7_000288.t1
scaffold00003	AUGUSTUS	gene	61142	62776	144.870444826	+	.	Alias=pvr_scaffold00003_007648;ID=Thela2p7_000290;Name=Thela2p7_000290;depth=379;locus=L000247;status=Matches RNA-Seq data
scaffold00003	AUGUSTUS	mRNA	61142	62776	144.870444826	+	.	ID=Thela2p7_000290.t1;Name=Thela2p7_000290;Parent=Thela2p7_000290
scaffold00003	AUGUSTUS	CDS	61142	61209	5.49705526443	+	.	ID=Thela2p7_000290.t1.cds;Name=Thela2p7_000290;Parent=Thela2p7_000290.t1
scaffold00003	AUGUSTUS	CDS	61272	61518	10.6504593224	+	.	ID=Thela2p7_000290.t1.cds;Name=Thela2p7_000290;Parent=Thela2p7_000290.t1
scaffold00003	AUGUSTUS	CDS	61582	61767	11.3773645998	+	.	ID=Thela2p7_000290.t1.cds;Name=Thela2p7_000290;Parent=Thela2p7_000290.t1
scaffold00003	AUGUSTUS	CDS	61820	62776	5.87223518496	+	.	ID=Thela2p7_000290.t1.cds;Name=Thela2p7_000290;Parent=Thela2p7_000290.t1
scaffold00003	AUGUSTUS	gene	63185	64307	25.1018535189	+	.	Alias=pvr_scaffold00003_007912;ID=Thela2p7_000291;Name=Thela2p7_000291;depth=444;locus=L000248;status=Matches RNA-Seq data
scaffold00003	AUGUSTUS	mRNA	63185	64307	25.1018535189	+	.	ID=Thela2p7_000291.t1;Name=Thela2p7_000291;Parent=Thela2p7_000291
scaffold00003	AUGUSTUS	CDS	63185	63402	7.09045613295	+	.	ID=Thela2p7_000291.t1.cds;Name=Thela2p7_000291;Parent=Thela2p7_000291.t1
scaffold00003	AUGUSTUS	CDS	63467	64307	10.6206933862	+	.	ID=Thela2p7_000291.t1.cds;Name=Thela2p7_000291;Parent=Thela2p7_000291.t1
scaffold00003	AUGUSTUS	gene	65320	66420	4.9264305177	+	.	Alias=pvr_scaffold00003_008127;ID=Thela2p7_000294;Name=Thela2p7_000294;depth=464;locus=L000251;status=Matches RNA-Seq data
scaffold00003	AUGUSTUS	mRNA	65320	66420	4.9264305177	+	.	ID=Thela2p7_000294.t1;Name=Thela2p7_000294;Parent=Thela2p7_000294
scaffold00003	AUGUSTUS	CDS	65320	66420	4.9264305177	+	.	ID=Thela2p7_000294.t1.cds;Name=Thela2p7_000294;Parent=Thela2p7_000294.t1
scaffold00003	AUGUSTUS	gene	66876	68945	2.9270531401	-	.	Alias=pvr_scaffold00003_008294;ID=Thela2p7_000295;Name=Thela2p7_000295;depth=274;locus=L000252;status=Matches RNA-Seq data
scaffold00003	AUGUSTUS	mRNA	66876	68945	2.9270531401	-	.	ID=Thela2p7_000295.t1;Name=Thela2p7_000295;Parent=Thela2p7_000295
scaffold00003	AUGUSTUS	CDS	66876	68945	2.9270531401	-	.	ID=Thela2p7_000295.t1.cds;Name=Thela2p7_000295;Parent=Thela2p7_000295.t1
scaffold00003	AUGUSTUS	gene	69625	71949	5.44799541522	+	.	Alias=pvr_scaffold00003_008523;ID=Thela2p7_000296;Name=Thela2p7_000296;depth=175;locus=L000253;status=Matches RNA-Seq data
scaffold00003	AUGUSTUS	mRNA	69625	71949	5.44799541522	+	.	ID=Thela2p7_000296.t1;Name=Thela2p7_000296;Parent=Thela2p7_000296
scaffold00003	AUGUSTUS	CDS	69625	70254	3.27045674416	+	.	ID=Thela2p7_000296.t1.cds;Name=Thela2p7_000296;Parent=Thela2p7_000296.t1
scaffold00003	AUGUSTUS	CDS	70309	71949	3.33164193346	+	.	ID=Thela2p7_000296.t1.cds;Name=Thela2p7_000296;Parent=Thela2p7_000296.t1
scaffold00003	AUGUSTUS	gene	72938	73986	0.6	-	.	Alias=pvr_scaffold00003_008888;ID=Thela2p7_000297;Name=Thela2p7_000297;depth=0;locus=L000254;status=Low expression
scaffold00003	AUGUSTUS	mRNA	72938	73986	0.6	-	.	ID=Thela2p7_000297.t1;Name=Thela2p7_000297;Parent=Thela2p7_000297
scaffold00003	AUGUSTUS	CDS	72938	73780	1.0	-	.	ID=Thela2p7_000297.t1.cds;Name=Thela2p7_000297;Parent=Thela2p7_000297.t1
scaffold00003	AUGUSTUS	CDS	73831	73986	1.0	-	.	ID=Thela2p7_000297.t1.cds;Name=Thela2p7_000297;Parent=Thela2p7_000297.t1
scaffold00003	AUGUSTUS	gene	76657	77328	1.2	+	.	Alias=pvr_scaffold00003_009296;ID=Thela2p7_000298;Name=Thela2p7_000298;depth=0;locus=L000255;status=Low expression
scaffold00003	AUGUSTUS	mRNA	76657	77328	1.2	+	.	ID=Thela2p7_000298.t1;Name=Thela2p7_000298;Parent=Thela2p7_000298
scaffold00003	AUGUSTUS	CDS	76657	76728	2.0	+	.	ID=Thela2p7_000298.t1.cds;Name=Thela2p7_000298;Parent=Thela2p7_000298.t1
scaffold00003	AUGUSTUS	CDS	76796	76848	2.0	+	.	ID=Thela2p7_000298.t1.cds;Name=Thela2p7_000298;Parent=Thela2p7_000298.t1
scaffold00003	AUGUSTUS	CDS	76908	77328	2.0	+	.	ID=Thela2p7_000298.t1.cds;Name=Thela2p7_000298;Parent=Thela2p7_000298.t1
scaffold00003	AUGUSTUS	gene	80016	81813	6026.02450514	+	.	Alias=pvr_scaffold00003_009600;ID=Thela2p7_000302;Name=Thela2p7_000302;depth=2116;locus=L000259;status=Matches RNA-Seq data
scaffold00003	AUGUSTUS	mRNA	80016	81813	6026.02450514	+	.	ID=Thela2p7_000302.t1;Name=Thela2p7_000302;Parent=Thela2p7_000302
scaffold00003	AUGUSTUS	CDS	80016	80423	6.9434943658	+	.	ID=Thela2p7_000302.t1.cds;Name=Thela2p7_000302;Parent=Thela2p7_000302.t1
scaffold00003	AUGUSTUS	CDS	80477	80940	13.7389039941	+	.	ID=Thela2p7_000302.t1.cds;Name=Thela2p7_000302;Parent=Thela2p7_000302.t1
scaffold00003	AUGUSTUS	CDS	80998	81355	13.5201137582	+	.	ID=Thela2p7_000302.t1.cds;Name=Thela2p7_000302;Parent=Thela2p7_000302.t1
scaffold00003	AUGUSTUS	CDS	81407	81546	13.1905889409	+	.	ID=Thela2p7_000302.t1.cds;Name=Thela2p7_000302;Parent=Thela2p7_000302.t1
scaffold00003	AUGUSTUS	CDS	81609	81813	5.66729954034	+	.	ID=Thela2p7_000302.t1.cds;Name=Thela2p7_000302;Parent=Thela2p7_000302.t1
scaffold00003	AUGUSTUS	gene	82274	84815	45546.7549984	-	.	Alias=pvr_scaffold00003_009952;ID=Thela2p7_000303;Name=Thela2p7_000303;depth=133;locus=L000260;status=Matches RNA-Seq data
scaffold00003	AUGUSTUS	mRNA	82274	84815	45546.7549984	-	.	ID=Thela2p7_000303.t1;Name=Thela2p7_000303;Parent=Thela2p7_000303
scaffold00003	AUGUSTUS	CDS	82274	83401	6.99405820082	-	.	ID=Thela2p7_000303.t1.cds;Name=Thela2p7_000303;Parent=Thela2p7_000303.t1
scaffold00003	AUGUSTUS	CDS	83450	83727	13.9074925808	-	.	ID=Thela2p7_000303.t1.cds;Name=Thela2p7_000303;Parent=Thela2p7_000303.t1
scaffold00003	AUGUSTUS	CDS	83776	84428	13.6236776346	-	.	ID=Thela2p7_000303.t1.cds;Name=Thela2p7_000303;Parent=Thela2p7_000303.t1
scaffold00003	AUGUSTUS	CDS	84485	84548	12.6861944725	-	.	ID=Thela2p7_000303.t1.cds;Name=Thela2p7_000303;Parent=Thela2p7_000303.t1
scaffold00003	AUGUSTUS	CDS	84618	84732	12.9338487904	-	.	ID=Thela2p7_000303.t1.cds;Name=Thela2p7_000303;Parent=Thela2p7_000303.t1
scaffold00003	AUGUSTUS	CDS	84783	84815	6.7031021486	-	.	ID=Thela2p7_000303.t1.cds;Name=Thela2p7_000303;Parent=Thela2p7_000303.t1
scaffold00003	AUGUSTUS	gene	85564	88420	317125.956837	+	.	Alias=pvr_scaffold00003_010398;ID=Thela2p7_000304;Name=Thela2p7_000304;depth=67;locus=L000261;status=Matches RNA-Seq data
scaffold00003	AUGUSTUS	mRNA	85564	88420	317125.956837	+	.	ID=Thela2p7_000304.t1;Name=Thela2p7_000304;Parent=Thela2p7_000304
scaffold00003	AUGUSTUS	CDS	85564	86076	9.9149350422	+	.	ID=Thela2p7_000304.t1.cds;Name=Thela2p7_000304;Parent=Thela2p7_000304.t1
scaffold00003	AUGUSTUS	CDS	86128	86696	19.0024648652	+	.	ID=Thela2p7_000304.t1.cds;Name=Thela2p7_000304;Parent=Thela2p7_000304.t1
scaffold00003	AUGUSTUS	CDS	86744	87174	18.8133809092	+	.	ID=Thela2p7_000304.t1.cds;Name=Thela2p7_000304;Parent=Thela2p7_000304.t1
scaffold00003	AUGUSTUS	CDS	87222	87423	19.6987936191	+	.	ID=Thela2p7_000304.t1.cds;Name=Thela2p7_000304;Parent=Thela2p7_000304.t1
scaffold00003	AUGUSTUS	CDS	87473	87664	19.4054221508	+	.	ID=Thela2p7_000304.t1.cds;Name=Thela2p7_000304;Parent=Thela2p7_000304.t1
scaffold00003	AUGUSTUS	CDS	87711	88124	18.6790515626	+	.	ID=Thela2p7_000304.t1.cds;Name=Thela2p7_000304;Parent=Thela2p7_000304.t1
scaffold00003	AUGUSTUS	CDS	88186	88420	9.13429666818	+	.	ID=Thela2p7_000304.t1.cds;Name=Thela2p7_000304;Parent=Thela2p7_000304.t1
scaffold00003	AUGUSTUS	gene	89054	91007	2644000.21222	+	.	Alias=pvr_scaffold00003_010878;ID=Thela2p7_000305;Name=Thela2p7_000305;depth=82;locus=L000262;status=Matches RNA-Seq data
scaffold00003	AUGUSTUS	mRNA	89054	91007	2644000.21222	+	.	ID=Thela2p7_000305.t1;Name=Thela2p7_000305;Parent=Thela2p7_000305
scaffold00003	AUGUSTUS	CDS	89054	89087	2.76278896603	+	.	ID=Thela2p7_000305.t1.cds;Name=Thela2p7_000305;Parent=Thela2p7_000305.t1
scaffold00003	AUGUSTUS	CDS	89149	89252	5.50985560865	+	.	ID=Thela2p7_000305.t1.cds;Name=Thela2p7_000305;Parent=Thela2p7_000305.t1
scaffold00003	AUGUSTUS	CDS	89302	89566	4.26005410423	+	.	ID=Thela2p7_000305.t1.cds;Name=Thela2p7_000305;Parent=Thela2p7_000305.t1
scaffold00003	AUGUSTUS	CDS	89625	89655	4.10986158164	+	.	ID=Thela2p7_000305.t1.cds;Name=Thela2p7_000305;Parent=Thela2p7_000305.t1
scaffold00003	AUGUSTUS	CDS	89710	89794	5.36171318766	+	.	ID=Thela2p7_000305.t1.cds;Name=Thela2p7_000305;Parent=Thela2p7_000305.t1
scaffold00003	AUGUSTUS	CDS	89843	89886	5.75875192415	+	.	ID=Thela2p7_000305.t1.cds;Name=Thela2p7_000305;Parent=Thela2p7_000305.t1
scaffold00003	AUGUSTUS	CDS	89938	90029	5.46750492613	+	.	ID=Thela2p7_000305.t1.cds;Name=Thela2p7_000305;Parent=Thela2p7_000305.t1
scaffold00003	AUGUSTUS	CDS	90091	90479	4.9110898109	+	.	ID=Thela2p7_000305.t1.cds;Name=Thela2p7_000305;Parent=Thela2p7_000305.t1
scaffold00003	AUGUSTUS	CDS	90561	90732	4.5991665484	+	.	ID=Thela2p7_000305.t1.cds;Name=Thela2p7_000305;Parent=Thela2p7_000305.t1
scaffold00003	AUGUSTUS	CDS	90814	91007	2.60167533457	+	.	ID=Thela2p7_000305.t1.cds;Name=Thela2p7_000305;Parent=Thela2p7_000305.t1
scaffold00003	AUGUSTUS	gene	91133	92811	82.5578957106	-	.	Alias=pvr_scaffold00003_011159;ID=Thela2p7_000306;Name=Thela2p7_000306;depth=150;locus=L000263;status=Matches RNA-Seq data
scaffold00003	AUGUSTUS	mRNA	91133	92811	82.5578957106	-	.	ID=Thela2p7_000306.t1;Name=Thela2p7_000306;Parent=Thela2p7_000306
scaffold00003	AUGUSTUS	CDS	91133	92206	6.1443540647	-	.	ID=Thela2p7_000306.t1.cds;Name=Thela2p7_000306;Parent=Thela2p7_000306.t1
scaffold00003	AUGUSTUS	CDS	92266	92643	10.8020461966	-	.	ID=Thela2p7_000306.t1.cds;Name=Thela2p7_000306;Parent=Thela2p7_000306.t1
scaffold00003	AUGUSTUS	CDS	92719	92811	4.97549555052	-	.	ID=Thela2p7_000306.t1.cds;Name=Thela2p7_000306;Parent=Thela2p7_000306.t1
scaffold00003	AUGUSTUS	gene	94046	97774	7542.59140235	-	.	Alias=pvr_scaffold00003_011529;ID=Thela2p7_000308;Name=Thela2p7_000308;depth=1182;locus=L000263;status=Matches RNA-Seq data
scaffold00003	AUGUSTUS	mRNA	94046	97774	7542.59140235	-	.	ID=Thela2p7_000308.t1;Name=Thela2p7_000308;Parent=Thela2p7_000308
scaffold00003	AUGUSTUS	CDS	94046	95190	2.94258509759	-	.	ID=Thela2p7_000308.t1.cds;Name=Thela2p7_000308;Parent=Thela2p7_000308.t1
scaffold00003	AUGUSTUS	CDS	95250	96213	6.19318037318	-	.	ID=Thela2p7_000308.t1.cds;Name=Thela2p7_000308;Parent=Thela2p7_000308.t1
scaffold00003	AUGUSTUS	CDS	96272	96518	6.30621004508	-	.	ID=Thela2p7_000308.t1.cds;Name=Thela2p7_000308;Parent=Thela2p7_000308.t1
scaffold00003	AUGUSTUS	CDS	96857	97299	6.29236692193	-	.	ID=Thela2p7_000308.t1.cds;Name=Thela2p7_000308;Parent=Thela2p7_000308.t1
scaffold00003	AUGUSTUS	CDS	97361	97387	4.8609032884	-	.	ID=Thela2p7_000308.t1.cds;Name=Thela2p7_000308;Parent=Thela2p7_000308.t1
scaffold00003	AUGUSTUS	CDS	97514	97774	2.14574628781	-	.	ID=Thela2p7_000308.t1.cds;Name=Thela2p7_000308;Parent=Thela2p7_000308.t1
scaffold00003	AUGUSTUS	gene	100476	104175	10.5638744926	+	.	Alias=pvr_scaffold00003_012257;ID=Thela2p7_000313;Name=Thela2p7_000313;depth=310;locus=L000267;status=Matches RNA-Seq data
scaffold00003	AUGUSTUS	mRNA	100476	104175	10.5638744926	+	.	ID=Thela2p7_000313.t1;Name=Thela2p7_000313;Parent=Thela2p7_000313
scaffold00003	AUGUSTUS	CDS	100476	100541	2.90891834946	+	.	ID=Thela2p7_000313.t1.cds;Name=Thela2p7_000313;Parent=Thela2p7_000313.t1
scaffold00003	AUGUSTUS	CDS	100606	104175	3.63154727067	+	.	ID=Thela2p7_000313.t1.cds;Name=Thela2p7_000313;Parent=Thela2p7_000313.t1
scaffold00003	AUGUSTUS	gene	105040	106690	7.09967900651	+	.	Alias=pvr_scaffold00003_012700;ID=Thela2p7_000316;Name=Thela2p7_000316;depth=86;locus=L000267;status=Matches RNA-Seq data
scaffold00003	AUGUSTUS	mRNA	105040	106690	7.09967900651	+	.	ID=Thela2p7_000316.t1;Name=Thela2p7_000316;Parent=Thela2p7_000316
scaffold00003	AUGUSTUS	CDS	105040	106062	2.66675167546	+	.	ID=Thela2p7_000316.t1.cds;Name=Thela2p7_000316;Parent=Thela2p7_000316.t1
scaffold00003	AUGUSTUS	CDS	106124	106690	2.66229475802	+	.	ID=Thela2p7_000316.t1.cds;Name=Thela2p7_000316;Parent=Thela2p7_000316.t1
scaffold00003	AUGUSTUS	gene	106896	108141	63.2749709092	-	.	Alias=pvr_scaffold00003_012921;ID=Thela2p7_000317;Name=Thela2p7_000317;depth=487;locus=L000268;status=Matches RNA-Seq data
scaffold00003	AUGUSTUS	mRNA	106896	108141	63.2749709092	-	.	ID=Thela2p7_000317.t1;Name=Thela2p7_000317;Parent=Thela2p7_000317
scaffold00003	AUGUSTUS	CDS	106896	107708	6.378515002	-	.	ID=Thela2p7_000317.t1.cds;Name=Thela2p7_000317;Parent=Thela2p7_000317.t1
scaffold00003	AUGUSTUS	CDS	107765	108088	11.0202715729	-	.	ID=Thela2p7_000317.t1.cds;Name=Thela2p7_000317;Parent=Thela2p7_000317.t1
scaffold00003	AUGUSTUS	CDS	108139	108141	3.60064302938	-	.	ID=Thela2p7_000317.t1.cds;Name=Thela2p7_000317;Parent=Thela2p7_000317.t1
scaffold00003	AUGUSTUS	gene	108420	109817	4.53111587982	+	.	Alias=pvr_scaffold00003_013080;ID=Thela2p7_000318;Name=Thela2p7_000318;depth=265;locus=L000269;status=Matches RNA-Seq data
scaffold00003	AUGUSTUS	mRNA	108420	109817	4.53111587982	+	.	ID=Thela2p7_000318.t1;Name=Thela2p7_000318;Parent=Thela2p7_000318
scaffold00003	AUGUSTUS	CDS	108420	109817	4.53111587982	+	.	ID=Thela2p7_000318.t1.cds;Name=Thela2p7_000318;Parent=Thela2p7_000318.t1
scaffold00003	AUGUSTUS	gene	110073	111584	214.726929936	-	.	Alias=pvr_scaffold00003_013179;ID=Thela2p7_000319;Name=Thela2p7_000319;depth=697;locus=L000270;status=Matches RNA-Seq data
scaffold00003	AUGUSTUS	mRNA	110073	111584	214.726929936	-	.	ID=Thela2p7_000319.t1;Name=Thela2p7_000319;Parent=Thela2p7_000319
scaffold00003	AUGUSTUS	CDS	110073	111023	10.1381859553	-	.	ID=Thela2p7_000319.t1.cds;Name=Thela2p7_000319;Parent=Thela2p7_000319.t1
scaffold00003	AUGUSTUS	CDS	111077	111523	20.0983493963	-	.	ID=Thela2p7_000319.t1.cds;Name=Thela2p7_000319;Parent=Thela2p7_000319.t1
scaffold00003	AUGUSTUS	CDS	111576	111584	9.48436762872	-	.	ID=Thela2p7_000319.t1.cds;Name=Thela2p7_000319;Parent=Thela2p7_000319.t1
scaffold00003	AUGUSTUS	gene	112120	114564	2.0	+	.	Alias=pvr_scaffold00003_013365;ID=Thela2p7_000320;Name=Thela2p7_000320;depth=200;locus=L000271;status=Matches RNA-Seq data
scaffold00003	AUGUSTUS	mRNA	112120	114564	2.0	+	.	ID=Thela2p7_000320.t1;Name=Thela2p7_000320;Parent=Thela2p7_000320
scaffold00003	AUGUSTUS	CDS	112120	114564	2.0	+	.	ID=Thela2p7_000320.t1.cds;Name=Thela2p7_000320;Parent=Thela2p7_000320.t1
scaffold00003	AUGUSTUS	gene	114861	115917	28278.7101856	-	.	Alias=pvr_scaffold00003_013743;ID=Thela2p7_000321;Name=Thela2p7_000321;depth=170;locus=L000272;status=Matches RNA-Seq data
scaffold00003	AUGUSTUS	mRNA	114861	115917	28278.7101856	-	.	ID=Thela2p7_000321.t1;Name=Thela2p7_000321;Parent=Thela2p7_000321
scaffold00003	AUGUSTUS	CDS	114861	114898	6.44071178402	-	.	ID=Thela2p7_000321.t1.cds;Name=Thela2p7_000321;Parent=Thela2p7_000321.t1
scaffold00003	AUGUSTUS	CDS	114953	115262	12.3354718677	-	.	ID=Thela2p7_000321.t1.cds;Name=Thela2p7_000321;Parent=Thela2p7_000321.t1
scaffold00003	AUGUSTUS	CDS	115333	115528	12.8393459507	-	.	ID=Thela2p7_000321.t1.cds;Name=Thela2p7_000321;Parent=Thela2p7_000321.t1
scaffold00003	AUGUSTUS	CDS	115585	115709	13.2792931238	-	.	ID=Thela2p7_000321.t1.cds;Name=Thela2p7_000321;Parent=Thela2p7_000321.t1
scaffold00003	AUGUSTUS	CDS	115776	115815	12.6449849816	-	.	ID=Thela2p7_000321.t1.cds;Name=Thela2p7_000321;Parent=Thela2p7_000321.t1
scaffold00003	AUGUSTUS	CDS	115871	115917	5.28303839066	-	.	ID=Thela2p7_000321.t1.cds;Name=Thela2p7_000321;Parent=Thela2p7_000321.t1
scaffold00003	AUGUSTUS	gene	117338	120296	394.795088765	+	.	Alias=rt_000028.13;ID=Thela2p7_000323;Name=Thela2p7_000323;depth=19;locus=L000274;status=Matches RNA-Seq data
scaffold00003	AUGUSTUS	mRNA	117338	120296	394.795088765	+	.	ID=Thela2p7_000323.t1;Name=Thela2p7_000323;Parent=Thela2p7_000323
scaffold00003	AUGUSTUS	CDS	117338	117727	2.53821226982	+	0	ID=Thela2p7_000323.t1.cds;Name=Thela2p7_000323;Parent=Thela2p7_000323.t1
scaffold00003	AUGUSTUS	CDS	117782	118012	6.67756702311	+	0	ID=Thela2p7_000323.t1.cds;Name=Thela2p7_000323;Parent=Thela2p7_000323.t1
scaffold00003	AUGUSTUS	CDS	118097	120194	6.81640863028	+	0	ID=Thela2p7_000323.t1.cds;Name=Thela2p7_000323;Parent=Thela2p7_000323.t1
scaffold00003	AUGUSTUS	CDS	120250	120296	3.41719631104	+	2	ID=Thela2p7_000323.t1.cds;Name=Thela2p7_000323;Parent=Thela2p7_000323.t1
scaffold00003	AUGUSTUS	gene	121678	122742	1.0	+	.	Alias=pvr_scaffold00003_014458;ID=Thela2p7_000326;Name=Thela2p7_000326;depth=45;locus=L000276;status=Matches RNA-Seq data
scaffold00003	AUGUSTUS	mRNA	121678	122742	1.0	+	.	ID=Thela2p7_000326.t1;Name=Thela2p7_000326;Parent=Thela2p7_000326
scaffold00003	AUGUSTUS	CDS	121678	122742	1.0	+	.	ID=Thela2p7_000326.t1.cds;Name=Thela2p7_000326;Parent=Thela2p7_000326.t1
scaffold00003	AUGUSTUS	gene	122817	123419	1.89800995025	+	.	Alias=pvr_scaffold00003_014511;ID=Thela2p7_000327;Name=Thela2p7_000327;depth=51;locus=L000276;status=Matches RNA-Seq data
scaffold00003	AUGUSTUS	mRNA	122817	123419	1.89800995025	+	.	ID=Thela2p7_000327.t1;Name=Thela2p7_000327;Parent=Thela2p7_000327
scaffold00003	AUGUSTUS	CDS	122817	123419	1.89800995025	+	.	ID=Thela2p7_000327.t1.cds;Name=Thela2p7_000327;Parent=Thela2p7_000327.t1
scaffold00003	AUGUSTUS	gene	123609	124214	1.0	+	.	Alias=pvr_scaffold00003_014593;ID=Thela2p7_000328;Name=Thela2p7_000328;depth=62;locus=L000276;status=Matches RNA-Seq data
scaffold00003	AUGUSTUS	mRNA	123609	124214	1.0	+	.	ID=Thela2p7_000328.t1;Name=Thela2p7_000328;Parent=Thela2p7_000328
scaffold00003	AUGUSTUS	CDS	123609	124214	1.0	+	.	ID=Thela2p7_000328.t1.cds;Name=Thela2p7_000328;Parent=Thela2p7_000328.t1
scaffold00003	AUGUSTUS	gene	124301	124612	1.21126760563	-	.	Alias=pvr_scaffold00003_014653;ID=Thela2p7_000329;Name=Thela2p7_000329;depth=98;locus=L000277;status=Matches RNA-Seq data
scaffold00003	AUGUSTUS	mRNA	124301	124612	1.21126760563	-	.	ID=Thela2p7_000329.t1;Name=Thela2p7_000329;Parent=Thela2p7_000329
scaffold00003	AUGUSTUS	CDS	124301	124377	1.10057603355	-	.	ID=Thela2p7_000329.t1.cds;Name=Thela2p7_000329;Parent=Thela2p7_000329.t1
scaffold00003	AUGUSTUS	CDS	124441	124612	1.10057603355	-	.	ID=Thela2p7_000329.t1.cds;Name=Thela2p7_000329;Parent=Thela2p7_000329.t1
scaffold00003	AUGUSTUS	gene	124692	125454	10.6461538462	-	.	Alias=pvr_scaffold00003_014669;ID=Thela2p7_000330;Name=Thela2p7_000330;depth=409;locus=L000278;status=Matches RNA-Seq data
scaffold00003	AUGUSTUS	mRNA	124692	125454	10.6461538462	-	.	ID=Thela2p7_000330.t1;Name=Thela2p7_000330;Parent=Thela2p7_000330
scaffold00003	AUGUSTUS	CDS	124692	125088	5.65141234899	-	.	ID=Thela2p7_000330.t1.cds;Name=Thela2p7_000330;Parent=Thela2p7_000330.t1
scaffold00003	AUGUSTUS	CDS	125159	125454	5.65141234899	-	.	ID=Thela2p7_000330.t1.cds;Name=Thela2p7_000330;Parent=Thela2p7_000330.t1
scaffold00003	AUGUSTUS	gene	126424	127875	95.1238512741	-	.	Alias=pvr_scaffold00003_014933;ID=Thela2p7_000333;Name=Thela2p7_000333;depth=310;locus=L000281;status=Matches RNA-Seq data
scaffold00003	AUGUSTUS	mRNA	126424	127875	95.1238512741	-	.	ID=Thela2p7_000333.t1;Name=Thela2p7_000333;Parent=Thela2p7_000333
scaffold00003	AUGUSTUS	CDS	126424	127162	9.26638638894	-	.	ID=Thela2p7_000333.t1.cds;Name=Thela2p7_000333;Parent=Thela2p7_000333.t1
scaffold00003	AUGUSTUS	CDS	127239	127574	12.8737754273	-	.	ID=Thela2p7_000333.t1.cds;Name=Thela2p7_000333;Parent=Thela2p7_000333.t1
scaffold00003	AUGUSTUS	CDS	127658	127875	7.17654810492	-	.	ID=Thela2p7_000333.t1.cds;Name=Thela2p7_000333;Parent=Thela2p7_000333.t1
scaffold00003	AUGUSTUS	gene	128367	131583	6464723448.74	+	.	Alias=pvr_scaffold00003_015232;ID=Thela2p7_000334;Name=Thela2p7_000334;depth=1021;locus=L000282;status=Matches RNA-Seq data
scaffold00003	AUGUSTUS	mRNA	128367	131583	6464723448.74	+	.	ID=Thela2p7_000334.t1;Name=Thela2p7_000334;Parent=Thela2p7_000334
scaffold00003	AUGUSTUS	CDS	128367	128401	7.0905507308	+	.	ID=Thela2p7_000334.t1.cds;Name=Thela2p7_000334;Parent=Thela2p7_000334.t1
scaffold00003	AUGUSTUS	CDS	128463	128632	13.9844053689	+	.	ID=Thela2p7_000334.t1.cds;Name=Thela2p7_000334;Parent=Thela2p7_000334.t1
scaffold00003	AUGUSTUS	CDS	128685	129109	13.9561169646	+	.	ID=Thela2p7_000334.t1.cds;Name=Thela2p7_000334;Parent=Thela2p7_000334.t1
scaffold00003	AUGUSTUS	CDS	129165	129386	14.1055992455	+	.	ID=Thela2p7_000334.t1.cds;Name=Thela2p7_000334;Parent=Thela2p7_000334.t1
scaffold00003	AUGUSTUS	CDS	129440	129557	14.0712455811	+	.	ID=Thela2p7_000334.t1.cds;Name=Thela2p7_000334;Parent=Thela2p7_000334.t1
scaffold00003	AUGUSTUS	CDS	129606	129722	13.9283344271	+	.	ID=Thela2p7_000334.t1.cds;Name=Thela2p7_000334;Parent=Thela2p7_000334.t1
scaffold00003	AUGUSTUS	CDS	129777	129802	13.5737960204	+	.	ID=Thela2p7_000334.t1.cds;Name=Thela2p7_000334;Parent=Thela2p7_000334.t1
scaffold00003	AUGUSTUS	CDS	129861	130071	13.6019332705	+	.	ID=Thela2p7_000334.t1.cds;Name=Thela2p7_000334;Parent=Thela2p7_000334.t1
scaffold00003	AUGUSTUS	CDS	130119	130189	13.9572337769	+	.	ID=Thela2p7_000334.t1.cds;Name=Thela2p7_000334;Parent=Thela2p7_000334.t1
scaffold00003	AUGUSTUS	CDS	130239	130675	13.939635499	+	.	ID=Thela2p7_000334.t1.cds;Name=Thela2p7_000334;Parent=Thela2p7_000334.t1
scaffold00003	AUGUSTUS	CDS	130729	130941	13.8086651987	+	.	ID=Thela2p7_000334.t1.cds;Name=Thela2p7_000334;Parent=Thela2p7_000334.t1
scaffold00003	AUGUSTUS	CDS	130992	131583	6.97691820208	+	.	ID=Thela2p7_000334.t1.cds;Name=Thela2p7_000334;Parent=Thela2p7_000334.t1
scaffold00003	AUGUSTUS	gene	131996	132967	11209.4430974	+	.	Alias=pvr_scaffold00003_015598;ID=Thela2p7_000335;Name=Thela2p7_000335;depth=4523;locus=L000282;status=Matches RNA-Seq data
scaffold00003	AUGUSTUS	mRNA	131996	132967	11209.4430974	+	.	ID=Thela2p7_000335.t1;Name=Thela2p7_000335;Parent=Thela2p7_000335
scaffold00003	AUGUSTUS	CDS	131996	132006	7.4464281218	+	.	ID=Thela2p7_000335.t1.cds;Name=Thela2p7_000335;Parent=Thela2p7_000335.t1
scaffold00003	AUGUSTUS	CDS	132202	132325	14.6806862648	+	.	ID=Thela2p7_000335.t1.cds;Name=Thela2p7_000335;Parent=Thela2p7_000335.t1
scaffold00003	AUGUSTUS	CDS	132383	132430	15.0170026199	+	.	ID=Thela2p7_000335.t1.cds;Name=Thela2p7_000335;Parent=Thela2p7_000335.t1
scaffold00003	AUGUSTUS	CDS	132489	132716	14.7931555486	+	.	ID=Thela2p7_000335.t1.cds;Name=Thela2p7_000335;Parent=Thela2p7_000335.t1
scaffold00003	AUGUSTUS	CDS	132773	132967	7.38525643312	+	.	ID=Thela2p7_000335.t1.cds;Name=Thela2p7_000335;Parent=Thela2p7_000335.t1
scaffold00003	AUGUSTUS	gene	133706	135405	127.66019094	+	.	Alias=pvr_scaffold00003_015742;ID=Thela2p7_000337;Name=Thela2p7_000337;depth=1507;locus=L000284;status=Matches RNA-Seq data
scaffold00003	AUGUSTUS	mRNA	133706	135405	127.66019094	+	.	ID=Thela2p7_000337.t1;Name=Thela2p7_000337;Parent=Thela2p7_000337
scaffold00003	AUGUSTUS	CDS	133706	133830	6.14693252046	+	.	ID=Thela2p7_000337.t1.cds;Name=Thela2p7_000337;Parent=Thela2p7_000337.t1
scaffold00003	AUGUSTUS	CDS	133915	134657	12.1994449824	+	.	ID=Thela2p7_000337.t1.cds;Name=Thela2p7_000337;Parent=Thela2p7_000337.t1
scaffold00003	AUGUSTUS	CDS	135290	135405	6.809527258	+	.	ID=Thela2p7_000337.t1.cds;Name=Thela2p7_000337;Parent=Thela2p7_000337.t1
scaffold00003	AUGUSTUS	gene	135727	138597	4.10606060607	+	.	Alias=pvr_scaffold00003_015946;ID=Thela2p7_000338;Name=Thela2p7_000338;depth=179;locus=L000285;status=Matches RNA-Seq data
scaffold00003	AUGUSTUS	mRNA	135727	138597	4.10606060607	+	.	ID=Thela2p7_000338.t1;Name=Thela2p7_000338;Parent=Thela2p7_000338
scaffold00003	AUGUSTUS	CDS	135727	138597	4.10606060607	+	.	ID=Thela2p7_000338.t1.cds;Name=Thela2p7_000338;Parent=Thela2p7_000338.t1
scaffold00003	AUGUSTUS	gene	140087	141183	10.8865979381	+	.	Alias=pvr_scaffold00003_016277;ID=Thela2p7_000339;Name=Thela2p7_000339;depth=793;locus=L000286;status=Matches RNA-Seq data
scaffold00003	AUGUSTUS	mRNA	140087	141183	10.8865979381	+	.	ID=Thela2p7_000339.t1;Name=Thela2p7_000339;Parent=Thela2p7_000339
scaffold00003	AUGUSTUS	CDS	140087	140172	5.71487478555	+	.	ID=Thela2p7_000339.t1.cds;Name=Thela2p7_000339;Parent=Thela2p7_000339.t1
scaffold00003	AUGUSTUS	CDS	140226	141183	5.71487478555	+	.	ID=Thela2p7_000339.t1.cds;Name=Thela2p7_000339;Parent=Thela2p7_000339.t1
scaffold00003	AUGUSTUS	gene	141495	145120	140.40414373	-	.	Alias=pvr_scaffold00003_016407;ID=Thela2p7_000340;Name=Thela2p7_000340;depth=28;locus=L000287;status=Matches RNA-Seq data
scaffold00003	AUGUSTUS	mRNA	141495	145120	140.40414373	-	.	ID=Thela2p7_000340.t1;Name=Thela2p7_000340;Parent=Thela2p7_000340
scaffold00003	AUGUSTUS	CDS	141495	144489	2.54582508699	-	.	ID=Thela2p7_000340.t1.cds;Name=Thela2p7_000340;Parent=Thela2p7_000340.t1
scaffold00003	AUGUSTUS	CDS	144542	144832	5.39727881057	-	.	ID=Thela2p7_000340.t1.cds;Name=Thela2p7_000340;Parent=Thela2p7_000340.t1
scaffold00003	AUGUSTUS	CDS	144883	145021	5.16078563756	-	.	ID=Thela2p7_000340.t1.cds;Name=Thela2p7_000340;Parent=Thela2p7_000340.t1
scaffold00003	AUGUSTUS	CDS	145081	145120	1.97997948274	-	.	ID=Thela2p7_000340.t1.cds;Name=Thela2p7_000340;Parent=Thela2p7_000340.t1
scaffold00003	AUGUSTUS	gene	145608	146454	29.4841769608	-	.	Alias=pvr_scaffold00003_016968;ID=Thela2p7_000341;Name=Thela2p7_000341;depth=444;locus=L000287;status=Matches RNA-Seq data
scaffold00003	AUGUSTUS	mRNA	145608	146454	29.4841769608	-	.	ID=Thela2p7_000341.t1;Name=Thela2p7_000341;Parent=Thela2p7_000341
scaffold00003	AUGUSTUS	CDS	145608	145768	3.93984619746	-	.	ID=Thela2p7_000341.t1.cds;Name=Thela2p7_000341;Parent=Thela2p7_000341.t1
scaffold00003	AUGUSTUS	CDS	145827	145919	7.67908548732	-	.	ID=Thela2p7_000341.t1.cds;Name=Thela2p7_000341;Parent=Thela2p7_000341.t1
scaffold00003	AUGUSTUS	CDS	145974	146454	3.89816510718	-	.	ID=Thela2p7_000341.t1.cds;Name=Thela2p7_000341;Parent=Thela2p7_000341.t1
scaffold00003	AUGUSTUS	gene	146680	148974	1404.71378399	-	.	Alias=pvr_scaffold00003_017107;ID=Thela2p7_000342;Name=Thela2p7_000342;depth=1058;locus=L000288;status=Matches RNA-Seq data
scaffold00003	AUGUSTUS	mRNA	146680	148974	1404.71378399	-	.	ID=Thela2p7_000342.t1;Name=Thela2p7_000342;Parent=Thela2p7_000342
scaffold00003	AUGUSTUS	CDS	146680	146785	10.0893334242	-	.	ID=Thela2p7_000342.t1.cds;Name=Thela2p7_000342;Parent=Thela2p7_000342.t1
scaffold00003	AUGUSTUS	CDS	146848	148438	19.4329595206	-	.	ID=Thela2p7_000342.t1.cds;Name=Thela2p7_000342;Parent=Thela2p7_000342.t1
scaffold00003	AUGUSTUS	CDS	148490	148708	19.3240698876	-	.	ID=Thela2p7_000342.t1.cds;Name=Thela2p7_000342;Parent=Thela2p7_000342.t1
scaffold00003	AUGUSTUS	CDS	148770	148974	10.0104036104	-	.	ID=Thela2p7_000342.t1.cds;Name=Thela2p7_000342;Parent=Thela2p7_000342.t1
scaffold00003	AUGUSTUS	gene	149908	151703	20.9401096157	-	.	Alias=pvr_scaffold00003_017450;ID=Thela2p7_000343;Name=Thela2p7_000343;depth=119;locus=L000289;status=Matches RNA-Seq data
scaffold00003	AUGUSTUS	mRNA	149908	151703	20.9401096157	-	.	ID=Thela2p7_000343.t1;Name=Thela2p7_000343;Parent=Thela2p7_000343
scaffold00003	AUGUSTUS	CDS	149908	151388	7.9304431956	-	.	ID=Thela2p7_000343.t1.cds;Name=Thela2p7_000343;Parent=Thela2p7_000343.t1
scaffold00003	AUGUSTUS	CDS	151457	151703	7.92141464196	-	.	ID=Thela2p7_000343.t1.cds;Name=Thela2p7_000343;Parent=Thela2p7_000343.t1
scaffold00003	AUGUSTUS	gene	152273	153069	39.0524049939	-	.	Alias=pvr_scaffold00003_017696;ID=Thela2p7_000344;Name=Thela2p7_000344;depth=650;locus=L000290;status=Matches RNA-Seq data
scaffold00003	AUGUSTUS	mRNA	152273	153069	39.0524049939	-	.	ID=Thela2p7_000344.t1;Name=Thela2p7_000344;Parent=Thela2p7_000344
scaffold00003	AUGUSTUS	CDS	152273	152369	5.77574942646	-	.	ID=Thela2p7_000344.t1.cds;Name=Thela2p7_000344;Parent=Thela2p7_000344.t1
scaffold00003	AUGUSTUS	CDS	152434	152914	10.8239186519	-	.	ID=Thela2p7_000344.t1.cds;Name=Thela2p7_000344;Parent=Thela2p7_000344.t1
scaffold00003	AUGUSTUS	CDS	152973	153069	5.62208530149	-	.	ID=Thela2p7_000344.t1.cds;Name=Thela2p7_000344;Parent=Thela2p7_000344.t1
scaffold00003	AUGUSTUS	gene	153933	155576	53782.9085325	-	.	Alias=pvr_scaffold00003_018051;ID=Thela2p7_000345;Name=Thela2p7_000345;depth=1485;locus=L000291;status=Matches RNA-Seq data
scaffold00003	AUGUSTUS	mRNA	153933	155576	53782.9085325	-	.	ID=Thela2p7_000345.t1;Name=Thela2p7_000345;Parent=Thela2p7_000345
scaffold00003	AUGUSTUS	CDS	153933	154155	9.83463930249	-	.	ID=Thela2p7_000345.t1.cds;Name=Thela2p7_000345;Parent=Thela2p7_000345.t1
scaffold00003	AUGUSTUS	CDS	154217	154785	19.543644671	-	.	ID=Thela2p7_000345.t1.cds;Name=Thela2p7_000345;Parent=Thela2p7_000345.t1
scaffold00003	AUGUSTUS	CDS	154849	155208	20.1173297563	-	.	ID=Thela2p7_000345.t1.cds;Name=Thela2p7_000345;Parent=Thela2p7_000345.t1
scaffold00003	AUGUSTUS	CDS	155263	155346	20.140679908	-	.	ID=Thela2p7_000345.t1.cds;Name=Thela2p7_000345;Parent=Thela2p7_000345.t1
scaffold00003	AUGUSTUS	CDS	155402	155456	19.3351194803	-	.	ID=Thela2p7_000345.t1.cds;Name=Thela2p7_000345;Parent=Thela2p7_000345.t1
scaffold00003	AUGUSTUS	CDS	155524	155576	8.67951067977	-	.	ID=Thela2p7_000345.t1.cds;Name=Thela2p7_000345;Parent=Thela2p7_000345.t1
scaffold00003	AUGUSTUS	gene	156178	158983	27313.5569632	-	.	Alias=pvr_scaffold00003_018290;ID=Thela2p7_000347;Name=Thela2p7_000347;depth=520;locus=L000293;status=Matches RNA-Seq data
scaffold00003	AUGUSTUS	mRNA	156178	158983	27313.5569632	-	.	ID=Thela2p7_000347.t1;Name=Thela2p7_000347;Parent=Thela2p7_000347
scaffold00003	AUGUSTUS	CDS	156178	156479	5.81985072495	-	.	ID=Thela2p7_000347.t1.cds;Name=Thela2p7_000347;Parent=Thela2p7_000347.t1
scaffold00003	AUGUSTUS	CDS	156547	156751	11.0200286148	-	.	ID=Thela2p7_000347.t1.cds;Name=Thela2p7_000347;Parent=Thela2p7_000347.t1
scaffold00003	AUGUSTUS	CDS	156803	156971	11.0623470024	-	.	ID=Thela2p7_000347.t1.cds;Name=Thela2p7_000347;Parent=Thela2p7_000347.t1
scaffold00003	AUGUSTUS	CDS	157033	158164	15.549281309	-	.	ID=Thela2p7_000347.t1.cds;Name=Thela2p7_000347;Parent=Thela2p7_000347.t1
scaffold00003	AUGUSTUS	CDS	158251	158347	19.4556151276	-	.	ID=Thela2p7_000347.t1.cds;Name=Thela2p7_000347;Parent=Thela2p7_000347.t1
scaffold00003	AUGUSTUS	CDS	158559	158804	15.7507347053	-	.	ID=Thela2p7_000347.t1.cds;Name=Thela2p7_000347;Parent=Thela2p7_000347.t1
scaffold00003	AUGUSTUS	CDS	158864	158983	5.88989890329	-	.	ID=Thela2p7_000347.t1.cds;Name=Thela2p7_000347;Parent=Thela2p7_000347.t1
scaffold00003	AUGUSTUS	gene	160473	162256	502139.364795	+	.	Alias=pvr_scaffold00003_018681;ID=Thela2p7_000350;Name=Thela2p7_000350;depth=3408;locus=L000296;status=Matches RNA-Seq data
scaffold00003	AUGUSTUS	mRNA	160473	162256	502139.364795	+	.	ID=Thela2p7_000350.t1;Name=Thela2p7_000350;Parent=Thela2p7_000350
scaffold00003	AUGUSTUS	CDS	160473	160586	8.9123933649	+	.	ID=Thela2p7_000350.t1.cds;Name=Thela2p7_000350;Parent=Thela2p7_000350.t1
scaffold00003	AUGUSTUS	CDS	160653	160717	21.8367057597	+	.	ID=Thela2p7_000350.t1.cds;Name=Thela2p7_000350;Parent=Thela2p7_000350.t1
scaffold00003	AUGUSTUS	CDS	160786	160870	21.119905498	+	.	ID=Thela2p7_000350.t1.cds;Name=Thela2p7_000350;Parent=Thela2p7_000350.t1
scaffold00003	AUGUSTUS	CDS	160935	160982	21.5924418905	+	.	ID=Thela2p7_000350.t1.cds;Name=Thela2p7_000350;Parent=Thela2p7_000350.t1
scaffold00003	AUGUSTUS	CDS	161042	161102	19.0972761245	+	.	ID=Thela2p7_000350.t1.cds;Name=Thela2p7_000350;Parent=Thela2p7_000350.t1
scaffold00003	AUGUSTUS	CDS	161156	162012	19.1247071516	+	.	ID=Thela2p7_000350.t1.cds;Name=Thela2p7_000350;Parent=Thela2p7_000350.t1
scaffold00003	AUGUSTUS	CDS	162068	162256	11.2930272733	+	.	ID=Thela2p7_000350.t1.cds;Name=Thela2p7_000350;Parent=Thela2p7_000350.t1
scaffold00003	AUGUSTUS	gene	163565	164819	44190.8375138	+	.	Alias=pvr_scaffold00003_018920;ID=Thela2p7_000352;Name=Thela2p7_000352;depth=1651;locus=L000298;status=Matches RNA-Seq data
scaffold00003	AUGUSTUS	mRNA	163565	164819	44190.8375138	+	.	ID=Thela2p7_000352.t1;Name=Thela2p7_000352;Parent=Thela2p7_000352
scaffold00003	AUGUSTUS	CDS	163565	163640	6.44557545182	+	.	ID=Thela2p7_000352.t1.cds;Name=Thela2p7_000352;Parent=Thela2p7_000352.t1
scaffold00003	AUGUSTUS	CDS	163713	163737	12.9787708164	+	.	ID=Thela2p7_000352.t1.cds;Name=Thela2p7_000352;Parent=Thela2p7_000352.t1
scaffold00003	AUGUSTUS	CDS	163796	163814	13.3397617471	+	.	ID=Thela2p7_000352.t1.cds;Name=Thela2p7_000352;Parent=Thela2p7_000352.t1
scaffold00003	AUGUSTUS	CDS	163878	163974	12.9423745248	+	.	ID=Thela2p7_000352.t1.cds;Name=Thela2p7_000352;Parent=Thela2p7_000352.t1
scaffold00003	AUGUSTUS	CDS	164033	164705	13.7921109213	+	.	ID=Thela2p7_000352.t1.cds;Name=Thela2p7_000352;Parent=Thela2p7_000352.t1
scaffold00003	AUGUSTUS	CDS	164765	164819	7.09895091218	+	.	ID=Thela2p7_000352.t1.cds;Name=Thela2p7_000352;Parent=Thela2p7_000352.t1
scaffold00003	AUGUSTUS	gene	165162	167246	869.199750375	-	.	Alias=pvr_scaffold00003_019082;ID=Thela2p7_000353;Name=Thela2p7_000353;depth=282;locus=L000299;status=Matches RNA-Seq data
scaffold00003	AUGUSTUS	mRNA	165162	167246	869.199750375	-	.	ID=Thela2p7_000353.t1;Name=Thela2p7_000353;Parent=Thela2p7_000353
scaffold00003	AUGUSTUS	CDS	165162	166169	9.2737793397	-	.	ID=Thela2p7_000353.t1.cds;Name=Thela2p7_000353;Parent=Thela2p7_000353.t1
scaffold00003	AUGUSTUS	CDS	166219	167061	17.7100091406	-	.	ID=Thela2p7_000353.t1.cds;Name=Thela2p7_000353;Parent=Thela2p7_000353.t1
scaffold00003	AUGUSTUS	CDS	167129	167185	17.7013000133	-	.	ID=Thela2p7_000353.t1.cds;Name=Thela2p7_000353;Parent=Thela2p7_000353.t1
scaffold00003	AUGUSTUS	CDS	167238	167246	8.07239957397	-	.	ID=Thela2p7_000353.t1.cds;Name=Thela2p7_000353;Parent=Thela2p7_000353.t1
scaffold00003	AUGUSTUS	gene	167675	169228	1373.19906892	+	.	Alias=pvr_scaffold00003_019328;ID=Thela2p7_000354;Name=Thela2p7_000354;depth=2080;locus=L000300;status=Matches RNA-Seq data
scaffold00003	AUGUSTUS	mRNA	167675	169228	1373.19906892	+	.	ID=Thela2p7_000354.t1;Name=Thela2p7_000354;Parent=Thela2p7_000354
scaffold00003	AUGUSTUS	CDS	167675	167917	10.0416104113	+	.	ID=Thela2p7_000354.t1.cds;Name=Thela2p7_000354;Parent=Thela2p7_000354.t1
scaffold00003	AUGUSTUS	CDS	167984	168158	19.6285220517	+	.	ID=Thela2p7_000354.t1.cds;Name=Thela2p7_000354;Parent=Thela2p7_000354.t1
scaffold00003	AUGUSTUS	CDS	168212	169071	19.5565023878	+	.	ID=Thela2p7_000354.t1.cds;Name=Thela2p7_000354;Parent=Thela2p7_000354.t1
scaffold00003	AUGUSTUS	CDS	169133	169228	9.61867190328	+	.	ID=Thela2p7_000354.t1.cds;Name=Thela2p7_000354;Parent=Thela2p7_000354.t1
scaffold00003	AUGUSTUS	gene	169477	170267	11.2881355932	-	.	Alias=pvr_scaffold00003_019497;ID=Thela2p7_000355;Name=Thela2p7_000355;depth=323;locus=L000301;status=Matches RNA-Seq data
scaffold00003	AUGUSTUS	mRNA	169477	170267	11.2881355932	-	.	ID=Thela2p7_000355.t1;Name=Thela2p7_000355;Parent=Thela2p7_000355
scaffold00003	AUGUSTUS	CDS	169477	169908	5.81931325671	-	.	ID=Thela2p7_000355.t1.cds;Name=Thela2p7_000355;Parent=Thela2p7_000355.t1
scaffold00003	AUGUSTUS	CDS	169977	170267	5.81931325671	-	.	ID=Thela2p7_000355.t1.cds;Name=Thela2p7_000355;Parent=Thela2p7_000355.t1
scaffold00003	AUGUSTUS	gene	170948	172646	561292.655652	+	.	Alias=pvr_scaffold00003_019624;ID=Thela2p7_000356;Name=Thela2p7_000356;depth=1562;locus=L000302;status=Matches RNA-Seq data
scaffold00003	AUGUSTUS	mRNA	170948	172646	561292.655652	+	.	ID=Thela2p7_000356.t1;Name=Thela2p7_000356;Parent=Thela2p7_000356
scaffold00003	AUGUSTUS	CDS	170948	170972	9.67479267504	+	.	ID=Thela2p7_000356.t1.cds;Name=Thela2p7_000356;Parent=Thela2p7_000356.t1
scaffold00003	AUGUSTUS	CDS	171049	171089	17.9142350394	+	.	ID=Thela2p7_000356.t1.cds;Name=Thela2p7_000356;Parent=Thela2p7_000356.t1
scaffold00003	AUGUSTUS	CDS	171148	171174	20.2846720855	+	.	ID=Thela2p7_000356.t1.cds;Name=Thela2p7_000356;Parent=Thela2p7_000356.t1
scaffold00003	AUGUSTUS	CDS	171225	171300	21.5820220331	+	.	ID=Thela2p7_000356.t1.cds;Name=Thela2p7_000356;Parent=Thela2p7_000356.t1
scaffold00003	AUGUSTUS	CDS	171363	171893	22.0812686024	+	.	ID=Thela2p7_000356.t1.cds;Name=Thela2p7_000356;Parent=Thela2p7_000356.t1
scaffold00003	AUGUSTUS	CDS	171943	172366	21.9789440828	+	.	ID=Thela2p7_000356.t1.cds;Name=Thela2p7_000356;Parent=Thela2p7_000356.t1
scaffold00003	AUGUSTUS	CDS	172418	172646	11.1118401464	+	.	ID=Thela2p7_000356.t1.cds;Name=Thela2p7_000356;Parent=Thela2p7_000356.t1
scaffold00003	AUGUSTUS	gene	174525	178396	12335.2148713	+	.	Alias=pvr_scaffold00003_019969;ID=Thela2p7_000358;Name=Thela2p7_000358;depth=670;locus=L000304;status=Matches RNA-Seq data
scaffold00003	AUGUSTUS	mRNA	174525	178396	12335.2148713	+	.	ID=Thela2p7_000358.t1;Name=Thela2p7_000358;Parent=Thela2p7_000358
scaffold00003	AUGUSTUS	CDS	174525	174537	6.7576983849	+	.	ID=Thela2p7_000358.t1.cds;Name=Thela2p7_000358;Parent=Thela2p7_000358.t1
scaffold00003	AUGUSTUS	CDS	174708	174859	17.9759371411	+	.	ID=Thela2p7_000358.t1.cds;Name=Thela2p7_000358;Parent=Thela2p7_000358.t1
scaffold00003	AUGUSTUS	CDS	174920	175043	18.7832008672	+	.	ID=Thela2p7_000358.t1.cds;Name=Thela2p7_000358;Parent=Thela2p7_000358.t1
scaffold00003	AUGUSTUS	CDS	175097	175273	18.8445213551	+	.	ID=Thela2p7_000358.t1.cds;Name=Thela2p7_000358;Parent=Thela2p7_000358.t1
scaffold00003	AUGUSTUS	CDS	175341	178312	13.7821728872	+	.	ID=Thela2p7_000358.t1.cds;Name=Thela2p7_000358;Parent=Thela2p7_000358.t1
scaffold00003	AUGUSTUS	CDS	178367	178396	5.05813295088	+	.	ID=Thela2p7_000358.t1.cds;Name=Thela2p7_000358;Parent=Thela2p7_000358.t1
scaffold00003	AUGUSTUS	gene	179383	180906	151.339104635	+	.	Alias=pvr_scaffold00003_020398;ID=Thela2p7_000360;Name=Thela2p7_000360;depth=1228;locus=L000306;status=Matches RNA-Seq data
scaffold00003	AUGUSTUS	mRNA	179383	180906	151.339104635	+	.	ID=Thela2p7_000360.t1;Name=Thela2p7_000360;Parent=Thela2p7_000360
scaffold00003	AUGUSTUS	CDS	179383	179718	8.39003283453	+	.	ID=Thela2p7_000360.t1.cds;Name=Thela2p7_000360;Parent=Thela2p7_000360.t1
scaffold00003	AUGUSTUS	CDS	179794	180249	17.756052267	+	.	ID=Thela2p7_000360.t1.cds;Name=Thela2p7_000360;Parent=Thela2p7_000360.t1
scaffold00003	AUGUSTUS	CDS	180304	180906	9.14289210009	+	.	ID=Thela2p7_000360.t1.cds;Name=Thela2p7_000360;Parent=Thela2p7_000360.t1
scaffold00003	fixgff	gene	181828	183518	20.3333515484	+	.	Alias=gm_000182;ID=Thela2p7_000362;Name=Thela2p7_000362;depth=347;locus=L000308;status=Matches RNA-Seq data
scaffold00003	fixgff	mRNA	181828	183518	20.3333515484	+	.	ID=Thela2p7_000362.t1;Name=Thela2p7_000362;Parent=Thela2p7_000362
scaffold00003	GeneMark.hmm	CDS	181828	182172	6.07755956302	+	0	ID=Thela2p7_000362.t1.cds;Name=Thela2p7_000362;Parent=Thela2p7_000362.t1;gene_id=182_g;transcript_id=182_t
scaffold00003	GeneMark.hmm	CDS	182244	183518	6.69128828356	+	0	ID=Thela2p7_000362.t1.cds;Name=Thela2p7_000362;Parent=Thela2p7_000362.t1;gene_id=182_g;transcript_id=182_t
scaffold00003	AUGUSTUS	gene	184387	186690	3.18815104167	+	.	Alias=pvr_scaffold00003_020928;ID=Thela2p7_000364;Name=Thela2p7_000364;depth=277;locus=L000310;status=Matches RNA-Seq data
scaffold00003	AUGUSTUS	mRNA	184387	186690	3.18815104167	+	.	ID=Thela2p7_000364.t1;Name=Thela2p7_000364;Parent=Thela2p7_000364
scaffold00003	AUGUSTUS	CDS	184387	186690	3.18815104167	+	.	ID=Thela2p7_000364.t1.cds;Name=Thela2p7_000364;Parent=Thela2p7_000364.t1
scaffold00003	AUGUSTUS	gene	187055	189329	15.9259667855	-	.	Alias=pvr_scaffold00003_021132;ID=Thela2p7_000365;Name=Thela2p7_000365;depth=572;locus=L000311;status=Matches RNA-Seq data
scaffold00003	AUGUSTUS	mRNA	187055	189329	15.9259667855	-	.	ID=Thela2p7_000365.t1;Name=Thela2p7_000365;Parent=Thela2p7_000365
scaffold00003	AUGUSTUS	CDS	187055	189261	8.61141163593	-	.	ID=Thela2p7_000365.t1.cds;Name=Thela2p7_000365;Parent=Thela2p7_000365.t1
scaffold00003	AUGUSTUS	CDS	189317	189329	5.54820770121	-	.	ID=Thela2p7_000365.t1.cds;Name=Thela2p7_000365;Parent=Thela2p7_000365.t1
scaffold00003	AUGUSTUS	gene	189958	190865	17.4908399585	+	.	Alias=pvr_scaffold00003_021366;ID=Thela2p7_000366;Name=Thela2p7_000366;depth=755;locus=L000312;status=Matches RNA-Seq data
scaffold00003	AUGUSTUS	mRNA	189958	190865	17.4908399585	+	.	ID=Thela2p7_000366.t1;Name=Thela2p7_000366;Parent=Thela2p7_000366
scaffold00003	AUGUSTUS	CDS	189958	190026	5.85567872958	+	.	ID=Thela2p7_000366.t1.cds;Name=Thela2p7_000366;Parent=Thela2p7_000366.t1
scaffold00003	AUGUSTUS	CDS	190074	190865	8.96096290434	+	.	ID=Thela2p7_000366.t1.cds;Name=Thela2p7_000366;Parent=Thela2p7_000366.t1
scaffold00003	AUGUSTUS	gene	191095	193429	162.847518397	-	.	Alias=pvr_scaffold00003_021411;ID=Thela2p7_000367;Name=Thela2p7_000367;depth=906;locus=L000313;status=Matches RNA-Seq data
scaffold00003	AUGUSTUS	mRNA	191095	193429	162.847518397	-	.	ID=Thela2p7_000367.t1;Name=Thela2p7_000367;Parent=Thela2p7_000367
scaffold00003	AUGUSTUS	CDS	191095	193054	6.95160034386	-	.	ID=Thela2p7_000367.t1.cds;Name=Thela2p7_000367;Parent=Thela2p7_000367.t1
scaffold00003	AUGUSTUS	CDS	193112	193242	13.6028801653	-	.	ID=Thela2p7_000367.t1.cds;Name=Thela2p7_000367;Parent=Thela2p7_000367.t1
scaffold00003	AUGUSTUS	CDS	193298	193429	6.88851277192	-	.	ID=Thela2p7_000367.t1.cds;Name=Thela2p7_000367;Parent=Thela2p7_000367.t1
scaffold00003	AUGUSTUS	gene	194321	195865	494.03999675	-	.	Alias=pvr_scaffold00003_021663;ID=Thela2p7_000369;Name=Thela2p7_000369;depth=730;locus=L000313;status=Matches RNA-Seq data
scaffold00003	AUGUSTUS	mRNA	194321	195865	494.03999675	-	.	ID=Thela2p7_000369.t1;Name=Thela2p7_000369;Parent=Thela2p7_000369
scaffold00003	AUGUSTUS	CDS	194321	194700	3.48072880599	-	.	ID=Thela2p7_000369.t1.cds;Name=Thela2p7_000369;Parent=Thela2p7_000369.t1
scaffold00003	AUGUSTUS	CDS	194752	195464	6.39695673554	-	.	ID=Thela2p7_000369.t1.cds;Name=Thela2p7_000369;Parent=Thela2p7_000369.t1
scaffold00003	AUGUSTUS	CDS	195519	195714	6.43200416863	-	.	ID=Thela2p7_000369.t1.cds;Name=Thela2p7_000369;Parent=Thela2p7_000369.t1
scaffold00003	AUGUSTUS	CDS	195766	195865	3.44962742664	-	.	ID=Thela2p7_000369.t1.cds;Name=Thela2p7_000369;Parent=Thela2p7_000369.t1
scaffold00003	AUGUSTUS	gene	196564	197019	1.0	+	.	Alias=pvr_scaffold00003_021810;ID=Thela2p7_000371;Name=Thela2p7_000371;depth=313;locus=L000313;status=Matches RNA-Seq data
scaffold00003	AUGUSTUS	mRNA	196564	197019	1.0	+	.	ID=Thela2p7_000371.t1;Name=Thela2p7_000371;Parent=Thela2p7_000371
scaffold00003	AUGUSTUS	CDS	196564	197019	1.0	+	.	ID=Thela2p7_000371.t1.cds;Name=Thela2p7_000371;Parent=Thela2p7_000371.t1
scaffold00003	AUGUSTUS	gene	198179	199547	748.177403688	-	.	Alias=pvr_scaffold00003_021931;ID=Thela2p7_000373;Name=Thela2p7_000373;depth=87;locus=L000313;status=Matches RNA-Seq data
scaffold00003	AUGUSTUS	mRNA	198179	199547	748.177403688	-	.	ID=Thela2p7_000373.t1;Name=Thela2p7_000373;Parent=Thela2p7_000373
scaffold00003	AUGUSTUS	CDS	198179	199031	6.08001321548	-	.	ID=Thela2p7_000373.t1.cds;Name=Thela2p7_000373;Parent=Thela2p7_000373.t1
scaffold00003	AUGUSTUS	CDS	199101	199249	11.8978531347	-	.	ID=Thela2p7_000373.t1.cds;Name=Thela2p7_000373;Parent=Thela2p7_000373.t1
scaffold00003	AUGUSTUS	CDS	199301	199307	12.3720557558	-	.	ID=Thela2p7_000373.t1.cds;Name=Thela2p7_000373;Parent=Thela2p7_000373.t1
scaffold00003	AUGUSTUS	CDS	199360	199547	6.68774305508	-	.	ID=Thela2p7_000373.t1.cds;Name=Thela2p7_000373;Parent=Thela2p7_000373.t1
scaffold00003	AUGUSTUS	gene	200028	203346	88588.5593601	+	.	Alias=pvr_scaffold00003_022079;ID=Thela2p7_000374;Name=Thela2p7_000374;depth=755;locus=L000314;status=Matches RNA-Seq data
scaffold00003	AUGUSTUS	mRNA	200028	203346	88588.5593601	+	.	ID=Thela2p7_000374.t1;Name=Thela2p7_000374;Parent=Thela2p7_000374
scaffold00003	AUGUSTUS	CDS	200028	200207	10.8873464453	+	.	ID=Thela2p7_000374.t1.cds;Name=Thela2p7_000374;Parent=Thela2p7_000374.t1
scaffold00003	AUGUSTUS	CDS	200260	200344	21.4798834468	+	.	ID=Thela2p7_000374.t1.cds;Name=Thela2p7_000374;Parent=Thela2p7_000374.t1
scaffold00003	AUGUSTUS	CDS	200408	200529	21.2141188722	+	.	ID=Thela2p7_000374.t1.cds;Name=Thela2p7_000374;Parent=Thela2p7_000374.t1
scaffold00003	AUGUSTUS	CDS	200579	200734	21.1979174791	+	.	ID=Thela2p7_000374.t1.cds;Name=Thela2p7_000374;Parent=Thela2p7_000374.t1
scaffold00003	AUGUSTUS	CDS	200792	202223	21.2263062925	+	.	ID=Thela2p7_000374.t1.cds;Name=Thela2p7_000374;Parent=Thela2p7_000374.t1
scaffold00003	AUGUSTUS	CDS	202274	203346	9.64355868156	+	.	ID=Thela2p7_000374.t1.cds;Name=Thela2p7_000374;Parent=Thela2p7_000374.t1
scaffold00003	AUGUSTUS	gene	203458	204588	12.3001182893	-	.	Alias=pvr_scaffold00003_022436;ID=Thela2p7_000375;Name=Thela2p7_000375;depth=1111;locus=L000315;status=Matches RNA-Seq data
scaffold00003	AUGUSTUS	mRNA	203458	204588	12.3001182893	-	.	ID=Thela2p7_000375.t1;Name=Thela2p7_000375;Parent=Thela2p7_000375
scaffold00003	AUGUSTUS	CDS	203458	204156	4.40357734966	-	.	ID=Thela2p7_000375.t1.cds;Name=Thela2p7_000375;Parent=Thela2p7_000375.t1
scaffold00003	AUGUSTUS	CDS	204223	204588	5.58642090858	-	.	ID=Thela2p7_000375.t1.cds;Name=Thela2p7_000375;Parent=Thela2p7_000375.t1
scaffold00003	AUGUSTUS	gene	205144	206579	21098.7342284	-	.	Alias=pvr_scaffold00003_022555;ID=Thela2p7_000377;Name=Thela2p7_000377;depth=817;locus=L000317;status=Matches RNA-Seq data
scaffold00003	AUGUSTUS	mRNA	205144	206579	21098.7342284	-	.	ID=Thela2p7_000377.t1;Name=Thela2p7_000377;Parent=Thela2p7_000377
scaffold00003	AUGUSTUS	CDS	205144	205225	8.5119748386	-	.	ID=Thela2p7_000377.t1.cds;Name=Thela2p7_000377;Parent=Thela2p7_000377.t1
scaffold00003	AUGUSTUS	CDS	205271	205433	16.5422005418	-	.	ID=Thela2p7_000377.t1.cds;Name=Thela2p7_000377;Parent=Thela2p7_000377.t1
scaffold00003	AUGUSTUS	CDS	205482	206211	17.2269177918	-	.	ID=Thela2p7_000377.t1.cds;Name=Thela2p7_000377;Parent=Thela2p7_000377.t1
scaffold00003	AUGUSTUS	CDS	206260	206356	15.1319344374	-	.	ID=Thela2p7_000377.t1.cds;Name=Thela2p7_000377;Parent=Thela2p7_000377.t1
scaffold00003	AUGUSTUS	CDS	206407	206443	15.14072678	-	.	ID=Thela2p7_000377.t1.cds;Name=Thela2p7_000377;Parent=Thela2p7_000377.t1
scaffold00003	AUGUSTUS	CDS	206498	206579	9.2255083821	-	.	ID=Thela2p7_000377.t1.cds;Name=Thela2p7_000377;Parent=Thela2p7_000377.t1
scaffold00003	fixgff	gene	207453	208586	3.40211640212	-	.	Alias=gm_000192;ID=Thela2p7_000379;Name=Thela2p7_000379;depth=1904;locus=L000319;status=Matches RNA-Seq data
scaffold00003	fixgff	mRNA	207453	208586	3.40211640212	-	.	ID=Thela2p7_000379.t1;Name=Thela2p7_000379;Parent=Thela2p7_000379
scaffold00003	GeneMark.hmm	CDS	207453	208586	3.40211640212	-	0	ID=Thela2p7_000379.t1.cds;Name=Thela2p7_000379;Parent=Thela2p7_000379.t1;gene_id=192_g;transcript_id=192_t
scaffold00003	AUGUSTUS	gene	215251	215569	6.76923076924	+	.	Alias=pvr_scaffold00003_023187;ID=Thela2p7_000382;Name=Thela2p7_000382;depth=63;locus=L000322;status=Matches RNA-Seq data
scaffold00003	AUGUSTUS	mRNA	215251	215569	6.76923076924	+	.	ID=Thela2p7_000382.t1;Name=Thela2p7_000382;Parent=Thela2p7_000382
scaffold00003	AUGUSTUS	CDS	215251	215493	3.67946484404	+	.	ID=Thela2p7_000382.t1.cds;Name=Thela2p7_000382;Parent=Thela2p7_000382.t1
scaffold00003	AUGUSTUS	CDS	215558	215569	3.67946484404	+	.	ID=Thela2p7_000382.t1.cds;Name=Thela2p7_000382;Parent=Thela2p7_000382.t1
scaffold00003	AUGUSTUS	gene	216251	217692	752.194574424	-	.	Alias=pvr_scaffold00003_023255;ID=Thela2p7_000384;Name=Thela2p7_000384;depth=43;locus=L000324;status=Matches RNA-Seq data
scaffold00003	AUGUSTUS	mRNA	216251	217692	752.194574424	-	.	ID=Thela2p7_000384.t1;Name=Thela2p7_000384;Parent=Thela2p7_000384
scaffold00003	AUGUSTUS	CDS	216251	216834	8.66676636225	-	.	ID=Thela2p7_000384.t1.cds;Name=Thela2p7_000384;Parent=Thela2p7_000384.t1
scaffold00003	AUGUSTUS	CDS	216888	217257	16.0488911387	-	.	ID=Thela2p7_000384.t1.cds;Name=Thela2p7_000384;Parent=Thela2p7_000384.t1
scaffold00003	AUGUSTUS	CDS	217309	217566	16.5049956501	-	.	ID=Thela2p7_000384.t1.cds;Name=Thela2p7_000384;Parent=Thela2p7_000384.t1
scaffold00003	AUGUSTUS	CDS	217615	217692	8.8466007168	-	.	ID=Thela2p7_000384.t1.cds;Name=Thela2p7_000384;Parent=Thela2p7_000384.t1
scaffold00003	AUGUSTUS	gene	223026	223511	1.0	-	.	Alias=pvr_scaffold00003_023791;ID=Thela2p7_000385;Name=Thela2p7_000385;depth=23;locus=L000325;status=Matches RNA-Seq data
scaffold00003	AUGUSTUS	mRNA	223026	223511	1.0	-	.	ID=Thela2p7_000385.t1;Name=Thela2p7_000385;Parent=Thela2p7_000385
scaffold00003	AUGUSTUS	CDS	223026	223511	1.0	-	.	ID=Thela2p7_000385.t1.cds;Name=Thela2p7_000385;Parent=Thela2p7_000385.t1
scaffold00003	AUGUSTUS	gene	225124	225708	0.6	+	.	Alias=pvr_scaffold00003_023975;ID=Thela2p7_000387;Name=Thela2p7_000387;depth=9;locus=L000327;status=Low expression
scaffold00003	AUGUSTUS	mRNA	225124	225708	0.6	+	.	ID=Thela2p7_000387.t1;Name=Thela2p7_000387;Parent=Thela2p7_000387
scaffold00003	AUGUSTUS	CDS	225124	225168	1.0	+	.	ID=Thela2p7_000387.t1.cds;Name=Thela2p7_000387;Parent=Thela2p7_000387.t1
scaffold00003	AUGUSTUS	CDS	225217	225611	1.0	+	.	ID=Thela2p7_000387.t1.cds;Name=Thela2p7_000387;Parent=Thela2p7_000387.t1
scaffold00003	AUGUSTUS	CDS	225675	225708	1.0	+	.	ID=Thela2p7_000387.t1.cds;Name=Thela2p7_000387;Parent=Thela2p7_000387.t1
scaffold00003	AUGUSTUS	gene	226140	226730	1.0	-	.	Alias=pvr_scaffold00003_024137;ID=Thela2p7_000388;Name=Thela2p7_000388;depth=11;locus=L000327;status=Matches RNA-Seq data
scaffold00003	AUGUSTUS	mRNA	226140	226730	1.0	-	.	ID=Thela2p7_000388.t1;Name=Thela2p7_000388;Parent=Thela2p7_000388
scaffold00003	AUGUSTUS	CDS	226140	226730	1.0	-	.	ID=Thela2p7_000388.t1.cds;Name=Thela2p7_000388;Parent=Thela2p7_000388.t1
scaffold00003	AUGUSTUS	gene	227471	228051	0.6	-	.	Alias=pvr_scaffold00003_024213;ID=Thela2p7_000389;Name=Thela2p7_000389;depth=7;locus=L000328;status=Low expression
scaffold00003	AUGUSTUS	mRNA	227471	228051	0.6	-	.	ID=Thela2p7_000389.t1;Name=Thela2p7_000389;Parent=Thela2p7_000389
scaffold00003	AUGUSTUS	CDS	227471	227839	1.0	-	.	ID=Thela2p7_000389.t1.cds;Name=Thela2p7_000389;Parent=Thela2p7_000389.t1
scaffold00003	AUGUSTUS	CDS	227938	228051	1.0	-	.	ID=Thela2p7_000389.t1.cds;Name=Thela2p7_000389;Parent=Thela2p7_000389.t1
scaffold00003	fixgff	gene	228221	228754	1.8	-	.	Alias=gm_000195;ID=Thela2p7_000390;Name=Thela2p7_000390;depth=7;locus=L000329;status=Low expression
scaffold00003	fixgff	mRNA	228221	228754	1.8	-	.	ID=Thela2p7_000390.t1;Name=Thela2p7_000390;Parent=Thela2p7_000390
scaffold00003	GeneMark.hmm	CDS	228221	228754	3.0	-	0	ID=Thela2p7_000390.t1.cds;Name=Thela2p7_000390;Parent=Thela2p7_000390.t1;gene_id=195_g;transcript_id=195_t
scaffold00003	AUGUSTUS	gene	230068	230682	0.6	-	.	Alias=pvr_scaffold00003_024380;ID=Thela2p7_000392;Name=Thela2p7_000392;depth=4;locus=L000331;status=Low expression
scaffold00003	AUGUSTUS	mRNA	230068	230682	0.6	-	.	ID=Thela2p7_000392.t1;Name=Thela2p7_000392;Parent=Thela2p7_000392
scaffold00003	AUGUSTUS	CDS	230068	230414	1.0	-	.	ID=Thela2p7_000392.t1.cds;Name=Thela2p7_000392;Parent=Thela2p7_000392.t1
scaffold00003	AUGUSTUS	CDS	230484	230682	1.0	-	.	ID=Thela2p7_000392.t1.cds;Name=Thela2p7_000392;Parent=Thela2p7_000392.t1
scaffold00003	AUGUSTUS	gene	238021	238846	0.6	-	.	Alias=pvr_scaffold00003_024893;ID=Thela2p7_000393;Name=Thela2p7_000393;depth=0;locus=L000332;status=Low expression
scaffold00003	AUGUSTUS	mRNA	238021	238846	0.6	-	.	ID=Thela2p7_000393.t1;Name=Thela2p7_000393;Parent=Thela2p7_000393
scaffold00003	AUGUSTUS	CDS	238021	238242	1.0	-	.	ID=Thela2p7_000393.t1.cds;Name=Thela2p7_000393;Parent=Thela2p7_000393.t1
scaffold00003	AUGUSTUS	CDS	238359	238435	1.0	-	.	ID=Thela2p7_000393.t1.cds;Name=Thela2p7_000393;Parent=Thela2p7_000393.t1
scaffold00003	AUGUSTUS	CDS	238544	238600	1.0	-	.	ID=Thela2p7_000393.t1.cds;Name=Thela2p7_000393;Parent=Thela2p7_000393.t1
scaffold00003	AUGUSTUS	CDS	238723	238846	1.0	-	.	ID=Thela2p7_000393.t1.cds;Name=Thela2p7_000393;Parent=Thela2p7_000393.t1
scaffold00003	AUGUSTUS	gene	243827	244354	1.0	-	.	Alias=pvr_scaffold00003_025189;ID=Thela2p7_000395;Name=Thela2p7_000395;depth=25;locus=L000334;status=Matches RNA-Seq data
scaffold00003	AUGUSTUS	mRNA	243827	244354	1.0	-	.	ID=Thela2p7_000395.t1;Name=Thela2p7_000395;Parent=Thela2p7_000395
scaffold00003	AUGUSTUS	CDS	243827	244354	1.0	-	.	ID=Thela2p7_000395.t1.cds;Name=Thela2p7_000395;Parent=Thela2p7_000395.t1
scaffold00004	AUGUSTUS	gene	1833	2579	1.8	+	.	Alias=pvr_scaffold00004_000658;ID=Thela2p7_000396;Name=Thela2p7_000396;depth=3;locus=L000335;status=Low expression
scaffold00004	AUGUSTUS	mRNA	1833	2579	1.8	+	.	ID=Thela2p7_000396.t1;Name=Thela2p7_000396;Parent=Thela2p7_000396
scaffold00004	AUGUSTUS	CDS	1833	2579	3.0	+	.	ID=Thela2p7_000396.t1.cds;Name=Thela2p7_000396;Parent=Thela2p7_000396.t1
scaffold00004	AUGUSTUS	gene	2807	4286	25.5730638998	-	.	Alias=pvr_scaffold00004_000812;ID=Thela2p7_000397;Name=Thela2p7_000397;depth=266;locus=L000336;status=Matches RNA-Seq data
scaffold00004	AUGUSTUS	mRNA	2807	4286	25.5730638998	-	.	ID=Thela2p7_000397.t1;Name=Thela2p7_000397;Parent=Thela2p7_000397
scaffold00004	AUGUSTUS	CDS	2807	3302	8.68324608195	-	.	ID=Thela2p7_000397.t1.cds;Name=Thela2p7_000397;Parent=Thela2p7_000397.t1
scaffold00004	AUGUSTUS	CDS	3358	4286	8.83531239072	-	.	ID=Thela2p7_000397.t1.cds;Name=Thela2p7_000397;Parent=Thela2p7_000397.t1
scaffold00004	AUGUSTUS	gene	5346	6751	1935.09683466	-	.	Alias=pvr_scaffold00004_001160;ID=Thela2p7_000399;Name=Thela2p7_000399;depth=14;locus=L000336;status=Matches RNA-Seq data
scaffold00004	AUGUSTUS	mRNA	5346	6751	1935.09683466	-	.	ID=Thela2p7_000399.t1;Name=Thela2p7_000399;Parent=Thela2p7_000399
scaffold00004	AUGUSTUS	CDS	5346	5685	7.61294315928	-	.	ID=Thela2p7_000399.t1.cds;Name=Thela2p7_000399;Parent=Thela2p7_000399.t1
scaffold00004	AUGUSTUS	CDS	5747	6228	13.8992689912	-	.	ID=Thela2p7_000399.t1.cds;Name=Thela2p7_000399;Parent=Thela2p7_000399.t1
scaffold00004	AUGUSTUS	CDS	6303	6376	16.8033968436	-	.	ID=Thela2p7_000399.t1.cds;Name=Thela2p7_000399;Parent=Thela2p7_000399.t1
scaffold00004	AUGUSTUS	CDS	6438	6491	13.5323704626	-	.	ID=Thela2p7_000399.t1.cds;Name=Thela2p7_000399;Parent=Thela2p7_000399.t1
scaffold00004	AUGUSTUS	CDS	6556	6751	6.51436684755	-	.	ID=Thela2p7_000399.t1.cds;Name=Thela2p7_000399;Parent=Thela2p7_000399.t1
scaffold00004	AUGUSTUS	gene	9234	10788	20809335.5308	-	.	Alias=pvr_scaffold00004_001535;ID=Thela2p7_000400;Name=Thela2p7_000400;depth=208;locus=L000337;status=Matches RNA-Seq data
scaffold00004	AUGUSTUS	mRNA	9234	10788	20809335.5308	-	.	ID=Thela2p7_000400.t1;Name=Thela2p7_000400;Parent=Thela2p7_000400
scaffold00004	AUGUSTUS	CDS	9234	9276	7.02430217991	-	.	ID=Thela2p7_000400.t1.cds;Name=Thela2p7_000400;Parent=Thela2p7_000400.t1
scaffold00004	AUGUSTUS	CDS	9344	9513	18.4219331902	-	.	ID=Thela2p7_000400.t1.cds;Name=Thela2p7_000400;Parent=Thela2p7_000400.t1
scaffold00004	AUGUSTUS	CDS	9575	9824	18.6101855374	-	.	ID=Thela2p7_000400.t1.cds;Name=Thela2p7_000400;Parent=Thela2p7_000400.t1
scaffold00004	AUGUSTUS	CDS	9877	10017	18.2537515135	-	.	ID=Thela2p7_000400.t1.cds;Name=Thela2p7_000400;Parent=Thela2p7_000400.t1
scaffold00004	AUGUSTUS	CDS	10073	10110	15.3774120705	-	.	ID=Thela2p7_000400.t1.cds;Name=Thela2p7_000400;Parent=Thela2p7_000400.t1
scaffold00004	AUGUSTUS	CDS	10176	10198	15.8548960743	-	.	ID=Thela2p7_000400.t1.cds;Name=Thela2p7_000400;Parent=Thela2p7_000400.t1
scaffold00004	AUGUSTUS	CDS	10256	10417	16.3637596172	-	.	ID=Thela2p7_000400.t1.cds;Name=Thela2p7_000400;Parent=Thela2p7_000400.t1
scaffold00004	AUGUSTUS	CDS	10480	10565	15.0102676968	-	.	ID=Thela2p7_000400.t1.cds;Name=Thela2p7_000400;Parent=Thela2p7_000400.t1
scaffold00004	AUGUSTUS	CDS	10634	10665	17.5395042807	-	.	ID=Thela2p7_000400.t1.cds;Name=Thela2p7_000400;Parent=Thela2p7_000400.t1
scaffold00004	AUGUSTUS	CDS	10726	10788	8.87100417078	-	.	ID=Thela2p7_000400.t1.cds;Name=Thela2p7_000400;Parent=Thela2p7_000400.t1
scaffold00004	AUGUSTUS	gene	14187	16087	82766.385423	+	.	Alias=pvr_scaffold00004_002221;ID=Thela2p7_000404;Name=Thela2p7_000404;depth=1306;locus=L000341;status=Matches RNA-Seq data
scaffold00004	AUGUSTUS	mRNA	14187	16087	82766.385423	+	.	ID=Thela2p7_000404.t1;Name=Thela2p7_000404;Parent=Thela2p7_000404
scaffold00004	AUGUSTUS	CDS	14187	14211	11.2310665806	+	.	ID=Thela2p7_000404.t1.cds;Name=Thela2p7_000404;Parent=Thela2p7_000404.t1
scaffold00004	AUGUSTUS	CDS	14267	14333	21.6128613988	+	.	ID=Thela2p7_000404.t1.cds;Name=Thela2p7_000404;Parent=Thela2p7_000404.t1
scaffold00004	AUGUSTUS	CDS	14386	14594	22.0105466247	+	.	ID=Thela2p7_000404.t1.cds;Name=Thela2p7_000404;Parent=Thela2p7_000404.t1
scaffold00004	AUGUSTUS	CDS	14647	15237	22.3628957563	+	.	ID=Thela2p7_000404.t1.cds;Name=Thela2p7_000404;Parent=Thela2p7_000404.t1
scaffold00004	AUGUSTUS	CDS	15294	15931	21.1577022411	+	.	ID=Thela2p7_000404.t1.cds;Name=Thela2p7_000404;Parent=Thela2p7_000404.t1
scaffold00004	AUGUSTUS	CDS	15983	16087	7.95608884041	+	.	ID=Thela2p7_000404.t1.cds;Name=Thela2p7_000404;Parent=Thela2p7_000404.t1
scaffold00004	AUGUSTUS	gene	16269	16916	3.0	-	.	Alias=pvr_scaffold00004_002459;ID=Thela2p7_000405;Name=Thela2p7_000405;depth=355;locus=L000342;status=Matches RNA-Seq data
scaffold00004	AUGUSTUS	mRNA	16269	16916	3.0	-	.	ID=Thela2p7_000405.t1;Name=Thela2p7_000405;Parent=Thela2p7_000405
scaffold00004	AUGUSTUS	CDS	16269	16916	3.0	-	.	ID=Thela2p7_000405.t1.cds;Name=Thela2p7_000405;Parent=Thela2p7_000405.t1
scaffold00004	AUGUSTUS	gene	17585	20928	78.1111130184	+	.	Alias=pvr_scaffold00004_002614;ID=Thela2p7_000407;Name=Thela2p7_000407;depth=339;locus=L000344;status=Matches RNA-Seq data
scaffold00004	AUGUSTUS	mRNA	17585	20928	78.1111130184	+	.	ID=Thela2p7_000407.t1;Name=Thela2p7_000407;Parent=Thela2p7_000407
scaffold00004	AUGUSTUS	CDS	17585	17803	5.6805186984	+	.	ID=Thela2p7_000407.t1.cds;Name=Thela2p7_000407;Parent=Thela2p7_000407.t1
scaffold00004	AUGUSTUS	CDS	17868	20478	12.7167612749	+	.	ID=Thela2p7_000407.t1.cds;Name=Thela2p7_000407;Parent=Thela2p7_000407.t1
scaffold00004	AUGUSTUS	CDS	20534	20928	9.73174730088	+	.	ID=Thela2p7_000407.t1.cds;Name=Thela2p7_000407;Parent=Thela2p7_000407.t1
scaffold00005	AUGUSTUS	gene	622	1942	190.443879592	+	.	Alias=pvr_scaffold00005_000410;ID=Thela2p7_000408;Name=Thela2p7_000408;depth=198;locus=L000345;status=Matches RNA-Seq data
scaffold00005	AUGUSTUS	mRNA	622	1942	190.443879592	+	.	ID=Thela2p7_000408.t1;Name=Thela2p7_000408;Parent=Thela2p7_000408
scaffold00005	AUGUSTUS	CDS	622	823	9.28256530779	+	.	ID=Thela2p7_000408.t1.cds;Name=Thela2p7_000408;Parent=Thela2p7_000408.t1
scaffold00005	AUGUSTUS	CDS	878	1006	19.0982653394	+	.	ID=Thela2p7_000408.t1.cds;Name=Thela2p7_000408;Parent=Thela2p7_000408.t1
scaffold00005	AUGUSTUS	CDS	1068	1942	9.66824379828	+	.	ID=Thela2p7_000408.t1.cds;Name=Thela2p7_000408;Parent=Thela2p7_000408.t1
scaffold00005	AUGUSTUS	gene	2249	3331	1018.59908968	+	.	Alias=pvr_scaffold00005_000726;ID=Thela2p7_000409;Name=Thela2p7_000409;depth=607;locus=L000346;status=Matches RNA-Seq data
scaffold00005	AUGUSTUS	mRNA	2249	3331	1018.59908968	+	.	ID=Thela2p7_000409.t1;Name=Thela2p7_000409;Parent=Thela2p7_000409
scaffold00005	AUGUSTUS	CDS	2249	2293	10.1932043864	+	.	ID=Thela2p7_000409.t1.cds;Name=Thela2p7_000409;Parent=Thela2p7_000409.t1
scaffold00005	AUGUSTUS	CDS	2370	2421	19.2269134039	+	.	ID=Thela2p7_000409.t1.cds;Name=Thela2p7_000409;Parent=Thela2p7_000409.t1
scaffold00005	AUGUSTUS	CDS	2481	3201	20.3297037399	+	.	ID=Thela2p7_000409.t1.cds;Name=Thela2p7_000409;Parent=Thela2p7_000409.t1
scaffold00005	AUGUSTUS	CDS	3262	3331	6.90264749439	+	.	ID=Thela2p7_000409.t1.cds;Name=Thela2p7_000409;Parent=Thela2p7_000409.t1
scaffold00005	AUGUSTUS	gene	5379	7348	172366.892963	-	.	Alias=pvr_scaffold00005_001165;ID=Thela2p7_000412;Name=Thela2p7_000412;depth=194;locus=L000347;status=Matches RNA-Seq data
scaffold00005	AUGUSTUS	mRNA	5379	7348	172366.892963	-	.	ID=Thela2p7_000412.t1;Name=Thela2p7_000412;Parent=Thela2p7_000412
scaffold00005	AUGUSTUS	CDS	5379	5803	2.96102012163	-	.	ID=Thela2p7_000412.t1.cds;Name=Thela2p7_000412;Parent=Thela2p7_000412.t1
scaffold00005	AUGUSTUS	CDS	5857	6240	5.60168927024	-	.	ID=Thela2p7_000412.t1.cds;Name=Thela2p7_000412;Parent=Thela2p7_000412.t1
scaffold00005	AUGUSTUS	CDS	6288	6426	5.46596819935	-	.	ID=Thela2p7_000412.t1.cds;Name=Thela2p7_000412;Parent=Thela2p7_000412.t1
scaffold00005	AUGUSTUS	CDS	6475	6580	5.58261693599	-	.	ID=Thela2p7_000412.t1.cds;Name=Thela2p7_000412;Parent=Thela2p7_000412.t1
scaffold00005	AUGUSTUS	CDS	6627	6883	5.43455976178	-	.	ID=Thela2p7_000412.t1.cds;Name=Thela2p7_000412;Parent=Thela2p7_000412.t1
scaffold00005	AUGUSTUS	CDS	6931	7040	5.2096878307	-	.	ID=Thela2p7_000412.t1.cds;Name=Thela2p7_000412;Parent=Thela2p7_000412.t1
scaffold00005	AUGUSTUS	CDS	7095	7185	5.35918630391	-	.	ID=Thela2p7_000412.t1.cds;Name=Thela2p7_000412;Parent=Thela2p7_000412.t1
scaffold00005	AUGUSTUS	CDS	7244	7348	2.24446907581	-	.	ID=Thela2p7_000412.t1.cds;Name=Thela2p7_000412;Parent=Thela2p7_000412.t1
scaffold00005	AUGUSTUS	gene	8005	8704	164.351304595	-	.	Alias=pvr_scaffold00005_001437;ID=Thela2p7_000414;Name=Thela2p7_000414;depth=12649;locus=L000349;status=Matches RNA-Seq data
scaffold00005	AUGUSTUS	mRNA	8005	8704	164.351304595	-	.	ID=Thela2p7_000414.t1;Name=Thela2p7_000414;Parent=Thela2p7_000414
scaffold00005	AUGUSTUS	CDS	8005	8208	11.0548570607	-	.	ID=Thela2p7_000414.t1.cds;Name=Thela2p7_000414;Parent=Thela2p7_000414.t1
scaffold00005	AUGUSTUS	CDS	8258	8524	21.6794859459	-	.	ID=Thela2p7_000414.t1.cds;Name=Thela2p7_000414;Parent=Thela2p7_000414.t1
scaffold00005	AUGUSTUS	CDS	8687	8704	6.17182429257	-	.	ID=Thela2p7_000414.t1.cds;Name=Thela2p7_000414;Parent=Thela2p7_000414.t1
scaffold00005	AUGUSTUS	gene	9431	11669	44847.0471891	+	.	Alias=pvr_scaffold00005_001574;ID=Thela2p7_000415;Name=Thela2p7_000415;depth=268;locus=L000350;status=Matches RNA-Seq data
scaffold00005	AUGUSTUS	mRNA	9431	11669	44847.0471891	+	.	ID=Thela2p7_000415.t1;Name=Thela2p7_000415;Parent=Thela2p7_000415
scaffold00005	AUGUSTUS	CDS	9431	9893	9.16303003392	+	.	ID=Thela2p7_000415.t1.cds;Name=Thela2p7_000415;Parent=Thela2p7_000415.t1
scaffold00005	AUGUSTUS	CDS	9944	9990	19.8411258134	+	.	ID=Thela2p7_000415.t1.cds;Name=Thela2p7_000415;Parent=Thela2p7_000415.t1
scaffold00005	AUGUSTUS	CDS	10043	10384	19.0093632433	+	.	ID=Thela2p7_000415.t1.cds;Name=Thela2p7_000415;Parent=Thela2p7_000415.t1
scaffold00005	AUGUSTUS	CDS	10432	10723	17.7831526243	+	.	ID=Thela2p7_000415.t1.cds;Name=Thela2p7_000415;Parent=Thela2p7_000415.t1
scaffold00005	AUGUSTUS	CDS	10772	11547	18.182597661	+	.	ID=Thela2p7_000415.t1.cds;Name=Thela2p7_000415;Parent=Thela2p7_000415.t1
scaffold00005	AUGUSTUS	CDS	11595	11669	9.75219668862	+	.	ID=Thela2p7_000415.t1.cds;Name=Thela2p7_000415;Parent=Thela2p7_000415.t1
scaffold00005	AUGUSTUS	gene	11927	13275	133.028164331	+	.	Alias=pvr_scaffold00005_001887;ID=Thela2p7_000416;Name=Thela2p7_000416;depth=144;locus=L000350;status=Matches RNA-Seq data
scaffold00005	AUGUSTUS	mRNA	11927	13275	133.028164331	+	.	ID=Thela2p7_000416.t1;Name=Thela2p7_000416;Parent=Thela2p7_000416
scaffold00005	AUGUSTUS	CDS	11927	12037	6.87635975835	+	.	ID=Thela2p7_000416.t1.cds;Name=Thela2p7_000416;Parent=Thela2p7_000416.t1
scaffold00005	AUGUSTUS	CDS	12114	12239	17.0309034626	+	.	ID=Thela2p7_000416.t1.cds;Name=Thela2p7_000416;Parent=Thela2p7_000416.t1
scaffold00005	AUGUSTUS	CDS	12301	13275	10.2232699901	+	.	ID=Thela2p7_000416.t1.cds;Name=Thela2p7_000416;Parent=Thela2p7_000416.t1
scaffold00005	AUGUSTUS	gene	13393	14003	26.3303189882	-	.	Alias=pvr_scaffold00005_002078;ID=Thela2p7_000417;Name=Thela2p7_000417;depth=804;locus=L000351;status=Matches RNA-Seq data
scaffold00005	AUGUSTUS	mRNA	13393	14003	26.3303189882	-	.	ID=Thela2p7_000417.t1;Name=Thela2p7_000417;Parent=Thela2p7_000417
scaffold00005	AUGUSTUS	CDS	13393	13459	3.7063014305	-	.	ID=Thela2p7_000417.t1.cds;Name=Thela2p7_000417;Parent=Thela2p7_000417.t1
scaffold00005	AUGUSTUS	CDS	13528	13658	7.25676498008	-	.	ID=Thela2p7_000417.t1.cds;Name=Thela2p7_000417;Parent=Thela2p7_000417.t1
scaffold00005	AUGUSTUS	CDS	13737	14003	3.9159065263	-	.	ID=Thela2p7_000417.t1.cds;Name=Thela2p7_000417;Parent=Thela2p7_000417.t1
scaffold00005	AUGUSTUS	gene	14339	16886	12.8279577939	-	.	Alias=pvr_scaffold00005_002249;ID=Thela2p7_000418;Name=Thela2p7_000418;depth=323;locus=L000352;status=Matches RNA-Seq data
scaffold00005	AUGUSTUS	mRNA	14339	16886	12.8279577939	-	.	ID=Thela2p7_000418.t1;Name=Thela2p7_000418;Parent=Thela2p7_000418
scaffold00005	AUGUSTUS	CDS	14339	16270	7.54381357926	-	.	ID=Thela2p7_000418.t1.cds;Name=Thela2p7_000418;Parent=Thela2p7_000418.t1
scaffold00005	AUGUSTUS	CDS	16320	16886	5.1013818114	-	.	ID=Thela2p7_000418.t1.cds;Name=Thela2p7_000418;Parent=Thela2p7_000418.t1
scaffold00005	AUGUSTUS	gene	17635	18910	85836.989303	-	.	Alias=pvr_scaffold00005_002623;ID=Thela2p7_000419;Name=Thela2p7_000419;depth=115;locus=L000353;status=Matches RNA-Seq data
scaffold00005	AUGUSTUS	mRNA	17635	18910	85836.989303	-	.	ID=Thela2p7_000419.t1;Name=Thela2p7_000419;Parent=Thela2p7_000419
scaffold00005	AUGUSTUS	CDS	17635	17680	2.86356421266	-	.	ID=Thela2p7_000419.t1.cds;Name=Thela2p7_000419;Parent=Thela2p7_000419.t1
scaffold00005	AUGUSTUS	CDS	17730	17771	7.18826503948	-	.	ID=Thela2p7_000419.t1.cds;Name=Thela2p7_000419;Parent=Thela2p7_000419.t1
scaffold00005	AUGUSTUS	CDS	17835	17962	12.768902783	-	.	ID=Thela2p7_000419.t1.cds;Name=Thela2p7_000419;Parent=Thela2p7_000419.t1
scaffold00005	AUGUSTUS	CDS	18021	18332	9.45138394652	-	.	ID=Thela2p7_000419.t1.cds;Name=Thela2p7_000419;Parent=Thela2p7_000419.t1
scaffold00005	AUGUSTUS	CDS	18395	18539	8.33053895552	-	.	ID=Thela2p7_000419.t1.cds;Name=Thela2p7_000419;Parent=Thela2p7_000419.t1
scaffold00005	AUGUSTUS	CDS	18587	18610	9.36028859672	-	.	ID=Thela2p7_000419.t1.cds;Name=Thela2p7_000419;Parent=Thela2p7_000419.t1
scaffold00005	AUGUSTUS	CDS	18683	18692	10.1539605995	-	.	ID=Thela2p7_000419.t1.cds;Name=Thela2p7_000419;Parent=Thela2p7_000419.t1
scaffold00005	AUGUSTUS	CDS	18754	18910	5.58607341708	-	.	ID=Thela2p7_000419.t1.cds;Name=Thela2p7_000419;Parent=Thela2p7_000419.t1
scaffold00005	AUGUSTUS	gene	21897	24356	68.9142263148	+	.	Alias=pvr_scaffold00005_003249;ID=Thela2p7_000420;Name=Thela2p7_000420;depth=315;locus=L000354;status=Matches RNA-Seq data
scaffold00005	AUGUSTUS	mRNA	21897	24356	68.9142263148	+	.	ID=Thela2p7_000420.t1;Name=Thela2p7_000420;Parent=Thela2p7_000420
scaffold00005	AUGUSTUS	CDS	21897	22945	8.76193966023	+	.	ID=Thela2p7_000420.t1.cds;Name=Thela2p7_000420;Parent=Thela2p7_000420.t1
scaffold00005	AUGUSTUS	CDS	23005	23282	13.5852822093	+	.	ID=Thela2p7_000420.t1.cds;Name=Thela2p7_000420;Parent=Thela2p7_000420.t1
scaffold00005	AUGUSTUS	CDS	23341	24356	5.21053684989	+	.	ID=Thela2p7_000420.t1.cds;Name=Thela2p7_000420;Parent=Thela2p7_000420.t1
scaffold00005	AUGUSTUS	gene	25545	32464	211.775383269	+	.	Alias=pvr_scaffold00005_003840;ID=Thela2p7_000423;Name=Thela2p7_000423;depth=424;locus=L000357;status=Matches RNA-Seq data
scaffold00005	AUGUSTUS	mRNA	25545	32464	211.775383269	+	.	ID=Thela2p7_000423.t1;Name=Thela2p7_000423;Parent=Thela2p7_000423
scaffold00005	AUGUSTUS	CDS	25545	26304	10.087702812	+	.	ID=Thela2p7_000423.t1.cds;Name=Thela2p7_000423;Parent=Thela2p7_000423.t1
scaffold00005	AUGUSTUS	CDS	26354	32349	18.8700681618	+	.	ID=Thela2p7_000423.t1.cds;Name=Thela2p7_000423;Parent=Thela2p7_000423.t1
scaffold00005	AUGUSTUS	CDS	32408	32464	10.0127238302	+	.	ID=Thela2p7_000423.t1.cds;Name=Thela2p7_000423;Parent=Thela2p7_000423.t1
scaffold00005	AUGUSTUS	gene	33322	35039	138.287817383	-	.	Alias=pvr_scaffold00005_004653;ID=Thela2p7_000425;Name=Thela2p7_000425;depth=339;locus=L000359;status=Matches RNA-Seq data
scaffold00005	AUGUSTUS	mRNA	33322	35039	138.287817383	-	.	ID=Thela2p7_000425.t1;Name=Thela2p7_000425;Parent=Thela2p7_000425
scaffold00005	AUGUSTUS	CDS	33322	33483	8.966549871	-	.	ID=Thela2p7_000425.t1.cds;Name=Thela2p7_000425;Parent=Thela2p7_000425.t1
scaffold00005	AUGUSTUS	CDS	33545	34686	15.7481265502	-	.	ID=Thela2p7_000425.t1.cds;Name=Thela2p7_000425;Parent=Thela2p7_000425.t1
scaffold00005	AUGUSTUS	CDS	34742	35039	8.81398216095	-	.	ID=Thela2p7_000425.t1.cds;Name=Thela2p7_000425;Parent=Thela2p7_000425.t1
scaffold00005	AUGUSTUS	gene	35631	37894	24.9346465942	+	.	Alias=pvr_scaffold00005_004920;ID=Thela2p7_000426;Name=Thela2p7_000426;depth=141;locus=L000360;status=Matches RNA-Seq data
scaffold00005	AUGUSTUS	mRNA	35631	37894	24.9346465942	+	.	ID=Thela2p7_000426.t1;Name=Thela2p7_000426;Parent=Thela2p7_000426
scaffold00005	AUGUSTUS	CDS	35631	36339	8.87354299368	+	.	ID=Thela2p7_000426.t1.cds;Name=Thela2p7_000426;Parent=Thela2p7_000426.t1
scaffold00005	AUGUSTUS	CDS	36393	37894	8.42999688351	+	.	ID=Thela2p7_000426.t1.cds;Name=Thela2p7_000426;Parent=Thela2p7_000426.t1
scaffold00005	AUGUSTUS	gene	38039	40135	154.169746985	-	.	Alias=pvr_scaffold00005_005109;ID=Thela2p7_000427;Name=Thela2p7_000427;depth=312;locus=L000361;status=Matches RNA-Seq data
scaffold00005	AUGUSTUS	mRNA	38039	40135	154.169746985	-	.	ID=Thela2p7_000427.t1;Name=Thela2p7_000427;Parent=Thela2p7_000427
scaffold00005	AUGUSTUS	CDS	38039	38411	8.67511953423	-	.	ID=Thela2p7_000427.t1.cds;Name=Thela2p7_000427;Parent=Thela2p7_000427.t1
scaffold00005	AUGUSTUS	CDS	38470	39733	18.0199650588	-	.	ID=Thela2p7_000427.t1.cds;Name=Thela2p7_000427;Parent=Thela2p7_000427.t1
scaffold00005	AUGUSTUS	CDS	39781	40135	8.87589706332	-	.	ID=Thela2p7_000427.t1.cds;Name=Thela2p7_000427;Parent=Thela2p7_000427.t1
scaffold00005	AUGUSTUS	gene	40436	41076	205.232574485	+	.	Alias=pvr_scaffold00005_005337;ID=Thela2p7_000428;Name=Thela2p7_000428;depth=1637;locus=L000362;status=Matches RNA-Seq data
scaffold00005	AUGUSTUS	mRNA	40436	41076	205.232574485	+	.	ID=Thela2p7_000428.t1;Name=Thela2p7_000428;Parent=Thela2p7_000428
scaffold00005	AUGUSTUS	CDS	40436	40493	9.78107227095	+	.	ID=Thela2p7_000428.t1.cds;Name=Thela2p7_000428;Parent=Thela2p7_000428.t1
scaffold00005	AUGUSTUS	CDS	40571	40816	19.125588412	+	.	ID=Thela2p7_000428.t1.cds;Name=Thela2p7_000428;Parent=Thela2p7_000428.t1
scaffold00005	AUGUSTUS	CDS	40877	41076	9.87387282546	+	.	ID=Thela2p7_000428.t1.cds;Name=Thela2p7_000428;Parent=Thela2p7_000428.t1
scaffold00005	AUGUSTUS	gene	41958	43596	8186.72586405	+	.	Alias=pvr_scaffold00005_005564;ID=Thela2p7_000429;Name=Thela2p7_000429;depth=1561;locus=L000362;status=Matches RNA-Seq data
scaffold00005	AUGUSTUS	mRNA	41958	43596	8186.72586405	+	.	ID=Thela2p7_000429.t1;Name=Thela2p7_000429;Parent=Thela2p7_000429
scaffold00005	AUGUSTUS	CDS	41958	41966	9.4642820142	+	.	ID=Thela2p7_000429.t1.cds;Name=Thela2p7_000429;Parent=Thela2p7_000429.t1
scaffold00005	AUGUSTUS	CDS	42024	42154	19.4063491393	+	.	ID=Thela2p7_000429.t1.cds;Name=Thela2p7_000429;Parent=Thela2p7_000429.t1
scaffold00005	AUGUSTUS	CDS	42208	42307	19.3134126785	+	.	ID=Thela2p7_000429.t1.cds;Name=Thela2p7_000429;Parent=Thela2p7_000429.t1
scaffold00005	AUGUSTUS	CDS	42365	42649	19.2474483407	+	.	ID=Thela2p7_000429.t1.cds;Name=Thela2p7_000429;Parent=Thela2p7_000429.t1
scaffold00005	AUGUSTUS	CDS	42706	43596	9.71251205028	+	.	ID=Thela2p7_000429.t1.cds;Name=Thela2p7_000429;Parent=Thela2p7_000429.t1
scaffold00005	fixgff	gene	44526	46757	2.95833333334	+	.	Alias=gm_000219;ID=Thela2p7_000431;Name=Thela2p7_000431;depth=576;locus=L000364;status=Matches RNA-Seq data
scaffold00005	fixgff	mRNA	44526	46757	2.95833333334	+	.	ID=Thela2p7_000431.t1;Name=Thela2p7_000431;Parent=Thela2p7_000431
scaffold00005	GeneMark.hmm	CDS	44526	46757	2.95833333334	+	0	ID=Thela2p7_000431.t1.cds;Name=Thela2p7_000431;Parent=Thela2p7_000431.t1;gene_id=219_g;transcript_id=219_t
scaffold00005	fixgff	gene	46955	47771	10.9732413964	-	.	Alias=gm_000220;ID=Thela2p7_000432;Name=Thela2p7_000432;depth=135;locus=L000365;status=Matches RNA-Seq data
scaffold00005	fixgff	mRNA	46955	47771	10.9732413964	-	.	ID=Thela2p7_000432.t1;Name=Thela2p7_000432;Parent=Thela2p7_000432
scaffold00005	GeneMark.hmm	CDS	46955	47447	3.8110061971	-	2	ID=Thela2p7_000432.t1.cds;Name=Thela2p7_000432;Parent=Thela2p7_000432.t1;gene_id=220_g;transcript_id=220_t
scaffold00005	GeneMark.hmm	CDS	47513	47616	3.90946224526	-	0	ID=Thela2p7_000432.t1.cds;Name=Thela2p7_000432;Parent=Thela2p7_000432.t1;gene_id=220_g;transcript_id=220_t
scaffold00005	GeneMark.hmm	CDS	47673	47771	2.94603733376	-	0	ID=Thela2p7_000432.t1.cds;Name=Thela2p7_000432;Parent=Thela2p7_000432.t1;gene_id=220_g;transcript_id=220_t
scaffold00005	AUGUSTUS	gene	48094	50394	18.6821985914	-	.	Alias=pvr_scaffold00005_006220;ID=Thela2p7_000433;Name=Thela2p7_000433;depth=366;locus=L000365;status=Matches RNA-Seq data
scaffold00005	AUGUSTUS	mRNA	48094	50394	18.6821985914	-	.	ID=Thela2p7_000433.t1;Name=Thela2p7_000433;Parent=Thela2p7_000433
scaffold00005	AUGUSTUS	CDS	48094	50321	9.56442403659	-	.	ID=Thela2p7_000433.t1.cds;Name=Thela2p7_000433;Parent=Thela2p7_000433.t1
scaffold00005	AUGUSTUS	CDS	50367	50394	5.85990286083	-	.	ID=Thela2p7_000433.t1.cds;Name=Thela2p7_000433;Parent=Thela2p7_000433.t1
scaffold00005	AUGUSTUS	gene	50759	52252	145.535347626	+	.	Alias=pvr_scaffold00005_006462;ID=Thela2p7_000434;Name=Thela2p7_000434;depth=1081;locus=L000366;status=Matches RNA-Seq data
scaffold00005	AUGUSTUS	mRNA	50759	52252	145.535347626	+	.	ID=Thela2p7_000434.t1;Name=Thela2p7_000434;Parent=Thela2p7_000434
scaffold00005	AUGUSTUS	CDS	50759	51002	6.85748941053	+	.	ID=Thela2p7_000434.t1.cds;Name=Thela2p7_000434;Parent=Thela2p7_000434.t1
scaffold00005	AUGUSTUS	CDS	51052	51264	19.3326341225	+	.	ID=Thela2p7_000434.t1.cds;Name=Thela2p7_000434;Parent=Thela2p7_000434.t1
scaffold00005	AUGUSTUS	CDS	51315	52252	9.87995165661	+	.	ID=Thela2p7_000434.t1.cds;Name=Thela2p7_000434;Parent=Thela2p7_000434.t1
scaffold00005	AUGUSTUS	gene	53749	55167	4.25898520086	-	.	Alias=pvr_scaffold00005_006778;ID=Thela2p7_000438;Name=Thela2p7_000438;depth=366;locus=L000370;status=Matches RNA-Seq data
scaffold00005	AUGUSTUS	mRNA	53749	55167	4.25898520086	-	.	ID=Thela2p7_000438.t1;Name=Thela2p7_000438;Parent=Thela2p7_000438
scaffold00005	AUGUSTUS	CDS	53749	55167	4.25898520086	-	.	ID=Thela2p7_000438.t1.cds;Name=Thela2p7_000438;Parent=Thela2p7_000438.t1
scaffold00005	AUGUSTUS	gene	56571	58198	14.9569719548	-	.	Alias=pvr_scaffold00005_007182;ID=Thela2p7_000440;Name=Thela2p7_000440;depth=272;locus=L000372;status=Matches RNA-Seq data
scaffold00005	AUGUSTUS	mRNA	56571	58198	14.9569719548	-	.	ID=Thela2p7_000440.t1;Name=Thela2p7_000440;Parent=Thela2p7_000440
scaffold00005	AUGUSTUS	CDS	56571	57888	7.6855420215	-	.	ID=Thela2p7_000440.t1.cds;Name=Thela2p7_000440;Parent=Thela2p7_000440.t1
scaffold00005	AUGUSTUS	CDS	57939	58198	5.83835411205	-	.	ID=Thela2p7_000440.t1.cds;Name=Thela2p7_000440;Parent=Thela2p7_000440.t1
scaffold00005	AUGUSTUS	gene	58629	59956	832.137322808	+	.	Alias=pvr_scaffold00005_007382;ID=Thela2p7_000441;Name=Thela2p7_000441;depth=532;locus=L000373;status=Matches RNA-Seq data
scaffold00005	AUGUSTUS	mRNA	58629	59956	832.137322808	+	.	ID=Thela2p7_000441.t1;Name=Thela2p7_000441;Parent=Thela2p7_000441
scaffold00005	AUGUSTUS	CDS	58629	58779	7.02181101176	+	.	ID=Thela2p7_000441.t1.cds;Name=Thela2p7_000441;Parent=Thela2p7_000441.t1
scaffold00005	AUGUSTUS	CDS	58837	59224	12.568806536	+	.	ID=Thela2p7_000441.t1.cds;Name=Thela2p7_000441;Parent=Thela2p7_000441.t1
scaffold00005	AUGUSTUS	CDS	59277	59608	11.6471747652	+	.	ID=Thela2p7_000441.t1.cds;Name=Thela2p7_000441;Parent=Thela2p7_000441.t1
scaffold00005	AUGUSTUS	CDS	59667	59956	6.47621440462	+	.	ID=Thela2p7_000441.t1.cds;Name=Thela2p7_000441;Parent=Thela2p7_000441.t1
scaffold00005	AUGUSTUS	gene	60442	61487	5.73476702508	+	.	Alias=pvr_scaffold00005_007597;ID=Thela2p7_000442;Name=Thela2p7_000442;depth=331;locus=L000373;status=Matches RNA-Seq data
scaffold00005	AUGUSTUS	mRNA	60442	61487	5.73476702508	+	.	ID=Thela2p7_000442.t1;Name=Thela2p7_000442;Parent=Thela2p7_000442
scaffold00005	AUGUSTUS	CDS	60442	60529	3.38667005334	+	.	ID=Thela2p7_000442.t1.cds;Name=Thela2p7_000442;Parent=Thela2p7_000442.t1
scaffold00005	AUGUSTUS	CDS	60592	61487	3.38667005334	+	.	ID=Thela2p7_000442.t1.cds;Name=Thela2p7_000442;Parent=Thela2p7_000442.t1
scaffold00005	AUGUSTUS	gene	61836	63440	175.181507109	-	.	Alias=pvr_scaffold00005_007719;ID=Thela2p7_000444;Name=Thela2p7_000444;depth=7592;locus=L000375;status=Matches RNA-Seq data
scaffold00005	AUGUSTUS	mRNA	61836	63440	175.181507109	-	.	ID=Thela2p7_000444.t1;Name=Thela2p7_000444;Parent=Thela2p7_000444
scaffold00005	AUGUSTUS	CDS	61836	61995	7.1751007689	-	.	ID=Thela2p7_000444.t1.cds;Name=Thela2p7_000444;Parent=Thela2p7_000444.t1
scaffold00005	AUGUSTUS	CDS	62051	63322	14.0160321559	-	.	ID=Thela2p7_000444.t1.cds;Name=Thela2p7_000444;Parent=Thela2p7_000444.t1
scaffold00005	AUGUSTUS	CDS	63382	63440	6.9677917091	-	.	ID=Thela2p7_000444.t1.cds;Name=Thela2p7_000444;Parent=Thela2p7_000444.t1
scaffold00005	AUGUSTUS	gene	65009	67361	17.9870433785	-	.	Alias=pvr_scaffold00005_008106;ID=Thela2p7_000447;Name=Thela2p7_000447;depth=169;locus=L000377;status=Matches RNA-Seq data
scaffold00005	AUGUSTUS	mRNA	65009	67361	17.9870433785	-	.	ID=Thela2p7_000447.t1;Name=Thela2p7_000447;Parent=Thela2p7_000447
scaffold00005	AUGUSTUS	CDS	65009	67290	9.38902834497	-	.	ID=Thela2p7_000447.t1.cds;Name=Thela2p7_000447;Parent=Thela2p7_000447.t1
scaffold00005	AUGUSTUS	CDS	67346	67361	5.74725393864	-	.	ID=Thela2p7_000447.t1.cds;Name=Thela2p7_000447;Parent=Thela2p7_000447.t1
scaffold00005	AUGUSTUS	gene	67981	71310	18.738864623	+	.	Alias=pvr_scaffold00005_008346;ID=Thela2p7_000448;Name=Thela2p7_000448;depth=681;locus=L000378;status=Matches RNA-Seq data
scaffold00005	AUGUSTUS	mRNA	67981	71310	18.738864623	+	.	ID=Thela2p7_000448.t1;Name=Thela2p7_000448;Parent=Thela2p7_000448
scaffold00005	AUGUSTUS	CDS	67981	68344	7.63372964979	+	.	ID=Thela2p7_000448.t1.cds;Name=Thela2p7_000448;Parent=Thela2p7_000448.t1
scaffold00005	AUGUSTUS	CDS	68396	71310	7.36423693893	+	.	ID=Thela2p7_000448.t1.cds;Name=Thela2p7_000448;Parent=Thela2p7_000448.t1
scaffold00005	AUGUSTUS	gene	73200	74189	3.48939393939	-	.	Alias=pvr_scaffold00005_008901;ID=Thela2p7_000450;Name=Thela2p7_000450;depth=212;locus=L000380;status=Matches RNA-Seq data
scaffold00005	AUGUSTUS	mRNA	73200	74189	3.48939393939	-	.	ID=Thela2p7_000450.t1;Name=Thela2p7_000450;Parent=Thela2p7_000450
scaffold00005	AUGUSTUS	CDS	73200	74189	3.48939393939	-	.	ID=Thela2p7_000450.t1.cds;Name=Thela2p7_000450;Parent=Thela2p7_000450.t1
scaffold00006	AUGUSTUS	gene	647	1661	218.123153762	+	.	Alias=pvr_scaffold00006_000417;ID=Thela2p7_000451;Name=Thela2p7_000451;depth=1400;locus=L000381;status=Matches RNA-Seq data
scaffold00006	AUGUSTUS	mRNA	647	1661	218.123153762	+	.	ID=Thela2p7_000451.t1;Name=Thela2p7_000451;Parent=Thela2p7_000451
scaffold00006	AUGUSTUS	CDS	647	902	10.1329319013	+	.	ID=Thela2p7_000451.t1.cds;Name=Thela2p7_000451;Parent=Thela2p7_000451.t1
scaffold00006	AUGUSTUS	CDS	971	1354	19.5050753879	+	.	ID=Thela2p7_000451.t1.cds;Name=Thela2p7_000451;Parent=Thela2p7_000451.t1
scaffold00006	AUGUSTUS	CDS	1414	1661	9.93256739679	+	.	ID=Thela2p7_000451.t1.cds;Name=Thela2p7_000451;Parent=Thela2p7_000451.t1
scaffold00006	AUGUSTUS	gene	2762	4218	6.37579617834	+	.	Alias=pvr_scaffold00006_000804;ID=Thela2p7_000454;Name=Thela2p7_000454;depth=1270;locus=L000381;status=Matches RNA-Seq data
scaffold00006	AUGUSTUS	mRNA	2762	4218	6.37579617834	+	.	ID=Thela2p7_000454.t1;Name=Thela2p7_000454;Parent=Thela2p7_000454
scaffold00006	AUGUSTUS	CDS	2762	3124	3.57093718184	+	.	ID=Thela2p7_000454.t1.cds;Name=Thela2p7_000454;Parent=Thela2p7_000454.t1
scaffold00006	AUGUSTUS	CDS	3190	4218	3.57093718184	+	.	ID=Thela2p7_000454.t1.cds;Name=Thela2p7_000454;Parent=Thela2p7_000454.t1
scaffold00006	AUGUSTUS	gene	4439	6078	22.3738793686	-	.	Alias=pvr_scaffold00006_001076;ID=Thela2p7_000455;Name=Thela2p7_000455;depth=464;locus=L000382;status=Matches RNA-Seq data
scaffold00006	AUGUSTUS	mRNA	4439	6078	22.3738793686	-	.	ID=Thela2p7_000455.t1;Name=Thela2p7_000455;Parent=Thela2p7_000455
scaffold00006	AUGUSTUS	CDS	4439	5613	7.62760208331	-	.	ID=Thela2p7_000455.t1.cds;Name=Thela2p7_000455;Parent=Thela2p7_000455.t1
scaffold00006	AUGUSTUS	CDS	5676	6078	8.79983478069	-	.	ID=Thela2p7_000455.t1.cds;Name=Thela2p7_000455;Parent=Thela2p7_000455.t1
scaffold00006	AUGUSTUS	gene	6927	10952	4.46795827125	-	.	Alias=pvr_scaffold00006_001303;ID=Thela2p7_000456;Name=Thela2p7_000456;depth=54;locus=L000383;status=Matches RNA-Seq data
scaffold00006	AUGUSTUS	mRNA	6927	10952	4.46795827125	-	.	ID=Thela2p7_000456.t1;Name=Thela2p7_000456;Parent=Thela2p7_000456
scaffold00006	AUGUSTUS	CDS	6927	10952	4.46795827125	-	.	ID=Thela2p7_000456.t1.cds;Name=Thela2p7_000456;Parent=Thela2p7_000456.t1
scaffold00006	AUGUSTUS	gene	12361	14295	6080.18609223	-	.	Alias=pvr_scaffold00006_001971;ID=Thela2p7_000459;Name=Thela2p7_000459;depth=1658;locus=L000386;status=Matches RNA-Seq data
scaffold00006	AUGUSTUS	mRNA	12361	14295	6080.18609223	-	.	ID=Thela2p7_000459.t1;Name=Thela2p7_000459;Parent=Thela2p7_000459
scaffold00006	AUGUSTUS	CDS	12361	13675	9.49899728418	-	.	ID=Thela2p7_000459.t1.cds;Name=Thela2p7_000459;Parent=Thela2p7_000459.t1
scaffold00006	AUGUSTUS	CDS	13741	13901	17.7946548975	-	.	ID=Thela2p7_000459.t1.cds;Name=Thela2p7_000459;Parent=Thela2p7_000459.t1
scaffold00006	AUGUSTUS	CDS	13962	13968	17.84581166	-	.	ID=Thela2p7_000459.t1.cds;Name=Thela2p7_000459;Parent=Thela2p7_000459.t1
scaffold00006	AUGUSTUS	CDS	14037	14094	17.8239177329	-	.	ID=Thela2p7_000459.t1.cds;Name=Thela2p7_000459;Parent=Thela2p7_000459.t1
scaffold00006	AUGUSTUS	CDS	14151	14295	9.15999175782	-	.	ID=Thela2p7_000459.t1.cds;Name=Thela2p7_000459;Parent=Thela2p7_000459.t1
scaffold00006	AUGUSTUS	gene	17078	20319	21077.4628074	+	.	Alias=pvr_scaffold00006_002568;ID=Thela2p7_000463;Name=Thela2p7_000463;depth=405;locus=L000390;status=Matches RNA-Seq data
scaffold00006	AUGUSTUS	mRNA	17078	20319	21077.4628074	+	.	ID=Thela2p7_000463.t1;Name=Thela2p7_000463;Parent=Thela2p7_000463
scaffold00006	AUGUSTUS	CDS	17078	17091	5.92135964115	+	.	ID=Thela2p7_000463.t1.cds;Name=Thela2p7_000463;Parent=Thela2p7_000463.t1
scaffold00006	AUGUSTUS	CDS	17166	17220	8.7502530897	+	.	ID=Thela2p7_000463.t1.cds;Name=Thela2p7_000463;Parent=Thela2p7_000463.t1
scaffold00006	AUGUSTUS	CDS	17285	18634	10.9642994821	+	.	ID=Thela2p7_000463.t1.cds;Name=Thela2p7_000463;Parent=Thela2p7_000463.t1
scaffold00006	AUGUSTUS	CDS	18705	18848	13.503552917	+	.	ID=Thela2p7_000463.t1.cds;Name=Thela2p7_000463;Parent=Thela2p7_000463.t1
scaffold00006	AUGUSTUS	CDS	18903	19076	14.2438899798	+	.	ID=Thela2p7_000463.t1.cds;Name=Thela2p7_000463;Parent=Thela2p7_000463.t1
scaffold00006	AUGUSTUS	CDS	19142	19231	16.4259341646	+	.	ID=Thela2p7_000463.t1.cds;Name=Thela2p7_000463;Parent=Thela2p7_000463.t1
scaffold00006	AUGUSTUS	CDS	19285	20319	8.56083600417	+	.	ID=Thela2p7_000463.t1.cds;Name=Thela2p7_000463;Parent=Thela2p7_000463.t1
scaffold00006	AUGUSTUS	gene	20674	21613	174.07647155	+	.	Alias=pvr_scaffold00006_003089;ID=Thela2p7_000464;Name=Thela2p7_000464;depth=1121;locus=L000391;status=Matches RNA-Seq data
scaffold00006	AUGUSTUS	mRNA	20674	21613	174.07647155	+	.	ID=Thela2p7_000464.t1;Name=Thela2p7_000464;Parent=Thela2p7_000464
scaffold00006	AUGUSTUS	CDS	20674	20826	9.4879524807	+	.	ID=Thela2p7_000464.t1.cds;Name=Thela2p7_000464;Parent=Thela2p7_000464.t1
scaffold00006	AUGUSTUS	CDS	20886	20956	17.2095270359	+	.	ID=Thela2p7_000464.t1.cds;Name=Thela2p7_000464;Parent=Thela2p7_000464.t1
scaffold00006	AUGUSTUS	CDS	21019	21613	9.59491537644	+	.	ID=Thela2p7_000464.t1.cds;Name=Thela2p7_000464;Parent=Thela2p7_000464.t1
scaffold00006	AUGUSTUS	gene	21905	23676	2539.75804837	-	.	Alias=pvr_scaffold00006_003256;ID=Thela2p7_000465;Name=Thela2p7_000465;depth=584;locus=L000392;status=Matches RNA-Seq data
scaffold00006	AUGUSTUS	mRNA	21905	23676	2539.75804837	-	.	ID=Thela2p7_000465.t1;Name=Thela2p7_000465;Parent=Thela2p7_000465
scaffold00006	AUGUSTUS	CDS	21905	22729	10.4628472418	-	.	ID=Thela2p7_000465.t1.cds;Name=Thela2p7_000465;Parent=Thela2p7_000465.t1
scaffold00006	AUGUSTUS	CDS	22782	23010	20.9262966939	-	.	ID=Thela2p7_000465.t1.cds;Name=Thela2p7_000465;Parent=Thela2p7_000465.t1
scaffold00006	AUGUSTUS	CDS	23063	23417	16.5512727347	-	.	ID=Thela2p7_000465.t1.cds;Name=Thela2p7_000465;Parent=Thela2p7_000465.t1
scaffold00006	AUGUSTUS	CDS	23474	23547	10.1580972261	-	.	ID=Thela2p7_000465.t1.cds;Name=Thela2p7_000465;Parent=Thela2p7_000465.t1
scaffold00006	AUGUSTUS	CDS	23612	23676	5.58844962675	-	.	ID=Thela2p7_000465.t1.cds;Name=Thela2p7_000465;Parent=Thela2p7_000465.t1
scaffold00006	AUGUSTUS	gene	24084	25169	229.190745188	-	.	Alias=pvr_scaffold00006_003583;ID=Thela2p7_000466;Name=Thela2p7_000466;depth=869;locus=L000393;status=Matches RNA-Seq data
scaffold00006	AUGUSTUS	mRNA	24084	25169	229.190745188	-	.	ID=Thela2p7_000466.t1;Name=Thela2p7_000466;Parent=Thela2p7_000466
scaffold00006	AUGUSTUS	CDS	24084	24740	10.053908552	-	.	ID=Thela2p7_000466.t1.cds;Name=Thela2p7_000466;Parent=Thela2p7_000466.t1
scaffold00006	AUGUSTUS	CDS	24812	25056	19.7091793029	-	.	ID=Thela2p7_000466.t1.cds;Name=Thela2p7_000466;Parent=Thela2p7_000466.t1
scaffold00006	AUGUSTUS	CDS	25112	25169	10.4096496963	-	.	ID=Thela2p7_000466.t1.cds;Name=Thela2p7_000466;Parent=Thela2p7_000466.t1
scaffold00006	AUGUSTUS	gene	25737	27234	23.1485724116	+	.	Alias=pvr_scaffold00006_003869;ID=Thela2p7_000467;Name=Thela2p7_000467;depth=206;locus=L000394;status=Matches RNA-Seq data
scaffold00006	AUGUSTUS	mRNA	25737	27234	23.1485724116	+	.	ID=Thela2p7_000467.t1;Name=Thela2p7_000467;Parent=Thela2p7_000467
scaffold00006	AUGUSTUS	CDS	25737	26009	6.66991554504	+	.	ID=Thela2p7_000467.t1.cds;Name=Thela2p7_000467;Parent=Thela2p7_000467.t1
scaffold00006	AUGUSTUS	CDS	26065	27234	6.94118906164	+	.	ID=Thela2p7_000467.t1.cds;Name=Thela2p7_000467;Parent=Thela2p7_000467.t1
scaffold00006	AUGUSTUS	gene	27533	30492	62.3313920286	+	.	Alias=pvr_scaffold00006_004080;ID=Thela2p7_000468;Name=Thela2p7_000468;depth=468;locus=L000394;status=Matches RNA-Seq data
scaffold00006	AUGUSTUS	mRNA	27533	30492	62.3313920286	+	.	ID=Thela2p7_000468.t1;Name=Thela2p7_000468;Parent=Thela2p7_000468
scaffold00006	AUGUSTUS	CDS	27533	28080	3.23298852942	+	.	ID=Thela2p7_000468.t1.cds;Name=Thela2p7_000468;Parent=Thela2p7_000468.t1
scaffold00006	AUGUSTUS	CDS	28134	30378	6.18424008393	+	.	ID=Thela2p7_000468.t1.cds;Name=Thela2p7_000468;Parent=Thela2p7_000468.t1
scaffold00006	AUGUSTUS	CDS	30454	30492	3.11757076961	+	.	ID=Thela2p7_000468.t1.cds;Name=Thela2p7_000468;Parent=Thela2p7_000468.t1
scaffold00006	AUGUSTUS	gene	31994	33394	4.47751605996	+	.	Alias=pvr_scaffold00006_004514;ID=Thela2p7_000469;Name=Thela2p7_000469;depth=75;locus=L000395;status=Matches RNA-Seq data
scaffold00006	AUGUSTUS	mRNA	31994	33394	4.47751605996	+	.	ID=Thela2p7_000469.t1;Name=Thela2p7_000469;Parent=Thela2p7_000469
scaffold00006	AUGUSTUS	CDS	31994	33394	4.47751605996	+	.	ID=Thela2p7_000469.t1.cds;Name=Thela2p7_000469;Parent=Thela2p7_000469.t1
scaffold00006	AUGUSTUS	gene	33739	37371	4.97563996698	-	.	Alias=pvr_scaffold00006_004705;ID=Thela2p7_000471;Name=Thela2p7_000471;depth=192;locus=L000397;status=Matches RNA-Seq data
scaffold00006	AUGUSTUS	mRNA	33739	37371	4.97563996698	-	.	ID=Thela2p7_000471.t1;Name=Thela2p7_000471;Parent=Thela2p7_000471
scaffold00006	AUGUSTUS	CDS	33739	37371	4.97563996698	-	.	ID=Thela2p7_000471.t1.cds;Name=Thela2p7_000471;Parent=Thela2p7_000471.t1
scaffold00006	AUGUSTUS	gene	40049	46621	1042.38659907	+	.	Alias=pvr_scaffold00006_005282;ID=Thela2p7_000473;Name=Thela2p7_000473;depth=839;locus=L000399;status=Matches RNA-Seq data
scaffold00006	AUGUSTUS	mRNA	40049	46621	1042.38659907	+	.	ID=Thela2p7_000473.t1;Name=Thela2p7_000473;Parent=Thela2p7_000473
scaffold00006	AUGUSTUS	CDS	40049	40335	6.72711762706	+	.	ID=Thela2p7_000473.t1.cds;Name=Thela2p7_000473;Parent=Thela2p7_000473.t1
scaffold00006	AUGUSTUS	CDS	40395	40686	13.6600994213	+	.	ID=Thela2p7_000473.t1.cds;Name=Thela2p7_000473;Parent=Thela2p7_000473.t1
scaffold00006	AUGUSTUS	CDS	40741	44913	13.4775055626	+	.	ID=Thela2p7_000473.t1.cds;Name=Thela2p7_000473;Parent=Thela2p7_000473.t1
scaffold00006	AUGUSTUS	CDS	44963	46621	6.73327581508	+	.	ID=Thela2p7_000473.t1.cds;Name=Thela2p7_000473;Parent=Thela2p7_000473.t1
scaffold00006	AUGUSTUS	gene	47062	49209	151259.479152	-	.	Alias=pvr_scaffold00006_006064;ID=Thela2p7_000474;Name=Thela2p7_000474;depth=2167;locus=L000400;status=Matches RNA-Seq data
scaffold00006	AUGUSTUS	mRNA	47062	49209	151259.479152	-	.	ID=Thela2p7_000474.t1;Name=Thela2p7_000474;Parent=Thela2p7_000474
scaffold00006	AUGUSTUS	CDS	47062	48163	5.97407434322	-	.	ID=Thela2p7_000474.t1.cds;Name=Thela2p7_000474;Parent=Thela2p7_000474.t1
scaffold00006	AUGUSTUS	CDS	48226	48348	11.6926107689	-	.	ID=Thela2p7_000474.t1.cds;Name=Thela2p7_000474;Parent=Thela2p7_000474.t1
scaffold00006	AUGUSTUS	CDS	48404	48574	12.4989940827	-	.	ID=Thela2p7_000474.t1.cds;Name=Thela2p7_000474;Parent=Thela2p7_000474.t1
scaffold00006	AUGUSTUS	CDS	48636	48695	12.499565791	-	.	ID=Thela2p7_000474.t1.cds;Name=Thela2p7_000474;Parent=Thela2p7_000474.t1
scaffold00006	AUGUSTUS	CDS	48749	48859	12.2783111758	-	.	ID=Thela2p7_000474.t1.cds;Name=Thela2p7_000474;Parent=Thela2p7_000474.t1
scaffold00006	AUGUSTUS	CDS	48912	48967	12.1852382341	-	.	ID=Thela2p7_000474.t1.cds;Name=Thela2p7_000474;Parent=Thela2p7_000474.t1
scaffold00006	AUGUSTUS	CDS	49021	49209	5.92895029476	-	.	ID=Thela2p7_000474.t1.cds;Name=Thela2p7_000474;Parent=Thela2p7_000474.t1
scaffold00006	AUGUSTUS	gene	51457	52449	2.71802618328	-	.	Alias=pvr_scaffold00006_006521;ID=Thela2p7_000475;Name=Thela2p7_000475;depth=1891;locus=L000401;status=Matches RNA-Seq data
scaffold00006	AUGUSTUS	mRNA	51457	52449	2.71802618328	-	.	ID=Thela2p7_000475.t1;Name=Thela2p7_000475;Parent=Thela2p7_000475
scaffold00006	AUGUSTUS	CDS	51457	52449	2.71802618328	-	.	ID=Thela2p7_000475.t1.cds;Name=Thela2p7_000475;Parent=Thela2p7_000475.t1
scaffold00006	fixgff	gene	52805	53506	906.729790478	-	.	Alias=gm_000247;ID=Thela2p7_000476;Name=Thela2p7_000476;depth=1129;locus=L000401;status=Matches RNA-Seq data
scaffold00006	fixgff	mRNA	52805	53506	906.729790478	-	.	ID=Thela2p7_000476.t1;Name=Thela2p7_000476;Parent=Thela2p7_000476
scaffold00006	GeneMark.hmm	CDS	52805	53176	6.80795105388	-	0	ID=Thela2p7_000476.t1.cds;Name=Thela2p7_000476;Parent=Thela2p7_000476.t1;gene_id=247_g;transcript_id=247_t
scaffold00006	GeneMark.hmm	CDS	53229	53270	13.0316506306	-	0	ID=Thela2p7_000476.t1.cds;Name=Thela2p7_000476;Parent=Thela2p7_000476.t1;gene_id=247_g;transcript_id=247_t
scaffold00006	GeneMark.hmm	CDS	53324	53379	13.1616975812	-	1	ID=Thela2p7_000476.t1.cds;Name=Thela2p7_000476;Parent=Thela2p7_000476.t1;gene_id=247_g;transcript_id=247_t
scaffold00006	GeneMark.hmm	CDS	53434	53506	6.2121239258	-	0	ID=Thela2p7_000476.t1.cds;Name=Thela2p7_000476;Parent=Thela2p7_000476.t1;gene_id=247_g;transcript_id=247_t
scaffold00006	AUGUSTUS	gene	54270	55143	29.6121362266	+	.	Alias=pvr_scaffold00006_006835;ID=Thela2p7_000477;Name=Thela2p7_000477;depth=6076;locus=L000402;status=Matches RNA-Seq data
scaffold00006	AUGUSTUS	mRNA	54270	55143	29.6121362266	+	.	ID=Thela2p7_000477.t1;Name=Thela2p7_000477;Parent=Thela2p7_000477
scaffold00006	AUGUSTUS	CDS	54270	55038	9.80662542609	+	.	ID=Thela2p7_000477.t1.cds;Name=Thela2p7_000477;Parent=Thela2p7_000477.t1
scaffold00006	AUGUSTUS	CDS	55106	55143	9.05881532331	+	.	ID=Thela2p7_000477.t1.cds;Name=Thela2p7_000477;Parent=Thela2p7_000477.t1
scaffold00006	AUGUSTUS	gene	55879	57384	38302.2978916	+	.	Alias=pvr_scaffold00006_007041;ID=Thela2p7_000478;Name=Thela2p7_000478;depth=1867;locus=L000403;status=Matches RNA-Seq data
scaffold00006	AUGUSTUS	mRNA	55879	57384	38302.2978916	+	.	ID=Thela2p7_000478.t1;Name=Thela2p7_000478;Parent=Thela2p7_000478
scaffold00006	AUGUSTUS	CDS	55879	55971	6.60521989992	+	.	ID=Thela2p7_000478.t1.cds;Name=Thela2p7_000478;Parent=Thela2p7_000478.t1
scaffold00006	AUGUSTUS	CDS	56033	56107	13.1308238542	+	.	ID=Thela2p7_000478.t1.cds;Name=Thela2p7_000478;Parent=Thela2p7_000478.t1
scaffold00006	AUGUSTUS	CDS	56169	56914	13.2008316629	+	.	ID=Thela2p7_000478.t1.cds;Name=Thela2p7_000478;Parent=Thela2p7_000478.t1
scaffold00006	AUGUSTUS	CDS	56971	57103	12.8875628161	+	.	ID=Thela2p7_000478.t1.cds;Name=Thela2p7_000478;Parent=Thela2p7_000478.t1
scaffold00006	AUGUSTUS	CDS	57153	57226	12.7679514129	+	.	ID=Thela2p7_000478.t1.cds;Name=Thela2p7_000478;Parent=Thela2p7_000478.t1
scaffold00006	AUGUSTUS	CDS	57276	57384	6.50582298336	+	.	ID=Thela2p7_000478.t1.cds;Name=Thela2p7_000478;Parent=Thela2p7_000478.t1
scaffold00006	AUGUSTUS	gene	57611	59448	844.340060694	-	.	Alias=pvr_scaffold00006_007305;ID=Thela2p7_000479;Name=Thela2p7_000479;depth=1456;locus=L000404;status=Matches RNA-Seq data
scaffold00006	AUGUSTUS	mRNA	57611	59448	844.340060694	-	.	ID=Thela2p7_000479.t1;Name=Thela2p7_000479;Parent=Thela2p7_000479
scaffold00006	AUGUSTUS	CDS	57611	57641	6.29628355738	-	.	ID=Thela2p7_000479.t1.cds;Name=Thela2p7_000479;Parent=Thela2p7_000479.t1
scaffold00006	AUGUSTUS	CDS	57696	57912	12.4047628845	-	.	ID=Thela2p7_000479.t1.cds;Name=Thela2p7_000479;Parent=Thela2p7_000479.t1
scaffold00006	AUGUSTUS	CDS	57968	59054	12.8230470797	-	.	ID=Thela2p7_000479.t1.cds;Name=Thela2p7_000479;Parent=Thela2p7_000479.t1
scaffold00006	AUGUSTUS	CDS	59119	59448	6.74440124426	-	.	ID=Thela2p7_000479.t1.cds;Name=Thela2p7_000479;Parent=Thela2p7_000479.t1
scaffold00006	AUGUSTUS	gene	60546	61722	1521.52675629	+	.	Alias=pvr_scaffold00006_007601;ID=Thela2p7_000481;Name=Thela2p7_000481;depth=316;locus=L000406;status=Matches RNA-Seq data
scaffold00006	AUGUSTUS	mRNA	60546	61722	1521.52675629	+	.	ID=Thela2p7_000481.t1;Name=Thela2p7_000481;Parent=Thela2p7_000481
scaffold00006	AUGUSTUS	CDS	60546	60873	10.3401700436	+	.	ID=Thela2p7_000481.t1.cds;Name=Thela2p7_000481;Parent=Thela2p7_000481.t1
scaffold00006	AUGUSTUS	CDS	60949	61026	20.1666655784	+	.	ID=Thela2p7_000481.t1.cds;Name=Thela2p7_000481;Parent=Thela2p7_000481.t1
scaffold00006	AUGUSTUS	CDS	61091	61605	19.8364493615	+	.	ID=Thela2p7_000481.t1.cds;Name=Thela2p7_000481;Parent=Thela2p7_000481.t1
scaffold00006	AUGUSTUS	CDS	61675	61722	9.93156393744	+	.	ID=Thela2p7_000481.t1.cds;Name=Thela2p7_000481;Parent=Thela2p7_000481.t1
scaffold00006	AUGUSTUS	gene	61951	64856	5356.78855198	-	.	Alias=pvr_scaffold00006_007747;ID=Thela2p7_000482;Name=Thela2p7_000482;depth=165;locus=L000407;status=Matches RNA-Seq data
scaffold00006	AUGUSTUS	mRNA	61951	64856	5356.78855198	-	.	ID=Thela2p7_000482.t1;Name=Thela2p7_000482;Parent=Thela2p7_000482
scaffold00006	AUGUSTUS	CDS	61951	63784	7.0615747454	-	.	ID=Thela2p7_000482.t1.cds;Name=Thela2p7_000482;Parent=Thela2p7_000482.t1
scaffold00006	AUGUSTUS	CDS	63838	64076	13.7014675569	-	.	ID=Thela2p7_000482.t1.cds;Name=Thela2p7_000482;Parent=Thela2p7_000482.t1
scaffold00006	AUGUSTUS	CDS	64129	64624	13.8408333276	-	.	ID=Thela2p7_000482.t1.cds;Name=Thela2p7_000482;Parent=Thela2p7_000482.t1
scaffold00006	AUGUSTUS	CDS	64675	64787	13.1517827716	-	.	ID=Thela2p7_000482.t1.cds;Name=Thela2p7_000482;Parent=Thela2p7_000482.t1
scaffold00006	AUGUSTUS	CDS	64839	64856	4.86641311112	-	.	ID=Thela2p7_000482.t1.cds;Name=Thela2p7_000482;Parent=Thela2p7_000482.t1
scaffold00006	AUGUSTUS	gene	65279	66760	892759.259091	+	.	Alias=pvr_scaffold00006_008116;ID=Thela2p7_000483;Name=Thela2p7_000483;depth=3227;locus=L000408;status=Matches RNA-Seq data
scaffold00006	AUGUSTUS	mRNA	65279	66760	892759.259091	+	.	ID=Thela2p7_000483.t1;Name=Thela2p7_000483;Parent=Thela2p7_000483
scaffold00006	AUGUSTUS	CDS	65279	65323	11.394400627	+	.	ID=Thela2p7_000483.t1.cds;Name=Thela2p7_000483;Parent=Thela2p7_000483.t1
scaffold00006	AUGUSTUS	CDS	65386	65399	22.0157633401	+	.	ID=Thela2p7_000483.t1.cds;Name=Thela2p7_000483;Parent=Thela2p7_000483.t1
scaffold00006	AUGUSTUS	CDS	65461	65503	21.6470882051	+	.	ID=Thela2p7_000483.t1.cds;Name=Thela2p7_000483;Parent=Thela2p7_000483.t1
scaffold00006	AUGUSTUS	CDS	65556	65718	22.2455237321	+	.	ID=Thela2p7_000483.t1.cds;Name=Thela2p7_000483;Parent=Thela2p7_000483.t1
scaffold00006	AUGUSTUS	CDS	65779	66089	22.1049058954	+	.	ID=Thela2p7_000483.t1.cds;Name=Thela2p7_000483;Parent=Thela2p7_000483.t1
scaffold00006	AUGUSTUS	CDS	66136	66644	21.9972555029	+	.	ID=Thela2p7_000483.t1.cds;Name=Thela2p7_000483;Parent=Thela2p7_000483.t1
scaffold00006	AUGUSTUS	CDS	66694	66760	11.0799389338	+	.	ID=Thela2p7_000483.t1.cds;Name=Thela2p7_000483;Parent=Thela2p7_000483.t1
scaffold00006	AUGUSTUS	gene	67230	68448	1421.01548617	+	.	Alias=pvr_scaffold00006_008309;ID=Thela2p7_000484;Name=Thela2p7_000484;depth=112;locus=L000409;status=Matches RNA-Seq data
scaffold00006	AUGUSTUS	mRNA	67230	68448	1421.01548617	+	.	ID=Thela2p7_000484.t1;Name=Thela2p7_000484;Parent=Thela2p7_000484
scaffold00006	AUGUSTUS	CDS	67230	67287	10.4550130167	+	.	ID=Thela2p7_000484.t1.cds;Name=Thela2p7_000484;Parent=Thela2p7_000484.t1
scaffold00006	AUGUSTUS	CDS	67350	67688	19.0774881402	+	.	ID=Thela2p7_000484.t1.cds;Name=Thela2p7_000484;Parent=Thela2p7_000484.t1
scaffold00006	AUGUSTUS	CDS	67760	68353	19.7313690002	+	.	ID=Thela2p7_000484.t1.cds;Name=Thela2p7_000484;Parent=Thela2p7_000484.t1
scaffold00006	AUGUSTUS	CDS	68426	68448	9.74898913665	+	.	ID=Thela2p7_000484.t1.cds;Name=Thela2p7_000484;Parent=Thela2p7_000484.t1
scaffold00006	AUGUSTUS	gene	68826	69902	4.5835654596	+	.	Alias=pvr_scaffold00006_008460;ID=Thela2p7_000485;Name=Thela2p7_000485;depth=232;locus=L000410;status=Matches RNA-Seq data
scaffold00006	AUGUSTUS	mRNA	68826	69902	4.5835654596	+	.	ID=Thela2p7_000485.t1;Name=Thela2p7_000485;Parent=Thela2p7_000485
scaffold00006	AUGUSTUS	CDS	68826	69902	4.5835654596	+	.	ID=Thela2p7_000485.t1.cds;Name=Thela2p7_000485;Parent=Thela2p7_000485.t1
scaffold00006	fixgff	gene	70202	70641	50.893590181	-	.	Alias=gm_000256;ID=Thela2p7_000486;Name=Thela2p7_000486;depth=7299;locus=L000411;status=Matches RNA-Seq data
scaffold00006	fixgff	mRNA	70202	70641	50.893590181	-	.	ID=Thela2p7_000486.t1;Name=Thela2p7_000486;Parent=Thela2p7_000486
scaffold00006	GeneMark.hmm	CDS	70202	70225	1.95439193934	-	0	ID=Thela2p7_000486.t1.cds;Name=Thela2p7_000486;Parent=Thela2p7_000486.t1;gene_id=256_g;transcript_id=256_t
scaffold00006	GeneMark.hmm	CDS	70309	70413	3.6828727885	-	0	ID=Thela2p7_000486.t1.cds;Name=Thela2p7_000486;Parent=Thela2p7_000486.t1;gene_id=256_g;transcript_id=256_t
scaffold00006	GeneMark.hmm	CDS	70500	70525	3.65022706921	-	1	ID=Thela2p7_000486.t1.cds;Name=Thela2p7_000486;Parent=Thela2p7_000486.t1;gene_id=256_g;transcript_id=256_t
scaffold00006	GeneMark.hmm	CDS	70608	70641	1.9370678192	-	0	ID=Thela2p7_000486.t1.cds;Name=Thela2p7_000486;Parent=Thela2p7_000486.t1;gene_id=256_g;transcript_id=256_t
scaffold00006	AUGUSTUS	gene	70946	72996	26.5735206563	-	.	Alias=pvr_scaffold00006_008675;ID=Thela2p7_000487;Name=Thela2p7_000487;depth=247;locus=L000412;status=Matches RNA-Seq data
scaffold00006	AUGUSTUS	mRNA	70946	72996	26.5735206563	-	.	ID=Thela2p7_000487.t1;Name=Thela2p7_000487;Parent=Thela2p7_000487
scaffold00006	AUGUSTUS	CDS	70946	72578	9.23796990252	-	.	ID=Thela2p7_000487.t1.cds;Name=Thela2p7_000487;Parent=Thela2p7_000487.t1
scaffold00006	AUGUSTUS	CDS	72650	72996	8.62966244859	-	.	ID=Thela2p7_000487.t1.cds;Name=Thela2p7_000487;Parent=Thela2p7_000487.t1
scaffold00006	AUGUSTUS	gene	73629	76620	537.832156521	-	.	Alias=pvr_scaffold00006_008964;ID=Thela2p7_000488;Name=Thela2p7_000488;depth=89;locus=L000413;status=Matches RNA-Seq data
scaffold00006	AUGUSTUS	mRNA	73629	76620	537.832156521	-	.	ID=Thela2p7_000488.t1;Name=Thela2p7_000488;Parent=Thela2p7_000488
scaffold00006	AUGUSTUS	CDS	73629	74651	6.79319871894	-	.	ID=Thela2p7_000488.t1.cds;Name=Thela2p7_000488;Parent=Thela2p7_000488.t1
scaffold00006	AUGUSTUS	CDS	74713	75622	16.424514583	-	.	ID=Thela2p7_000488.t1.cds;Name=Thela2p7_000488;Parent=Thela2p7_000488.t1
scaffold00006	AUGUSTUS	CDS	75681	76032	16.5543546634	-	.	ID=Thela2p7_000488.t1.cds;Name=Thela2p7_000488;Parent=Thela2p7_000488.t1
scaffold00006	AUGUSTUS	CDS	76080	76620	7.86197052729	-	.	ID=Thela2p7_000488.t1.cds;Name=Thela2p7_000488;Parent=Thela2p7_000488.t1
scaffold00006	AUGUSTUS	gene	81226	82524	1056.27747273	-	.	Alias=pvr_scaffold00006_009863;ID=Thela2p7_000492;Name=Thela2p7_000492;depth=5437;locus=L000417;status=Matches RNA-Seq data
scaffold00006	AUGUSTUS	mRNA	81226	82524	1056.27747273	-	.	ID=Thela2p7_000492.t1;Name=Thela2p7_000492;Parent=Thela2p7_000492
scaffold00006	AUGUSTUS	CDS	81226	81988	6.85020065874	-	.	ID=Thela2p7_000492.t1.cds;Name=Thela2p7_000492;Parent=Thela2p7_000492.t1
scaffold00006	AUGUSTUS	CDS	82046	82196	13.3683111114	-	.	ID=Thela2p7_000492.t1.cds;Name=Thela2p7_000492;Parent=Thela2p7_000492.t1
scaffold00006	AUGUSTUS	CDS	82253	82347	13.5807732851	-	.	ID=Thela2p7_000492.t1.cds;Name=Thela2p7_000492;Parent=Thela2p7_000492.t1
scaffold00006	AUGUSTUS	CDS	82415	82524	6.79459645478	-	.	ID=Thela2p7_000492.t1.cds;Name=Thela2p7_000492;Parent=Thela2p7_000492.t1
scaffold00006	fixgff	gene	86191	87378	1.0	+	.	Alias=gm_000261;ID=Thela2p7_000494;Name=Thela2p7_000494;depth=222;locus=L000418;status=Matches RNA-Seq data
scaffold00006	fixgff	mRNA	86191	87378	1.0	+	.	ID=Thela2p7_000494.t1;Name=Thela2p7_000494;Parent=Thela2p7_000494
scaffold00006	GeneMark.hmm	CDS	86191	87378	1.0	+	0	ID=Thela2p7_000494.t1.cds;Name=Thela2p7_000494;Parent=Thela2p7_000494.t1;gene_id=261_g;transcript_id=261_t
scaffold00006	AUGUSTUS	gene	87580	88854	4.15058823528	-	.	Alias=pvr_scaffold00006_010649;ID=Thela2p7_000495;Name=Thela2p7_000495;depth=761;locus=L000419;status=Matches RNA-Seq data
scaffold00006	AUGUSTUS	mRNA	87580	88854	4.15058823528	-	.	ID=Thela2p7_000495.t1;Name=Thela2p7_000495;Parent=Thela2p7_000495
scaffold00006	AUGUSTUS	CDS	87580	88854	4.15058823528	-	.	ID=Thela2p7_000495.t1.cds;Name=Thela2p7_000495;Parent=Thela2p7_000495.t1
scaffold00006	AUGUSTUS	gene	90438	91472	0.6	-	.	Alias=pvr_scaffold00006_011037;ID=Thela2p7_000497;Name=Thela2p7_000497;depth=4;locus=L000421;status=Low expression
scaffold00006	AUGUSTUS	mRNA	90438	91472	0.6	-	.	ID=Thela2p7_000497.t1;Name=Thela2p7_000497;Parent=Thela2p7_000497
scaffold00006	AUGUSTUS	CDS	90438	90573	1.0	-	.	ID=Thela2p7_000497.t1.cds;Name=Thela2p7_000497;Parent=Thela2p7_000497.t1
scaffold00006	AUGUSTUS	CDS	90687	90919	1.0	-	.	ID=Thela2p7_000497.t1.cds;Name=Thela2p7_000497;Parent=Thela2p7_000497.t1
scaffold00006	AUGUSTUS	CDS	90966	91068	1.0	-	.	ID=Thela2p7_000497.t1.cds;Name=Thela2p7_000497;Parent=Thela2p7_000497.t1
scaffold00006	AUGUSTUS	CDS	91333	91472	1.0	-	.	ID=Thela2p7_000497.t1.cds;Name=Thela2p7_000497;Parent=Thela2p7_000497.t1
scaffold00006	AUGUSTUS	gene	92801	93781	4.80733944954	-	.	Alias=pvr_scaffold00006_011341;ID=Thela2p7_000500;Name=Thela2p7_000500;depth=133;locus=L000424;status=Matches RNA-Seq data
scaffold00006	AUGUSTUS	mRNA	92801	93781	4.80733944954	-	.	ID=Thela2p7_000500.t1;Name=Thela2p7_000500;Parent=Thela2p7_000500
scaffold00006	AUGUSTUS	CDS	92801	93781	4.80733944954	-	.	ID=Thela2p7_000500.t1.cds;Name=Thela2p7_000500;Parent=Thela2p7_000500.t1
scaffold00006	AUGUSTUS	gene	95647	96168	1.0	+	.	Alias=pvr_scaffold00006_011667;ID=Thela2p7_000501;Name=Thela2p7_000501;depth=18;locus=L000425;status=Matches RNA-Seq data
scaffold00006	AUGUSTUS	mRNA	95647	96168	1.0	+	.	ID=Thela2p7_000501.t1;Name=Thela2p7_000501;Parent=Thela2p7_000501
scaffold00006	AUGUSTUS	CDS	95647	96168	1.0	+	.	ID=Thela2p7_000501.t1.cds;Name=Thela2p7_000501;Parent=Thela2p7_000501.t1
scaffold00006	AUGUSTUS	gene	97781	98596	5.0643382353	+	.	Alias=pvr_scaffold00006_011932;ID=Thela2p7_000502;Name=Thela2p7_000502;depth=1477;locus=L000426;status=Matches RNA-Seq data
scaffold00006	AUGUSTUS	mRNA	97781	98596	5.0643382353	+	.	ID=Thela2p7_000502.t1;Name=Thela2p7_000502;Parent=Thela2p7_000502
scaffold00006	AUGUSTUS	CDS	97781	98596	5.0643382353	+	.	ID=Thela2p7_000502.t1.cds;Name=Thela2p7_000502;Parent=Thela2p7_000502.t1
scaffold00006	AUGUSTUS	gene	99050	100934	162.543004132	+	.	Alias=pvr_scaffold00006_012034;ID=Thela2p7_000503;Name=Thela2p7_000503;depth=667;locus=L000427;status=Matches RNA-Seq data
scaffold00006	AUGUSTUS	mRNA	99050	100934	162.543004132	+	.	ID=Thela2p7_000503.t1;Name=Thela2p7_000503;Parent=Thela2p7_000503
scaffold00006	AUGUSTUS	CDS	99050	99193	9.69929121375	+	.	ID=Thela2p7_000503.t1.cds;Name=Thela2p7_000503;Parent=Thela2p7_000503.t1
scaffold00006	AUGUSTUS	CDS	99274	100692	18.4109140431	+	.	ID=Thela2p7_000503.t1.cds;Name=Thela2p7_000503;Parent=Thela2p7_000503.t1
scaffold00006	AUGUSTUS	CDS	100758	100934	8.19210372147	+	.	ID=Thela2p7_000503.t1.cds;Name=Thela2p7_000503;Parent=Thela2p7_000503.t1
scaffold00006	AUGUSTUS	gene	103054	104702	78.0562175106	+	.	Alias=pvr_scaffold00006_012510;ID=Thela2p7_000506;Name=Thela2p7_000506;depth=223;locus=L000430;status=Matches RNA-Seq data
scaffold00006	AUGUSTUS	mRNA	103054	104702	78.0562175106	+	.	ID=Thela2p7_000506.t1;Name=Thela2p7_000506;Parent=Thela2p7_000506
scaffold00006	AUGUSTUS	CDS	103054	103089	7.08984583488	+	.	ID=Thela2p7_000506.t1.cds;Name=Thela2p7_000506;Parent=Thela2p7_000506.t1
scaffold00006	AUGUSTUS	CDS	103156	103538	14.2754227253	+	.	ID=Thela2p7_000506.t1.cds;Name=Thela2p7_000506;Parent=Thela2p7_000506.t1
scaffold00006	AUGUSTUS	CDS	103604	104702	6.94103512854	+	.	ID=Thela2p7_000506.t1.cds;Name=Thela2p7_000506;Parent=Thela2p7_000506.t1
scaffold00006	AUGUSTUS	gene	105304	106682	83.4290975496	-	.	Alias=pvr_scaffold00006_012742;ID=Thela2p7_000508;Name=Thela2p7_000508;depth=182;locus=L000432;status=Matches RNA-Seq data
scaffold00006	AUGUSTUS	mRNA	105304	106682	83.4290975496	-	.	ID=Thela2p7_000508.t1;Name=Thela2p7_000508;Parent=Thela2p7_000508
scaffold00006	AUGUSTUS	CDS	105304	106001	8.89835557587	-	.	ID=Thela2p7_000508.t1.cds;Name=Thela2p7_000508;Parent=Thela2p7_000508.t1
scaffold00006	AUGUSTUS	CDS	106049	106595	13.1399295084	-	.	ID=Thela2p7_000508.t1.cds;Name=Thela2p7_000508;Parent=Thela2p7_000508.t1
scaffold00006	AUGUSTUS	CDS	106656	106682	6.42180721686	-	.	ID=Thela2p7_000508.t1.cds;Name=Thela2p7_000508;Parent=Thela2p7_000508.t1
scaffold00006	AUGUSTUS	gene	107046	108572	4.09528487229	+	.	Alias=pvr_scaffold00006_012928;ID=Thela2p7_000509;Name=Thela2p7_000509;depth=473;locus=L000433;status=Matches RNA-Seq data
scaffold00006	AUGUSTUS	mRNA	107046	108572	4.09528487229	+	.	ID=Thela2p7_000509.t1;Name=Thela2p7_000509;Parent=Thela2p7_000509
scaffold00006	AUGUSTUS	CDS	107046	108572	4.09528487229	+	.	ID=Thela2p7_000509.t1.cds;Name=Thela2p7_000509;Parent=Thela2p7_000509.t1
scaffold00006	AUGUSTUS	gene	109111	110441	2321.27705986	-	.	Alias=pvr_scaffold00006_013125;ID=Thela2p7_000510;Name=Thela2p7_000510;depth=6112;locus=L000434;status=Matches RNA-Seq data
scaffold00006	AUGUSTUS	mRNA	109111	110441	2321.27705986	-	.	ID=Thela2p7_000510.t1;Name=Thela2p7_000510;Parent=Thela2p7_000510
scaffold00006	AUGUSTUS	CDS	109111	109536	11.4455451765	-	.	ID=Thela2p7_000510.t1.cds;Name=Thela2p7_000510;Parent=Thela2p7_000510.t1
scaffold00006	AUGUSTUS	CDS	109734	110051	22.383432999	-	.	ID=Thela2p7_000510.t1.cds;Name=Thela2p7_000510;Parent=Thela2p7_000510.t1
scaffold00006	AUGUSTUS	CDS	110154	110280	22.0738876207	-	.	ID=Thela2p7_000510.t1.cds;Name=Thela2p7_000510;Parent=Thela2p7_000510.t1
scaffold00006	AUGUSTUS	CDS	110362	110441	11.0827806169	-	.	ID=Thela2p7_000510.t1.cds;Name=Thela2p7_000510;Parent=Thela2p7_000510.t1
scaffold00006	AUGUSTUS	gene	110838	111798	28.6767647891	-	.	Alias=pvr_scaffold00006_013244;ID=Thela2p7_000511;Name=Thela2p7_000511;depth=672;locus=L000435;status=Matches RNA-Seq data
scaffold00006	AUGUSTUS	mRNA	110838	111798	28.6767647891	-	.	ID=Thela2p7_000511.t1;Name=Thela2p7_000511;Parent=Thela2p7_000511
scaffold00006	AUGUSTUS	CDS	110838	111286	9.12071611956	-	.	ID=Thela2p7_000511.t1.cds;Name=Thela2p7_000511;Parent=Thela2p7_000511.t1
scaffold00006	AUGUSTUS	CDS	111339	111798	9.43240566192	-	.	ID=Thela2p7_000511.t1.cds;Name=Thela2p7_000511;Parent=Thela2p7_000511.t1
scaffold00006	AUGUSTUS	gene	112233	113467	724.327304442	-	.	Alias=pvr_scaffold00006_013418;ID=Thela2p7_000512;Name=Thela2p7_000512;depth=688;locus=L000436;status=Matches RNA-Seq data
scaffold00006	AUGUSTUS	mRNA	112233	113467	724.327304442	-	.	ID=Thela2p7_000512.t1;Name=Thela2p7_000512;Parent=Thela2p7_000512
scaffold00006	AUGUSTUS	CDS	112233	113030	9.21515394252	-	.	ID=Thela2p7_000512.t1.cds;Name=Thela2p7_000512;Parent=Thela2p7_000512.t1
scaffold00006	AUGUSTUS	CDS	113078	113151	17.8796454252	-	.	ID=Thela2p7_000512.t1.cds;Name=Thela2p7_000512;Parent=Thela2p7_000512.t1
scaffold00006	AUGUSTUS	CDS	113202	113238	16.6657562958	-	.	ID=Thela2p7_000512.t1.cds;Name=Thela2p7_000512;Parent=Thela2p7_000512.t1
scaffold00006	AUGUSTUS	CDS	113300	113467	7.12216609377	-	.	ID=Thela2p7_000512.t1.cds;Name=Thela2p7_000512;Parent=Thela2p7_000512.t1
scaffold00006	AUGUSTUS	gene	114806	116486	1152.51965935	-	.	Alias=pvr_scaffold00006_013736;ID=Thela2p7_000513;Name=Thela2p7_000513;depth=1958;locus=L000437;status=Matches RNA-Seq data
scaffold00006	AUGUSTUS	mRNA	114806	116486	1152.51965935	-	.	ID=Thela2p7_000513.t1;Name=Thela2p7_000513;Parent=Thela2p7_000513
scaffold00006	AUGUSTUS	CDS	114806	115460	3.24202996468	-	.	ID=Thela2p7_000513.t1.cds;Name=Thela2p7_000513;Parent=Thela2p7_000513.t1
scaffold00006	AUGUSTUS	CDS	115515	115727	4.94917648382	-	.	ID=Thela2p7_000513.t1.cds;Name=Thela2p7_000513;Parent=Thela2p7_000513.t1
scaffold00006	AUGUSTUS	CDS	115780	115939	5.02684056408	-	.	ID=Thela2p7_000513.t1.cds;Name=Thela2p7_000513;Parent=Thela2p7_000513.t1
scaffold00006	AUGUSTUS	CDS	115996	116091	5.18855136478	-	.	ID=Thela2p7_000513.t1.cds;Name=Thela2p7_000513;Parent=Thela2p7_000513.t1
scaffold00006	AUGUSTUS	CDS	116150	116486	2.75395694051	-	.	ID=Thela2p7_000513.t1.cds;Name=Thela2p7_000513;Parent=Thela2p7_000513.t1
scaffold00006	AUGUSTUS	gene	117970	118809	808.614259356	-	.	Alias=pvr_scaffold00006_014097;ID=Thela2p7_000515;Name=Thela2p7_000515;depth=1629;locus=L000439;status=Matches RNA-Seq data
scaffold00006	AUGUSTUS	mRNA	117970	118809	808.614259356	-	.	ID=Thela2p7_000515.t1;Name=Thela2p7_000515;Parent=Thela2p7_000515
scaffold00006	AUGUSTUS	CDS	117970	117988	5.92317224682	-	.	ID=Thela2p7_000515.t1.cds;Name=Thela2p7_000515;Parent=Thela2p7_000515.t1
scaffold00006	AUGUSTUS	CDS	118049	118349	18.4375988836	-	.	ID=Thela2p7_000515.t1.cds;Name=Thela2p7_000515;Parent=Thela2p7_000515.t1
scaffold00006	AUGUSTUS	CDS	118410	118539	19.4138205095	-	.	ID=Thela2p7_000515.t1.cds;Name=Thela2p7_000515;Parent=Thela2p7_000515.t1
scaffold00006	AUGUSTUS	CDS	118621	118809	10.2975859368	-	.	ID=Thela2p7_000515.t1.cds;Name=Thela2p7_000515;Parent=Thela2p7_000515.t1
scaffold00006	AUGUSTUS	gene	119315	123162	10.8816243689	-	.	Alias=pvr_scaffold00006_014203;ID=Thela2p7_000517;Name=Thela2p7_000517;depth=249;locus=L000441;status=Matches RNA-Seq data
scaffold00006	AUGUSTUS	mRNA	119315	123162	10.8816243689	-	.	ID=Thela2p7_000517.t1;Name=Thela2p7_000517;Parent=Thela2p7_000517
scaffold00006	AUGUSTUS	CDS	119315	120421	2.96265134918	-	.	ID=Thela2p7_000517.t1.cds;Name=Thela2p7_000517;Parent=Thela2p7_000517.t1
scaffold00006	AUGUSTUS	CDS	120482	120658	3.89318827892	-	.	ID=Thela2p7_000517.t1.cds;Name=Thela2p7_000517;Parent=Thela2p7_000517.t1
scaffold00006	AUGUSTUS	CDS	120718	123162	3.77370344574	-	.	ID=Thela2p7_000517.t1.cds;Name=Thela2p7_000517;Parent=Thela2p7_000517.t1
scaffold00006	AUGUSTUS	gene	125465	126724	3.40952380953	-	.	Alias=pvr_scaffold00006_014856;ID=Thela2p7_000519;Name=Thela2p7_000519;depth=1947;locus=L000443;status=Matches RNA-Seq data
scaffold00006	AUGUSTUS	mRNA	125465	126724	3.40952380953	-	.	ID=Thela2p7_000519.t1;Name=Thela2p7_000519;Parent=Thela2p7_000519
scaffold00006	AUGUSTUS	CDS	125465	126724	3.40952380953	-	.	ID=Thela2p7_000519.t1.cds;Name=Thela2p7_000519;Parent=Thela2p7_000519.t1
scaffold00006	AUGUSTUS	gene	129596	131317	2.0	+	.	Alias=pvr_scaffold00006_015310;ID=Thela2p7_000524;Name=Thela2p7_000524;depth=656;locus=L000448;status=Matches RNA-Seq data
scaffold00006	AUGUSTUS	mRNA	129596	131317	2.0	+	.	ID=Thela2p7_000524.t1;Name=Thela2p7_000524;Parent=Thela2p7_000524
scaffold00006	AUGUSTUS	CDS	129596	131317	2.0	+	.	ID=Thela2p7_000524.t1.cds;Name=Thela2p7_000524;Parent=Thela2p7_000524.t1
scaffold00006	AUGUSTUS	gene	132677	133370	164.842128904	-	.	Alias=pvr_scaffold00006_015657;ID=Thela2p7_000527;Name=Thela2p7_000527;depth=269;locus=L000451;status=Matches RNA-Seq data
scaffold00006	AUGUSTUS	mRNA	132677	133370	164.842128904	-	.	ID=Thela2p7_000527.t1;Name=Thela2p7_000527;Parent=Thela2p7_000527
scaffold00006	AUGUSTUS	CDS	132677	133041	9.80253461709	-	.	ID=Thela2p7_000527.t1.cds;Name=Thela2p7_000527;Parent=Thela2p7_000527.t1
scaffold00006	AUGUSTUS	CDS	133116	133232	17.4454446021	-	.	ID=Thela2p7_000527.t1.cds;Name=Thela2p7_000527;Parent=Thela2p7_000527.t1
scaffold00006	AUGUSTUS	CDS	133298	133370	8.67541576785	-	.	ID=Thela2p7_000527.t1.cds;Name=Thela2p7_000527;Parent=Thela2p7_000527.t1
scaffold00006	AUGUSTUS	gene	133768	135656	16.6564844933	+	.	Alias=pvr_scaffold00006_015777;ID=Thela2p7_000528;Name=Thela2p7_000528;depth=504;locus=L000452;status=Matches RNA-Seq data
scaffold00006	AUGUSTUS	mRNA	133768	135656	16.6564844933	+	.	ID=Thela2p7_000528.t1;Name=Thela2p7_000528;Parent=Thela2p7_000528
scaffold00006	AUGUSTUS	CDS	133768	133934	9.07643754033	+	.	ID=Thela2p7_000528.t1.cds;Name=Thela2p7_000528;Parent=Thela2p7_000528.t1
scaffold00006	AUGUSTUS	CDS	133997	135656	5.50540377297	+	.	ID=Thela2p7_000528.t1.cds;Name=Thela2p7_000528;Parent=Thela2p7_000528.t1
scaffold00006	AUGUSTUS	gene	135786	137582	15.8161770521	-	.	Alias=pvr_scaffold00006_015959;ID=Thela2p7_000529;Name=Thela2p7_000529;depth=94;locus=L000453;status=Matches RNA-Seq data
scaffold00006	AUGUSTUS	mRNA	135786	137582	15.8161770521	-	.	ID=Thela2p7_000529.t1;Name=Thela2p7_000529;Parent=Thela2p7_000529
scaffold00006	AUGUSTUS	CDS	135786	137410	7.79451916419	-	.	ID=Thela2p7_000529.t1.cds;Name=Thela2p7_000529;Parent=Thela2p7_000529.t1
scaffold00006	AUGUSTUS	CDS	137480	137582	6.08742247686	-	.	ID=Thela2p7_000529.t1.cds;Name=Thela2p7_000529;Parent=Thela2p7_000529.t1
scaffold00006	fixgff	gene	138197	138863	124.431809203	-	.	Alias=gm_000280;ID=Thela2p7_000530;Name=Thela2p7_000530;depth=2257;locus=L000454;status=Matches RNA-Seq data
scaffold00006	fixgff	mRNA	138197	138863	124.431809203	-	.	ID=Thela2p7_000530.t1;Name=Thela2p7_000530;Parent=Thela2p7_000530
scaffold00006	GeneMark.hmm	CDS	138197	138259	4.86546025222	-	0	ID=Thela2p7_000530.t1.cds;Name=Thela2p7_000530;Parent=Thela2p7_000530.t1;gene_id=280_g;transcript_id=280_t
scaffold00006	GeneMark.hmm	CDS	138309	138667	14.4494094934	-	1	ID=Thela2p7_000530.t1.cds;Name=Thela2p7_000530;Parent=Thela2p7_000530.t1;gene_id=280_g;transcript_id=280_t
scaffold00006	GeneMark.hmm	CDS	138728	138863	7.07974114486	-	0	ID=Thela2p7_000530.t1.cds;Name=Thela2p7_000530;Parent=Thela2p7_000530.t1;gene_id=280_g;transcript_id=280_t
scaffold00006	AUGUSTUS	gene	142022	143155	0.6	+	.	Alias=pvr_scaffold00006_016482;ID=Thela2p7_000535;Name=Thela2p7_000535;depth=0;locus=L000459;status=Low expression
scaffold00006	AUGUSTUS	mRNA	142022	143155	0.6	+	.	ID=Thela2p7_000535.t1;Name=Thela2p7_000535;Parent=Thela2p7_000535
scaffold00006	AUGUSTUS	CDS	142022	142693	1.0	+	.	ID=Thela2p7_000535.t1.cds;Name=Thela2p7_000535;Parent=Thela2p7_000535.t1
scaffold00006	AUGUSTUS	CDS	142759	142850	1.0	+	.	ID=Thela2p7_000535.t1.cds;Name=Thela2p7_000535;Parent=Thela2p7_000535.t1
scaffold00006	AUGUSTUS	CDS	142909	143155	1.0	+	.	ID=Thela2p7_000535.t1.cds;Name=Thela2p7_000535;Parent=Thela2p7_000535.t1
scaffold00006	AUGUSTUS	gene	145709	146898	87.9344864166	+	.	Alias=pvr_scaffold00006_016973;ID=Thela2p7_000536;Name=Thela2p7_000536;depth=23;locus=L000460;status=Matches RNA-Seq data
scaffold00006	AUGUSTUS	mRNA	145709	146898	87.9344864166	+	.	ID=Thela2p7_000536.t1;Name=Thela2p7_000536;Parent=Thela2p7_000536
scaffold00006	AUGUSTUS	CDS	145709	145879	7.64020736343	+	.	ID=Thela2p7_000536.t1.cds;Name=Thela2p7_000536;Parent=Thela2p7_000536.t1
scaffold00006	AUGUSTUS	CDS	145941	146546	12.5091304949	+	.	ID=Thela2p7_000536.t1.cds;Name=Thela2p7_000536;Parent=Thela2p7_000536.t1
scaffold00006	AUGUSTUS	CDS	146602	146898	8.28074615886	+	.	ID=Thela2p7_000536.t1.cds;Name=Thela2p7_000536;Parent=Thela2p7_000536.t1
scaffold00006	AUGUSTUS	gene	147759	149662	19.6647277218	+	.	Alias=pvr_scaffold00006_017200;ID=Thela2p7_000537;Name=Thela2p7_000537;depth=169;locus=L000461;status=Matches RNA-Seq data
scaffold00006	AUGUSTUS	mRNA	147759	149662	19.6647277218	+	.	ID=Thela2p7_000537.t1;Name=Thela2p7_000537;Parent=Thela2p7_000537
scaffold00006	AUGUSTUS	CDS	147759	148742	8.27283129501	+	.	ID=Thela2p7_000537.t1.cds;Name=Thela2p7_000537;Parent=Thela2p7_000537.t1
scaffold00006	AUGUSTUS	CDS	148796	149662	7.13107533102	+	.	ID=Thela2p7_000537.t1.cds;Name=Thela2p7_000537;Parent=Thela2p7_000537.t1
scaffold00006	AUGUSTUS	gene	149818	150855	3551.69484642	-	.	Alias=pvr_scaffold00006_017444;ID=Thela2p7_000538;Name=Thela2p7_000538;depth=388;locus=L000462;status=Matches RNA-Seq data
scaffold00006	AUGUSTUS	mRNA	149818	150855	3551.69484642	-	.	ID=Thela2p7_000538.t1;Name=Thela2p7_000538;Parent=Thela2p7_000538
scaffold00006	AUGUSTUS	CDS	149818	150027	9.35140414878	-	.	ID=Thela2p7_000538.t1.cds;Name=Thela2p7_000538;Parent=Thela2p7_000538.t1
scaffold00006	AUGUSTUS	CDS	150085	150247	18.3260673014	-	.	ID=Thela2p7_000538.t1.cds;Name=Thela2p7_000538;Parent=Thela2p7_000538.t1
scaffold00006	AUGUSTUS	CDS	150312	150521	12.67741989	-	.	ID=Thela2p7_000538.t1.cds;Name=Thela2p7_000538;Parent=Thela2p7_000538.t1
scaffold00006	AUGUSTUS	CDS	150626	150658	13.7185974589	-	.	ID=Thela2p7_000538.t1.cds;Name=Thela2p7_000538;Parent=Thela2p7_000538.t1
scaffold00006	AUGUSTUS	CDS	150725	150855	9.65237024796	-	.	ID=Thela2p7_000538.t1.cds;Name=Thela2p7_000538;Parent=Thela2p7_000538.t1
scaffold00006	AUGUSTUS	gene	151114	152127	154.591649653	-	.	Alias=pvr_scaffold00006_017519;ID=Thela2p7_000539;Name=Thela2p7_000539;depth=1202;locus=L000462;status=Matches RNA-Seq data
scaffold00006	AUGUSTUS	mRNA	151114	152127	154.591649653	-	.	ID=Thela2p7_000539.t1;Name=Thela2p7_000539;Parent=Thela2p7_000539
scaffold00006	AUGUSTUS	CDS	151114	151305	8.5495421703	-	.	ID=Thela2p7_000539.t1.cds;Name=Thela2p7_000539;Parent=Thela2p7_000539.t1
scaffold00006	AUGUSTUS	CDS	151359	151947	18.1734292382	-	.	ID=Thela2p7_000539.t1.cds;Name=Thela2p7_000539;Parent=Thela2p7_000539.t1
scaffold00006	AUGUSTUS	CDS	152003	152127	8.95465375593	-	.	ID=Thela2p7_000539.t1.cds;Name=Thela2p7_000539;Parent=Thela2p7_000539.t1
scaffold00006	AUGUSTUS	gene	152491	157188	14.4008194048	-	.	Alias=pvr_scaffold00006_017740;ID=Thela2p7_000541;Name=Thela2p7_000541;depth=896;locus=L000464;status=Matches RNA-Seq data
scaffold00006	AUGUSTUS	mRNA	152491	157188	14.4008194048	-	.	ID=Thela2p7_000541.t1;Name=Thela2p7_000541;Parent=Thela2p7_000541
scaffold00006	AUGUSTUS	CDS	152491	154041	5.72109229167	-	.	ID=Thela2p7_000541.t1.cds;Name=Thela2p7_000541;Parent=Thela2p7_000541.t1
scaffold00006	AUGUSTUS	CDS	154093	157188	7.55143528746	-	.	ID=Thela2p7_000541.t1.cds;Name=Thela2p7_000541;Parent=Thela2p7_000541.t1
scaffold00006	AUGUSTUS	gene	158760	160743	663.190018584	-	.	Alias=pvr_scaffold00006_018537;ID=Thela2p7_000543;Name=Thela2p7_000543;depth=369;locus=L000465;status=Matches RNA-Seq data
scaffold00006	AUGUSTUS	mRNA	158760	160743	663.190018584	-	.	ID=Thela2p7_000543.t1;Name=Thela2p7_000543;Parent=Thela2p7_000543
scaffold00006	AUGUSTUS	CDS	158760	159014	5.5552400216	-	.	ID=Thela2p7_000543.t1.cds;Name=Thela2p7_000543;Parent=Thela2p7_000543.t1
scaffold00006	AUGUSTUS	CDS	159075	159335	11.4192644252	-	.	ID=Thela2p7_000543.t1.cds;Name=Thela2p7_000543;Parent=Thela2p7_000543.t1
scaffold00006	AUGUSTUS	CDS	159389	160110	12.2260680027	-	.	ID=Thela2p7_000543.t1.cds;Name=Thela2p7_000543;Parent=Thela2p7_000543.t1
scaffold00006	AUGUSTUS	CDS	160164	160743	6.8406946251	-	.	ID=Thela2p7_000543.t1.cds;Name=Thela2p7_000543;Parent=Thela2p7_000543.t1
scaffold00006	AUGUSTUS	gene	162670	164898	4.84522207269	+	.	Alias=pvr_scaffold00006_018858;ID=Thela2p7_000546;Name=Thela2p7_000546;depth=864;locus=L000468;status=Matches RNA-Seq data
scaffold00006	AUGUSTUS	mRNA	162670	164898	4.84522207269	+	.	ID=Thela2p7_000546.t1;Name=Thela2p7_000546;Parent=Thela2p7_000546
scaffold00006	AUGUSTUS	CDS	162670	164898	4.84522207269	+	.	ID=Thela2p7_000546.t1.cds;Name=Thela2p7_000546;Parent=Thela2p7_000546.t1
scaffold00006	AUGUSTUS	gene	165762	166761	624.81689623	-	.	Alias=pvr_scaffold00006_019129;ID=Thela2p7_000548;Name=Thela2p7_000548;depth=720;locus=L000470;status=Matches RNA-Seq data
scaffold00006	AUGUSTUS	mRNA	165762	166761	624.81689623	-	.	ID=Thela2p7_000548.t1;Name=Thela2p7_000548;Parent=Thela2p7_000548
scaffold00006	AUGUSTUS	CDS	165762	166129	3.43187671366	-	.	ID=Thela2p7_000548.t1.cds;Name=Thela2p7_000548;Parent=Thela2p7_000548.t1
scaffold00006	AUGUSTUS	CDS	166193	166273	6.09860495984	-	.	ID=Thela2p7_000548.t1.cds;Name=Thela2p7_000548;Parent=Thela2p7_000548.t1
scaffold00006	AUGUSTUS	CDS	166328	166465	6.6126173392	-	.	ID=Thela2p7_000548.t1.cds;Name=Thela2p7_000548;Parent=Thela2p7_000548.t1
scaffold00006	AUGUSTUS	CDS	166526	166627	6.02396394772	-	.	ID=Thela2p7_000548.t1.cds;Name=Thela2p7_000548;Parent=Thela2p7_000548.t1
scaffold00006	AUGUSTUS	CDS	166698	166703	6.23083573902	-	.	ID=Thela2p7_000548.t1.cds;Name=Thela2p7_000548;Parent=Thela2p7_000548.t1
scaffold00006	AUGUSTUS	CDS	166752	166761	3.84891663874	-	.	ID=Thela2p7_000548.t1.cds;Name=Thela2p7_000548;Parent=Thela2p7_000548.t1
scaffold00006	AUGUSTUS	gene	169978	170532	1.0	+	.	Alias=pvr_scaffold00006_019529;ID=Thela2p7_000553;Name=Thela2p7_000553;depth=56;locus=L000475;status=Matches RNA-Seq data
scaffold00006	AUGUSTUS	mRNA	169978	170532	1.0	+	.	ID=Thela2p7_000553.t1;Name=Thela2p7_000553;Parent=Thela2p7_000553
scaffold00006	AUGUSTUS	CDS	169978	170532	1.0	+	.	ID=Thela2p7_000553.t1.cds;Name=Thela2p7_000553;Parent=Thela2p7_000553.t1
scaffold00006	AUGUSTUS	gene	170620	171168	1.0	+	.	Alias=pvr_scaffold00006_019608;ID=Thela2p7_000554;Name=Thela2p7_000554;depth=4659;locus=L000476;status=Matches RNA-Seq data
scaffold00006	AUGUSTUS	mRNA	170620	171168	1.0	+	.	ID=Thela2p7_000554.t1;Name=Thela2p7_000554;Parent=Thela2p7_000554
scaffold00006	AUGUSTUS	CDS	170620	171168	1.0	+	.	ID=Thela2p7_000554.t1.cds;Name=Thela2p7_000554;Parent=Thela2p7_000554.t1
scaffold00006	AUGUSTUS	gene	171818	172552	513.709950728	-	.	Alias=pvr_scaffold00006_019712;ID=Thela2p7_000555;Name=Thela2p7_000555;depth=667;locus=L000477;status=Matches RNA-Seq data
scaffold00006	AUGUSTUS	mRNA	171818	172552	513.709950728	-	.	ID=Thela2p7_000555.t1;Name=Thela2p7_000555;Parent=Thela2p7_000555
scaffold00006	AUGUSTUS	CDS	171818	171966	5.75322276884	-	.	ID=Thela2p7_000555.t1.cds;Name=Thela2p7_000555;Parent=Thela2p7_000555.t1
scaffold00006	AUGUSTUS	CDS	172031	172317	10.5330481173	-	.	ID=Thela2p7_000555.t1.cds;Name=Thela2p7_000555;Parent=Thela2p7_000555.t1
scaffold00006	AUGUSTUS	CDS	172368	172413	11.2158132028	-	.	ID=Thela2p7_000555.t1.cds;Name=Thela2p7_000555;Parent=Thela2p7_000555.t1
scaffold00006	AUGUSTUS	CDS	172468	172552	6.04660973516	-	.	ID=Thela2p7_000555.t1.cds;Name=Thela2p7_000555;Parent=Thela2p7_000555.t1
scaffold00006	AUGUSTUS	gene	172963	174034	175.853232373	+	.	Alias=pvr_scaffold00006_019792;ID=Thela2p7_000556;Name=Thela2p7_000556;depth=221;locus=L000478;status=Matches RNA-Seq data
scaffold00006	AUGUSTUS	mRNA	172963	174034	175.853232373	+	.	ID=Thela2p7_000556.t1;Name=Thela2p7_000556;Parent=Thela2p7_000556
scaffold00006	AUGUSTUS	CDS	172963	173008	9.24915280659	+	.	ID=Thela2p7_000556.t1.cds;Name=Thela2p7_000556;Parent=Thela2p7_000556.t1
scaffold00006	AUGUSTUS	CDS	173072	173292	17.80862249	+	.	ID=Thela2p7_000556.t1.cds;Name=Thela2p7_000556;Parent=Thela2p7_000556.t1
scaffold00006	AUGUSTUS	CDS	173345	174034	9.60861036099	+	.	ID=Thela2p7_000556.t1.cds;Name=Thela2p7_000556;Parent=Thela2p7_000556.t1
scaffold00006	AUGUSTUS	gene	174281	176478	90.5065845258	-	.	Alias=pvr_scaffold00006_019952;ID=Thela2p7_000557;Name=Thela2p7_000557;depth=466;locus=L000479;status=Matches RNA-Seq data
scaffold00006	AUGUSTUS	mRNA	174281	176478	90.5065845258	-	.	ID=Thela2p7_000557.t1;Name=Thela2p7_000557;Parent=Thela2p7_000557
scaffold00006	AUGUSTUS	CDS	174281	174839	5.82890640813	-	.	ID=Thela2p7_000557.t1.cds;Name=Thela2p7_000557;Parent=Thela2p7_000557.t1
scaffold00006	AUGUSTUS	CDS	174895	175527	15.1267354278	-	.	ID=Thela2p7_000557.t1.cds;Name=Thela2p7_000557;Parent=Thela2p7_000557.t1
scaffold00006	AUGUSTUS	CDS	175574	176478	9.23826450183	-	.	ID=Thela2p7_000557.t1.cds;Name=Thela2p7_000557;Parent=Thela2p7_000557.t1
scaffold00006	AUGUSTUS	gene	177503	178851	147.807759538	+	.	Alias=pvr_scaffold00006_020221;ID=Thela2p7_000558;Name=Thela2p7_000558;depth=739;locus=L000480;status=Matches RNA-Seq data
scaffold00006	AUGUSTUS	mRNA	177503	178851	147.807759538	+	.	ID=Thela2p7_000558.t1;Name=Thela2p7_000558;Parent=Thela2p7_000558
scaffold00006	AUGUSTUS	CDS	177503	177996	9.0721032975	+	.	ID=Thela2p7_000558.t1.cds;Name=Thela2p7_000558;Parent=Thela2p7_000558.t1
scaffold00006	AUGUSTUS	CDS	178047	178466	16.7005436025	+	.	ID=Thela2p7_000558.t1.cds;Name=Thela2p7_000558;Parent=Thela2p7_000558.t1
scaffold00006	AUGUSTUS	CDS	178518	178851	8.78013410508	+	.	ID=Thela2p7_000558.t1.cds;Name=Thela2p7_000558;Parent=Thela2p7_000558.t1
scaffold00006	AUGUSTUS	gene	178951	179696	40.0650076182	-	.	Alias=pvr_scaffold00006_020368;ID=Thela2p7_000559;Name=Thela2p7_000559;depth=93;locus=L000481;status=Matches RNA-Seq data
scaffold00006	AUGUSTUS	mRNA	178951	179696	40.0650076182	-	.	ID=Thela2p7_000559.t1;Name=Thela2p7_000559;Parent=Thela2p7_000559
scaffold00006	AUGUSTUS	CDS	178951	179115	5.89858424448	-	.	ID=Thela2p7_000559.t1.cds;Name=Thela2p7_000559;Parent=Thela2p7_000559.t1
scaffold00006	AUGUSTUS	CDS	179170	179571	10.9633490711	-	.	ID=Thela2p7_000559.t1.cds;Name=Thela2p7_000559;Parent=Thela2p7_000559.t1
scaffold00006	AUGUSTUS	CDS	179628	179696	5.57592226371	-	.	ID=Thela2p7_000559.t1.cds;Name=Thela2p7_000559;Parent=Thela2p7_000559.t1
scaffold00006	AUGUSTUS	gene	179940	180692	226.242261749	+	.	Alias=pvr_scaffold00006_020536;ID=Thela2p7_000560;Name=Thela2p7_000560;depth=1385;locus=L000482;status=Matches RNA-Seq data
scaffold00006	AUGUSTUS	mRNA	179940	180692	226.242261749	+	.	ID=Thela2p7_000560.t1;Name=Thela2p7_000560;Parent=Thela2p7_000560
scaffold00006	AUGUSTUS	CDS	179940	180284	9.37695993369	+	.	ID=Thela2p7_000560.t1.cds;Name=Thela2p7_000560;Parent=Thela2p7_000560.t1
scaffold00006	AUGUSTUS	CDS	180345	180512	20.5048081866	+	.	ID=Thela2p7_000560.t1.cds;Name=Thela2p7_000560;Parent=Thela2p7_000560.t1
scaffold00006	AUGUSTUS	CDS	180564	180692	10.5900612482	+	.	ID=Thela2p7_000560.t1.cds;Name=Thela2p7_000560;Parent=Thela2p7_000560.t1
scaffold00006	AUGUSTUS	gene	180762	181258	21.4471004936	-	.	Alias=pvr_scaffold00006_020673;ID=Thela2p7_000561;Name=Thela2p7_000561;depth=928;locus=L000483;status=Matches RNA-Seq data
scaffold00006	AUGUSTUS	mRNA	180762	181258	21.4471004936	-	.	ID=Thela2p7_000561.t1;Name=Thela2p7_000561;Parent=Thela2p7_000561
scaffold00006	AUGUSTUS	CDS	180762	180920	6.58310341942	-	.	ID=Thela2p7_000561.t1.cds;Name=Thela2p7_000561;Parent=Thela2p7_000561.t1
scaffold00006	AUGUSTUS	CDS	180986	181258	6.51580238902	-	.	ID=Thela2p7_000561.t1.cds;Name=Thela2p7_000561;Parent=Thela2p7_000561.t1
scaffold00006	AUGUSTUS	gene	181573	183870	2.6631853786	-	.	Alias=pvr_scaffold00006_020733;ID=Thela2p7_000562;Name=Thela2p7_000562;depth=292;locus=L000484;status=Matches RNA-Seq data
scaffold00006	AUGUSTUS	mRNA	181573	183870	2.6631853786	-	.	ID=Thela2p7_000562.t1;Name=Thela2p7_000562;Parent=Thela2p7_000562
scaffold00006	AUGUSTUS	CDS	181573	183870	2.6631853786	-	.	ID=Thela2p7_000562.t1.cds;Name=Thela2p7_000562;Parent=Thela2p7_000562.t1
scaffold00006	AUGUSTUS	gene	184805	185954	577.181144008	-	.	Alias=pvr_scaffold00006_020956;ID=Thela2p7_000564;Name=Thela2p7_000564;depth=804;locus=L000485;status=Matches RNA-Seq data
scaffold00006	AUGUSTUS	mRNA	184805	185954	577.181144008	-	.	ID=Thela2p7_000564.t1;Name=Thela2p7_000564;Parent=Thela2p7_000564
scaffold00006	AUGUSTUS	CDS	184805	184835	6.16220208098	-	.	ID=Thela2p7_000564.t1.cds;Name=Thela2p7_000564;Parent=Thela2p7_000564.t1
scaffold00006	AUGUSTUS	CDS	184897	185620	10.4605674618	-	.	ID=Thela2p7_000564.t1.cds;Name=Thela2p7_000564;Parent=Thela2p7_000564.t1
scaffold00006	AUGUSTUS	CDS	185696	185715	11.2714895835	-	.	ID=Thela2p7_000564.t1.cds;Name=Thela2p7_000564;Parent=Thela2p7_000564.t1
scaffold00006	AUGUSTUS	CDS	185773	185954	6.35520591452	-	.	ID=Thela2p7_000564.t1.cds;Name=Thela2p7_000564;Parent=Thela2p7_000564.t1
scaffold00006	AUGUSTUS	gene	186156	187855	37.3893659568	-	.	Alias=pvr_scaffold00006_021050;ID=Thela2p7_000565;Name=Thela2p7_000565;depth=526;locus=L000486;status=Matches RNA-Seq data
scaffold00006	AUGUSTUS	mRNA	186156	187855	37.3893659568	-	.	ID=Thela2p7_000565.t1;Name=Thela2p7_000565;Parent=Thela2p7_000565
scaffold00006	AUGUSTUS	CDS	186156	186188	10.595474	-	.	ID=Thela2p7_000565.t1.cds;Name=Thela2p7_000565;Parent=Thela2p7_000565.t1
scaffold00006	AUGUSTUS	CDS	186242	187855	10.5864162255	-	.	ID=Thela2p7_000565.t1.cds;Name=Thela2p7_000565;Parent=Thela2p7_000565.t1
scaffold00006	AUGUSTUS	gene	188278	189749	595.433311098	-	.	Alias=pvr_scaffold00006_021231;ID=Thela2p7_000566;Name=Thela2p7_000566;depth=107;locus=L000487;status=Matches RNA-Seq data
scaffold00006	AUGUSTUS	mRNA	188278	189749	595.433311098	-	.	ID=Thela2p7_000566.t1;Name=Thela2p7_000566;Parent=Thela2p7_000566
scaffold00006	AUGUSTUS	CDS	188278	188991	8.23455201564	-	.	ID=Thela2p7_000566.t1.cds;Name=Thela2p7_000566;Parent=Thela2p7_000566.t1
scaffold00006	AUGUSTUS	CDS	189039	189440	14.5953633281	-	.	ID=Thela2p7_000566.t1.cds;Name=Thela2p7_000566;Parent=Thela2p7_000566.t1
scaffold00006	AUGUSTUS	CDS	189490	189504	15.5672716565	-	.	ID=Thela2p7_000566.t1.cds;Name=Thela2p7_000566;Parent=Thela2p7_000566.t1
scaffold00006	AUGUSTUS	CDS	189567	189749	8.59269703602	-	.	ID=Thela2p7_000566.t1.cds;Name=Thela2p7_000566;Parent=Thela2p7_000566.t1
scaffold00007	AUGUSTUS	gene	32	529	1.0	+	.	Alias=pvr_scaffold00007_000030;ID=Thela2p7_000568;Name=Thela2p7_000568;depth=21;locus=L000488;status=Matches RNA-Seq data
scaffold00007	AUGUSTUS	mRNA	32	529	1.0	+	.	ID=Thela2p7_000568.t1;Name=Thela2p7_000568;Parent=Thela2p7_000568
scaffold00007	AUGUSTUS	CDS	32	529	1.0	+	.	ID=Thela2p7_000568.t1.cds;Name=Thela2p7_000568;Parent=Thela2p7_000568.t1
scaffold00007	AUGUSTUS	gene	1128	1697	2.0	-	.	Alias=pvr_scaffold00007_000485;ID=Thela2p7_000570;Name=Thela2p7_000570;depth=26;locus=L000489;status=Matches RNA-Seq data
scaffold00007	AUGUSTUS	mRNA	1128	1697	2.0	-	.	ID=Thela2p7_000570.t1;Name=Thela2p7_000570;Parent=Thela2p7_000570
scaffold00007	AUGUSTUS	CDS	1128	1697	2.0	-	.	ID=Thela2p7_000570.t1.cds;Name=Thela2p7_000570;Parent=Thela2p7_000570.t1
scaffold00007	AUGUSTUS	gene	2258	3132	1280.00537308	+	.	Alias=pvr_scaffold00007_000728;ID=Thela2p7_000571;Name=Thela2p7_000571;depth=3292;locus=L000490;status=Matches RNA-Seq data
scaffold00007	AUGUSTUS	mRNA	2258	3132	1280.00537308	+	.	ID=Thela2p7_000571.t1;Name=Thela2p7_000571;Parent=Thela2p7_000571
scaffold00007	AUGUSTUS	CDS	2258	2396	7.90668663654	+	.	ID=Thela2p7_000571.t1.cds;Name=Thela2p7_000571;Parent=Thela2p7_000571.t1
scaffold00007	AUGUSTUS	CDS	2454	2860	21.0019739548	+	.	ID=Thela2p7_000571.t1.cds;Name=Thela2p7_000571;Parent=Thela2p7_000571.t1
scaffold00007	AUGUSTUS	CDS	2918	2985	20.31008615	+	.	ID=Thela2p7_000571.t1.cds;Name=Thela2p7_000571;Parent=Thela2p7_000571.t1
scaffold00007	AUGUSTUS	CDS	3042	3132	10.2472928754	+	.	ID=Thela2p7_000571.t1.cds;Name=Thela2p7_000571;Parent=Thela2p7_000571.t1
scaffold00007	AUGUSTUS	gene	3662	6424	13.9307196839	-	.	Alias=pvr_scaffold00007_000993;ID=Thela2p7_000573;Name=Thela2p7_000573;depth=279;locus=L000492;status=Matches RNA-Seq data
scaffold00007	AUGUSTUS	mRNA	3662	6424	13.9307196839	-	.	ID=Thela2p7_000573.t1;Name=Thela2p7_000573;Parent=Thela2p7_000573
scaffold00007	AUGUSTUS	CDS	3662	5863	7.1205958362	-	.	ID=Thela2p7_000573.t1.cds;Name=Thela2p7_000573;Parent=Thela2p7_000573.t1
scaffold00007	AUGUSTUS	CDS	5918	6424	5.86919409741	-	.	ID=Thela2p7_000573.t1.cds;Name=Thela2p7_000573;Parent=Thela2p7_000573.t1
scaffold00007	AUGUSTUS	gene	7255	8072	38508.5356971	-	.	Alias=pvr_scaffold00007_001346;ID=Thela2p7_000575;Name=Thela2p7_000575;depth=551;locus=L000494;status=Matches RNA-Seq data
scaffold00007	AUGUSTUS	mRNA	7255	8072	38508.5356971	-	.	ID=Thela2p7_000575.t1;Name=Thela2p7_000575;Parent=Thela2p7_000575
scaffold00007	AUGUSTUS	CDS	7255	7325	11.0753005487	-	.	ID=Thela2p7_000575.t1.cds;Name=Thela2p7_000575;Parent=Thela2p7_000575.t1
scaffold00007	AUGUSTUS	CDS	7388	7496	20.2380339076	-	.	ID=Thela2p7_000575.t1.cds;Name=Thela2p7_000575;Parent=Thela2p7_000575.t1
scaffold00007	AUGUSTUS	CDS	7551	7740	17.4273236864	-	.	ID=Thela2p7_000575.t1.cds;Name=Thela2p7_000575;Parent=Thela2p7_000575.t1
scaffold00007	AUGUSTUS	CDS	7798	7856	15.9957052381	-	.	ID=Thela2p7_000575.t1.cds;Name=Thela2p7_000575;Parent=Thela2p7_000575.t1
scaffold00007	AUGUSTUS	CDS	7908	7976	16.5156893487	-	.	ID=Thela2p7_000575.t1.cds;Name=Thela2p7_000575;Parent=Thela2p7_000575.t1
scaffold00007	AUGUSTUS	CDS	8031	8072	9.06794010828	-	.	ID=Thela2p7_000575.t1.cds;Name=Thela2p7_000575;Parent=Thela2p7_000575.t1
scaffold00007	AUGUSTUS	gene	9255	11975	3.84619625139	+	.	Alias=pvr_scaffold00007_001538;ID=Thela2p7_000578;Name=Thela2p7_000578;depth=619;locus=L000497;status=Matches RNA-Seq data
scaffold00007	AUGUSTUS	mRNA	9255	11975	3.84619625139	+	.	ID=Thela2p7_000578.t1;Name=Thela2p7_000578;Parent=Thela2p7_000578
scaffold00007	AUGUSTUS	CDS	9255	11975	3.84619625139	+	.	ID=Thela2p7_000578.t1.cds;Name=Thela2p7_000578;Parent=Thela2p7_000578.t1
scaffold00007	AUGUSTUS	gene	12658	15813	3.3307984791	+	.	Alias=pvr_scaffold00007_001994;ID=Thela2p7_000580;Name=Thela2p7_000580;depth=242;locus=L000499;status=Matches RNA-Seq data
scaffold00007	AUGUSTUS	mRNA	12658	15813	3.3307984791	+	.	ID=Thela2p7_000580.t1;Name=Thela2p7_000580;Parent=Thela2p7_000580
scaffold00007	AUGUSTUS	CDS	12658	15813	3.3307984791	+	.	ID=Thela2p7_000580.t1.cds;Name=Thela2p7_000580;Parent=Thela2p7_000580.t1
scaffold00007	AUGUSTUS	gene	16753	20101	591.670290756	+	.	Alias=pvr_scaffold00007_002520;ID=Thela2p7_000582;Name=Thela2p7_000582;depth=2990;locus=L000500;status=Matches RNA-Seq data
scaffold00007	AUGUSTUS	mRNA	16753	20101	591.670290756	+	.	ID=Thela2p7_000582.t1;Name=Thela2p7_000582;Parent=Thela2p7_000582
scaffold00007	AUGUSTUS	CDS	16753	16974	3.59902398569	+	.	ID=Thela2p7_000582.t1.cds;Name=Thela2p7_000582;Parent=Thela2p7_000582.t1
scaffold00007	AUGUSTUS	CDS	17047	19073	6.79083771798	+	.	ID=Thela2p7_000582.t1.cds;Name=Thela2p7_000582;Parent=Thela2p7_000582.t1
scaffold00007	AUGUSTUS	CDS	19128	19501	6.76726267404	+	.	ID=Thela2p7_000582.t1.cds;Name=Thela2p7_000582;Parent=Thela2p7_000582.t1
scaffold00007	AUGUSTUS	CDS	19557	20101	3.57732695963	+	.	ID=Thela2p7_000582.t1.cds;Name=Thela2p7_000582;Parent=Thela2p7_000582.t1
scaffold00007	AUGUSTUS	gene	21045	23046	136.463851524	-	.	Alias=pvr_scaffold00007_003170;ID=Thela2p7_000584;Name=Thela2p7_000584;depth=896;locus=L000502;status=Matches RNA-Seq data
scaffold00007	AUGUSTUS	mRNA	21045	23046	136.463851524	-	.	ID=Thela2p7_000584.t1;Name=Thela2p7_000584;Parent=Thela2p7_000584
scaffold00007	AUGUSTUS	CDS	21045	22444	8.53541198499	-	.	ID=Thela2p7_000584.t1.cds;Name=Thela2p7_000584;Parent=Thela2p7_000584.t1
scaffold00007	AUGUSTUS	CDS	22498	22830	16.2041965771	-	.	ID=Thela2p7_000584.t1.cds;Name=Thela2p7_000584;Parent=Thela2p7_000584.t1
scaffold00007	AUGUSTUS	CDS	22887	23046	8.87990137995	-	.	ID=Thela2p7_000584.t1.cds;Name=Thela2p7_000584;Parent=Thela2p7_000584.t1
scaffold00007	AUGUSTUS	gene	24621	26702	1243.24388102	-	.	Alias=pvr_scaffold00007_003708;ID=Thela2p7_000587;Name=Thela2p7_000587;depth=410;locus=L000505;status=Matches RNA-Seq data
scaffold00007	AUGUSTUS	mRNA	24621	26702	1243.24388102	-	.	ID=Thela2p7_000587.t1;Name=Thela2p7_000587;Parent=Thela2p7_000587
scaffold00007	AUGUSTUS	CDS	24621	24679	6.19503171183	-	.	ID=Thela2p7_000587.t1.cds;Name=Thela2p7_000587;Parent=Thela2p7_000587.t1
scaffold00007	AUGUSTUS	CDS	24742	25263	13.6773364145	-	.	ID=Thela2p7_000587.t1.cds;Name=Thela2p7_000587;Parent=Thela2p7_000587.t1
scaffold00007	AUGUSTUS	CDS	25326	25510	13.5969992064	-	.	ID=Thela2p7_000587.t1.cds;Name=Thela2p7_000587;Parent=Thela2p7_000587.t1
scaffold00007	AUGUSTUS	CDS	25569	26197	14.7685137561	-	.	ID=Thela2p7_000587.t1.cds;Name=Thela2p7_000587;Parent=Thela2p7_000587.t1
scaffold00007	AUGUSTUS	CDS	26268	26702	5.91856500891	-	.	ID=Thela2p7_000587.t1.cds;Name=Thela2p7_000587;Parent=Thela2p7_000587.t1
scaffold00007	AUGUSTUS	gene	27164	29106	31.8832350663	+	.	Alias=pvr_scaffold00007_004046;ID=Thela2p7_000588;Name=Thela2p7_000588;depth=245;locus=L000506;status=Matches RNA-Seq data
scaffold00007	AUGUSTUS	mRNA	27164	29106	31.8832350663	+	.	ID=Thela2p7_000588.t1;Name=Thela2p7_000588;Parent=Thela2p7_000588
scaffold00007	AUGUSTUS	CDS	27164	27308	9.69236798529	+	.	ID=Thela2p7_000588.t1.cds;Name=Thela2p7_000588;Parent=Thela2p7_000588.t1
scaffold00007	AUGUSTUS	CDS	27362	29106	9.86855898822	+	.	ID=Thela2p7_000588.t1.cds;Name=Thela2p7_000588;Parent=Thela2p7_000588.t1
scaffold00007	AUGUSTUS	gene	29347	30322	27.0563978849	+	.	Alias=pvr_scaffold00007_004230;ID=Thela2p7_000589;Name=Thela2p7_000589;depth=216;locus=L000507;status=Matches RNA-Seq data
scaffold00007	AUGUSTUS	mRNA	29347	30322	27.0563978849	+	.	ID=Thela2p7_000589.t1;Name=Thela2p7_000589;Parent=Thela2p7_000589
scaffold00007	AUGUSTUS	CDS	29347	29613	9.11968958856	+	.	ID=Thela2p7_000589.t1.cds;Name=Thela2p7_000589;Parent=Thela2p7_000589.t1
scaffold00007	AUGUSTUS	CDS	29675	30322	8.9004338214	+	.	ID=Thela2p7_000589.t1.cds;Name=Thela2p7_000589;Parent=Thela2p7_000589.t1
scaffold00007	AUGUSTUS	gene	30415	31188	27.4296638846	-	.	Alias=pvr_scaffold00007_004374;ID=Thela2p7_000590;Name=Thela2p7_000590;depth=390;locus=L000508;status=Matches RNA-Seq data
scaffold00007	AUGUSTUS	mRNA	30415	31188	27.4296638846	-	.	ID=Thela2p7_000590.t1;Name=Thela2p7_000590;Parent=Thela2p7_000590
scaffold00007	AUGUSTUS	CDS	30415	31122	11.3522528806	-	.	ID=Thela2p7_000590.t1.cds;Name=Thela2p7_000590;Parent=Thela2p7_000590.t1
scaffold00007	AUGUSTUS	CDS	31177	31188	7.24869261804	-	.	ID=Thela2p7_000590.t1.cds;Name=Thela2p7_000590;Parent=Thela2p7_000590.t1
scaffold00007	AUGUSTUS	gene	31386	33373	1184.57921488	+	.	Alias=pvr_scaffold00007_004467;ID=Thela2p7_000591;Name=Thela2p7_000591;depth=207;locus=L000509;status=Matches RNA-Seq data
scaffold00007	AUGUSTUS	mRNA	31386	33373	1184.57921488	+	.	ID=Thela2p7_000591.t1;Name=Thela2p7_000591;Parent=Thela2p7_000591
scaffold00007	AUGUSTUS	CDS	31386	31557	9.55236065844	+	.	ID=Thela2p7_000591.t1.cds;Name=Thela2p7_000591;Parent=Thela2p7_000591.t1
scaffold00007	AUGUSTUS	CDS	31612	32074	19.2138242875	+	.	ID=Thela2p7_000591.t1.cds;Name=Thela2p7_000591;Parent=Thela2p7_000591.t1
scaffold00007	AUGUSTUS	CDS	32127	32217	18.8432214264	+	.	ID=Thela2p7_000591.t1.cds;Name=Thela2p7_000591;Parent=Thela2p7_000591.t1
scaffold00007	AUGUSTUS	CDS	32270	33373	9.24800795541	+	.	ID=Thela2p7_000591.t1.cds;Name=Thela2p7_000591;Parent=Thela2p7_000591.t1
scaffold00007	AUGUSTUS	gene	33756	37906	18.1927937921	+	.	Alias=pvr_scaffold00007_004724;ID=Thela2p7_000592;Name=Thela2p7_000592;depth=244;locus=L000510;status=Matches RNA-Seq data
scaffold00007	AUGUSTUS	mRNA	33756	37906	18.1927937921	+	.	ID=Thela2p7_000592.t1;Name=Thela2p7_000592;Parent=Thela2p7_000592
scaffold00007	AUGUSTUS	CDS	33756	33779	1.96396101212	+	.	ID=Thela2p7_000592.t1.cds;Name=Thela2p7_000592;Parent=Thela2p7_000592.t1
scaffold00007	AUGUSTUS	CDS	33829	34697	0.339965126241	+	.	ID=Thela2p7_000592.t1.cds;Name=Thela2p7_000592;Parent=Thela2p7_000592.t1;status=End mismatch
scaffold00007	AUGUSTUS	CDS	35546	36281	2.75093384895	+	.	ID=Thela2p7_000592.t1.cds;Name=Thela2p7_000592;Parent=Thela2p7_000592.t1
scaffold00007	AUGUSTUS	CDS	36506	36965	3.57941514772	+	.	ID=Thela2p7_000592.t1.cds;Name=Thela2p7_000592;Parent=Thela2p7_000592.t1
scaffold00007	AUGUSTUS	CDS	37014	37906	2.76719616356	+	.	ID=Thela2p7_000592.t1.cds;Name=Thela2p7_000592;Parent=Thela2p7_000592.t1
scaffold00007	AUGUSTUS	gene	38031	39219	1388.63301567	-	.	Alias=pvr_scaffold00007_005108;ID=Thela2p7_000593;Name=Thela2p7_000593;depth=221;locus=L000511;status=Matches RNA-Seq data
scaffold00007	AUGUSTUS	mRNA	38031	39219	1388.63301567	-	.	ID=Thela2p7_000593.t1;Name=Thela2p7_000593;Parent=Thela2p7_000593
scaffold00007	AUGUSTUS	CDS	38031	38132	9.95144037366	-	.	ID=Thela2p7_000593.t1.cds;Name=Thela2p7_000593;Parent=Thela2p7_000593.t1
scaffold00007	AUGUSTUS	CDS	38187	38842	19.2666312214	-	.	ID=Thela2p7_000593.t1.cds;Name=Thela2p7_000593;Parent=Thela2p7_000593.t1
scaffold00007	AUGUSTUS	CDS	38905	39119	20.0267014026	-	.	ID=Thela2p7_000593.t1.cds;Name=Thela2p7_000593;Parent=Thela2p7_000593.t1
scaffold00007	AUGUSTUS	CDS	39179	39219	9.76450199301	-	.	ID=Thela2p7_000593.t1.cds;Name=Thela2p7_000593;Parent=Thela2p7_000593.t1
scaffold00007	AUGUSTUS	gene	39846	42025	26.4913332205	-	.	Alias=pvr_scaffold00007_005251;ID=Thela2p7_000595;Name=Thela2p7_000595;depth=279;locus=L000513;status=Matches RNA-Seq data
scaffold00007	AUGUSTUS	mRNA	39846	42025	26.4913332205	-	.	ID=Thela2p7_000595.t1;Name=Thela2p7_000595;Parent=Thela2p7_000595
scaffold00007	AUGUSTUS	CDS	39846	40676	8.01668947014	-	.	ID=Thela2p7_000595.t1.cds;Name=Thela2p7_000595;Parent=Thela2p7_000595.t1
scaffold00007	AUGUSTUS	CDS	40724	42025	9.91356843213	-	.	ID=Thela2p7_000595.t1.cds;Name=Thela2p7_000595;Parent=Thela2p7_000595.t1
scaffold00007	AUGUSTUS	gene	42219	43499	19.0613902166	+	.	Alias=pvr_scaffold00007_005581;ID=Thela2p7_000596;Name=Thela2p7_000596;depth=237;locus=L000514;status=Matches RNA-Seq data
scaffold00007	AUGUSTUS	mRNA	42219	43499	19.0613902166	+	.	ID=Thela2p7_000596.t1;Name=Thela2p7_000596;Parent=Thela2p7_000596
scaffold00007	AUGUSTUS	CDS	42219	42273	6.3521410857	+	.	ID=Thela2p7_000596.t1.cds;Name=Thela2p7_000596;Parent=Thela2p7_000596.t1
scaffold00007	AUGUSTUS	CDS	42331	43499	9.00234580407	+	.	ID=Thela2p7_000596.t1.cds;Name=Thela2p7_000596;Parent=Thela2p7_000596.t1
scaffold00007	AUGUSTUS	gene	46289	47028	41.098740601	+	.	Alias=pvr_scaffold00007_005965;ID=Thela2p7_000601;Name=Thela2p7_000601;depth=190;locus=L000519;status=Matches RNA-Seq data
scaffold00007	AUGUSTUS	mRNA	46289	47028	41.098740601	+	.	ID=Thela2p7_000601.t1;Name=Thela2p7_000601;Parent=Thela2p7_000601
scaffold00007	AUGUSTUS	CDS	46289	46305	5.22690130176	+	.	ID=Thela2p7_000601.t1.cds;Name=Thela2p7_000601;Parent=Thela2p7_000601.t1
scaffold00007	AUGUSTUS	CDS	46367	46630	7.64457757122	+	.	ID=Thela2p7_000601.t1.cds;Name=Thela2p7_000601;Parent=Thela2p7_000601.t1
scaffold00007	AUGUSTUS	CDS	46692	47028	4.11425034104	+	.	ID=Thela2p7_000601.t1.cds;Name=Thela2p7_000601;Parent=Thela2p7_000601.t1
scaffold00007	AUGUSTUS	gene	47454	48215	26.2151195928	+	.	Alias=pvr_scaffold00007_006179;ID=Thela2p7_000602;Name=Thela2p7_000602;depth=1499;locus=L000519;status=Matches RNA-Seq data
scaffold00007	AUGUSTUS	mRNA	47454	48215	26.2151195928	+	.	ID=Thela2p7_000602.t1;Name=Thela2p7_000602;Parent=Thela2p7_000602
scaffold00007	AUGUSTUS	CDS	47454	47459	3.94885779666	+	.	ID=Thela2p7_000602.t1.cds;Name=Thela2p7_000602;Parent=Thela2p7_000602.t1
scaffold00007	AUGUSTUS	CDS	47534	47654	6.57757709448	+	.	ID=Thela2p7_000602.t1.cds;Name=Thela2p7_000602;Parent=Thela2p7_000602.t1
scaffold00007	AUGUSTUS	CDS	47803	48215	4.03714541842	+	.	ID=Thela2p7_000602.t1.cds;Name=Thela2p7_000602;Parent=Thela2p7_000602.t1
scaffold00007	AUGUSTUS	gene	49310	49795	1.0	+	.	Alias=pvr_scaffold00007_006376;ID=Thela2p7_000604;Name=Thela2p7_000604;depth=208;locus=L000520;status=Matches RNA-Seq data
scaffold00007	AUGUSTUS	mRNA	49310	49795	1.0	+	.	ID=Thela2p7_000604.t1;Name=Thela2p7_000604;Parent=Thela2p7_000604
scaffold00007	AUGUSTUS	CDS	49310	49795	1.0	+	.	ID=Thela2p7_000604.t1.cds;Name=Thela2p7_000604;Parent=Thela2p7_000604.t1
scaffold00007	AUGUSTUS	gene	49937	50955	203.716767795	+	.	Alias=pvr_scaffold00007_006404;ID=Thela2p7_000605;Name=Thela2p7_000605;depth=450;locus=L000520;status=Matches RNA-Seq data
scaffold00007	AUGUSTUS	mRNA	49937	50955	203.716767795	+	.	ID=Thela2p7_000605.t1;Name=Thela2p7_000605;Parent=Thela2p7_000605
scaffold00007	AUGUSTUS	CDS	49937	50061	2.27305355879	+	.	ID=Thela2p7_000605.t1.cds;Name=Thela2p7_000605;Parent=Thela2p7_000605.t1
scaffold00007	AUGUSTUS	CDS	50121	50298	2.90232945177	+	.	ID=Thela2p7_000605.t1.cds;Name=Thela2p7_000605;Parent=Thela2p7_000605.t1
scaffold00007	AUGUSTUS	CDS	50348	50431	3.01816589754	+	.	ID=Thela2p7_000605.t1.cds;Name=Thela2p7_000605;Parent=Thela2p7_000605.t1
scaffold00007	AUGUSTUS	CDS	50496	50844	3.76501991803	+	.	ID=Thela2p7_000605.t1.cds;Name=Thela2p7_000605;Parent=Thela2p7_000605.t1
scaffold00007	AUGUSTUS	CDS	50894	50955	2.71744031021	+	.	ID=Thela2p7_000605.t1.cds;Name=Thela2p7_000605;Parent=Thela2p7_000605.t1
scaffold00007	AUGUSTUS	gene	50989	52041	20.6698564593	-	.	Alias=pvr_scaffold00007_006482;ID=Thela2p7_000606;Name=Thela2p7_000606;depth=120;locus=L000521;status=Matches RNA-Seq data
scaffold00007	AUGUSTUS	mRNA	50989	52041	20.6698564593	-	.	ID=Thela2p7_000606.t1;Name=Thela2p7_000606;Parent=Thela2p7_000606
scaffold00007	AUGUSTUS	CDS	50989	51754	4.76831648544	-	.	ID=Thela2p7_000606.t1.cds;Name=Thela2p7_000606;Parent=Thela2p7_000606.t1
scaffold00007	AUGUSTUS	CDS	51820	51932	7.87461550668	-	.	ID=Thela2p7_000606.t1.cds;Name=Thela2p7_000606;Parent=Thela2p7_000606.t1
scaffold00007	AUGUSTUS	CDS	51985	52041	4.95433694307	-	.	ID=Thela2p7_000606.t1.cds;Name=Thela2p7_000606;Parent=Thela2p7_000606.t1
scaffold00007	AUGUSTUS	gene	52323	52775	37.5501099753	+	.	Alias=pvr_scaffold00007_006621;ID=Thela2p7_000607;Name=Thela2p7_000607;depth=426;locus=L000522;status=Matches RNA-Seq data
scaffold00007	AUGUSTUS	mRNA	52323	52775	37.5501099753	+	.	ID=Thela2p7_000607.t1;Name=Thela2p7_000607;Parent=Thela2p7_000607
scaffold00007	AUGUSTUS	CDS	52323	52329	5.658203529	+	.	ID=Thela2p7_000607.t1.cds;Name=Thela2p7_000607;Parent=Thela2p7_000607.t1
scaffold00007	AUGUSTUS	CDS	52379	52681	10.6136859727	+	.	ID=Thela2p7_000607.t1.cds;Name=Thela2p7_000607;Parent=Thela2p7_000607.t1
scaffold00007	AUGUSTUS	CDS	52735	52775	5.62741473594	+	.	ID=Thela2p7_000607.t1.cds;Name=Thela2p7_000607;Parent=Thela2p7_000607.t1
scaffold00007	AUGUSTUS	gene	52934	54523	1005.74561299	-	.	Alias=pvr_scaffold00007_006688;ID=Thela2p7_000608;Name=Thela2p7_000608;depth=725;locus=L000523;status=Matches RNA-Seq data
scaffold00007	AUGUSTUS	mRNA	52934	54523	1005.74561299	-	.	ID=Thela2p7_000608.t1;Name=Thela2p7_000608;Parent=Thela2p7_000608
scaffold00007	AUGUSTUS	CDS	52934	54022	6.82472467462	-	.	ID=Thela2p7_000608.t1.cds;Name=Thela2p7_000608;Parent=Thela2p7_000608.t1
scaffold00007	AUGUSTUS	CDS	54074	54145	13.0588411438	-	.	ID=Thela2p7_000608.t1.cds;Name=Thela2p7_000608;Parent=Thela2p7_000608.t1
scaffold00007	AUGUSTUS	CDS	54195	54298	13.1378099808	-	.	ID=Thela2p7_000608.t1.cds;Name=Thela2p7_000608;Parent=Thela2p7_000608.t1
scaffold00007	AUGUSTUS	CDS	54361	54523	6.87171886298	-	.	ID=Thela2p7_000608.t1.cds;Name=Thela2p7_000608;Parent=Thela2p7_000608.t1
scaffold00007	AUGUSTUS	gene	55292	56734	5.19334719336	+	.	Alias=pvr_scaffold00007_006926;ID=Thela2p7_000609;Name=Thela2p7_000609;depth=335;locus=L000524;status=Matches RNA-Seq data
scaffold00007	AUGUSTUS	mRNA	55292	56734	5.19334719336	+	.	ID=Thela2p7_000609.t1;Name=Thela2p7_000609;Parent=Thela2p7_000609
scaffold00007	AUGUSTUS	CDS	55292	56734	5.19334719336	+	.	ID=Thela2p7_000609.t1.cds;Name=Thela2p7_000609;Parent=Thela2p7_000609.t1
scaffold00007	AUGUSTUS	gene	56864	57847	4.49847560976	-	.	Alias=pvr_scaffold00007_007214;ID=Thela2p7_000610;Name=Thela2p7_000610;depth=353;locus=L000525;status=Matches RNA-Seq data
scaffold00007	AUGUSTUS	mRNA	56864	57847	4.49847560976	-	.	ID=Thela2p7_000610.t1;Name=Thela2p7_000610;Parent=Thela2p7_000610
scaffold00007	AUGUSTUS	CDS	56864	57847	4.49847560976	-	.	ID=Thela2p7_000610.t1.cds;Name=Thela2p7_000610;Parent=Thela2p7_000610.t1
scaffold00007	AUGUSTUS	gene	58182	59559	34.2039387279	+	.	Alias=pvr_scaffold00007_007339;ID=Thela2p7_000611;Name=Thela2p7_000611;depth=398;locus=L000526;status=Matches RNA-Seq data
scaffold00007	AUGUSTUS	mRNA	58182	59559	34.2039387279	+	.	ID=Thela2p7_000611.t1;Name=Thela2p7_000611;Parent=Thela2p7_000611
scaffold00007	AUGUSTUS	CDS	58182	58505	10.3743287649	+	.	ID=Thela2p7_000611.t1.cds;Name=Thela2p7_000611;Parent=Thela2p7_000611.t1
scaffold00007	AUGUSTUS	CDS	58558	59559	9.89093545314	+	.	ID=Thela2p7_000611.t1.cds;Name=Thela2p7_000611;Parent=Thela2p7_000611.t1
scaffold00007	AUGUSTUS	gene	59778	60088	11.4980988593	-	.	Alias=pvr_scaffold00007_007509;ID=Thela2p7_000612;Name=Thela2p7_000612;depth=412;locus=L000527;status=Matches RNA-Seq data
scaffold00007	AUGUSTUS	mRNA	59778	60088	11.4980988593	-	.	ID=Thela2p7_000612.t1;Name=Thela2p7_000612;Parent=Thela2p7_000612
scaffold00007	AUGUSTUS	CDS	59778	59802	5.87318453463	-	.	ID=Thela2p7_000612.t1.cds;Name=Thela2p7_000612;Parent=Thela2p7_000612.t1
scaffold00007	AUGUSTUS	CDS	59874	60088	5.87318453463	-	.	ID=Thela2p7_000612.t1.cds;Name=Thela2p7_000612;Parent=Thela2p7_000612.t1
scaffold00007	AUGUSTUS	gene	60657	62515	31.400624634	-	.	Alias=pvr_scaffold00007_007617;ID=Thela2p7_000613;Name=Thela2p7_000613;depth=265;locus=L000528;status=Matches RNA-Seq data
scaffold00007	AUGUSTUS	mRNA	60657	62515	31.400624634	-	.	ID=Thela2p7_000613.t1;Name=Thela2p7_000613;Parent=Thela2p7_000613
scaffold00007	AUGUSTUS	CDS	60657	62348	10.221027542	-	.	ID=Thela2p7_000613.t1.cds;Name=Thela2p7_000613;Parent=Thela2p7_000613.t1
scaffold00007	AUGUSTUS	CDS	62414	62515	9.21647784576	-	.	ID=Thela2p7_000613.t1.cds;Name=Thela2p7_000613;Parent=Thela2p7_000613.t1
scaffold00007	AUGUSTUS	gene	63313	64479	22.7473309496	-	.	Alias=pvr_scaffold00007_007925;ID=Thela2p7_000614;Name=Thela2p7_000614;depth=337;locus=L000529;status=Matches RNA-Seq data
scaffold00007	AUGUSTUS	mRNA	63313	64479	22.7473309496	-	.	ID=Thela2p7_000614.t1;Name=Thela2p7_000614;Parent=Thela2p7_000614
scaffold00007	AUGUSTUS	CDS	63313	63838	7.3246583226	-	.	ID=Thela2p7_000614.t1.cds;Name=Thela2p7_000614;Parent=Thela2p7_000614.t1
scaffold00007	AUGUSTUS	CDS	63887	64479	6.21116506676	-	.	ID=Thela2p7_000614.t1.cds;Name=Thela2p7_000614;Parent=Thela2p7_000614.t1
scaffold00007	fixgff	gene	64879	65542	21.3203743314	+	.	Alias=gm_000330;ID=Thela2p7_000615;Name=Thela2p7_000615;depth=302;locus=L000530;status=Matches RNA-Seq data
scaffold00007	fixgff	mRNA	64879	65542	21.3203743314	+	.	ID=Thela2p7_000615.t1;Name=Thela2p7_000615;Parent=Thela2p7_000615
scaffold00007	GeneMark.hmm	CDS	64879	64951	6.55977429314	+	0	ID=Thela2p7_000615.t1.cds;Name=Thela2p7_000615;Parent=Thela2p7_000615.t1;gene_id=330_g;transcript_id=330_t
scaffold00007	GeneMark.hmm	CDS	65025	65542	6.50033777954	+	1	ID=Thela2p7_000615.t1.cds;Name=Thela2p7_000615;Parent=Thela2p7_000615.t1;gene_id=330_g;transcript_id=330_t
scaffold00007	AUGUSTUS	gene	65982	68616	229.124307446	+	.	Alias=pvr_scaffold00007_008201;ID=Thela2p7_000616;Name=Thela2p7_000616;depth=593;locus=L000531;status=Matches RNA-Seq data
scaffold00007	AUGUSTUS	mRNA	65982	68616	229.124307446	+	.	ID=Thela2p7_000616.t1;Name=Thela2p7_000616;Parent=Thela2p7_000616
scaffold00007	AUGUSTUS	CDS	65982	66063	10.2101058864	+	.	ID=Thela2p7_000616.t1.cds;Name=Thela2p7_000616;Parent=Thela2p7_000616.t1
scaffold00007	AUGUSTUS	CDS	66135	68099	19.8207453656	+	.	ID=Thela2p7_000616.t1.cds;Name=Thela2p7_000616;Parent=Thela2p7_000616.t1
scaffold00007	AUGUSTUS	CDS	68150	68616	10.1897480629	+	.	ID=Thela2p7_000616.t1.cds;Name=Thela2p7_000616;Parent=Thela2p7_000616.t1
scaffold00007	AUGUSTUS	gene	68877	70493	15.7791740233	-	.	Alias=pvr_scaffold00007_008485;ID=Thela2p7_000617;Name=Thela2p7_000617;depth=508;locus=L000532;status=Matches RNA-Seq data
scaffold00007	AUGUSTUS	mRNA	68877	70493	15.7791740233	-	.	ID=Thela2p7_000617.t1;Name=Thela2p7_000617;Parent=Thela2p7_000617
scaffold00007	AUGUSTUS	CDS	68877	70339	8.42844229851	-	.	ID=Thela2p7_000617.t1.cds;Name=Thela2p7_000617;Parent=Thela2p7_000617.t1
scaffold00007	AUGUSTUS	CDS	70394	70493	5.61640222395	-	.	ID=Thela2p7_000617.t1.cds;Name=Thela2p7_000617;Parent=Thela2p7_000617.t1
scaffold00007	AUGUSTUS	gene	71085	73162	1630.69267868	+	.	Alias=pvr_scaffold00007_008696;ID=Thela2p7_000618;Name=Thela2p7_000618;depth=611;locus=L000533;status=Matches RNA-Seq data
scaffold00007	AUGUSTUS	mRNA	71085	73162	1630.69267868	+	.	ID=Thela2p7_000618.t1;Name=Thela2p7_000618;Parent=Thela2p7_000618
scaffold00007	AUGUSTUS	CDS	71085	71683	10.1150825414	+	.	ID=Thela2p7_000618.t1.cds;Name=Thela2p7_000618;Parent=Thela2p7_000618.t1
scaffold00007	AUGUSTUS	CDS	71742	72245	20.0028101248	+	.	ID=Thela2p7_000618.t1.cds;Name=Thela2p7_000618;Parent=Thela2p7_000618.t1
scaffold00007	AUGUSTUS	CDS	72305	72781	20.5529969722	+	.	ID=Thela2p7_000618.t1.cds;Name=Thela2p7_000618;Parent=Thela2p7_000618.t1
scaffold00007	AUGUSTUS	CDS	72850	73162	10.5876672482	+	.	ID=Thela2p7_000618.t1.cds;Name=Thela2p7_000618;Parent=Thela2p7_000618.t1
scaffold00007	AUGUSTUS	gene	73769	75226	5.30555555556	-	.	Alias=pvr_scaffold00007_008990;ID=Thela2p7_000620;Name=Thela2p7_000620;depth=518;locus=L000535;status=Matches RNA-Seq data
scaffold00007	AUGUSTUS	mRNA	73769	75226	5.30555555556	-	.	ID=Thela2p7_000620.t1;Name=Thela2p7_000620;Parent=Thela2p7_000620
scaffold00007	AUGUSTUS	CDS	73769	75226	5.30555555556	-	.	ID=Thela2p7_000620.t1.cds;Name=Thela2p7_000620;Parent=Thela2p7_000620.t1
scaffold00007	AUGUSTUS	gene	76281	77315	36.0188977278	+	.	Alias=pvr_scaffold00007_009269;ID=Thela2p7_000621;Name=Thela2p7_000621;depth=172;locus=L000536;status=Matches RNA-Seq data
scaffold00007	AUGUSTUS	mRNA	76281	77315	36.0188977278	+	.	ID=Thela2p7_000621.t1;Name=Thela2p7_000621;Parent=Thela2p7_000621
scaffold00007	AUGUSTUS	CDS	76281	76688	10.4325413521	+	.	ID=Thela2p7_000621.t1.cds;Name=Thela2p7_000621;Parent=Thela2p7_000621.t1
scaffold00007	AUGUSTUS	CDS	76740	77315	10.3576577879	+	.	ID=Thela2p7_000621.t1.cds;Name=Thela2p7_000621;Parent=Thela2p7_000621.t1
scaffold00007	AUGUSTUS	gene	79477	81423	38.0532959328	-	.	Alias=pvr_scaffold00007_009539;ID=Thela2p7_000623;Name=Thela2p7_000623;depth=100;locus=L000538;status=Matches RNA-Seq data
scaffold00007	AUGUSTUS	mRNA	79477	81423	38.0532959328	-	.	ID=Thela2p7_000623.t1;Name=Thela2p7_000623;Parent=Thela2p7_000623
scaffold00007	AUGUSTUS	CDS	79477	80831	5.87778760221	-	.	ID=Thela2p7_000623.t1.cds;Name=Thela2p7_000623;Parent=Thela2p7_000623.t1
scaffold00007	AUGUSTUS	CDS	80893	81260	10.6845630607	-	.	ID=Thela2p7_000623.t1.cds;Name=Thela2p7_000623;Parent=Thela2p7_000623.t1
scaffold00007	AUGUSTUS	CDS	81374	81423	5.45335955487	-	.	ID=Thela2p7_000623.t1.cds;Name=Thela2p7_000623;Parent=Thela2p7_000623.t1
scaffold00007	AUGUSTUS	gene	82530	83347	14.8601263118	-	.	Alias=pvr_scaffold00007_009975;ID=Thela2p7_000624;Name=Thela2p7_000624;depth=383;locus=L000539;status=Matches RNA-Seq data
scaffold00007	AUGUSTUS	mRNA	82530	83347	14.8601263118	-	.	ID=Thela2p7_000624.t1;Name=Thela2p7_000624;Parent=Thela2p7_000624
scaffold00007	AUGUSTUS	CDS	82530	83000	6.27467649423	-	.	ID=Thela2p7_000624.t1.cds;Name=Thela2p7_000624;Parent=Thela2p7_000624.t1
scaffold00007	AUGUSTUS	CDS	83066	83347	7.10480914458	-	.	ID=Thela2p7_000624.t1.cds;Name=Thela2p7_000624;Parent=Thela2p7_000624.t1
scaffold00007	AUGUSTUS	gene	85061	86912	7553.20764318	-	.	Alias=pvr_scaffold00007_010337;ID=Thela2p7_000626;Name=Thela2p7_000626;depth=258;locus=L000541;status=Matches RNA-Seq data
scaffold00007	AUGUSTUS	mRNA	85061	86912	7553.20764318	-	.	ID=Thela2p7_000626.t1;Name=Thela2p7_000626;Parent=Thela2p7_000626
scaffold00007	AUGUSTUS	CDS	85061	85182	8.97163737663	-	.	ID=Thela2p7_000626.t1.cds;Name=Thela2p7_000626;Parent=Thela2p7_000626.t1
scaffold00007	AUGUSTUS	CDS	85239	85379	18.848594065	-	.	ID=Thela2p7_000626.t1.cds;Name=Thela2p7_000626;Parent=Thela2p7_000626.t1
scaffold00007	AUGUSTUS	CDS	85435	86091	19.1963388748	-	.	ID=Thela2p7_000626.t1.cds;Name=Thela2p7_000626;Parent=Thela2p7_000626.t1
scaffold00007	AUGUSTUS	CDS	86149	86560	19.4277356447	-	.	ID=Thela2p7_000626.t1.cds;Name=Thela2p7_000626;Parent=Thela2p7_000626.t1
scaffold00007	AUGUSTUS	CDS	86619	86912	9.70119371229	-	.	ID=Thela2p7_000626.t1.cds;Name=Thela2p7_000626;Parent=Thela2p7_000626.t1
scaffold00007	AUGUSTUS	gene	87674	89038	4.15604395605	-	.	Alias=pvr_scaffold00007_010658;ID=Thela2p7_000628;Name=Thela2p7_000628;depth=581;locus=L000543;status=Matches RNA-Seq data
scaffold00007	AUGUSTUS	mRNA	87674	89038	4.15604395605	-	.	ID=Thela2p7_000628.t1;Name=Thela2p7_000628;Parent=Thela2p7_000628
scaffold00007	AUGUSTUS	CDS	87674	89038	4.15604395605	-	.	ID=Thela2p7_000628.t1.cds;Name=Thela2p7_000628;Parent=Thela2p7_000628.t1
scaffold00007	AUGUSTUS	gene	89545	91172	1047.33126553	+	.	Alias=pvr_scaffold00007_010936;ID=Thela2p7_000629;Name=Thela2p7_000629;depth=624;locus=L000544;status=Matches RNA-Seq data
scaffold00007	AUGUSTUS	mRNA	89545	91172	1047.33126553	+	.	ID=Thela2p7_000629.t1;Name=Thela2p7_000629;Parent=Thela2p7_000629
scaffold00007	AUGUSTUS	CDS	89545	89670	9.30247775049	+	.	ID=Thela2p7_000629.t1.cds;Name=Thela2p7_000629;Parent=Thela2p7_000629.t1
scaffold00007	AUGUSTUS	CDS	89724	89827	19.7026513125	+	.	ID=Thela2p7_000629.t1.cds;Name=Thela2p7_000629;Parent=Thela2p7_000629.t1
scaffold00007	AUGUSTUS	CDS	89881	90931	19.4025351819	+	.	ID=Thela2p7_000629.t1.cds;Name=Thela2p7_000629;Parent=Thela2p7_000629.t1
scaffold00007	AUGUSTUS	CDS	90990	91172	7.95181086315	+	.	ID=Thela2p7_000629.t1.cds;Name=Thela2p7_000629;Parent=Thela2p7_000629.t1
scaffold00007	AUGUSTUS	gene	93450	94877	10586.6750067	+	.	Alias=pvr_scaffold00007_011395;ID=Thela2p7_000631;Name=Thela2p7_000631;depth=597;locus=L000546;status=Matches RNA-Seq data
scaffold00007	AUGUSTUS	mRNA	93450	94877	10586.6750067	+	.	ID=Thela2p7_000631.t1;Name=Thela2p7_000631;Parent=Thela2p7_000631
scaffold00007	AUGUSTUS	CDS	93450	93669	11.452240118	+	.	ID=Thela2p7_000631.t1.cds;Name=Thela2p7_000631;Parent=Thela2p7_000631.t1
scaffold00007	AUGUSTUS	CDS	93747	94219	22.4861988881	+	.	ID=Thela2p7_000631.t1.cds;Name=Thela2p7_000631;Parent=Thela2p7_000631.t1
scaffold00007	AUGUSTUS	CDS	94276	94300	22.1047052776	+	.	ID=Thela2p7_000631.t1.cds;Name=Thela2p7_000631;Parent=Thela2p7_000631.t1
scaffold00007	AUGUSTUS	CDS	94354	94470	21.3638784415	+	.	ID=Thela2p7_000631.t1.cds;Name=Thela2p7_000631;Parent=Thela2p7_000631.t1
[truncated: 36,298 more rows]
