# Supplementary material for: SnowyOwl: accurate prediction of fungal genes by using RNA-Seq and homology information to select among ab initio models
Source: BMC Bioinformatics. 2014 Jul 1;15:229. doi: 10.1186/1471-2105-15-229 (PMC4084796; doi:10.1186/1471-2105-15-229)
Supplement: Additional file 9 — Phach accepted models. SnowyOwl accepted models from Phanerochaete chrysosporium. [file 1471-2105-15-229-S9.zip]

Archive with 1 entries (1 files):
- 1673383000105765_add9.gff3
