# Supplementary material for: SnowyOwl: accurate prediction of fungal genes by using RNA-Seq and homology information to select among ab initio models
Source: BMC Bioinformatics. 2014 Jul 1;15:229. doi: 10.1186/1471-2105-15-229 (PMC4084796; doi:10.1186/1471-2105-15-229)
Supplement: Additional file 9 — Phach accepted models. SnowyOwl accepted models from Phanerochaete chrysosporium. [file 1471-2105-15-229-S9.zip › 1673383000105765_add9.gff3]

##gff-version 3
scaffold_1	fixgff	gene	1339	3267	0.863608087092	+	.	Alias=gm_000001;ID=Phach2p7_000001;Name=Phach2p7_000001;depth=0;locus=L000001;status=Low expression
scaffold_1	fixgff	mRNA	1339	3267	0.863608087092	+	.	ID=Phach2p7_000001.t1;Name=Phach2p7_000001;Parent=Phach2p7_000001
scaffold_1	GeneMark.hmm	CDS	1339	3267	1.43934681182	+	0	ID=Phach2p7_000001.t1.cds;Name=Phach2p7_000001;Parent=Phach2p7_000001.t1;gene_id=1_g;transcript_id=1_t
scaffold_1	AUGUSTUS	gene	6079	10833	2.06340052884	-	.	Alias=pvr_scaffold_1_002851;ID=Phach2p7_000002;Name=Phach2p7_000002;depth=0;locus=L000002;status=Low expression
scaffold_1	AUGUSTUS	mRNA	6079	10833	2.06340052884	-	.	ID=Phach2p7_000002.t1;Name=Phach2p7_000002;Parent=Phach2p7_000002
scaffold_1	AUGUSTUS	CDS	6079	7782	1.0	-	.	ID=Phach2p7_000002.t1.cds;Name=Phach2p7_000002;Parent=Phach2p7_000002.t1
scaffold_1	AUGUSTUS	CDS	7893	8248	1.0	-	.	ID=Phach2p7_000002.t1.cds;Name=Phach2p7_000002;Parent=Phach2p7_000002.t1
scaffold_1	AUGUSTUS	CDS	8382	9008	1.21029466843	-	.	ID=Phach2p7_000002.t1.cds;Name=Phach2p7_000002;Parent=Phach2p7_000002.t1
scaffold_1	AUGUSTUS	CDS	9069	9092	1.69191311004	-	.	ID=Phach2p7_000002.t1.cds;Name=Phach2p7_000002;Parent=Phach2p7_000002.t1
scaffold_1	AUGUSTUS	CDS	9630	10833	1.67943465802	-	.	ID=Phach2p7_000002.t1.cds;Name=Phach2p7_000002;Parent=Phach2p7_000002.t1
scaffold_1	fixgff	gene	11261	12947	0.6	-	.	Alias=gm_000005;ID=Phach2p7_000003;Name=Phach2p7_000003;depth=1;locus=L000003;status=Low expression
scaffold_1	fixgff	mRNA	11261	12947	0.6	-	.	ID=Phach2p7_000003.t1;Name=Phach2p7_000003;Parent=Phach2p7_000003
scaffold_1	GeneMark.hmm	CDS	11261	11949	1.0	-	1	ID=Phach2p7_000003.t1.cds;Name=Phach2p7_000003;Parent=Phach2p7_000003.t1;gene_id=5_g;transcript_id=5_t
scaffold_1	GeneMark.hmm	CDS	12854	12947	1.0	-	0	ID=Phach2p7_000003.t1.cds;Name=Phach2p7_000003;Parent=Phach2p7_000003.t1;gene_id=5_g;transcript_id=5_t
scaffold_1	fixgff	gene	13976	15651	0.6	+	.	Alias=gm_000006;ID=Phach2p7_000004;Name=Phach2p7_000004;depth=0;locus=L000004;status=Low expression
scaffold_1	fixgff	mRNA	13976	15651	0.6	+	.	ID=Phach2p7_000004.t1;Name=Phach2p7_000004;Parent=Phach2p7_000004
scaffold_1	GeneMark.hmm	CDS	13976	14249	1.0	+	0	ID=Phach2p7_000004.t1.cds;Name=Phach2p7_000004;Parent=Phach2p7_000004.t1;gene_id=6_g;transcript_id=6_t
scaffold_1	GeneMark.hmm	CDS	14306	14416	1.0	+	1	ID=Phach2p7_000004.t1.cds;Name=Phach2p7_000004;Parent=Phach2p7_000004.t1;gene_id=6_g;transcript_id=6_t
scaffold_1	GeneMark.hmm	CDS	14909	15009	1.0	+	1	ID=Phach2p7_000004.t1.cds;Name=Phach2p7_000004;Parent=Phach2p7_000004.t1;gene_id=6_g;transcript_id=6_t
scaffold_1	GeneMark.hmm	CDS	15070	15651	1.0	+	0	ID=Phach2p7_000004.t1.cds;Name=Phach2p7_000004;Parent=Phach2p7_000004.t1;gene_id=6_g;transcript_id=6_t
scaffold_1	AUGUSTUS	gene	16111	18242	474.090666134	+	.	Alias=pvr_scaffold_1_005195;ID=Phach2p7_000005;Name=Phach2p7_000005;depth=1139;locus=L000005;status=Matches RNA-Seq data
scaffold_1	AUGUSTUS	mRNA	16111	18242	474.090666134	+	.	ID=Phach2p7_000005.t1;Name=Phach2p7_000005;Parent=Phach2p7_000005
scaffold_1	AUGUSTUS	CDS	16111	16317	3.93407207318	+	.	ID=Phach2p7_000005.t1.cds;Name=Phach2p7_000005;Parent=Phach2p7_000005.t1
scaffold_1	AUGUSTUS	CDS	16367	16529	7.85267088822	+	.	ID=Phach2p7_000005.t1.cds;Name=Phach2p7_000005;Parent=Phach2p7_000005.t1
scaffold_1	AUGUSTUS	CDS	16584	16643	7.84993165914	+	.	ID=Phach2p7_000005.t1.cds;Name=Phach2p7_000005;Parent=Phach2p7_000005.t1
scaffold_1	AUGUSTUS	CDS	16700	17223	7.84256812322	+	.	ID=Phach2p7_000005.t1.cds;Name=Phach2p7_000005;Parent=Phach2p7_000005.t1
scaffold_1	AUGUSTUS	CDS	17289	18242	3.98838894502	+	.	ID=Phach2p7_000005.t1.cds;Name=Phach2p7_000005;Parent=Phach2p7_000005.t1
scaffold_1	AUGUSTUS	gene	18500	20561	1317.00967014	+	.	Alias=pvr_scaffold_1_005449;ID=Phach2p7_000006;Name=Phach2p7_000006;depth=1365;locus=L000006;status=Matches RNA-Seq data
scaffold_1	AUGUSTUS	mRNA	18500	20561	1317.00967014	+	.	ID=Phach2p7_000006.t1;Name=Phach2p7_000006;Parent=Phach2p7_000006
scaffold_1	AUGUSTUS	CDS	18500	18694	5.97955701042	+	.	ID=Phach2p7_000006.t1.cds;Name=Phach2p7_000006;Parent=Phach2p7_000006.t1
scaffold_1	AUGUSTUS	CDS	18756	18918	11.9312913061	+	.	ID=Phach2p7_000006.t1.cds;Name=Phach2p7_000006;Parent=Phach2p7_000006.t1
scaffold_1	AUGUSTUS	CDS	18974	19039	12.4316061971	+	.	ID=Phach2p7_000006.t1.cds;Name=Phach2p7_000006;Parent=Phach2p7_000006.t1
scaffold_1	AUGUSTUS	CDS	19092	19624	15.5196335345	+	.	ID=Phach2p7_000006.t1.cds;Name=Phach2p7_000006;Parent=Phach2p7_000006.t1
scaffold_1	AUGUSTUS	CDS	19683	20561	7.75012694451	+	.	ID=Phach2p7_000006.t1.cds;Name=Phach2p7_000006;Parent=Phach2p7_000006.t1
scaffold_1	AUGUSTUS	gene	21204	23330	454.681792728	-	.	Alias=pvr_scaffold_1_005708;ID=Phach2p7_000008;Name=Phach2p7_000008;depth=270;locus=L000008;status=Matches RNA-Seq data
scaffold_1	AUGUSTUS	mRNA	21204	23330	454.681792728	-	.	ID=Phach2p7_000008.t1;Name=Phach2p7_000008;Parent=Phach2p7_000008
scaffold_1	AUGUSTUS	CDS	21204	22151	3.93984619746	-	.	ID=Phach2p7_000008.t1.cds;Name=Phach2p7_000008;Parent=Phach2p7_000008.t1
scaffold_1	AUGUSTUS	CDS	22217	22737	7.84295703218	-	.	ID=Phach2p7_000008.t1.cds;Name=Phach2p7_000008;Parent=Phach2p7_000008.t1
scaffold_1	AUGUSTUS	CDS	22794	22859	7.94663370534	-	.	ID=Phach2p7_000008.t1.cds;Name=Phach2p7_000008;Parent=Phach2p7_000008.t1
scaffold_1	AUGUSTUS	CDS	22910	23072	7.68986896676	-	.	ID=Phach2p7_000008.t1.cds;Name=Phach2p7_000008;Parent=Phach2p7_000008.t1
scaffold_1	AUGUSTUS	CDS	23127	23330	3.85270988968	-	.	ID=Phach2p7_000008.t1.cds;Name=Phach2p7_000008;Parent=Phach2p7_000008.t1
scaffold_1	AUGUSTUS	gene	24392	24943	3.0	+	.	Alias=pvr_scaffold_1_006542;ID=Phach2p7_000010;Name=Phach2p7_000010;depth=13;locus=L000010;status=Matches RNA-Seq data
scaffold_1	AUGUSTUS	mRNA	24392	24943	3.0	+	.	ID=Phach2p7_000010.t1;Name=Phach2p7_000010;Parent=Phach2p7_000010
scaffold_1	AUGUSTUS	CDS	24392	24943	3.0	+	.	ID=Phach2p7_000010.t1.cds;Name=Phach2p7_000010;Parent=Phach2p7_000010.t1
scaffold_1	AUGUSTUS	gene	25188	26350	15.4919131519	+	.	Alias=pvr_scaffold_1_006626;ID=Phach2p7_000011;Name=Phach2p7_000011;depth=782;locus=L000011;status=Matches RNA-Seq data
scaffold_1	AUGUSTUS	mRNA	25188	26350	15.4919131519	+	.	ID=Phach2p7_000011.t1;Name=Phach2p7_000011;Parent=Phach2p7_000011
scaffold_1	AUGUSTUS	CDS	25188	25790	3.9593169204	+	.	ID=Phach2p7_000011.t1.cds;Name=Phach2p7_000011;Parent=Phach2p7_000011.t1
scaffold_1	AUGUSTUS	CDS	25844	26350	7.82554842834	+	.	ID=Phach2p7_000011.t1.cds;Name=Phach2p7_000011;Parent=Phach2p7_000011.t1
scaffold_1	AUGUSTUS	gene	27577	28884	2.0	+	.	Alias=pvr_scaffold_1_006978;ID=Phach2p7_000014;Name=Phach2p7_000014;depth=7832;locus=L000014;status=Matches RNA-Seq data
scaffold_1	AUGUSTUS	mRNA	27577	28884	2.0	+	.	ID=Phach2p7_000014.t1;Name=Phach2p7_000014;Parent=Phach2p7_000014
scaffold_1	AUGUSTUS	CDS	27577	28884	2.0	+	.	ID=Phach2p7_000014.t1.cds;Name=Phach2p7_000014;Parent=Phach2p7_000014.t1
scaffold_1	AUGUSTUS	gene	30843	36620	6079740.23406	+	.	Alias=pvr_scaffold_1_007539;ID=Phach2p7_000019;Name=Phach2p7_000019;depth=3358;locus=L000018;status=Matches RNA-Seq data
scaffold_1	AUGUSTUS	mRNA	30843	36620	6079740.23406	+	.	ID=Phach2p7_000019.t1;Name=Phach2p7_000019;Parent=Phach2p7_000019
scaffold_1	AUGUSTUS	CDS	30843	31132	7.00139116974	+	.	ID=Phach2p7_000019.t1.cds;Name=Phach2p7_000019;Parent=Phach2p7_000019.t1
scaffold_1	AUGUSTUS	CDS	32201	33154	15.8779876923	+	.	ID=Phach2p7_000019.t1.cds;Name=Phach2p7_000019;Parent=Phach2p7_000019.t1
scaffold_1	AUGUSTUS	CDS	33205	34379	18.6888275336	+	.	ID=Phach2p7_000019.t1.cds;Name=Phach2p7_000019;Parent=Phach2p7_000019.t1
scaffold_1	AUGUSTUS	CDS	34432	34665	19.4869445589	+	.	ID=Phach2p7_000019.t1.cds;Name=Phach2p7_000019;Parent=Phach2p7_000019.t1
scaffold_1	AUGUSTUS	CDS	34715	35271	19.6509003051	+	.	ID=Phach2p7_000019.t1.cds;Name=Phach2p7_000019;Parent=Phach2p7_000019.t1
scaffold_1	AUGUSTUS	CDS	35323	35471	19.648853665	+	.	ID=Phach2p7_000019.t1.cds;Name=Phach2p7_000019;Parent=Phach2p7_000019.t1
scaffold_1	AUGUSTUS	CDS	35530	35725	19.5205407696	+	.	ID=Phach2p7_000019.t1.cds;Name=Phach2p7_000019;Parent=Phach2p7_000019.t1
scaffold_1	AUGUSTUS	CDS	35776	35988	17.7601172768	+	.	ID=Phach2p7_000019.t1.cds;Name=Phach2p7_000019;Parent=Phach2p7_000019.t1
scaffold_1	AUGUSTUS	CDS	36039	36620	7.36024223634	+	.	ID=Phach2p7_000019.t1.cds;Name=Phach2p7_000019;Parent=Phach2p7_000019.t1
scaffold_1	AUGUSTUS	gene	37193	39644	1747.5049998	-	.	Alias=pvr_scaffold_1_009102;ID=Phach2p7_000021;Name=Phach2p7_000021;depth=188;locus=L000020;status=Matches RNA-Seq data
scaffold_1	AUGUSTUS	mRNA	37193	39644	1747.5049998	-	.	ID=Phach2p7_000021.t1;Name=Phach2p7_000021;Parent=Phach2p7_000021
scaffold_1	AUGUSTUS	CDS	37193	37813	7.02230573106	-	.	ID=Phach2p7_000021.t1.cds;Name=Phach2p7_000021;Parent=Phach2p7_000021.t1
scaffold_1	AUGUSTUS	CDS	37862	38019	14.9070733183	-	.	ID=Phach2p7_000021.t1.cds;Name=Phach2p7_000021;Parent=Phach2p7_000021.t1
scaffold_1	AUGUSTUS	CDS	38076	38826	15.0385495975	-	.	ID=Phach2p7_000021.t1.cds;Name=Phach2p7_000021;Parent=Phach2p7_000021.t1
scaffold_1	AUGUSTUS	CDS	38880	39035	15.0254019742	-	.	ID=Phach2p7_000021.t1.cds;Name=Phach2p7_000021;Parent=Phach2p7_000021.t1
scaffold_1	AUGUSTUS	CDS	39093	39644	5.98410593235	-	.	ID=Phach2p7_000021.t1.cds;Name=Phach2p7_000021;Parent=Phach2p7_000021.t1
scaffold_1	AUGUSTUS	gene	41198	42674	77374.6535352	-	.	Alias=pvr_scaffold_1_010519;ID=Phach2p7_000023;Name=Phach2p7_000023;depth=6367;locus=L000022;status=Matches RNA-Seq data
scaffold_1	AUGUSTUS	mRNA	41198	42674	77374.6535352	-	.	ID=Phach2p7_000023.t1;Name=Phach2p7_000023;Parent=Phach2p7_000023
scaffold_1	AUGUSTUS	CDS	41198	41216	2.80652856439	-	.	ID=Phach2p7_000023.t1.cds;Name=Phach2p7_000023;Parent=Phach2p7_000023.t1
scaffold_1	AUGUSTUS	CDS	41431	41454	5.58031986221	-	.	ID=Phach2p7_000023.t1.cds;Name=Phach2p7_000023;Parent=Phach2p7_000023.t1
scaffold_1	AUGUSTUS	CDS	41506	41629	6.29607835921	-	.	ID=Phach2p7_000023.t1.cds;Name=Phach2p7_000023;Parent=Phach2p7_000023.t1
scaffold_1	AUGUSTUS	CDS	41683	41809	6.2777169741	-	.	ID=Phach2p7_000023.t1.cds;Name=Phach2p7_000023;Parent=Phach2p7_000023.t1
scaffold_1	AUGUSTUS	CDS	41859	42251	6.30014423459	-	.	ID=Phach2p7_000023.t1.cds;Name=Phach2p7_000023;Parent=Phach2p7_000023.t1
scaffold_1	AUGUSTUS	CDS	42305	42440	6.30407886675	-	.	ID=Phach2p7_000023.t1.cds;Name=Phach2p7_000023;Parent=Phach2p7_000023.t1
scaffold_1	AUGUSTUS	CDS	42496	42674	3.14721324928	-	.	ID=Phach2p7_000023.t1.cds;Name=Phach2p7_000023;Parent=Phach2p7_000023.t1
scaffold_1	AUGUSTUS	gene	43300	44476	14973.6071779	-	.	Alias=pvr_scaffold_1_011240;ID=Phach2p7_000025;Name=Phach2p7_000025;depth=9266;locus=L000024;status=Matches RNA-Seq data
scaffold_1	AUGUSTUS	mRNA	43300	44476	14973.6071779	-	.	ID=Phach2p7_000025.t1;Name=Phach2p7_000025;Parent=Phach2p7_000025
scaffold_1	AUGUSTUS	CDS	43300	43560	10.5009556499	-	.	ID=Phach2p7_000025.t1.cds;Name=Phach2p7_000025;Parent=Phach2p7_000025.t1
scaffold_1	AUGUSTUS	CDS	43611	43962	22.0029985024	-	.	ID=Phach2p7_000025.t1.cds;Name=Phach2p7_000025;Parent=Phach2p7_000025.t1
scaffold_1	AUGUSTUS	CDS	44022	44103	22.0453510241	-	.	ID=Phach2p7_000025.t1.cds;Name=Phach2p7_000025;Parent=Phach2p7_000025.t1
scaffold_1	AUGUSTUS	CDS	44157	44285	22.0188318375	-	.	ID=Phach2p7_000025.t1.cds;Name=Phach2p7_000025;Parent=Phach2p7_000025.t1
scaffold_1	AUGUSTUS	CDS	44344	44476	10.8140772559	-	.	ID=Phach2p7_000025.t1.cds;Name=Phach2p7_000025;Parent=Phach2p7_000025.t1
scaffold_1	AUGUSTUS	gene	45114	45695	1.0	-	.	Alias=pvr_scaffold_1_011522;ID=Phach2p7_000027;Name=Phach2p7_000027;depth=89;locus=L000026;status=Matches RNA-Seq data
scaffold_1	AUGUSTUS	mRNA	45114	45695	1.0	-	.	ID=Phach2p7_000027.t1;Name=Phach2p7_000027;Parent=Phach2p7_000027
scaffold_1	AUGUSTUS	CDS	45114	45695	1.0	-	.	ID=Phach2p7_000027.t1.cds;Name=Phach2p7_000027;Parent=Phach2p7_000027.t1
scaffold_1	AUGUSTUS	gene	46317	48153	761.611891612	+	.	Alias=pvr_scaffold_1_011718;ID=Phach2p7_000029;Name=Phach2p7_000029;depth=330;locus=L000028;status=Matches RNA-Seq data
scaffold_1	AUGUSTUS	mRNA	46317	48153	761.611891612	+	.	ID=Phach2p7_000029.t1;Name=Phach2p7_000029;Parent=Phach2p7_000029
scaffold_1	AUGUSTUS	CDS	46317	46418	1.97419246717	+	.	ID=Phach2p7_000029.t1.cds;Name=Phach2p7_000029;Parent=Phach2p7_000029.t1
scaffold_1	AUGUSTUS	CDS	46468	46660	3.84700923963	+	.	ID=Phach2p7_000029.t1.cds;Name=Phach2p7_000029;Parent=Phach2p7_000029.t1
scaffold_1	AUGUSTUS	CDS	46716	46793	3.86021641521	+	.	ID=Phach2p7_000029.t1.cds;Name=Phach2p7_000029;Parent=Phach2p7_000029.t1
scaffold_1	AUGUSTUS	CDS	46850	47086	3.73104993967	+	.	ID=Phach2p7_000029.t1.cds;Name=Phach2p7_000029;Parent=Phach2p7_000029.t1
scaffold_1	AUGUSTUS	CDS	47142	47157	3.62131008859	+	.	ID=Phach2p7_000029.t1.cds;Name=Phach2p7_000029;Parent=Phach2p7_000029.t1
scaffold_1	AUGUSTUS	CDS	47208	48153	1.92270460626	+	.	ID=Phach2p7_000029.t1.cds;Name=Phach2p7_000029;Parent=Phach2p7_000029.t1
scaffold_1	AUGUSTUS	gene	48587	49004	2.13953488372	+	.	Alias=pvr_scaffold_1_012470;ID=Phach2p7_000030;Name=Phach2p7_000030;depth=65;locus=L000029;status=Matches RNA-Seq data
scaffold_1	AUGUSTUS	mRNA	48587	49004	2.13953488372	+	.	ID=Phach2p7_000030.t1;Name=Phach2p7_000030;Parent=Phach2p7_000030
scaffold_1	AUGUSTUS	CDS	48587	48806	1.46271490172	+	.	ID=Phach2p7_000030.t1.cds;Name=Phach2p7_000030;Parent=Phach2p7_000030.t1
scaffold_1	AUGUSTUS	CDS	48889	49004	1.46271490172	+	.	ID=Phach2p7_000030.t1.cds;Name=Phach2p7_000030;Parent=Phach2p7_000030.t1
scaffold_1	AUGUSTUS	gene	49033	50815	734.522505424	+	.	Alias=pvr_scaffold_1_012618;ID=Phach2p7_000031;Name=Phach2p7_000031;depth=87;locus=L000030;status=Matches RNA-Seq data
scaffold_1	AUGUSTUS	mRNA	49033	50815	734.522505424	+	.	ID=Phach2p7_000031.t1;Name=Phach2p7_000031;Parent=Phach2p7_000031
scaffold_1	AUGUSTUS	CDS	49033	49164	1.87680261607	+	.	ID=Phach2p7_000031.t1.cds;Name=Phach2p7_000031;Parent=Phach2p7_000031.t1
scaffold_1	AUGUSTUS	CDS	49212	49404	3.65856182493	+	.	ID=Phach2p7_000031.t1.cds;Name=Phach2p7_000031;Parent=Phach2p7_000031.t1
scaffold_1	AUGUSTUS	CDS	49461	49538	3.7268827688	+	.	ID=Phach2p7_000031.t1.cds;Name=Phach2p7_000031;Parent=Phach2p7_000031.t1
scaffold_1	AUGUSTUS	CDS	49588	49827	3.78191070435	+	.	ID=Phach2p7_000031.t1.cds;Name=Phach2p7_000031;Parent=Phach2p7_000031.t1
scaffold_1	AUGUSTUS	CDS	49890	49905	3.87470123644	+	.	ID=Phach2p7_000031.t1.cds;Name=Phach2p7_000031;Parent=Phach2p7_000031.t1
scaffold_1	AUGUSTUS	CDS	49963	50815	1.95875845726	+	.	ID=Phach2p7_000031.t1.cds;Name=Phach2p7_000031;Parent=Phach2p7_000031.t1
scaffold_1	AUGUSTUS	gene	51975	53743	860.884184163	+	.	Alias=pvr_scaffold_1_013264;ID=Phach2p7_000033;Name=Phach2p7_000033;depth=558;locus=L000030;status=Matches RNA-Seq data
scaffold_1	AUGUSTUS	mRNA	51975	53743	860.884184163	+	.	ID=Phach2p7_000033.t1;Name=Phach2p7_000033;Parent=Phach2p7_000033
scaffold_1	AUGUSTUS	CDS	51975	52076	1.98422066078	+	.	ID=Phach2p7_000033.t1.cds;Name=Phach2p7_000033;Parent=Phach2p7_000033.t1
scaffold_1	AUGUSTUS	CDS	52126	52315	3.90448732027	+	.	ID=Phach2p7_000033.t1.cds;Name=Phach2p7_000033;Parent=Phach2p7_000033.t1
scaffold_1	AUGUSTUS	CDS	52372	52449	3.90000864731	+	.	ID=Phach2p7_000033.t1.cds;Name=Phach2p7_000033;Parent=Phach2p7_000033.t1
scaffold_1	AUGUSTUS	CDS	52498	52737	3.92190179638	+	.	ID=Phach2p7_000033.t1.cds;Name=Phach2p7_000033;Parent=Phach2p7_000033.t1
scaffold_1	AUGUSTUS	CDS	52801	52816	3.79155034663	+	.	ID=Phach2p7_000033.t1.cds;Name=Phach2p7_000033;Parent=Phach2p7_000033.t1
scaffold_1	AUGUSTUS	CDS	52873	53743	1.91607115508	+	.	ID=Phach2p7_000033.t1.cds;Name=Phach2p7_000033;Parent=Phach2p7_000033.t1
scaffold_1	AUGUSTUS	gene	54966	55282	11.1308411215	+	.	Alias=pvr_scaffold_1_014062;ID=Phach2p7_000035;Name=Phach2p7_000035;depth=717;locus=L000032;status=Matches RNA-Seq data
scaffold_1	AUGUSTUS	mRNA	54966	55282	11.1308411215	+	.	ID=Phach2p7_000035.t1;Name=Phach2p7_000035;Parent=Phach2p7_000035
scaffold_1	AUGUSTUS	CDS	54966	55183	5.77862642541	+	.	ID=Phach2p7_000035.t1.cds;Name=Phach2p7_000035;Parent=Phach2p7_000035.t1
scaffold_1	AUGUSTUS	CDS	55249	55282	5.77862642541	+	.	ID=Phach2p7_000035.t1.cds;Name=Phach2p7_000035;Parent=Phach2p7_000035.t1
scaffold_1	AUGUSTUS	gene	56128	57685	83847.980786	-	.	Alias=pvr_scaffold_1_014270;ID=Phach2p7_000037;Name=Phach2p7_000037;depth=1632;locus=L000034;status=Matches RNA-Seq data
scaffold_1	AUGUSTUS	mRNA	56128	57685	83847.980786	-	.	ID=Phach2p7_000037.t1;Name=Phach2p7_000037;Parent=Phach2p7_000037
scaffold_1	AUGUSTUS	CDS	56128	56356	2.34850713898	-	.	ID=Phach2p7_000037.t1.cds;Name=Phach2p7_000037;Parent=Phach2p7_000037.t1
scaffold_1	AUGUSTUS	CDS	56413	56528	5.03685318718	-	.	ID=Phach2p7_000037.t1.cds;Name=Phach2p7_000037;Parent=Phach2p7_000037.t1
scaffold_1	AUGUSTUS	CDS	56583	56688	5.23680167154	-	.	ID=Phach2p7_000037.t1.cds;Name=Phach2p7_000037;Parent=Phach2p7_000037.t1
scaffold_1	AUGUSTUS	CDS	56742	56768	5.03152715159	-	.	ID=Phach2p7_000037.t1.cds;Name=Phach2p7_000037;Parent=Phach2p7_000037.t1
scaffold_1	AUGUSTUS	CDS	56821	56867	4.9709837058	-	.	ID=Phach2p7_000037.t1.cds;Name=Phach2p7_000037;Parent=Phach2p7_000037.t1
scaffold_1	AUGUSTUS	CDS	56923	57022	5.17267886906	-	.	ID=Phach2p7_000037.t1.cds;Name=Phach2p7_000037;Parent=Phach2p7_000037.t1
scaffold_1	AUGUSTUS	CDS	57210	57350	5.05316475325	-	.	ID=Phach2p7_000037.t1.cds;Name=Phach2p7_000037;Parent=Phach2p7_000037.t1
scaffold_1	AUGUSTUS	CDS	57453	57685	2.07039957161	-	.	ID=Phach2p7_000037.t1.cds;Name=Phach2p7_000037;Parent=Phach2p7_000037.t1
scaffold_1	AUGUSTUS	gene	58961	59498	13.8661643156	-	.	Alias=pvr_scaffold_1_015108;ID=Phach2p7_000040;Name=Phach2p7_000040;depth=11082;locus=L000034;status=Matches RNA-Seq data
scaffold_1	AUGUSTUS	mRNA	58961	59498	13.8661643156	-	.	ID=Phach2p7_000040.t1;Name=Phach2p7_000040;Parent=Phach2p7_000040
scaffold_1	AUGUSTUS	CDS	58961	59050	1.9680709254	-	.	ID=Phach2p7_000040.t1.cds;Name=Phach2p7_000040;Parent=Phach2p7_000040.t1
scaffold_1	AUGUSTUS	CDS	59193	59229	3.72372989294	-	.	ID=Phach2p7_000040.t1.cds;Name=Phach2p7_000040;Parent=Phach2p7_000040.t1
scaffold_1	AUGUSTUS	CDS	59374	59498	1.89207098427	-	.	ID=Phach2p7_000040.t1.cds;Name=Phach2p7_000040;Parent=Phach2p7_000040.t1
scaffold_1	AUGUSTUS	gene	60772	61073	3.941089838	-	.	Alias=pvr_scaffold_1_015701;ID=Phach2p7_000043;Name=Phach2p7_000043;depth=10712;locus=L000034;status=Matches RNA-Seq data
scaffold_1	AUGUSTUS	mRNA	60772	61073	3.941089838	-	.	ID=Phach2p7_000043.t1;Name=Phach2p7_000043;Parent=Phach2p7_000043
scaffold_1	AUGUSTUS	CDS	60772	60895	1.98521783137	-	.	ID=Phach2p7_000043.t1.cds;Name=Phach2p7_000043;Parent=Phach2p7_000043.t1
scaffold_1	AUGUSTUS	CDS	60949	61073	1.98521783137	-	.	ID=Phach2p7_000043.t1.cds;Name=Phach2p7_000043;Parent=Phach2p7_000043.t1
scaffold_1	AUGUSTUS	gene	61560	62755	463.090413928	+	.	Alias=pvr_scaffold_1_015837;ID=Phach2p7_000044;Name=Phach2p7_000044;depth=642;locus=L000035;status=Matches RNA-Seq data
scaffold_1	AUGUSTUS	mRNA	61560	62755	463.090413928	+	.	ID=Phach2p7_000044.t1;Name=Phach2p7_000044;Parent=Phach2p7_000044
scaffold_1	AUGUSTUS	CDS	61560	61626	3.82923919026	+	.	ID=Phach2p7_000044.t1.cds;Name=Phach2p7_000044;Parent=Phach2p7_000044.t1
scaffold_1	AUGUSTUS	CDS	61676	61961	7.28840555412	+	.	ID=Phach2p7_000044.t1.cds;Name=Phach2p7_000044;Parent=Phach2p7_000044.t1
scaffold_1	AUGUSTUS	CDS	62056	62216	7.05157319606	+	.	ID=Phach2p7_000044.t1.cds;Name=Phach2p7_000044;Parent=Phach2p7_000044.t1
scaffold_1	AUGUSTUS	CDS	62267	62379	6.36758523646	+	.	ID=Phach2p7_000044.t1.cds;Name=Phach2p7_000044;Parent=Phach2p7_000044.t1
scaffold_1	AUGUSTUS	CDS	62440	62533	4.50826432548	+	.	ID=Phach2p7_000044.t1.cds;Name=Phach2p7_000044;Parent=Phach2p7_000044.t1
scaffold_1	AUGUSTUS	CDS	62604	62755	2.62301387062	+	.	ID=Phach2p7_000044.t1.cds;Name=Phach2p7_000044;Parent=Phach2p7_000044.t1
scaffold_1	AUGUSTUS	gene	62982	63637	49.8259638313	-	.	Alias=pvr_scaffold_1_016129;ID=Phach2p7_000045;Name=Phach2p7_000045;depth=2683;locus=L000036;status=Matches RNA-Seq data
scaffold_1	AUGUSTUS	mRNA	62982	63637	49.8259638313	-	.	ID=Phach2p7_000045.t1;Name=Phach2p7_000045;Parent=Phach2p7_000045
scaffold_1	AUGUSTUS	CDS	62982	63089	1.98464695334	-	.	ID=Phach2p7_000045.t1.cds;Name=Phach2p7_000045;Parent=Phach2p7_000045.t1
scaffold_1	AUGUSTUS	CDS	63142	63283	3.94133739038	-	.	ID=Phach2p7_000045.t1.cds;Name=Phach2p7_000045;Parent=Phach2p7_000045.t1
scaffold_1	AUGUSTUS	CDS	63337	63395	3.55667835892	-	.	ID=Phach2p7_000045.t1.cds;Name=Phach2p7_000045;Parent=Phach2p7_000045.t1
scaffold_1	AUGUSTUS	CDS	63524	63637	1.79095321458	-	.	ID=Phach2p7_000045.t1.cds;Name=Phach2p7_000045;Parent=Phach2p7_000045.t1
scaffold_1	AUGUSTUS	gene	64232	64947	31.1080857136	+	.	Alias=pvr_scaffold_1_016523;ID=Phach2p7_000047;Name=Phach2p7_000047;depth=51618;locus=L000036;status=Matches RNA-Seq data
scaffold_1	AUGUSTUS	mRNA	64232	64947	31.1080857136	+	.	ID=Phach2p7_000047.t1;Name=Phach2p7_000047;Parent=Phach2p7_000047
scaffold_1	AUGUSTUS	CDS	64232	64380	3.9784651875	+	.	ID=Phach2p7_000047.t1.cds;Name=Phach2p7_000047;Parent=Phach2p7_000047.t1
scaffold_1	AUGUSTUS	CDS	64432	64611	7.887722829	+	.	ID=Phach2p7_000047.t1.cds;Name=Phach2p7_000047;Parent=Phach2p7_000047.t1
scaffold_1	AUGUSTUS	CDS	64665	64947	3.96520892216	+	.	ID=Phach2p7_000047.t1.cds;Name=Phach2p7_000047;Parent=Phach2p7_000047.t1
scaffold_1	AUGUSTUS	gene	65652	70115	480835.92366	-	.	Alias=pvr_scaffold_1_016732;ID=Phach2p7_000049;Name=Phach2p7_000049;depth=1022;locus=L000038;status=Matches RNA-Seq data
scaffold_1	AUGUSTUS	mRNA	65652	70115	480835.92366	-	.	ID=Phach2p7_000049.t1;Name=Phach2p7_000049;Parent=Phach2p7_000049
scaffold_1	AUGUSTUS	CDS	65652	66405	2.30193738896	-	.	ID=Phach2p7_000049.t1.cds;Name=Phach2p7_000049;Parent=Phach2p7_000049.t1
scaffold_1	AUGUSTUS	CDS	66456	66547	4.56072598359	-	.	ID=Phach2p7_000049.t1.cds;Name=Phach2p7_000049;Parent=Phach2p7_000049.t1
scaffold_1	AUGUSTUS	CDS	66604	66813	4.64694039379	-	.	ID=Phach2p7_000049.t1.cds;Name=Phach2p7_000049;Parent=Phach2p7_000049.t1
scaffold_1	AUGUSTUS	CDS	66865	66986	4.60292641182	-	.	ID=Phach2p7_000049.t1.cds;Name=Phach2p7_000049;Parent=Phach2p7_000049.t1
scaffold_1	AUGUSTUS	CDS	67035	67644	4.00781040547	-	.	ID=Phach2p7_000049.t1.cds;Name=Phach2p7_000049;Parent=Phach2p7_000049.t1
scaffold_1	AUGUSTUS	CDS	67700	67973	3.96299436826	-	.	ID=Phach2p7_000049.t1.cds;Name=Phach2p7_000049;Parent=Phach2p7_000049.t1
scaffold_1	AUGUSTUS	CDS	68029	68178	3.96068230257	-	.	ID=Phach2p7_000049.t1.cds;Name=Phach2p7_000049;Parent=Phach2p7_000049.t1
scaffold_1	AUGUSTUS	CDS	68270	68334	3.64877064094	-	.	ID=Phach2p7_000049.t1.cds;Name=Phach2p7_000049;Parent=Phach2p7_000049.t1
scaffold_1	AUGUSTUS	CDS	68403	69742	4.69708228356	-	.	ID=Phach2p7_000049.t1.cds;Name=Phach2p7_000049;Parent=Phach2p7_000049.t1
scaffold_1	AUGUSTUS	CDS	69818	70115	1.98606254797	-	.	ID=Phach2p7_000049.t1.cds;Name=Phach2p7_000049;Parent=Phach2p7_000049.t1
scaffold_1	AUGUSTUS	gene	72598	73428	1.0	+	.	Alias=pvr_scaffold_1_018428;ID=Phach2p7_000054;Name=Phach2p7_000054;depth=17;locus=L000043;status=Matches RNA-Seq data
scaffold_1	AUGUSTUS	mRNA	72598	73428	1.0	+	.	ID=Phach2p7_000054.t1;Name=Phach2p7_000054;Parent=Phach2p7_000054
scaffold_1	AUGUSTUS	CDS	72598	73428	1.0	+	.	ID=Phach2p7_000054.t1.cds;Name=Phach2p7_000054;Parent=Phach2p7_000054.t1
scaffold_1	AUGUSTUS	gene	73588	73861	2.11764705882	-	.	Alias=pvr_scaffold_1_018529;ID=Phach2p7_000055;Name=Phach2p7_000055;depth=32;locus=L000044;status=Matches RNA-Seq data
scaffold_1	AUGUSTUS	mRNA	73588	73861	2.11764705882	-	.	ID=Phach2p7_000055.t1;Name=Phach2p7_000055;Parent=Phach2p7_000055
scaffold_1	AUGUSTUS	CDS	73588	73769	1.45521375022	-	.	ID=Phach2p7_000055.t1.cds;Name=Phach2p7_000055;Parent=Phach2p7_000055.t1
scaffold_1	AUGUSTUS	CDS	73819	73861	1.45521375022	-	.	ID=Phach2p7_000055.t1.cds;Name=Phach2p7_000055;Parent=Phach2p7_000055.t1
scaffold_1	AUGUSTUS	gene	76188	77659	5.44482867024	+	.	Alias=pvr_scaffold_1_019117;ID=Phach2p7_000061;Name=Phach2p7_000061;depth=8879;locus=L000050;status=Matches RNA-Seq data
scaffold_1	AUGUSTUS	mRNA	76188	77659	5.44482867024	+	.	ID=Phach2p7_000061.t1;Name=Phach2p7_000061;Parent=Phach2p7_000061
scaffold_1	AUGUSTUS	CDS	76188	76237	3.29994808148	+	.	ID=Phach2p7_000061.t1.cds;Name=Phach2p7_000061;Parent=Phach2p7_000061.t1
scaffold_1	AUGUSTUS	CDS	76435	77659	3.29994808148	+	.	ID=Phach2p7_000061.t1.cds;Name=Phach2p7_000061;Parent=Phach2p7_000061.t1
scaffold_1	AUGUSTUS	gene	78613	79653	1.0	-	.	Alias=pvr_scaffold_1_019734;ID=Phach2p7_000065;Name=Phach2p7_000065;depth=32;locus=L000054;status=Matches RNA-Seq data
scaffold_1	AUGUSTUS	mRNA	78613	79653	1.0	-	.	ID=Phach2p7_000065.t1;Name=Phach2p7_000065;Parent=Phach2p7_000065
scaffold_1	AUGUSTUS	CDS	78613	79653	1.0	-	.	ID=Phach2p7_000065.t1.cds;Name=Phach2p7_000065;Parent=Phach2p7_000065.t1
scaffold_1	AUGUSTUS	gene	79776	80336	1.0	-	.	Alias=pvr_scaffold_1_019929;ID=Phach2p7_000066;Name=Phach2p7_000066;depth=42;locus=L000055;status=Matches RNA-Seq data
scaffold_1	AUGUSTUS	mRNA	79776	80336	1.0	-	.	ID=Phach2p7_000066.t1;Name=Phach2p7_000066;Parent=Phach2p7_000066
scaffold_1	AUGUSTUS	CDS	79776	80336	1.0	-	.	ID=Phach2p7_000066.t1.cds;Name=Phach2p7_000066;Parent=Phach2p7_000066.t1
scaffold_1	AUGUSTUS	gene	80737	82269	121676.685175	+	.	Alias=pvr_scaffold_1_020131;ID=Phach2p7_000067;Name=Phach2p7_000067;depth=2246;locus=L000056;status=Matches RNA-Seq data
scaffold_1	AUGUSTUS	mRNA	80737	82269	121676.685175	+	.	ID=Phach2p7_000067.t1;Name=Phach2p7_000067;Parent=Phach2p7_000067
scaffold_1	AUGUSTUS	CDS	80737	80810	8.56387571001	+	.	ID=Phach2p7_000067.t1.cds;Name=Phach2p7_000067;Parent=Phach2p7_000067.t1
scaffold_1	AUGUSTUS	CDS	80879	81024	16.9760837009	+	.	ID=Phach2p7_000067.t1.cds;Name=Phach2p7_000067;Parent=Phach2p7_000067.t1
scaffold_1	AUGUSTUS	CDS	81083	81428	15.8184300234	+	.	ID=Phach2p7_000067.t1.cds;Name=Phach2p7_000067;Parent=Phach2p7_000067.t1
scaffold_1	AUGUSTUS	CDS	81500	81604	16.5451039712	+	.	ID=Phach2p7_000067.t1.cds;Name=Phach2p7_000067;Parent=Phach2p7_000067.t1
scaffold_1	AUGUSTUS	CDS	81676	82071	17.4562414302	+	.	ID=Phach2p7_000067.t1.cds;Name=Phach2p7_000067;Parent=Phach2p7_000067.t1
scaffold_1	AUGUSTUS	CDS	82124	82153	19.6696404008	+	.	ID=Phach2p7_000067.t1.cds;Name=Phach2p7_000067;Parent=Phach2p7_000067.t1
scaffold_1	AUGUSTUS	CDS	82212	82269	6.78964388448	+	.	ID=Phach2p7_000067.t1.cds;Name=Phach2p7_000067;Parent=Phach2p7_000067.t1
scaffold_1	AUGUSTUS	gene	82407	83893	1588885.2467	-	.	Alias=pvr_scaffold_1_020825;ID=Phach2p7_000068;Name=Phach2p7_000068;depth=2053;locus=L000057;status=Matches RNA-Seq data
scaffold_1	AUGUSTUS	mRNA	82407	83893	1588885.2467	-	.	ID=Phach2p7_000068.t1;Name=Phach2p7_000068;Parent=Phach2p7_000068
scaffold_1	AUGUSTUS	CDS	82407	82651	3.53591296776	-	.	ID=Phach2p7_000068.t1.cds;Name=Phach2p7_000068;Parent=Phach2p7_000068.t1
scaffold_1	AUGUSTUS	CDS	82713	82852	6.84240807856	-	.	ID=Phach2p7_000068.t1.cds;Name=Phach2p7_000068;Parent=Phach2p7_000068.t1
scaffold_1	AUGUSTUS	CDS	82921	83107	6.99264948299	-	.	ID=Phach2p7_000068.t1.cds;Name=Phach2p7_000068;Parent=Phach2p7_000068.t1
scaffold_1	AUGUSTUS	CDS	83163	83291	7.19416498677	-	.	ID=Phach2p7_000068.t1.cds;Name=Phach2p7_000068;Parent=Phach2p7_000068.t1
scaffold_1	AUGUSTUS	CDS	83344	83515	7.18188778041	-	.	ID=Phach2p7_000068.t1.cds;Name=Phach2p7_000068;Parent=Phach2p7_000068.t1
scaffold_1	AUGUSTUS	CDS	83567	83632	7.18783789216	-	.	ID=Phach2p7_000068.t1.cds;Name=Phach2p7_000068;Parent=Phach2p7_000068.t1
scaffold_1	AUGUSTUS	CDS	83684	83760	7.17452896405	-	.	ID=Phach2p7_000068.t1.cds;Name=Phach2p7_000068;Parent=Phach2p7_000068.t1
scaffold_1	AUGUSTUS	CDS	83809	83893	3.5247600654	-	.	ID=Phach2p7_000068.t1.cds;Name=Phach2p7_000068;Parent=Phach2p7_000068.t1
scaffold_1	AUGUSTUS	gene	83959	85073	46165062.5444	-	.	Alias=pvr_scaffold_1_021335;ID=Phach2p7_000069;Name=Phach2p7_000069;depth=1786;locus=L000057;status=Matches RNA-Seq data
scaffold_1	AUGUSTUS	mRNA	83959	85073	46165062.5444	-	.	ID=Phach2p7_000069.t1;Name=Phach2p7_000069;Parent=Phach2p7_000069
scaffold_1	AUGUSTUS	CDS	83959	84013	2.44723313844	-	.	ID=Phach2p7_000069.t1.cds;Name=Phach2p7_000069;Parent=Phach2p7_000069.t1
scaffold_1	AUGUSTUS	CDS	84058	84257	6.61736227469	-	.	ID=Phach2p7_000069.t1.cds;Name=Phach2p7_000069;Parent=Phach2p7_000069.t1
scaffold_1	AUGUSTUS	CDS	84307	84465	7.2518268877	-	.	ID=Phach2p7_000069.t1.cds;Name=Phach2p7_000069;Parent=Phach2p7_000069.t1
scaffold_1	AUGUSTUS	CDS	84514	84568	7.18190087593	-	.	ID=Phach2p7_000069.t1.cds;Name=Phach2p7_000069;Parent=Phach2p7_000069.t1
scaffold_1	AUGUSTUS	CDS	84620	84638	7.18036253882	-	.	ID=Phach2p7_000069.t1.cds;Name=Phach2p7_000069;Parent=Phach2p7_000069.t1
scaffold_1	AUGUSTUS	CDS	84690	84777	7.17766447578	-	.	ID=Phach2p7_000069.t1.cds;Name=Phach2p7_000069;Parent=Phach2p7_000069.t1
scaffold_1	AUGUSTUS	CDS	84830	84839	7.16991313166	-	.	ID=Phach2p7_000069.t1.cds;Name=Phach2p7_000069;Parent=Phach2p7_000069.t1
scaffold_1	AUGUSTUS	CDS	84892	84919	7.08426791096	-	.	ID=Phach2p7_000069.t1.cds;Name=Phach2p7_000069;Parent=Phach2p7_000069.t1
scaffold_1	AUGUSTUS	CDS	84971	84996	7.07919124245	-	.	ID=Phach2p7_000069.t1.cds;Name=Phach2p7_000069;Parent=Phach2p7_000069.t1
scaffold_1	AUGUSTUS	CDS	85045	85073	2.95354978676	-	.	ID=Phach2p7_000069.t1.cds;Name=Phach2p7_000069;Parent=Phach2p7_000069.t1
scaffold_1	AUGUSTUS	gene	85388	86022	121.025788612	+	.	Alias=pvr_scaffold_1_021807;ID=Phach2p7_000070;Name=Phach2p7_000070;depth=3754;locus=L000058;status=Matches RNA-Seq data
scaffold_1	AUGUSTUS	mRNA	85388	86022	121.025788612	+	.	ID=Phach2p7_000070.t1;Name=Phach2p7_000070;Parent=Phach2p7_000070
scaffold_1	AUGUSTUS	CDS	85388	85473	3.9503800078	+	.	ID=Phach2p7_000070.t1.cds;Name=Phach2p7_000070;Parent=Phach2p7_000070.t1
scaffold_1	AUGUSTUS	CDS	85531	85699	7.85087748246	+	.	ID=Phach2p7_000070.t1.cds;Name=Phach2p7_000070;Parent=Phach2p7_000070.t1
scaffold_1	AUGUSTUS	CDS	85751	85862	7.87671404866	+	.	ID=Phach2p7_000070.t1.cds;Name=Phach2p7_000070;Parent=Phach2p7_000070.t1
scaffold_1	AUGUSTUS	CDS	85913	86022	3.96338037048	+	.	ID=Phach2p7_000070.t1.cds;Name=Phach2p7_000070;Parent=Phach2p7_000070.t1
scaffold_1	AUGUSTUS	gene	88658	89958	18666.8712971	+	.	Alias=pvr_scaffold_1_022435;ID=Phach2p7_000075;Name=Phach2p7_000075;depth=1625;locus=L000060;status=Matches RNA-Seq data
scaffold_1	AUGUSTUS	mRNA	88658	89958	18666.8712971	+	.	ID=Phach2p7_000075.t1;Name=Phach2p7_000075;Parent=Phach2p7_000075
scaffold_1	AUGUSTUS	CDS	88658	88724	4.21665531228	+	.	ID=Phach2p7_000075.t1.cds;Name=Phach2p7_000075;Parent=Phach2p7_000075.t1
scaffold_1	AUGUSTUS	CDS	88780	88800	9.10089314898	+	.	ID=Phach2p7_000075.t1.cds;Name=Phach2p7_000075;Parent=Phach2p7_000075.t1
scaffold_1	AUGUSTUS	CDS	88851	88951	9.38388813816	+	.	ID=Phach2p7_000075.t1.cds;Name=Phach2p7_000075;Parent=Phach2p7_000075.t1
scaffold_1	AUGUSTUS	CDS	89016	89037	9.18069305244	+	.	ID=Phach2p7_000075.t1.cds;Name=Phach2p7_000075;Parent=Phach2p7_000075.t1
scaffold_1	AUGUSTUS	CDS	89087	89181	9.34325061544	+	.	ID=Phach2p7_000075.t1.cds;Name=Phach2p7_000075;Parent=Phach2p7_000075.t1
scaffold_1	AUGUSTUS	CDS	89232	89376	9.3932516011	+	.	ID=Phach2p7_000075.t1.cds;Name=Phach2p7_000075;Parent=Phach2p7_000075.t1
scaffold_1	AUGUSTUS	CDS	89441	89958	4.1174387503	+	.	ID=Phach2p7_000075.t1.cds;Name=Phach2p7_000075;Parent=Phach2p7_000075.t1
scaffold_1	AUGUSTUS	gene	90969	91468	3.08860759494	-	.	Alias=pvr_scaffold_1_023268;ID=Phach2p7_000077;Name=Phach2p7_000077;depth=103;locus=L000062;status=Matches RNA-Seq data
scaffold_1	AUGUSTUS	mRNA	90969	91468	3.08860759494	-	.	ID=Phach2p7_000077.t1;Name=Phach2p7_000077;Parent=Phach2p7_000077
scaffold_1	AUGUSTUS	CDS	90969	91392	1.75744348271	-	.	ID=Phach2p7_000077.t1.cds;Name=Phach2p7_000077;Parent=Phach2p7_000077.t1
scaffold_1	AUGUSTUS	CDS	91455	91468	1.75744348271	-	.	ID=Phach2p7_000077.t1.cds;Name=Phach2p7_000077;Parent=Phach2p7_000077.t1
scaffold_1	AUGUSTUS	gene	92112	93379	929.687602241	-	.	Alias=pvr_scaffold_1_023553;ID=Phach2p7_000078;Name=Phach2p7_000078;depth=2791;locus=L000062;status=Matches RNA-Seq data
scaffold_1	AUGUSTUS	mRNA	92112	93379	929.687602241	-	.	ID=Phach2p7_000078.t1;Name=Phach2p7_000078;Parent=Phach2p7_000078
scaffold_1	AUGUSTUS	CDS	92112	92434	1.96810002833	-	.	ID=Phach2p7_000078.t1.cds;Name=Phach2p7_000078;Parent=Phach2p7_000078.t1
scaffold_1	AUGUSTUS	CDS	92494	92623	3.89486864143	-	.	ID=Phach2p7_000078.t1.cds;Name=Phach2p7_000078;Parent=Phach2p7_000078.t1
scaffold_1	AUGUSTUS	CDS	92698	92797	3.91390306507	-	.	ID=Phach2p7_000078.t1.cds;Name=Phach2p7_000078;Parent=Phach2p7_000078.t1
scaffold_1	AUGUSTUS	CDS	92861	93126	3.92910346408	-	.	ID=Phach2p7_000078.t1.cds;Name=Phach2p7_000078;Parent=Phach2p7_000078.t1
scaffold_1	AUGUSTUS	CDS	93184	93300	3.96169061647	-	.	ID=Phach2p7_000078.t1.cds;Name=Phach2p7_000078;Parent=Phach2p7_000078.t1
scaffold_1	AUGUSTUS	CDS	93365	93379	1.9907327876	-	.	ID=Phach2p7_000078.t1.cds;Name=Phach2p7_000078;Parent=Phach2p7_000078.t1
scaffold_1	AUGUSTUS	gene	101026	102705	2597.26824876	-	.	Alias=pvr_scaffold_1_026042;ID=Phach2p7_000081;Name=Phach2p7_000081;depth=667;locus=L000064;status=Matches RNA-Seq data
scaffold_1	AUGUSTUS	mRNA	101026	102705	2597.26824876	-	.	ID=Phach2p7_000081.t1;Name=Phach2p7_000081;Parent=Phach2p7_000081
scaffold_1	AUGUSTUS	CDS	101026	101312	5.84807660688	-	.	ID=Phach2p7_000081.t1.cds;Name=Phach2p7_000081;Parent=Phach2p7_000081.t1
scaffold_1	AUGUSTUS	CDS	101368	101673	11.6616206518	-	.	ID=Phach2p7_000081.t1.cds;Name=Phach2p7_000081;Parent=Phach2p7_000081.t1
scaffold_1	AUGUSTUS	CDS	101722	101916	11.8909415146	-	.	ID=Phach2p7_000081.t1.cds;Name=Phach2p7_000081;Parent=Phach2p7_000081.t1
scaffold_1	AUGUSTUS	CDS	101968	102085	11.526760406	-	.	ID=Phach2p7_000081.t1.cds;Name=Phach2p7_000081;Parent=Phach2p7_000081.t1
scaffold_1	AUGUSTUS	CDS	102139	102629	11.4243695737	-	.	ID=Phach2p7_000081.t1.cds;Name=Phach2p7_000081;Parent=Phach2p7_000081.t1
scaffold_1	AUGUSTUS	CDS	102678	102705	5.91010727736	-	.	ID=Phach2p7_000081.t1.cds;Name=Phach2p7_000081;Parent=Phach2p7_000081.t1
scaffold_1	AUGUSTUS	gene	103004	105124	35911908.8052	+	.	Alias=pvr_scaffold_1_026495;ID=Phach2p7_000082;Name=Phach2p7_000082;depth=537;locus=L000065;status=Matches RNA-Seq data
scaffold_1	AUGUSTUS	mRNA	103004	105124	35911908.8052	+	.	ID=Phach2p7_000082.t1;Name=Phach2p7_000082;Parent=Phach2p7_000082
scaffold_1	AUGUSTUS	CDS	103004	103235	6.6568815123	+	.	ID=Phach2p7_000082.t1.cds;Name=Phach2p7_000082;Parent=Phach2p7_000082.t1
scaffold_1	AUGUSTUS	CDS	103294	103340	18.512420141	+	.	ID=Phach2p7_000082.t1.cds;Name=Phach2p7_000082;Parent=Phach2p7_000082.t1
scaffold_1	AUGUSTUS	CDS	103389	103736	19.1263387752	+	.	ID=Phach2p7_000082.t1.cds;Name=Phach2p7_000082;Parent=Phach2p7_000082.t1
scaffold_1	AUGUSTUS	CDS	103792	103830	18.501138998	+	.	ID=Phach2p7_000082.t1.cds;Name=Phach2p7_000082;Parent=Phach2p7_000082.t1
scaffold_1	AUGUSTUS	CDS	103883	103992	18.5149736046	+	.	ID=Phach2p7_000082.t1.cds;Name=Phach2p7_000082;Parent=Phach2p7_000082.t1
scaffold_1	AUGUSTUS	CDS	104052	104284	19.4631032045	+	.	ID=Phach2p7_000082.t1.cds;Name=Phach2p7_000082;Parent=Phach2p7_000082.t1
scaffold_1	AUGUSTUS	CDS	104343	104547	18.147460932	+	.	ID=Phach2p7_000082.t1.cds;Name=Phach2p7_000082;Parent=Phach2p7_000082.t1
scaffold_1	AUGUSTUS	CDS	104599	104689	17.7409730537	+	.	ID=Phach2p7_000082.t1.cds;Name=Phach2p7_000082;Parent=Phach2p7_000082.t1
scaffold_1	AUGUSTUS	CDS	104748	104939	17.6548672284	+	.	ID=Phach2p7_000082.t1.cds;Name=Phach2p7_000082;Parent=Phach2p7_000082.t1
scaffold_1	AUGUSTUS	CDS	104993	105124	7.91357098095	+	.	ID=Phach2p7_000082.t1.cds;Name=Phach2p7_000082;Parent=Phach2p7_000082.t1
scaffold_1	AUGUSTUS	gene	105254	106306	1809.85287407	-	.	Alias=pvr_scaffold_1_026935;ID=Phach2p7_000083;Name=Phach2p7_000083;depth=2208;locus=L000066;status=Matches RNA-Seq data
scaffold_1	AUGUSTUS	mRNA	105254	106306	1809.85287407	-	.	ID=Phach2p7_000083.t1;Name=Phach2p7_000083;Parent=Phach2p7_000083
scaffold_1	AUGUSTUS	CDS	105254	105408	8.65867369179	-	.	ID=Phach2p7_000083.t1.cds;Name=Phach2p7_000083;Parent=Phach2p7_000083.t1
scaffold_1	AUGUSTUS	CDS	105462	105699	22.3290089809	-	.	ID=Phach2p7_000083.t1.cds;Name=Phach2p7_000083;Parent=Phach2p7_000083.t1
scaffold_1	AUGUSTUS	CDS	105751	106040	22.4997147467	-	.	ID=Phach2p7_000083.t1.cds;Name=Phach2p7_000083;Parent=Phach2p7_000083.t1
scaffold_1	AUGUSTUS	CDS	106093	106306	11.2333477153	-	.	ID=Phach2p7_000083.t1.cds;Name=Phach2p7_000083;Parent=Phach2p7_000083.t1
scaffold_1	AUGUSTUS	gene	106540	107614	455.470084188	+	.	Alias=pvr_scaffold_1_027602;ID=Phach2p7_000084;Name=Phach2p7_000084;depth=279;locus=L000067;status=Matches RNA-Seq data
scaffold_1	AUGUSTUS	mRNA	106540	107614	455.470084188	+	.	ID=Phach2p7_000084.t1;Name=Phach2p7_000084;Parent=Phach2p7_000084
scaffold_1	AUGUSTUS	CDS	106540	106883	4.88093530092	+	.	ID=Phach2p7_000084.t1.cds;Name=Phach2p7_000084;Parent=Phach2p7_000084.t1
scaffold_1	AUGUSTUS	CDS	106936	106993	9.60313041939	+	.	ID=Phach2p7_000084.t1.cds;Name=Phach2p7_000084;Parent=Phach2p7_000084.t1
scaffold_1	AUGUSTUS	CDS	107051	107095	11.7143058378	+	.	ID=Phach2p7_000084.t1.cds;Name=Phach2p7_000084;Parent=Phach2p7_000084.t1
scaffold_1	AUGUSTUS	CDS	107149	107475	11.5477928234	+	.	ID=Phach2p7_000084.t1.cds;Name=Phach2p7_000084;Parent=Phach2p7_000084.t1
scaffold_1	AUGUSTUS	CDS	107525	107614	5.81853238788	+	.	ID=Phach2p7_000084.t1.cds;Name=Phach2p7_000084;Parent=Phach2p7_000084.t1
scaffold_1	AUGUSTUS	gene	107881	108870	395.60778697	-	.	Alias=pvr_scaffold_1_027992;ID=Phach2p7_000085;Name=Phach2p7_000085;depth=4532;locus=L000068;status=Matches RNA-Seq data
scaffold_1	AUGUSTUS	mRNA	107881	108870	395.60778697	-	.	ID=Phach2p7_000085.t1;Name=Phach2p7_000085;Parent=Phach2p7_000085
scaffold_1	AUGUSTUS	CDS	107881	107928	3.17552201902	-	.	ID=Phach2p7_000085.t1.cds;Name=Phach2p7_000085;Parent=Phach2p7_000085.t1
scaffold_1	AUGUSTUS	CDS	107989	108477	6.34431981757	-	.	ID=Phach2p7_000085.t1.cds;Name=Phach2p7_000085;Parent=Phach2p7_000085.t1
scaffold_1	AUGUSTUS	CDS	108535	108744	6.45874229137	-	.	ID=Phach2p7_000085.t1.cds;Name=Phach2p7_000085;Parent=Phach2p7_000085.t1
scaffold_1	AUGUSTUS	CDS	108796	108870	3.04030167736	-	.	ID=Phach2p7_000085.t1.cds;Name=Phach2p7_000085;Parent=Phach2p7_000085.t1
scaffold_1	AUGUSTUS	gene	108926	109390	1.0	+	.	Alias=pvr_scaffold_1_028178;ID=Phach2p7_000086;Name=Phach2p7_000086;depth=2997;locus=L000068;status=Matches RNA-Seq data
scaffold_1	AUGUSTUS	mRNA	108926	109390	1.0	+	.	ID=Phach2p7_000086.t1;Name=Phach2p7_000086;Parent=Phach2p7_000086
scaffold_1	AUGUSTUS	CDS	108926	109390	1.0	+	.	ID=Phach2p7_000086.t1.cds;Name=Phach2p7_000086;Parent=Phach2p7_000086.t1
scaffold_1	AUGUSTUS	gene	109761	111393	75.482025383	-	.	Alias=pvr_scaffold_1_028374;ID=Phach2p7_000087;Name=Phach2p7_000087;depth=2704;locus=L000068;status=Matches RNA-Seq data
scaffold_1	AUGUSTUS	mRNA	109761	111393	75.482025383	-	.	ID=Phach2p7_000087.t1;Name=Phach2p7_000087;Parent=Phach2p7_000087
scaffold_1	AUGUSTUS	CDS	109761	110463	5.48717504648	-	.	ID=Phach2p7_000087.t1.cds;Name=Phach2p7_000087;Parent=Phach2p7_000087.t1
scaffold_1	AUGUSTUS	CDS	110521	111273	10.6453413976	-	.	ID=Phach2p7_000087.t1.cds;Name=Phach2p7_000087;Parent=Phach2p7_000087.t1
scaffold_1	AUGUSTUS	CDS	111326	111393	5.16886426288	-	.	ID=Phach2p7_000087.t1.cds;Name=Phach2p7_000087;Parent=Phach2p7_000087.t1
scaffold_1	AUGUSTUS	gene	112018	112660	7.56976744186	-	.	Alias=pvr_scaffold_1_029003;ID=Phach2p7_000088;Name=Phach2p7_000088;depth=1123;locus=L000069;status=Matches RNA-Seq data
scaffold_1	AUGUSTUS	mRNA	112018	112660	7.56976744186	-	.	ID=Phach2p7_000088.t1;Name=Phach2p7_000088;Parent=Phach2p7_000088
scaffold_1	AUGUSTUS	CDS	112018	112604	3.89095552322	-	.	ID=Phach2p7_000088.t1.cds;Name=Phach2p7_000088;Parent=Phach2p7_000088.t1
scaffold_1	AUGUSTUS	CDS	112657	112660	3.89095552322	-	.	ID=Phach2p7_000088.t1.cds;Name=Phach2p7_000088;Parent=Phach2p7_000088.t1
scaffold_1	AUGUSTUS	gene	113503	114757	50.4455213968	+	.	Alias=pvr_scaffold_1_029301;ID=Phach2p7_000091;Name=Phach2p7_000091;depth=211;locus=L000071;status=Matches RNA-Seq data
scaffold_1	AUGUSTUS	mRNA	113503	114757	50.4455213968	+	.	ID=Phach2p7_000091.t1;Name=Phach2p7_000091;Parent=Phach2p7_000091
scaffold_1	AUGUSTUS	CDS	113503	113778	1.98230053688	+	.	ID=Phach2p7_000091.t1.cds;Name=Phach2p7_000091;Parent=Phach2p7_000091.t1
scaffold_1	AUGUSTUS	CDS	113833	114167	3.74138636149	+	.	ID=Phach2p7_000091.t1.cds;Name=Phach2p7_000091;Parent=Phach2p7_000091.t1
scaffold_1	AUGUSTUS	CDS	114222	114298	3.58295875634	+	.	ID=Phach2p7_000091.t1.cds;Name=Phach2p7_000091;Parent=Phach2p7_000091.t1
scaffold_1	AUGUSTUS	CDS	114357	114757	1.89836076258	+	.	ID=Phach2p7_000091.t1.cds;Name=Phach2p7_000091;Parent=Phach2p7_000091.t1
scaffold_1	AUGUSTUS	gene	115567	116190	7.3781512605	+	.	Alias=pvr_scaffold_1_030657;ID=Phach2p7_000092;Name=Phach2p7_000092;depth=529;locus=L000071;status=Matches RNA-Seq data
scaffold_1	AUGUSTUS	mRNA	115567	116190	7.3781512605	+	.	ID=Phach2p7_000092.t1;Name=Phach2p7_000092;Parent=Phach2p7_000092
scaffold_1	AUGUSTUS	CDS	115567	115610	3.84139330464	+	.	ID=Phach2p7_000092.t1.cds;Name=Phach2p7_000092;Parent=Phach2p7_000092.t1
scaffold_1	AUGUSTUS	CDS	115668	116190	3.84139330464	+	.	ID=Phach2p7_000092.t1.cds;Name=Phach2p7_000092;Parent=Phach2p7_000092.t1
scaffold_1	AUGUSTUS	gene	116581	118568	108014.374457	-	.	Alias=pvr_scaffold_1_030788;ID=Phach2p7_000093;Name=Phach2p7_000093;depth=39563;locus=L000072;status=Matches RNA-Seq data
scaffold_1	AUGUSTUS	mRNA	116581	118568	108014.374457	-	.	ID=Phach2p7_000093.t1;Name=Phach2p7_000093;Parent=Phach2p7_000093
scaffold_1	AUGUSTUS	CDS	116581	116817	9.92957028609	-	.	ID=Phach2p7_000093.t1.cds;Name=Phach2p7_000093;Parent=Phach2p7_000093.t1
scaffold_1	AUGUSTUS	CDS	116866	116988	22.3668522317	-	.	ID=Phach2p7_000093.t1.cds;Name=Phach2p7_000093;Parent=Phach2p7_000093.t1
scaffold_1	AUGUSTUS	CDS	117045	117255	21.989768175	-	.	ID=Phach2p7_000093.t1.cds;Name=Phach2p7_000093;Parent=Phach2p7_000093.t1
scaffold_1	AUGUSTUS	CDS	117311	117629	22.1237715161	-	.	ID=Phach2p7_000093.t1.cds;Name=Phach2p7_000093;Parent=Phach2p7_000093.t1
scaffold_1	AUGUSTUS	CDS	117685	118248	22.4607451251	-	.	ID=Phach2p7_000093.t1.cds;Name=Phach2p7_000093;Parent=Phach2p7_000093.t1
scaffold_1	AUGUSTUS	CDS	118391	118568	10.8155480331	-	.	ID=Phach2p7_000093.t1.cds;Name=Phach2p7_000093;Parent=Phach2p7_000093.t1
scaffold_1	AUGUSTUS	gene	119292	120979	4348.3073861	+	.	Alias=pvr_scaffold_1_031674;ID=Phach2p7_000095;Name=Phach2p7_000095;depth=3178;locus=L000074;status=Matches RNA-Seq data
scaffold_1	AUGUSTUS	mRNA	119292	120979	4348.3073861	+	.	ID=Phach2p7_000095.t1;Name=Phach2p7_000095;Parent=Phach2p7_000095
scaffold_1	AUGUSTUS	CDS	119292	119358	3.60296545546	+	.	ID=Phach2p7_000095.t1.cds;Name=Phach2p7_000095;Parent=Phach2p7_000095.t1
scaffold_1	AUGUSTUS	CDS	119408	119493	7.17024795259	+	.	ID=Phach2p7_000095.t1.cds;Name=Phach2p7_000095;Parent=Phach2p7_000095.t1
scaffold_1	AUGUSTUS	CDS	119547	120354	7.19096216432	+	.	ID=Phach2p7_000095.t1.cds;Name=Phach2p7_000095;Parent=Phach2p7_000095.t1
scaffold_1	AUGUSTUS	CDS	120407	120506	7.03078317256	+	.	ID=Phach2p7_000095.t1.cds;Name=Phach2p7_000095;Parent=Phach2p7_000095.t1
scaffold_1	AUGUSTUS	CDS	120556	120979	3.32916451199	+	.	ID=Phach2p7_000095.t1.cds;Name=Phach2p7_000095;Parent=Phach2p7_000095.t1
scaffold_1	AUGUSTUS	gene	121391	125804	2570050.73101	+	.	Alias=pvr_scaffold_1_032063;ID=Phach2p7_000096;Name=Phach2p7_000096;depth=274;locus=L000074;status=Matches RNA-Seq data
scaffold_1	AUGUSTUS	mRNA	121391	125804	2570050.73101	+	.	ID=Phach2p7_000096.t1;Name=Phach2p7_000096;Parent=Phach2p7_000096
scaffold_1	AUGUSTUS	CDS	121391	121553	1.96329963443	+	.	ID=Phach2p7_000096.t1.cds;Name=Phach2p7_000096;Parent=Phach2p7_000096.t1
scaffold_1	AUGUSTUS	CDS	121620	121706	3.87280769672	+	.	ID=Phach2p7_000096.t1.cds;Name=Phach2p7_000096;Parent=Phach2p7_000096.t1
scaffold_1	AUGUSTUS	CDS	121759	122171	3.9221985963	+	.	ID=Phach2p7_000096.t1.cds;Name=Phach2p7_000096;Parent=Phach2p7_000096.t1
scaffold_1	AUGUSTUS	CDS	122239	122503	3.95561685252	+	.	ID=Phach2p7_000096.t1.cds;Name=Phach2p7_000096;Parent=Phach2p7_000096.t1
scaffold_1	AUGUSTUS	CDS	122561	123538	3.90576983572	+	.	ID=Phach2p7_000096.t1.cds;Name=Phach2p7_000096;Parent=Phach2p7_000096.t1
scaffold_1	AUGUSTUS	CDS	123587	123832	4.35847111311	+	.	ID=Phach2p7_000096.t1.cds;Name=Phach2p7_000096;Parent=Phach2p7_000096.t1
scaffold_1	AUGUSTUS	CDS	123890	124212	4.40808369797	+	.	ID=Phach2p7_000096.t1.cds;Name=Phach2p7_000096;Parent=Phach2p7_000096.t1
scaffold_1	AUGUSTUS	CDS	124275	124378	4.9180462815	+	.	ID=Phach2p7_000096.t1.cds;Name=Phach2p7_000096;Parent=Phach2p7_000096.t1
scaffold_1	AUGUSTUS	CDS	124426	124726	5.05289764041	+	.	ID=Phach2p7_000096.t1.cds;Name=Phach2p7_000096;Parent=Phach2p7_000096.t1
scaffold_1	AUGUSTUS	CDS	124779	124943	5.33274356146	+	.	ID=Phach2p7_000096.t1.cds;Name=Phach2p7_000096;Parent=Phach2p7_000096.t1
scaffold_1	AUGUSTUS	CDS	125001	125804	2.19084128455	+	.	ID=Phach2p7_000096.t1.cds;Name=Phach2p7_000096;Parent=Phach2p7_000096.t1
scaffold_1	AUGUSTUS	gene	126213	128117	473.834488918	-	.	Alias=pvr_scaffold_1_032983;ID=Phach2p7_000098;Name=Phach2p7_000098;depth=3088;locus=L000076;status=Matches RNA-Seq data
scaffold_1	AUGUSTUS	mRNA	126213	128117	473.834488918	-	.	ID=Phach2p7_000098.t1;Name=Phach2p7_000098;Parent=Phach2p7_000098
scaffold_1	AUGUSTUS	CDS	126213	126553	5.93423257358	-	.	ID=Phach2p7_000098.t1.cds;Name=Phach2p7_000098;Parent=Phach2p7_000098.t1
scaffold_1	AUGUSTUS	CDS	126607	127411	11.8754289373	-	.	ID=Phach2p7_000098.t1.cds;Name=Phach2p7_000098;Parent=Phach2p7_000098.t1
scaffold_1	AUGUSTUS	CDS	127472	127632	11.011871859	-	.	ID=Phach2p7_000098.t1.cds;Name=Phach2p7_000098;Parent=Phach2p7_000098.t1
scaffold_1	AUGUSTUS	CDS	127691	128117	4.88474208804	-	.	ID=Phach2p7_000098.t1.cds;Name=Phach2p7_000098;Parent=Phach2p7_000098.t1
scaffold_1	AUGUSTUS	gene	128786	132512	406.287271332	+	.	Alias=pvr_scaffold_1_033750;ID=Phach2p7_000100;Name=Phach2p7_000100;depth=984;locus=L000078;status=Matches RNA-Seq data
scaffold_1	AUGUSTUS	mRNA	128786	132512	406.287271332	+	.	ID=Phach2p7_000100.t1;Name=Phach2p7_000100;Parent=Phach2p7_000100
scaffold_1	AUGUSTUS	CDS	128786	128953	3.88850966304	+	.	ID=Phach2p7_000100.t1.cds;Name=Phach2p7_000100;Parent=Phach2p7_000100.t1
scaffold_1	AUGUSTUS	CDS	129014	129068	7.37994773676	+	.	ID=Phach2p7_000100.t1.cds;Name=Phach2p7_000100;Parent=Phach2p7_000100.t1
scaffold_1	AUGUSTUS	CDS	129306	129703	7.45804484806	+	.	ID=Phach2p7_000100.t1.cds;Name=Phach2p7_000100;Parent=Phach2p7_000100.t1
scaffold_1	AUGUSTUS	CDS	129754	131752	7.69283591056	+	.	ID=Phach2p7_000100.t1.cds;Name=Phach2p7_000100;Parent=Phach2p7_000100.t1
scaffold_1	AUGUSTUS	CDS	131806	132512	3.94825569732	+	.	ID=Phach2p7_000100.t1.cds;Name=Phach2p7_000100;Parent=Phach2p7_000100.t1
scaffold_1	AUGUSTUS	gene	132716	134709	232.50464664	-	.	Alias=pvr_scaffold_1_034716;ID=Phach2p7_000101;Name=Phach2p7_000101;depth=60;locus=L000079;status=Matches RNA-Seq data
scaffold_1	AUGUSTUS	mRNA	132716	134709	232.50464664	-	.	ID=Phach2p7_000101.t1;Name=Phach2p7_000101;Parent=Phach2p7_000101
scaffold_1	AUGUSTUS	CDS	132716	133802	2.94206351136	-	.	ID=Phach2p7_000101.t1.cds;Name=Phach2p7_000101;Parent=Phach2p7_000101.t1
scaffold_1	AUGUSTUS	CDS	133854	133869	4.73318981496	-	.	ID=Phach2p7_000101.t1.cds;Name=Phach2p7_000101;Parent=Phach2p7_000101.t1
scaffold_1	AUGUSTUS	CDS	133928	134167	4.26862700064	-	.	ID=Phach2p7_000101.t1.cds;Name=Phach2p7_000101;Parent=Phach2p7_000101.t1
scaffold_1	AUGUSTUS	CDS	134222	134299	5.1235580857	-	.	ID=Phach2p7_000101.t1.cds;Name=Phach2p7_000101;Parent=Phach2p7_000101.t1
scaffold_1	AUGUSTUS	CDS	134354	134543	6.86832056292	-	.	ID=Phach2p7_000101.t1.cds;Name=Phach2p7_000101;Parent=Phach2p7_000101.t1
scaffold_1	AUGUSTUS	CDS	134605	134709	3.55684731056	-	.	ID=Phach2p7_000101.t1.cds;Name=Phach2p7_000101;Parent=Phach2p7_000101.t1
scaffold_1	AUGUSTUS	gene	134764	135188	0.969277646922	-	.	Alias=pvr_scaffold_1_035229;ID=Phach2p7_000102;Name=Phach2p7_000102;depth=16;locus=L000080;status=Matches RNA-Seq data
scaffold_1	AUGUSTUS	mRNA	134764	135188	0.969277646922	-	.	ID=Phach2p7_000102.t1;Name=Phach2p7_000102;Parent=Phach2p7_000102
scaffold_1	AUGUSTUS	CDS	134764	134899	1.37198868114	-	.	ID=Phach2p7_000102.t1.cds;Name=Phach2p7_000102;Parent=Phach2p7_000102.t1
scaffold_1	AUGUSTUS	CDS	134974	135188	0.706476416494	-	.	ID=Phach2p7_000102.t1.cds;Name=Phach2p7_000102;Parent=Phach2p7_000102.t1;status=Retained intron
scaffold_1	AUGUSTUS	gene	135312	135718	1.33333333333	-	.	Alias=pvr_scaffold_1_035623;ID=Phach2p7_000103;Name=Phach2p7_000103;depth=22;locus=L000081;status=Matches RNA-Seq data
scaffold_1	AUGUSTUS	mRNA	135312	135718	1.33333333333	-	.	ID=Phach2p7_000103.t1;Name=Phach2p7_000103;Parent=Phach2p7_000103
scaffold_1	AUGUSTUS	CDS	135312	135464	1.15470053838	-	.	ID=Phach2p7_000103.t1.cds;Name=Phach2p7_000103;Parent=Phach2p7_000103.t1
scaffold_1	AUGUSTUS	CDS	135530	135718	1.15470053838	-	.	ID=Phach2p7_000103.t1.cds;Name=Phach2p7_000103;Parent=Phach2p7_000103.t1
scaffold_1	AUGUSTUS	gene	136501	138021	6.31351351352	+	.	Alias=pvr_scaffold_1_035889;ID=Phach2p7_000104;Name=Phach2p7_000104;depth=384;locus=L000081;status=Matches RNA-Seq data
scaffold_1	AUGUSTUS	mRNA	136501	138021	6.31351351352	+	.	ID=Phach2p7_000104.t1;Name=Phach2p7_000104;Parent=Phach2p7_000104
scaffold_1	AUGUSTUS	CDS	136501	137893	3.55345283168	+	.	ID=Phach2p7_000104.t1.cds;Name=Phach2p7_000104;Parent=Phach2p7_000104.t1
scaffold_1	AUGUSTUS	CDS	137963	138021	3.55345283168	+	.	ID=Phach2p7_000104.t1.cds;Name=Phach2p7_000104;Parent=Phach2p7_000104.t1
scaffold_1	AUGUSTUS	gene	138878	139760	52.5990083938	+	.	Alias=pvr_scaffold_1_036320;ID=Phach2p7_000106;Name=Phach2p7_000106;depth=233;locus=L000083;status=Matches RNA-Seq data
scaffold_1	AUGUSTUS	mRNA	138878	139760	52.5990083938	+	.	ID=Phach2p7_000106.t1;Name=Phach2p7_000106;Parent=Phach2p7_000106
scaffold_1	AUGUSTUS	CDS	138878	139280	3.0482053541	+	.	ID=Phach2p7_000106.t1.cds;Name=Phach2p7_000106;Parent=Phach2p7_000106.t1;status=Start mismatch
scaffold_1	AUGUSTUS	CDS	139344	139684	12.4022138324	+	.	ID=Phach2p7_000106.t1.cds;Name=Phach2p7_000106;Parent=Phach2p7_000106.t1
scaffold_1	AUGUSTUS	CDS	139746	139760	5.5653708842	+	.	ID=Phach2p7_000106.t1.cds;Name=Phach2p7_000106;Parent=Phach2p7_000106.t1
scaffold_1	AUGUSTUS	gene	140021	141088	1.035	+	.	Alias=pvr_scaffold_1_036573;ID=Phach2p7_000107;Name=Phach2p7_000107;depth=6;locus=L000084;status=Low expression
scaffold_1	AUGUSTUS	mRNA	140021	141088	1.035	+	.	ID=Phach2p7_000107.t1;Name=Phach2p7_000107;Parent=Phach2p7_000107
scaffold_1	AUGUSTUS	CDS	140021	140265	2.0	+	.	ID=Phach2p7_000107.t1.cds;Name=Phach2p7_000107;Parent=Phach2p7_000107.t1
scaffold_1	AUGUSTUS	CDS	140323	141088	2.0	+	.	ID=Phach2p7_000107.t1.cds;Name=Phach2p7_000107;Parent=Phach2p7_000107.t1
scaffold_1	AUGUSTUS	gene	141439	141998	158.465374132	-	.	Alias=pvr_scaffold_1_037021;ID=Phach2p7_000109;Name=Phach2p7_000109;depth=157;locus=L000086;status=Matches RNA-Seq data
scaffold_1	AUGUSTUS	mRNA	141439	141998	158.465374132	-	.	ID=Phach2p7_000109.t1;Name=Phach2p7_000109;Parent=Phach2p7_000109
scaffold_1	AUGUSTUS	CDS	141439	141500	5.79221358549	-	.	ID=Phach2p7_000109.t1.cds;Name=Phach2p7_000109;Parent=Phach2p7_000109.t1
scaffold_1	AUGUSTUS	CDS	141554	141643	11.177828621	-	.	ID=Phach2p7_000109.t1.cds;Name=Phach2p7_000109;Parent=Phach2p7_000109.t1
scaffold_1	AUGUSTUS	CDS	141700	141785	11.2928745667	-	.	ID=Phach2p7_000109.t1.cds;Name=Phach2p7_000109;Parent=Phach2p7_000109.t1
scaffold_1	AUGUSTUS	CDS	141844	141998	5.85182898237	-	.	ID=Phach2p7_000109.t1.cds;Name=Phach2p7_000109;Parent=Phach2p7_000109.t1
scaffold_1	AUGUSTUS	gene	143054	144131	31.2255204652	-	.	Alias=pvr_scaffold_1_037209;ID=Phach2p7_000112;Name=Phach2p7_000112;depth=962;locus=L000087;status=Matches RNA-Seq data
scaffold_1	AUGUSTUS	mRNA	143054	144131	31.2255204652	-	.	ID=Phach2p7_000112.t1;Name=Phach2p7_000112;Parent=Phach2p7_000112
scaffold_1	AUGUSTUS	CDS	143054	143219	3.9655660738	-	.	ID=Phach2p7_000112.t1.cds;Name=Phach2p7_000112;Parent=Phach2p7_000112.t1
scaffold_1	AUGUSTUS	CDS	143281	143531	7.90259710034	-	.	ID=Phach2p7_000112.t1.cds;Name=Phach2p7_000112;Parent=Phach2p7_000112.t1
scaffold_1	AUGUSTUS	CDS	143589	144131	3.98560858816	-	.	ID=Phach2p7_000112.t1.cds;Name=Phach2p7_000112;Parent=Phach2p7_000112.t1
scaffold_1	AUGUSTUS	gene	144703	144972	3.96120619397	+	.	Alias=pvr_scaffold_1_037564;ID=Phach2p7_000113;Name=Phach2p7_000113;depth=10123;locus=L000088;status=Matches RNA-Seq data
scaffold_1	AUGUSTUS	mRNA	144703	144972	3.96120619397	+	.	ID=Phach2p7_000113.t1;Name=Phach2p7_000113;Parent=Phach2p7_000113
scaffold_1	AUGUSTUS	CDS	144703	144910	1.99027791878	+	.	ID=Phach2p7_000113.t1.cds;Name=Phach2p7_000113;Parent=Phach2p7_000113.t1
scaffold_1	AUGUSTUS	CDS	144965	144972	1.99027791878	+	.	ID=Phach2p7_000113.t1.cds;Name=Phach2p7_000113;Parent=Phach2p7_000113.t1
scaffold_1	AUGUSTUS	gene	145268	146058	23.0411418174	+	.	Alias=pvr_scaffold_1_037720;ID=Phach2p7_000114;Name=Phach2p7_000114;depth=7410;locus=L000089;status=Matches RNA-Seq data
scaffold_1	AUGUSTUS	mRNA	145268	146058	23.0411418174	+	.	ID=Phach2p7_000114.t1;Name=Phach2p7_000114;Parent=Phach2p7_000114
scaffold_1	AUGUSTUS	CDS	145268	145300	3.69862604126	+	.	ID=Phach2p7_000114.t1.cds;Name=Phach2p7_000114;Parent=Phach2p7_000114.t1
scaffold_1	AUGUSTUS	CDS	145352	145418	6.92853016876	+	.	ID=Phach2p7_000114.t1.cds;Name=Phach2p7_000114;Parent=Phach2p7_000114.t1
scaffold_1	AUGUSTUS	CDS	145592	146058	3.5965197776	+	.	ID=Phach2p7_000114.t1.cds;Name=Phach2p7_000114;Parent=Phach2p7_000114.t1
scaffold_1	AUGUSTUS	gene	146296	147337	3.87030716724	-	.	Alias=pvr_scaffold_1_038122;ID=Phach2p7_000115;Name=Phach2p7_000115;depth=482;locus=L000090;status=Matches RNA-Seq data
scaffold_1	AUGUSTUS	mRNA	146296	147337	3.87030716724	-	.	ID=Phach2p7_000115.t1;Name=Phach2p7_000115;Parent=Phach2p7_000115
scaffold_1	AUGUSTUS	CDS	146296	147010	1.96730962668	-	.	ID=Phach2p7_000115.t1.cds;Name=Phach2p7_000115;Parent=Phach2p7_000115.t1
scaffold_1	AUGUSTUS	CDS	147075	147337	1.96730962668	-	.	ID=Phach2p7_000115.t1.cds;Name=Phach2p7_000115;Parent=Phach2p7_000115.t1
scaffold_1	AUGUSTUS	gene	148003	148988	2.09307482151	-	.	Alias=pvr_scaffold_1_038802;ID=Phach2p7_000116;Name=Phach2p7_000116;depth=47;locus=L000090;status=Matches RNA-Seq data
scaffold_1	AUGUSTUS	mRNA	148003	148988	2.09307482151	-	.	ID=Phach2p7_000116.t1;Name=Phach2p7_000116;Parent=Phach2p7_000116
scaffold_1	AUGUSTUS	CDS	148003	148364	2.0	-	.	ID=Phach2p7_000116.t1.cds;Name=Phach2p7_000116;Parent=Phach2p7_000116.t1
scaffold_1	AUGUSTUS	CDS	148421	148988	1.04653741075	-	.	ID=Phach2p7_000116.t1.cds;Name=Phach2p7_000116;Parent=Phach2p7_000116.t1;status=Retained intron
scaffold_1	fixgff	gene	152046	154192	0.6	+	.	Alias=gm_000053;ID=Phach2p7_000118;Name=Phach2p7_000118;depth=0;locus=L000091;status=Low expression
scaffold_1	fixgff	mRNA	152046	154192	0.6	+	.	ID=Phach2p7_000118.t1;Name=Phach2p7_000118;Parent=Phach2p7_000118
scaffold_1	GeneMark.hmm	CDS	152046	152130	1.0	+	0	ID=Phach2p7_000118.t1.cds;Name=Phach2p7_000118;Parent=Phach2p7_000118.t1;gene_id=53_g;transcript_id=53_t
scaffold_1	GeneMark.hmm	CDS	152195	152256	1.0	+	1	ID=Phach2p7_000118.t1.cds;Name=Phach2p7_000118;Parent=Phach2p7_000118.t1;gene_id=53_g;transcript_id=53_t
scaffold_1	GeneMark.hmm	CDS	152309	152482	1.0	+	0	ID=Phach2p7_000118.t1.cds;Name=Phach2p7_000118;Parent=Phach2p7_000118.t1;gene_id=53_g;transcript_id=53_t
scaffold_1	GeneMark.hmm	CDS	152533	152599	1.0	+	0	ID=Phach2p7_000118.t1.cds;Name=Phach2p7_000118;Parent=Phach2p7_000118.t1;gene_id=53_g;transcript_id=53_t
scaffold_1	GeneMark.hmm	CDS	152648	152726	1.0	+	1	ID=Phach2p7_000118.t1.cds;Name=Phach2p7_000118;Parent=Phach2p7_000118.t1;gene_id=53_g;transcript_id=53_t
scaffold_1	GeneMark.hmm	CDS	152792	153329	1.0	+	2	ID=Phach2p7_000118.t1.cds;Name=Phach2p7_000118;Parent=Phach2p7_000118.t1;gene_id=53_g;transcript_id=53_t
scaffold_1	GeneMark.hmm	CDS	153381	153485	1.0	+	0	ID=Phach2p7_000118.t1.cds;Name=Phach2p7_000118;Parent=Phach2p7_000118.t1;gene_id=53_g;transcript_id=53_t
scaffold_1	GeneMark.hmm	CDS	153618	153755	1.0	+	0	ID=Phach2p7_000118.t1.cds;Name=Phach2p7_000118;Parent=Phach2p7_000118.t1;gene_id=53_g;transcript_id=53_t
scaffold_1	GeneMark.hmm	CDS	153812	153987	1.0	+	0	ID=Phach2p7_000118.t1.cds;Name=Phach2p7_000118;Parent=Phach2p7_000118.t1;gene_id=53_g;transcript_id=53_t
scaffold_1	GeneMark.hmm	CDS	154039	154192	1.0	+	2	ID=Phach2p7_000118.t1.cds;Name=Phach2p7_000118;Parent=Phach2p7_000118.t1;gene_id=53_g;transcript_id=53_t
scaffold_1	AUGUSTUS	gene	154680	155759	3.78846153846	-	.	Alias=pvr_scaffold_1_040103;ID=Phach2p7_000119;Name=Phach2p7_000119;depth=264;locus=L000092;status=Matches RNA-Seq data
scaffold_1	AUGUSTUS	mRNA	154680	155759	3.78846153846	-	.	ID=Phach2p7_000119.t1;Name=Phach2p7_000119;Parent=Phach2p7_000119
scaffold_1	AUGUSTUS	CDS	154680	155460	1.94639706598	-	.	ID=Phach2p7_000119.t1.cds;Name=Phach2p7_000119;Parent=Phach2p7_000119.t1
scaffold_1	AUGUSTUS	CDS	155518	155759	1.94639706598	-	.	ID=Phach2p7_000119.t1.cds;Name=Phach2p7_000119;Parent=Phach2p7_000119.t1
scaffold_1	AUGUSTUS	gene	156240	158878	10803786.8679	-	.	Alias=pvr_scaffold_1_040319;ID=Phach2p7_000120;Name=Phach2p7_000120;depth=4167;locus=L000093;status=Matches RNA-Seq data
scaffold_1	AUGUSTUS	mRNA	156240	158878	10803786.8679	-	.	ID=Phach2p7_000120.t1;Name=Phach2p7_000120;Parent=Phach2p7_000120
scaffold_1	AUGUSTUS	CDS	156240	156624	1.84894051078	-	.	ID=Phach2p7_000120.t1.cds;Name=Phach2p7_000120;Parent=Phach2p7_000120.t1
scaffold_1	AUGUSTUS	CDS	156682	156708	3.1468715893	-	.	ID=Phach2p7_000120.t1.cds;Name=Phach2p7_000120;Parent=Phach2p7_000120.t1
scaffold_1	AUGUSTUS	CDS	156763	156827	3.24613815524	-	.	ID=Phach2p7_000120.t1.cds;Name=Phach2p7_000120;Parent=Phach2p7_000120.t1
scaffold_1	AUGUSTUS	CDS	156880	157071	3.55792212011	-	.	ID=Phach2p7_000120.t1.cds;Name=Phach2p7_000120;Parent=Phach2p7_000120.t1
scaffold_1	AUGUSTUS	CDS	157125	157375	3.5890208284	-	.	ID=Phach2p7_000120.t1.cds;Name=Phach2p7_000120;Parent=Phach2p7_000120.t1
scaffold_1	AUGUSTUS	CDS	157429	157449	3.33415953491	-	.	ID=Phach2p7_000120.t1.cds;Name=Phach2p7_000120;Parent=Phach2p7_000120.t1
scaffold_1	AUGUSTUS	CDS	157503	157538	3.13315028392	-	.	ID=Phach2p7_000120.t1.cds;Name=Phach2p7_000120;Parent=Phach2p7_000120.t1
scaffold_1	AUGUSTUS	CDS	157594	157677	3.4441330958	-	.	ID=Phach2p7_000120.t1.cds;Name=Phach2p7_000120;Parent=Phach2p7_000120.t1
scaffold_1	AUGUSTUS	CDS	157735	157823	3.67894989682	-	.	ID=Phach2p7_000120.t1.cds;Name=Phach2p7_000120;Parent=Phach2p7_000120.t1
scaffold_1	AUGUSTUS	CDS	157879	157903	3.29119865626	-	.	ID=Phach2p7_000120.t1.cds;Name=Phach2p7_000120;Parent=Phach2p7_000120.t1
scaffold_1	AUGUSTUS	CDS	157954	158272	3.38353027319	-	.	ID=Phach2p7_000120.t1.cds;Name=Phach2p7_000120;Parent=Phach2p7_000120.t1
scaffold_1	AUGUSTUS	CDS	158324	158390	3.91882332839	-	.	ID=Phach2p7_000120.t1.cds;Name=Phach2p7_000120;Parent=Phach2p7_000120.t1
scaffold_1	AUGUSTUS	CDS	158437	158499	3.91243307204	-	.	ID=Phach2p7_000120.t1.cds;Name=Phach2p7_000120;Parent=Phach2p7_000120.t1
scaffold_1	AUGUSTUS	CDS	158565	158878	1.98214974436	-	.	ID=Phach2p7_000120.t1.cds;Name=Phach2p7_000120;Parent=Phach2p7_000120.t1
scaffold_1	AUGUSTUS	gene	159597	160933	2.23225806452	-	.	Alias=pvr_scaffold_1_041121;ID=Phach2p7_000122;Name=Phach2p7_000122;depth=394;locus=L000093;status=Matches RNA-Seq data
scaffold_1	AUGUSTUS	mRNA	159597	160933	2.23225806452	-	.	ID=Phach2p7_000122.t1;Name=Phach2p7_000122;Parent=Phach2p7_000122
scaffold_1	AUGUSTUS	CDS	159597	159631	1.49407431693	-	.	ID=Phach2p7_000122.t1.cds;Name=Phach2p7_000122;Parent=Phach2p7_000122.t1
scaffold_1	AUGUSTUS	CDS	159682	160933	1.49407431693	-	.	ID=Phach2p7_000122.t1.cds;Name=Phach2p7_000122;Parent=Phach2p7_000122.t1
scaffold_1	AUGUSTUS	gene	160992	161483	29.8505458326	-	.	Alias=pvr_scaffold_1_041256;ID=Phach2p7_000123;Name=Phach2p7_000123;depth=364;locus=L000093;status=Matches RNA-Seq data
scaffold_1	AUGUSTUS	mRNA	160992	161483	29.8505458326	-	.	ID=Phach2p7_000123.t1;Name=Phach2p7_000123;Parent=Phach2p7_000123
scaffold_1	AUGUSTUS	CDS	160992	161173	1.7622507308	-	.	ID=Phach2p7_000123.t1.cds;Name=Phach2p7_000123;Parent=Phach2p7_000123.t1
scaffold_1	AUGUSTUS	CDS	161230	161282	2.78636305881	-	.	ID=Phach2p7_000123.t1.cds;Name=Phach2p7_000123;Parent=Phach2p7_000123.t1
scaffold_1	AUGUSTUS	CDS	161340	161402	3.10033368616	-	.	ID=Phach2p7_000123.t1.cds;Name=Phach2p7_000123;Parent=Phach2p7_000123.t1
scaffold_1	AUGUSTUS	CDS	161458	161483	1.96082319096	-	.	ID=Phach2p7_000123.t1.cds;Name=Phach2p7_000123;Parent=Phach2p7_000123.t1
scaffold_1	AUGUSTUS	gene	161778	163108	3.53484790142	-	.	Alias=pvr_scaffold_1_041439;ID=Phach2p7_000124;Name=Phach2p7_000124;depth=2187;locus=L000093;status=Matches RNA-Seq data
scaffold_1	AUGUSTUS	mRNA	161778	163108	3.53484790142	-	.	ID=Phach2p7_000124.t1;Name=Phach2p7_000124;Parent=Phach2p7_000124
scaffold_1	AUGUSTUS	CDS	161778	162223	1.88011911895	-	.	ID=Phach2p7_000124.t1.cds;Name=Phach2p7_000124;Parent=Phach2p7_000124.t1
scaffold_1	AUGUSTUS	CDS	162280	163108	1.88011911895	-	.	ID=Phach2p7_000124.t1.cds;Name=Phach2p7_000124;Parent=Phach2p7_000124.t1
scaffold_1	AUGUSTUS	gene	164180	166453	1.27440133664e+11	-	.	Alias=pvr_scaffold_1_041836;ID=Phach2p7_000127;Name=Phach2p7_000127;depth=6870;locus=L000093;status=Matches RNA-Seq data
scaffold_1	AUGUSTUS	mRNA	164180	166453	1.27440133664e+11	-	.	ID=Phach2p7_000127.t1;Name=Phach2p7_000127;Parent=Phach2p7_000127
scaffold_1	AUGUSTUS	CDS	164180	164233	5.4795443803	-	.	ID=Phach2p7_000127.t1.cds;Name=Phach2p7_000127;Parent=Phach2p7_000127.t1
scaffold_1	AUGUSTUS	CDS	164291	164480	11.7952327753	-	.	ID=Phach2p7_000127.t1.cds;Name=Phach2p7_000127;Parent=Phach2p7_000127.t1
scaffold_1	AUGUSTUS	CDS	164547	164703	12.9899024381	-	.	ID=Phach2p7_000127.t1.cds;Name=Phach2p7_000127;Parent=Phach2p7_000127.t1
scaffold_1	AUGUSTUS	CDS	164762	164920	13.3185386803	-	.	ID=Phach2p7_000127.t1.cds;Name=Phach2p7_000127;Parent=Phach2p7_000127.t1
scaffold_1	AUGUSTUS	CDS	164966	165056	13.2653733435	-	.	ID=Phach2p7_000127.t1.cds;Name=Phach2p7_000127;Parent=Phach2p7_000127.t1
scaffold_1	AUGUSTUS	CDS	165110	165125	13.3871575402	-	.	ID=Phach2p7_000127.t1.cds;Name=Phach2p7_000127;Parent=Phach2p7_000127.t1
scaffold_1	AUGUSTUS	CDS	165181	165363	13.2581325099	-	.	ID=Phach2p7_000127.t1.cds;Name=Phach2p7_000127;Parent=Phach2p7_000127.t1
scaffold_1	AUGUSTUS	CDS	165417	165467	13.2432194059	-	.	ID=Phach2p7_000127.t1.cds;Name=Phach2p7_000127;Parent=Phach2p7_000127.t1
scaffold_1	AUGUSTUS	CDS	165525	165615	13.4015505837	-	.	ID=Phach2p7_000127.t1.cds;Name=Phach2p7_000127;Parent=Phach2p7_000127.t1
scaffold_1	AUGUSTUS	CDS	165662	165969	13.480126957	-	.	ID=Phach2p7_000127.t1.cds;Name=Phach2p7_000127;Parent=Phach2p7_000127.t1
scaffold_1	AUGUSTUS	CDS	166026	166079	13.5625873522	-	.	ID=Phach2p7_000127.t1.cds;Name=Phach2p7_000127;Parent=Phach2p7_000127.t1
scaffold_1	AUGUSTUS	CDS	166139	166148	13.4830668852	-	.	ID=Phach2p7_000127.t1.cds;Name=Phach2p7_000127;Parent=Phach2p7_000127.t1
scaffold_1	AUGUSTUS	CDS	166205	166242	13.4628468641	-	.	ID=Phach2p7_000127.t1.cds;Name=Phach2p7_000127;Parent=Phach2p7_000127.t1
scaffold_1	AUGUSTUS	CDS	166293	166453	6.73258391184	-	.	ID=Phach2p7_000127.t1.cds;Name=Phach2p7_000127;Parent=Phach2p7_000127.t1
scaffold_1	AUGUSTUS	gene	167117	167576	2.0	+	.	Alias=pvr_scaffold_1_042295;ID=Phach2p7_000128;Name=Phach2p7_000128;depth=19;locus=L000094;status=Matches RNA-Seq data
scaffold_1	AUGUSTUS	mRNA	167117	167576	2.0	+	.	ID=Phach2p7_000128.t1;Name=Phach2p7_000128;Parent=Phach2p7_000128
scaffold_1	AUGUSTUS	CDS	167117	167313	1.41421356237	+	.	ID=Phach2p7_000128.t1.cds;Name=Phach2p7_000128;Parent=Phach2p7_000128.t1
scaffold_1	AUGUSTUS	CDS	167369	167576	1.41421356237	+	.	ID=Phach2p7_000128.t1.cds;Name=Phach2p7_000128;Parent=Phach2p7_000128.t1
scaffold_1	AUGUSTUS	gene	168111	168875	1.56	-	.	Alias=pvr_scaffold_1_042412;ID=Phach2p7_000129;Name=Phach2p7_000129;depth=169;locus=L000095;status=Matches RNA-Seq data
scaffold_1	AUGUSTUS	mRNA	168111	168875	1.56	-	.	ID=Phach2p7_000129.t1;Name=Phach2p7_000129;Parent=Phach2p7_000129
scaffold_1	AUGUSTUS	CDS	168111	168689	1.24899959968	-	.	ID=Phach2p7_000129.t1.cds;Name=Phach2p7_000129;Parent=Phach2p7_000129.t1
scaffold_1	AUGUSTUS	CDS	168741	168875	1.24899959968	-	.	ID=Phach2p7_000129.t1.cds;Name=Phach2p7_000129;Parent=Phach2p7_000129.t1
scaffold_1	AUGUSTUS	gene	170468	170930	9.83665354178	+	.	Alias=pvr_scaffold_1_042816;ID=Phach2p7_000132;Name=Phach2p7_000132;depth=224;locus=L000098;status=Matches RNA-Seq data
scaffold_1	AUGUSTUS	mRNA	170468	170930	9.83665354178	+	.	ID=Phach2p7_000132.t1;Name=Phach2p7_000132;Parent=Phach2p7_000132
scaffold_1	AUGUSTUS	CDS	170468	170566	1.833802568	+	.	ID=Phach2p7_000132.t1.cds;Name=Phach2p7_000132;Parent=Phach2p7_000132.t1
scaffold_1	AUGUSTUS	CDS	170626	170699	3.13634397695	+	.	ID=Phach2p7_000132.t1.cds;Name=Phach2p7_000132;Parent=Phach2p7_000132.t1
scaffold_1	AUGUSTUS	CDS	170777	170930	1.71029533478	+	.	ID=Phach2p7_000132.t1.cds;Name=Phach2p7_000132;Parent=Phach2p7_000132.t1
scaffold_1	fixgff	gene	170971	173180	7408001.17488	+	.	Alias=gm_000059;ID=Phach2p7_000133;Name=Phach2p7_000133;depth=2578;locus=L000099;status=Matches RNA-Seq data
scaffold_1	fixgff	mRNA	170971	173180	7408001.17488	+	.	ID=Phach2p7_000133.t1;Name=Phach2p7_000133;Parent=Phach2p7_000133
scaffold_1	GeneMark.hmm	CDS	170971	171196	5.7644153306	+	0	ID=Phach2p7_000133.t1.cds;Name=Phach2p7_000133;Parent=Phach2p7_000133.t1;gene_id=59_g;transcript_id=59_t
scaffold_1	GeneMark.hmm	CDS	171253	171316	13.1802820156	+	1	ID=Phach2p7_000133.t1.cds;Name=Phach2p7_000133;Parent=Phach2p7_000133.t1;gene_id=59_g;transcript_id=59_t
scaffold_1	GeneMark.hmm	CDS	171367	171674	13.166988205	+	2	ID=Phach2p7_000133.t1.cds;Name=Phach2p7_000133;Parent=Phach2p7_000133.t1;gene_id=59_g;transcript_id=59_t
scaffold_1	GeneMark.hmm	CDS	171736	171877	13.1773140368	+	1	ID=Phach2p7_000133.t1.cds;Name=Phach2p7_000133;Parent=Phach2p7_000133.t1;gene_id=59_g;transcript_id=59_t
scaffold_1	GeneMark.hmm	CDS	171933	172055	13.0144900328	+	2	ID=Phach2p7_000133.t1.cds;Name=Phach2p7_000133;Parent=Phach2p7_000133.t1;gene_id=59_g;transcript_id=59_t
scaffold_1	GeneMark.hmm	CDS	172252	172311	13.0210720448	+	2	ID=Phach2p7_000133.t1.cds;Name=Phach2p7_000133;Parent=Phach2p7_000133.t1;gene_id=59_g;transcript_id=59_t
scaffold_1	GeneMark.hmm	CDS	172366	172472	13.1632227694	+	2	ID=Phach2p7_000133.t1.cds;Name=Phach2p7_000133;Parent=Phach2p7_000133.t1;gene_id=59_g;transcript_id=59_t
scaffold_1	GeneMark.hmm	CDS	172531	172764	12.6917042115	+	1	ID=Phach2p7_000133.t1.cds;Name=Phach2p7_000133;Parent=Phach2p7_000133.t1;gene_id=59_g;transcript_id=59_t
scaffold_1	GeneMark.hmm	CDS	172813	173180	5.08149646464	+	1	ID=Phach2p7_000133.t1.cds;Name=Phach2p7_000133;Parent=Phach2p7_000133.t1;gene_id=59_g;transcript_id=59_t
scaffold_1	AUGUSTUS	gene	174082	176419	57830084306.4	-	.	Alias=pvr_scaffold_1_043512;ID=Phach2p7_000135;Name=Phach2p7_000135;depth=59;locus=L000101;status=Matches RNA-Seq data
scaffold_1	AUGUSTUS	mRNA	174082	176419	57830084306.4	-	.	ID=Phach2p7_000135.t1;Name=Phach2p7_000135;Parent=Phach2p7_000135
scaffold_1	AUGUSTUS	CDS	174082	174135	4.53459571418	-	.	ID=Phach2p7_000135.t1.cds;Name=Phach2p7_000135;Parent=Phach2p7_000135.t1
scaffold_1	AUGUSTUS	CDS	174186	174375	11.5060453011	-	.	ID=Phach2p7_000135.t1.cds;Name=Phach2p7_000135;Parent=Phach2p7_000135.t1
scaffold_1	AUGUSTUS	CDS	174430	174586	11.5834479777	-	.	ID=Phach2p7_000135.t1.cds;Name=Phach2p7_000135;Parent=Phach2p7_000135.t1
scaffold_1	AUGUSTUS	CDS	174662	174820	10.8396584191	-	.	ID=Phach2p7_000135.t1.cds;Name=Phach2p7_000135;Parent=Phach2p7_000135.t1
scaffold_1	AUGUSTUS	CDS	174876	174966	11.7423958307	-	.	ID=Phach2p7_000135.t1.cds;Name=Phach2p7_000135;Parent=Phach2p7_000135.t1
scaffold_1	AUGUSTUS	CDS	175016	175031	12.9829476789	-	.	ID=Phach2p7_000135.t1.cds;Name=Phach2p7_000135;Parent=Phach2p7_000135.t1
scaffold_1	AUGUSTUS	CDS	175092	175274	13.238205997	-	.	ID=Phach2p7_000135.t1.cds;Name=Phach2p7_000135;Parent=Phach2p7_000135.t1
scaffold_1	AUGUSTUS	CDS	175328	175378	12.9010212928	-	.	ID=Phach2p7_000135.t1.cds;Name=Phach2p7_000135;Parent=Phach2p7_000135.t1
scaffold_1	AUGUSTUS	CDS	175428	175518	12.1295099717	-	.	ID=Phach2p7_000135.t1.cds;Name=Phach2p7_000135;Parent=Phach2p7_000135.t1
scaffold_1	AUGUSTUS	CDS	175567	175748	11.876063957	-	.	ID=Phach2p7_000135.t1.cds;Name=Phach2p7_000135;Parent=Phach2p7_000135.t1
scaffold_1	AUGUSTUS	CDS	175798	175923	10.4519824223	-	.	ID=Phach2p7_000135.t1.cds;Name=Phach2p7_000135;Parent=Phach2p7_000135.t1
scaffold_1	AUGUSTUS	CDS	175976	176029	6.06597925608	-	.	ID=Phach2p7_000135.t1.cds;Name=Phach2p7_000135;Parent=Phach2p7_000135.t1
scaffold_1	AUGUSTUS	CDS	176084	176093	7.15924638928	-	.	ID=Phach2p7_000135.t1.cds;Name=Phach2p7_000135;Parent=Phach2p7_000135.t1
scaffold_1	AUGUSTUS	CDS	176150	176187	12.8850076864	-	.	ID=Phach2p7_000135.t1.cds;Name=Phach2p7_000135;Parent=Phach2p7_000135.t1
scaffold_1	AUGUSTUS	CDS	176250	176419	6.5933335442	-	.	ID=Phach2p7_000135.t1.cds;Name=Phach2p7_000135;Parent=Phach2p7_000135.t1
scaffold_1	AUGUSTUS	gene	176503	176806	4.0	-	.	Alias=pvr_scaffold_1_044567;ID=Phach2p7_000136;Name=Phach2p7_000136;depth=30;locus=L000102;status=Matches RNA-Seq data
scaffold_1	AUGUSTUS	mRNA	176503	176806	4.0	-	.	ID=Phach2p7_000136.t1;Name=Phach2p7_000136;Parent=Phach2p7_000136
scaffold_1	AUGUSTUS	CDS	176503	176724	2.0	-	.	ID=Phach2p7_000136.t1.cds;Name=Phach2p7_000136;Parent=Phach2p7_000136.t1
scaffold_1	AUGUSTUS	CDS	176789	176806	2.0	-	.	ID=Phach2p7_000136.t1.cds;Name=Phach2p7_000136;Parent=Phach2p7_000136.t1
scaffold_1	AUGUSTUS	gene	177569	177846	3.55555555556	-	.	Alias=pvr_scaffold_1_044759;ID=Phach2p7_000137;Name=Phach2p7_000137;depth=33;locus=L000102;status=Matches RNA-Seq data
scaffold_1	AUGUSTUS	mRNA	177569	177846	3.55555555556	-	.	ID=Phach2p7_000137.t1;Name=Phach2p7_000137;Parent=Phach2p7_000137
scaffold_1	AUGUSTUS	CDS	177569	177726	1.88561808316	-	.	ID=Phach2p7_000137.t1.cds;Name=Phach2p7_000137;Parent=Phach2p7_000137.t1
scaffold_1	AUGUSTUS	CDS	177801	177846	1.88561808316	-	.	ID=Phach2p7_000137.t1.cds;Name=Phach2p7_000137;Parent=Phach2p7_000137.t1
scaffold_1	AUGUSTUS	gene	178070	181321	40138.5228828	+	.	Alias=pvr_scaffold_1_044936;ID=Phach2p7_000138;Name=Phach2p7_000138;depth=1865;locus=L000103;status=Matches RNA-Seq data
scaffold_1	AUGUSTUS	mRNA	178070	181321	40138.5228828	+	.	ID=Phach2p7_000138.t1;Name=Phach2p7_000138;Parent=Phach2p7_000138
scaffold_1	AUGUSTUS	CDS	178070	178093	7.84105773048	+	.	ID=Phach2p7_000138.t1.cds;Name=Phach2p7_000138;Parent=Phach2p7_000138.t1
scaffold_1	AUGUSTUS	CDS	178150	178260	17.8595319113	+	.	ID=Phach2p7_000138.t1.cds;Name=Phach2p7_000138;Parent=Phach2p7_000138.t1
scaffold_1	AUGUSTUS	CDS	178315	178480	19.7886692249	+	.	ID=Phach2p7_000138.t1.cds;Name=Phach2p7_000138;Parent=Phach2p7_000138.t1
scaffold_1	AUGUSTUS	CDS	178535	178695	20.5191339176	+	.	ID=Phach2p7_000138.t1.cds;Name=Phach2p7_000138;Parent=Phach2p7_000138.t1
scaffold_1	AUGUSTUS	CDS	178750	178878	20.4283542038	+	.	ID=Phach2p7_000138.t1.cds;Name=Phach2p7_000138;Parent=Phach2p7_000138.t1
scaffold_1	AUGUSTUS	CDS	178928	181321	8.39680256802	+	.	ID=Phach2p7_000138.t1.cds;Name=Phach2p7_000138;Parent=Phach2p7_000138.t1
scaffold_1	AUGUSTUS	gene	181524	183443	1.0	-	.	Alias=pvr_scaffold_1_045795;ID=Phach2p7_000139;Name=Phach2p7_000139;depth=153;locus=L000104;status=Matches RNA-Seq data
scaffold_1	AUGUSTUS	mRNA	181524	183443	1.0	-	.	ID=Phach2p7_000139.t1;Name=Phach2p7_000139;Parent=Phach2p7_000139
scaffold_1	AUGUSTUS	CDS	181524	183443	1.0	-	.	ID=Phach2p7_000139.t1.cds;Name=Phach2p7_000139;Parent=Phach2p7_000139.t1
scaffold_1	AUGUSTUS	gene	184191	185761	37.5	-	.	Alias=pvr_scaffold_1_046444;ID=Phach2p7_000140;Name=Phach2p7_000140;depth=56;locus=L000105;status=Matches RNA-Seq data
scaffold_1	AUGUSTUS	mRNA	184191	185761	37.5	-	.	ID=Phach2p7_000140.t1;Name=Phach2p7_000140;Parent=Phach2p7_000140
scaffold_1	AUGUSTUS	CDS	184191	184869	5.8094750193	-	.	ID=Phach2p7_000140.t1.cds;Name=Phach2p7_000140;Parent=Phach2p7_000140.t1
scaffold_1	AUGUSTUS	CDS	184927	185132	10.6066017178	-	.	ID=Phach2p7_000140.t1.cds;Name=Phach2p7_000140;Parent=Phach2p7_000140.t1
scaffold_1	AUGUSTUS	CDS	185201	185761	5.47722557505	-	.	ID=Phach2p7_000140.t1.cds;Name=Phach2p7_000140;Parent=Phach2p7_000140.t1
scaffold_1	AUGUSTUS	gene	186035	186676	63.058506027	-	.	Alias=pvr_scaffold_1_047004;ID=Phach2p7_000141;Name=Phach2p7_000141;depth=64;locus=L000106;status=Matches RNA-Seq data
scaffold_1	AUGUSTUS	mRNA	186035	186676	63.058506027	-	.	ID=Phach2p7_000141.t1;Name=Phach2p7_000141;Parent=Phach2p7_000141
scaffold_1	AUGUSTUS	CDS	186035	186130	3.53137200466	-	.	ID=Phach2p7_000141.t1.cds;Name=Phach2p7_000141;Parent=Phach2p7_000141.t1
scaffold_1	AUGUSTUS	CDS	186190	186325	6.35772040626	-	.	ID=Phach2p7_000141.t1.cds;Name=Phach2p7_000141;Parent=Phach2p7_000141.t1
scaffold_1	AUGUSTUS	CDS	186393	186445	6.38416354934	-	.	ID=Phach2p7_000141.t1.cds;Name=Phach2p7_000141;Parent=Phach2p7_000141.t1
scaffold_1	AUGUSTUS	CDS	186494	186676	3.51953076052	-	.	ID=Phach2p7_000141.t1.cds;Name=Phach2p7_000141;Parent=Phach2p7_000141.t1
scaffold_1	fixgff	gene	186845	187294	7.65957446808	+	.	Alias=gm_000064;ID=Phach2p7_000142;Name=Phach2p7_000142;depth=536;locus=L000107;status=Matches RNA-Seq data
scaffold_1	fixgff	mRNA	186845	187294	7.65957446808	+	.	ID=Phach2p7_000142.t1;Name=Phach2p7_000142;Parent=Phach2p7_000142
scaffold_1	GeneMark.hmm	CDS	186845	187014	3.91396843832	+	0	ID=Phach2p7_000142.t1.cds;Name=Phach2p7_000142;Parent=Phach2p7_000142.t1;gene_id=64_g;transcript_id=64_t
scaffold_1	GeneMark.hmm	CDS	187066	187294	3.91396843832	+	2	ID=Phach2p7_000142.t1.cds;Name=Phach2p7_000142;Parent=Phach2p7_000142.t1;gene_id=64_g;transcript_id=64_t
scaffold_1	AUGUSTUS	gene	187840	188449	31.6747480584	+	.	Alias=pvr_scaffold_1_047612;ID=Phach2p7_000144;Name=Phach2p7_000144;depth=21473;locus=L000109;status=Matches RNA-Seq data
scaffold_1	AUGUSTUS	mRNA	187840	188449	31.6747480584	+	.	ID=Phach2p7_000144.t1;Name=Phach2p7_000144;Parent=Phach2p7_000144
scaffold_1	AUGUSTUS	CDS	187840	187865	3.99271317822	+	.	ID=Phach2p7_000144.t1.cds;Name=Phach2p7_000144;Parent=Phach2p7_000144.t1
scaffold_1	AUGUSTUS	CDS	187949	188084	7.95923966952	+	.	ID=Phach2p7_000144.t1.cds;Name=Phach2p7_000144;Parent=Phach2p7_000144.t1
scaffold_1	AUGUSTUS	CDS	188399	188449	3.9868827608	+	.	ID=Phach2p7_000144.t1.cds;Name=Phach2p7_000144;Parent=Phach2p7_000144.t1
scaffold_1	AUGUSTUS	gene	189533	190797	894573.67005	+	.	Alias=pvr_scaffold_1_047919;ID=Phach2p7_000147;Name=Phach2p7_000147;depth=4212;locus=L000109;status=Matches RNA-Seq data
scaffold_1	AUGUSTUS	mRNA	189533	190797	894573.67005	+	.	ID=Phach2p7_000147.t1;Name=Phach2p7_000147;Parent=Phach2p7_000147
scaffold_1	AUGUSTUS	CDS	189533	189566	5.812265345	+	.	ID=Phach2p7_000147.t1.cds;Name=Phach2p7_000147;Parent=Phach2p7_000147.t1
scaffold_1	AUGUSTUS	CDS	189777	189819	12.1974946503	+	.	ID=Phach2p7_000147.t1.cds;Name=Phach2p7_000147;Parent=Phach2p7_000147.t1
scaffold_1	AUGUSTUS	CDS	189879	189886	12.5205174036	+	.	ID=Phach2p7_000147.t1.cds;Name=Phach2p7_000147;Parent=Phach2p7_000147.t1
scaffold_1	AUGUSTUS	CDS	189942	190027	12.7318164708	+	.	ID=Phach2p7_000147.t1.cds;Name=Phach2p7_000147;Parent=Phach2p7_000147.t1
scaffold_1	AUGUSTUS	CDS	190080	190240	12.6273631484	+	.	ID=Phach2p7_000147.t1.cds;Name=Phach2p7_000147;Parent=Phach2p7_000147.t1
scaffold_1	AUGUSTUS	CDS	190296	190371	12.5132074019	+	.	ID=Phach2p7_000147.t1.cds;Name=Phach2p7_000147;Parent=Phach2p7_000147.t1
scaffold_1	AUGUSTUS	CDS	190623	190687	12.7535784977	+	.	ID=Phach2p7_000147.t1.cds;Name=Phach2p7_000147;Parent=Phach2p7_000147.t1
scaffold_1	AUGUSTUS	CDS	190740	190797	5.02786945762	+	.	ID=Phach2p7_000147.t1.cds;Name=Phach2p7_000147;Parent=Phach2p7_000147.t1
scaffold_1	AUGUSTUS	gene	191160	192050	181.755071453	+	.	Alias=pvr_scaffold_1_048222;ID=Phach2p7_000148;Name=Phach2p7_000148;depth=15100;locus=L000110;status=Matches RNA-Seq data
scaffold_1	AUGUSTUS	mRNA	191160	192050	181.755071453	+	.	ID=Phach2p7_000148.t1;Name=Phach2p7_000148;Parent=Phach2p7_000148
scaffold_1	AUGUSTUS	CDS	191160	191418	5.95445612154	+	.	ID=Phach2p7_000148.t1.cds;Name=Phach2p7_000148;Parent=Phach2p7_000148.t1
scaffold_1	AUGUSTUS	CDS	191574	191708	11.8760198084	+	.	ID=Phach2p7_000148.t1.cds;Name=Phach2p7_000148;Parent=Phach2p7_000148.t1
scaffold_1	AUGUSTUS	CDS	191859	191945	11.7647594473	+	.	ID=Phach2p7_000148.t1.cds;Name=Phach2p7_000148;Parent=Phach2p7_000148.t1
scaffold_1	AUGUSTUS	CDS	192001	192050	5.89867186482	+	.	ID=Phach2p7_000148.t1.cds;Name=Phach2p7_000148;Parent=Phach2p7_000148.t1
scaffold_1	AUGUSTUS	gene	192555	193779	1211.65343894	-	.	Alias=pvr_scaffold_1_048481;ID=Phach2p7_000149;Name=Phach2p7_000149;depth=6456;locus=L000111;status=Matches RNA-Seq data
scaffold_1	AUGUSTUS	mRNA	192555	193779	1211.65343894	-	.	ID=Phach2p7_000149.t1;Name=Phach2p7_000149;Parent=Phach2p7_000149
scaffold_1	AUGUSTUS	CDS	192555	193100	3.65313550159	-	.	ID=Phach2p7_000149.t1.cds;Name=Phach2p7_000149;Parent=Phach2p7_000149.t1
scaffold_1	AUGUSTUS	CDS	193155	193333	7.16486659632	-	.	ID=Phach2p7_000149.t1.cds;Name=Phach2p7_000149;Parent=Phach2p7_000149.t1
scaffold_1	AUGUSTUS	CDS	193391	193621	5.96841446201	-	.	ID=Phach2p7_000149.t1.cds;Name=Phach2p7_000149;Parent=Phach2p7_000149.t1
scaffold_1	AUGUSTUS	CDS	193673	193700	3.91821467658	-	.	ID=Phach2p7_000149.t1.cds;Name=Phach2p7_000149;Parent=Phach2p7_000149.t1
scaffold_1	AUGUSTUS	CDS	193756	193779	1.97950830551	-	.	ID=Phach2p7_000149.t1.cds;Name=Phach2p7_000149;Parent=Phach2p7_000149.t1
scaffold_1	AUGUSTUS	gene	194105	196354	229.374809076	-	.	Alias=pvr_scaffold_1_048727;ID=Phach2p7_000150;Name=Phach2p7_000150;depth=989;locus=L000111;status=Matches RNA-Seq data
scaffold_1	AUGUSTUS	mRNA	194105	196354	229.374809076	-	.	ID=Phach2p7_000150.t1;Name=Phach2p7_000150;Parent=Phach2p7_000150
scaffold_1	AUGUSTUS	CDS	194105	194268	1.96717860569	-	.	ID=Phach2p7_000150.t1.cds;Name=Phach2p7_000150;Parent=Phach2p7_000150.t1
scaffold_1	AUGUSTUS	CDS	194326	195118	3.85063790569	-	.	ID=Phach2p7_000150.t1.cds;Name=Phach2p7_000150;Parent=Phach2p7_000150.t1
scaffold_1	AUGUSTUS	CDS	195174	195513	3.89193146032	-	.	ID=Phach2p7_000150.t1.cds;Name=Phach2p7_000150;Parent=Phach2p7_000150.t1
scaffold_1	AUGUSTUS	CDS	195566	196053	3.93314700023	-	.	ID=Phach2p7_000150.t1.cds;Name=Phach2p7_000150;Parent=Phach2p7_000150.t1
scaffold_1	AUGUSTUS	CDS	196103	196354	1.97817124269	-	.	ID=Phach2p7_000150.t1.cds;Name=Phach2p7_000150;Parent=Phach2p7_000150.t1
scaffold_1	AUGUSTUS	gene	196819	200061	37902878834.8	-	.	Alias=pvr_scaffold_1_049153;ID=Phach2p7_000152;Name=Phach2p7_000152;depth=466;locus=L000112;status=Matches RNA-Seq data
scaffold_1	AUGUSTUS	mRNA	196819	200061	37902878834.8	-	.	ID=Phach2p7_000152.t1;Name=Phach2p7_000152;Parent=Phach2p7_000152
scaffold_1	AUGUSTUS	CDS	196819	197095	1.9391793797	-	.	ID=Phach2p7_000152.t1.cds;Name=Phach2p7_000152;Parent=Phach2p7_000152.t1
scaffold_1	AUGUSTUS	CDS	197150	197232	4.35639201754	-	.	ID=Phach2p7_000152.t1.cds;Name=Phach2p7_000152;Parent=Phach2p7_000152.t1
scaffold_1	AUGUSTUS	CDS	197285	197375	4.80662806791	-	.	ID=Phach2p7_000152.t1.cds;Name=Phach2p7_000152;Parent=Phach2p7_000152.t1
scaffold_1	AUGUSTUS	CDS	197428	197729	5.38903600449	-	.	ID=Phach2p7_000152.t1.cds;Name=Phach2p7_000152;Parent=Phach2p7_000152.t1
scaffold_1	AUGUSTUS	CDS	197779	198231	5.8674918544	-	.	ID=Phach2p7_000152.t1.cds;Name=Phach2p7_000152;Parent=Phach2p7_000152.t1
scaffold_1	AUGUSTUS	CDS	198290	198549	6.50372462202	-	.	ID=Phach2p7_000152.t1.cds;Name=Phach2p7_000152;Parent=Phach2p7_000152.t1
scaffold_1	AUGUSTUS	CDS	198605	198662	6.52253867158	-	.	ID=Phach2p7_000152.t1.cds;Name=Phach2p7_000152;Parent=Phach2p7_000152.t1
scaffold_1	AUGUSTUS	CDS	198719	198851	6.46214392664	-	.	ID=Phach2p7_000152.t1.cds;Name=Phach2p7_000152;Parent=Phach2p7_000152.t1
scaffold_1	AUGUSTUS	CDS	198911	199008	6.42374112099	-	.	ID=Phach2p7_000152.t1.cds;Name=Phach2p7_000152;Parent=Phach2p7_000152.t1
scaffold_1	AUGUSTUS	CDS	199061	199286	6.49834128534	-	.	ID=Phach2p7_000152.t1.cds;Name=Phach2p7_000152;Parent=Phach2p7_000152.t1
scaffold_1	AUGUSTUS	CDS	199341	199444	6.47993084093	-	.	ID=Phach2p7_000152.t1.cds;Name=Phach2p7_000152;Parent=Phach2p7_000152.t1
scaffold_1	AUGUSTUS	CDS	199499	199680	5.75773261053	-	.	ID=Phach2p7_000152.t1.cds;Name=Phach2p7_000152;Parent=Phach2p7_000152.t1
scaffold_1	AUGUSTUS	CDS	199731	199790	5.00537872287	-	.	ID=Phach2p7_000152.t1.cds;Name=Phach2p7_000152;Parent=Phach2p7_000152.t1
scaffold_1	AUGUSTUS	CDS	199841	199897	5.04621829997	-	.	ID=Phach2p7_000152.t1.cds;Name=Phach2p7_000152;Parent=Phach2p7_000152.t1
scaffold_1	AUGUSTUS	CDS	199956	200061	2.73748872994	-	.	ID=Phach2p7_000152.t1.cds;Name=Phach2p7_000152;Parent=Phach2p7_000152.t1
scaffold_1	AUGUSTUS	gene	200252	200997	0.003	+	.	Alias=pvr_scaffold_1_049852;ID=Phach2p7_000153;Name=Phach2p7_000153;depth=3;locus=L000113;status=Low expression
scaffold_1	AUGUSTUS	mRNA	200252	200997	0.003	+	.	ID=Phach2p7_000153.t1;Name=Phach2p7_000153;Parent=Phach2p7_000153
scaffold_1	AUGUSTUS	CDS	200252	200313	1.0	+	.	ID=Phach2p7_000153.t1.cds;Name=Phach2p7_000153;Parent=Phach2p7_000153.t1
scaffold_1	AUGUSTUS	CDS	200455	200463	1.0	+	.	ID=Phach2p7_000153.t1.cds;Name=Phach2p7_000153;Parent=Phach2p7_000153.t1
scaffold_1	AUGUSTUS	CDS	200519	200532	1.0	+	.	ID=Phach2p7_000153.t1.cds;Name=Phach2p7_000153;Parent=Phach2p7_000153.t1
scaffold_1	AUGUSTUS	CDS	200592	200632	1.0	+	.	ID=Phach2p7_000153.t1.cds;Name=Phach2p7_000153;Parent=Phach2p7_000153.t1
scaffold_1	AUGUSTUS	CDS	200914	200997	1.0	+	.	ID=Phach2p7_000153.t1.cds;Name=Phach2p7_000153;Parent=Phach2p7_000153.t1
scaffold_1	AUGUSTUS	gene	201030	202346	1.062	+	.	Alias=pvr_scaffold_1_049937;ID=Phach2p7_000154;Name=Phach2p7_000154;depth=6;locus=L000114;status=Low expression
scaffold_1	AUGUSTUS	mRNA	201030	202346	1.062	+	.	ID=Phach2p7_000154.t1;Name=Phach2p7_000154;Parent=Phach2p7_000154
scaffold_1	AUGUSTUS	CDS	201030	202346	2.0	+	.	ID=Phach2p7_000154.t1.cds;Name=Phach2p7_000154;Parent=Phach2p7_000154.t1
scaffold_1	AUGUSTUS	gene	202479	204629	3316883.08155	-	.	Alias=pvr_scaffold_1_050086;ID=Phach2p7_000155;Name=Phach2p7_000155;depth=3237;locus=L000115;status=Matches RNA-Seq data
scaffold_1	AUGUSTUS	mRNA	202479	204629	3316883.08155	-	.	ID=Phach2p7_000155.t1;Name=Phach2p7_000155;Parent=Phach2p7_000155
scaffold_1	AUGUSTUS	CDS	202479	202706	8.6511588753	-	.	ID=Phach2p7_000155.t1.cds;Name=Phach2p7_000155;Parent=Phach2p7_000155.t1
scaffold_1	AUGUSTUS	CDS	202759	203111	20.7213699551	-	.	ID=Phach2p7_000155.t1.cds;Name=Phach2p7_000155;Parent=Phach2p7_000155.t1
scaffold_1	AUGUSTUS	CDS	203167	203221	20.5959625127	-	.	ID=Phach2p7_000155.t1.cds;Name=Phach2p7_000155;Parent=Phach2p7_000155.t1
scaffold_1	AUGUSTUS	CDS	203275	203386	20.6980874615	-	.	ID=Phach2p7_000155.t1.cds;Name=Phach2p7_000155;Parent=Phach2p7_000155.t1
scaffold_1	AUGUSTUS	CDS	203444	203638	20.8809351684	-	.	ID=Phach2p7_000155.t1.cds;Name=Phach2p7_000155;Parent=Phach2p7_000155.t1
scaffold_1	AUGUSTUS	CDS	203692	204212	20.88286447	-	.	ID=Phach2p7_000155.t1.cds;Name=Phach2p7_000155;Parent=Phach2p7_000155.t1
scaffold_1	AUGUSTUS	CDS	204263	204421	20.9061653189	-	.	ID=Phach2p7_000155.t1.cds;Name=Phach2p7_000155;Parent=Phach2p7_000155.t1
scaffold_1	AUGUSTUS	CDS	204477	204629	10.4126072616	-	.	ID=Phach2p7_000155.t1.cds;Name=Phach2p7_000155;Parent=Phach2p7_000155.t1
scaffold_1	AUGUSTUS	gene	204965	206482	580287.028234	+	.	Alias=pvr_scaffold_1_050528;ID=Phach2p7_000156;Name=Phach2p7_000156;depth=28348;locus=L000116;status=Matches RNA-Seq data
scaffold_1	AUGUSTUS	mRNA	204965	206482	580287.028234	+	.	ID=Phach2p7_000156.t1;Name=Phach2p7_000156;Parent=Phach2p7_000156
scaffold_1	AUGUSTUS	CDS	204965	204972	6.44617977312	+	.	ID=Phach2p7_000156.t1.cds;Name=Phach2p7_000156;Parent=Phach2p7_000156.t1
scaffold_1	AUGUSTUS	CDS	205030	205092	15.3026753492	+	.	ID=Phach2p7_000156.t1.cds;Name=Phach2p7_000156;Parent=Phach2p7_000156.t1
scaffold_1	AUGUSTUS	CDS	205148	205201	15.3425029379	+	.	ID=Phach2p7_000156.t1.cds;Name=Phach2p7_000156;Parent=Phach2p7_000156.t1
scaffold_1	AUGUSTUS	CDS	205249	205999	15.3044107186	+	.	ID=Phach2p7_000156.t1.cds;Name=Phach2p7_000156;Parent=Phach2p7_000156.t1
scaffold_1	AUGUSTUS	CDS	206056	206314	15.3130669373	+	.	ID=Phach2p7_000156.t1.cds;Name=Phach2p7_000156;Parent=Phach2p7_000156.t1
scaffold_1	AUGUSTUS	CDS	206372	206414	15.3048884249	+	.	ID=Phach2p7_000156.t1.cds;Name=Phach2p7_000156;Parent=Phach2p7_000156.t1
scaffold_1	AUGUSTUS	CDS	206470	206482	6.84144567204	+	.	ID=Phach2p7_000156.t1.cds;Name=Phach2p7_000156;Parent=Phach2p7_000156.t1
scaffold_1	AUGUSTUS	gene	207912	208602	4.97902097902	+	.	Alias=pvr_scaffold_1_051003;ID=Phach2p7_000158;Name=Phach2p7_000158;depth=522;locus=L000118;status=Matches RNA-Seq data
scaffold_1	AUGUSTUS	mRNA	207912	208602	4.97902097902	+	.	ID=Phach2p7_000158.t1;Name=Phach2p7_000158;Parent=Phach2p7_000158
scaffold_1	AUGUSTUS	CDS	207912	207914	3.1556365377	+	.	ID=Phach2p7_000158.t1.cds;Name=Phach2p7_000158;Parent=Phach2p7_000158.t1
scaffold_1	AUGUSTUS	CDS	208027	208602	3.1556365377	+	.	ID=Phach2p7_000158.t1.cds;Name=Phach2p7_000158;Parent=Phach2p7_000158.t1
scaffold_1	AUGUSTUS	gene	209217	210195	6953.08397589	-	.	Alias=pvr_scaffold_1_051360;ID=Phach2p7_000160;Name=Phach2p7_000160;depth=1304;locus=L000120;status=Matches RNA-Seq data
scaffold_1	AUGUSTUS	mRNA	209217	210195	6953.08397589	-	.	ID=Phach2p7_000160.t1;Name=Phach2p7_000160;Parent=Phach2p7_000160
scaffold_1	AUGUSTUS	CDS	209217	209297	11.2445245654	-	.	ID=Phach2p7_000160.t1.cds;Name=Phach2p7_000160;Parent=Phach2p7_000160.t1
scaffold_1	AUGUSTUS	CDS	209355	209686	20.4255693922	-	.	ID=Phach2p7_000160.t1.cds;Name=Phach2p7_000160;Parent=Phach2p7_000160.t1
scaffold_1	AUGUSTUS	CDS	209744	209845	10.981612883	-	.	ID=Phach2p7_000160.t1.cds;Name=Phach2p7_000160;Parent=Phach2p7_000160.t1
scaffold_1	AUGUSTUS	CDS	209902	209968	10.787422573	-	.	ID=Phach2p7_000160.t1.cds;Name=Phach2p7_000160;Parent=Phach2p7_000160.t1
scaffold_1	AUGUSTUS	CDS	210025	210101	10.6687356944	-	.	ID=Phach2p7_000160.t1.cds;Name=Phach2p7_000160;Parent=Phach2p7_000160.t1
scaffold_1	AUGUSTUS	CDS	210150	210195	5.82065288433	-	.	ID=Phach2p7_000160.t1.cds;Name=Phach2p7_000160;Parent=Phach2p7_000160.t1
scaffold_1	AUGUSTUS	gene	212065	212721	55.9498272759	+	.	Alias=pvr_scaffold_1_052111;ID=Phach2p7_000166;Name=Phach2p7_000166;depth=422;locus=L000126;status=Matches RNA-Seq data
scaffold_1	AUGUSTUS	mRNA	212065	212721	55.9498272759	+	.	ID=Phach2p7_000166.t1;Name=Phach2p7_000166;Parent=Phach2p7_000166
scaffold_1	AUGUSTUS	CDS	212065	212262	1.9186698787	+	.	ID=Phach2p7_000166.t1.cds;Name=Phach2p7_000166;Parent=Phach2p7_000166.t1
scaffold_1	AUGUSTUS	CDS	212315	212374	3.89826309995	+	.	ID=Phach2p7_000166.t1.cds;Name=Phach2p7_000166;Parent=Phach2p7_000166.t1
scaffold_1	AUGUSTUS	CDS	212425	212568	3.83909927109	+	.	ID=Phach2p7_000166.t1.cds;Name=Phach2p7_000166;Parent=Phach2p7_000166.t1
scaffold_1	AUGUSTUS	CDS	212623	212721	1.94848920179	+	.	ID=Phach2p7_000166.t1.cds;Name=Phach2p7_000166;Parent=Phach2p7_000166.t1
scaffold_1	AUGUSTUS	gene	213410	215315	29263459.753	+	.	Alias=pvr_scaffold_1_052474;ID=Phach2p7_000168;Name=Phach2p7_000168;depth=49;locus=L000126;status=Matches RNA-Seq data
scaffold_1	AUGUSTUS	mRNA	213410	215315	29263459.753	+	.	ID=Phach2p7_000168.t1;Name=Phach2p7_000168;Parent=Phach2p7_000168
scaffold_1	AUGUSTUS	CDS	213410	213643	3.95270751644	+	.	ID=Phach2p7_000168.t1.cds;Name=Phach2p7_000168;Parent=Phach2p7_000168.t1
scaffold_1	AUGUSTUS	CDS	213694	213741	10.0818847292	+	.	ID=Phach2p7_000168.t1.cds;Name=Phach2p7_000168;Parent=Phach2p7_000168.t1
scaffold_1	AUGUSTUS	CDS	213794	213849	7.72051059006	+	.	ID=Phach2p7_000168.t1.cds;Name=Phach2p7_000168;Parent=Phach2p7_000168.t1
scaffold_1	AUGUSTUS	CDS	213901	213922	8.01289213196	+	.	ID=Phach2p7_000168.t1.cds;Name=Phach2p7_000168;Parent=Phach2p7_000168.t1
scaffold_1	AUGUSTUS	CDS	213979	214146	11.873539902	+	.	ID=Phach2p7_000168.t1.cds;Name=Phach2p7_000168;Parent=Phach2p7_000168.t1
scaffold_1	AUGUSTUS	CDS	214198	214352	11.6788785194	+	.	ID=Phach2p7_000168.t1.cds;Name=Phach2p7_000168;Parent=Phach2p7_000168.t1
scaffold_1	AUGUSTUS	CDS	214405	214591	11.9355878346	+	.	ID=Phach2p7_000168.t1.cds;Name=Phach2p7_000168;Parent=Phach2p7_000168.t1
scaffold_1	AUGUSTUS	CDS	214643	214775	12.0035081211	+	.	ID=Phach2p7_000168.t1.cds;Name=Phach2p7_000168;Parent=Phach2p7_000168.t1
scaffold_1	AUGUSTUS	CDS	214829	214937	11.2794289425	+	.	ID=Phach2p7_000168.t1.cds;Name=Phach2p7_000168;Parent=Phach2p7_000168.t1
scaffold_1	AUGUSTUS	CDS	214996	215183	10.6324788332	+	.	ID=Phach2p7_000168.t1.cds;Name=Phach2p7_000168;Parent=Phach2p7_000168.t1
scaffold_1	AUGUSTUS	CDS	215236	215315	5.10151185444	+	.	ID=Phach2p7_000168.t1.cds;Name=Phach2p7_000168;Parent=Phach2p7_000168.t1
scaffold_1	AUGUSTUS	gene	215685	216651	3.3372373583	+	.	Alias=pvr_scaffold_1_052747;ID=Phach2p7_000170;Name=Phach2p7_000170;depth=6;locus=L000128;status=Low expression
scaffold_1	AUGUSTUS	mRNA	215685	216651	3.3372373583	+	.	ID=Phach2p7_000170.t1;Name=Phach2p7_000170;Parent=Phach2p7_000170
scaffold_1	AUGUSTUS	CDS	215685	216209	1.52730740068	+	.	ID=Phach2p7_000170.t1.cds;Name=Phach2p7_000170;Parent=Phach2p7_000170.t1
scaffold_1	AUGUSTUS	CDS	216264	216301	1.56977079123	+	.	ID=Phach2p7_000170.t1.cds;Name=Phach2p7_000170;Parent=Phach2p7_000170.t1
scaffold_1	AUGUSTUS	CDS	216353	216404	1.56977079123	+	.	ID=Phach2p7_000170.t1.cds;Name=Phach2p7_000170;Parent=Phach2p7_000170.t1
scaffold_1	AUGUSTUS	CDS	216466	216651	1.47787227652	+	.	ID=Phach2p7_000170.t1.cds;Name=Phach2p7_000170;Parent=Phach2p7_000170.t1
scaffold_1	AUGUSTUS	gene	217206	217592	1.25647511794	+	.	Alias=pvr_scaffold_1_053186;ID=Phach2p7_000171;Name=Phach2p7_000171;depth=29;locus=L000128;status=Matches RNA-Seq data
scaffold_1	AUGUSTUS	mRNA	217206	217592	1.25647511794	+	.	ID=Phach2p7_000171.t1;Name=Phach2p7_000171;Parent=Phach2p7_000171
scaffold_1	AUGUSTUS	CDS	217206	217252	1.94935886896	+	.	ID=Phach2p7_000171.t1.cds;Name=Phach2p7_000171;Parent=Phach2p7_000171.t1
scaffold_1	AUGUSTUS	CDS	217306	217390	2.37607118701	+	.	ID=Phach2p7_000171.t1.cds;Name=Phach2p7_000171;Parent=Phach2p7_000171.t1
scaffold_1	AUGUSTUS	CDS	217443	217592	0.271270549044	+	.	ID=Phach2p7_000171.t1.cds;Name=Phach2p7_000171;Parent=Phach2p7_000171.t1;status=End mismatch
scaffold_1	AUGUSTUS	gene	218861	220216	43.7161981257	+	.	Alias=pvr_scaffold_1_053489;ID=Phach2p7_000174;Name=Phach2p7_000174;depth=172;locus=L000129;status=Matches RNA-Seq data
scaffold_1	AUGUSTUS	mRNA	218861	220216	43.7161981257	+	.	ID=Phach2p7_000174.t1;Name=Phach2p7_000174;Parent=Phach2p7_000174
scaffold_1	AUGUSTUS	CDS	218861	219376	5.88784057755	+	.	ID=Phach2p7_000174.t1.cds;Name=Phach2p7_000174;Parent=Phach2p7_000174.t1
scaffold_1	AUGUSTUS	CDS	219430	219641	11.452012678	+	.	ID=Phach2p7_000174.t1.cds;Name=Phach2p7_000174;Parent=Phach2p7_000174.t1
scaffold_1	AUGUSTUS	CDS	219700	220216	5.83508292753	+	.	ID=Phach2p7_000174.t1.cds;Name=Phach2p7_000174;Parent=Phach2p7_000174.t1
scaffold_1	AUGUSTUS	gene	220437	223195	365.918083032	-	.	Alias=pvr_scaffold_1_053831;ID=Phach2p7_000175;Name=Phach2p7_000175;depth=107;locus=L000130;status=Matches RNA-Seq data
scaffold_1	AUGUSTUS	mRNA	220437	223195	365.918083032	-	.	ID=Phach2p7_000175.t1;Name=Phach2p7_000175;Parent=Phach2p7_000175
scaffold_1	AUGUSTUS	CDS	220437	220790	3.78676942016	-	.	ID=Phach2p7_000175.t1.cds;Name=Phach2p7_000175;Parent=Phach2p7_000175.t1
scaffold_1	AUGUSTUS	CDS	220853	222532	7.40099822826	-	.	ID=Phach2p7_000175.t1.cds;Name=Phach2p7_000175;Parent=Phach2p7_000175.t1
scaffold_1	AUGUSTUS	CDS	222593	222743	7.14394450984	-	.	ID=Phach2p7_000175.t1.cds;Name=Phach2p7_000175;Parent=Phach2p7_000175.t1
scaffold_1	AUGUSTUS	CDS	222790	222983	7.31049238896	-	.	ID=Phach2p7_000175.t1.cds;Name=Phach2p7_000175;Parent=Phach2p7_000175.t1
scaffold_1	AUGUSTUS	CDS	223037	223195	4.0	-	.	ID=Phach2p7_000175.t1.cds;Name=Phach2p7_000175;Parent=Phach2p7_000175.t1
scaffold_1	AUGUSTUS	gene	223618	227067	1548917.10023	-	.	Alias=rt_000009.26;ID=Phach2p7_000177;Name=Phach2p7_000177;depth=1642;locus=L000132;status=Matches RNA-Seq data
scaffold_1	AUGUSTUS	mRNA	223618	227067	1548917.10023	-	.	ID=Phach2p7_000177.t1;Name=Phach2p7_000177;Parent=Phach2p7_000177
scaffold_1	AUGUSTUS	CDS	223618	224212	3.0999368097	-	1	ID=Phach2p7_000177.t1.cds;Name=Phach2p7_000177;Parent=Phach2p7_000177.t1
scaffold_1	AUGUSTUS	CDS	224263	224561	6.3374308046	-	0	ID=Phach2p7_000177.t1.cds;Name=Phach2p7_000177;Parent=Phach2p7_000177.t1
scaffold_1	AUGUSTUS	CDS	224623	225168	6.38791892232	-	0	ID=Phach2p7_000177.t1.cds;Name=Phach2p7_000177;Parent=Phach2p7_000177.t1
scaffold_1	AUGUSTUS	CDS	225223	225331	6.36361034481	-	1	ID=Phach2p7_000177.t1.cds;Name=Phach2p7_000177;Parent=Phach2p7_000177.t1
scaffold_1	AUGUSTUS	CDS	225385	225940	6.33779797725	-	2	ID=Phach2p7_000177.t1.cds;Name=Phach2p7_000177;Parent=Phach2p7_000177.t1
scaffold_1	AUGUSTUS	CDS	225994	226344	5.82461189789	-	2	ID=Phach2p7_000177.t1.cds;Name=Phach2p7_000177;Parent=Phach2p7_000177.t1
scaffold_1	AUGUSTUS	CDS	226399	226403	4.6854436171	-	1	ID=Phach2p7_000177.t1.cds;Name=Phach2p7_000177;Parent=Phach2p7_000177.t1
scaffold_1	AUGUSTUS	CDS	226471	226838	4.73876932493	-	0	ID=Phach2p7_000177.t1.cds;Name=Phach2p7_000177;Parent=Phach2p7_000177.t1
scaffold_1	AUGUSTUS	CDS	226891	227067	2.36634171204	-	0	ID=Phach2p7_000177.t1.cds;Name=Phach2p7_000177;Parent=Phach2p7_000177.t1
scaffold_1	AUGUSTUS	gene	227741	228114	3.6043956044	-	.	Alias=pvr_scaffold_1_055551;ID=Phach2p7_000179;Name=Phach2p7_000179;depth=67;locus=L000133;status=Matches RNA-Seq data
scaffold_1	AUGUSTUS	mRNA	227741	228114	3.6043956044	-	.	ID=Phach2p7_000179.t1;Name=Phach2p7_000179;Parent=Phach2p7_000179
scaffold_1	AUGUSTUS	CDS	227741	228003	1.8985245862	-	.	ID=Phach2p7_000179.t1.cds;Name=Phach2p7_000179;Parent=Phach2p7_000179.t1
scaffold_1	AUGUSTUS	CDS	228063	228114	1.8985245862	-	.	ID=Phach2p7_000179.t1.cds;Name=Phach2p7_000179;Parent=Phach2p7_000179.t1
scaffold_1	AUGUSTUS	gene	228642	232075	1579084.22091	-	.	Alias=rt_000009.28;ID=Phach2p7_000180;Name=Phach2p7_000180;depth=137;locus=L000134;status=Matches RNA-Seq data
scaffold_1	AUGUSTUS	mRNA	228642	232075	1579084.22091	-	.	ID=Phach2p7_000180.t1;Name=Phach2p7_000180;Parent=Phach2p7_000180
scaffold_1	AUGUSTUS	CDS	228642	229212	2.89895552663	-	1	ID=Phach2p7_000180.t1.cds;Name=Phach2p7_000180;Parent=Phach2p7_000180.t1
scaffold_1	AUGUSTUS	CDS	229278	229567	5.95641873948	-	0	ID=Phach2p7_000180.t1.cds;Name=Phach2p7_000180;Parent=Phach2p7_000180.t1
scaffold_1	AUGUSTUS	CDS	229626	230171	6.21218401102	-	0	ID=Phach2p7_000180.t1.cds;Name=Phach2p7_000180;Parent=Phach2p7_000180.t1
scaffold_1	AUGUSTUS	CDS	230225	230333	6.11064625336	-	1	ID=Phach2p7_000180.t1.cds;Name=Phach2p7_000180;Parent=Phach2p7_000180.t1
scaffold_1	AUGUSTUS	CDS	230386	230944	6.15886943567	-	2	ID=Phach2p7_000180.t1.cds;Name=Phach2p7_000180;Parent=Phach2p7_000180.t1
scaffold_1	AUGUSTUS	CDS	231000	231350	6.13411966339	-	2	ID=Phach2p7_000180.t1.cds;Name=Phach2p7_000180;Parent=Phach2p7_000180.t1
scaffold_1	AUGUSTUS	CDS	231406	231410	5.47407069965	-	1	ID=Phach2p7_000180.t1.cds;Name=Phach2p7_000180;Parent=Phach2p7_000180.t1
scaffold_1	AUGUSTUS	CDS	231487	231851	5.38020408571	-	0	ID=Phach2p7_000180.t1.cds;Name=Phach2p7_000180;Parent=Phach2p7_000180.t1
scaffold_1	AUGUSTUS	CDS	231899	232075	2.1651334607	-	0	ID=Phach2p7_000180.t1.cds;Name=Phach2p7_000180;Parent=Phach2p7_000180.t1
scaffold_1	AUGUSTUS	gene	233201	235113	486544.876762	+	.	Alias=pvr_scaffold_1_056263;ID=Phach2p7_000182;Name=Phach2p7_000182;depth=385;locus=L000136;status=Matches RNA-Seq data
scaffold_1	AUGUSTUS	mRNA	233201	235113	486544.876762	+	.	ID=Phach2p7_000182.t1;Name=Phach2p7_000182;Parent=Phach2p7_000182
scaffold_1	AUGUSTUS	CDS	233201	233299	6.71579254528	+	.	ID=Phach2p7_000182.t1.cds;Name=Phach2p7_000182;Parent=Phach2p7_000182.t1
scaffold_1	AUGUSTUS	CDS	233355	233468	13.3774616263	+	.	ID=Phach2p7_000182.t1.cds;Name=Phach2p7_000182;Parent=Phach2p7_000182.t1
scaffold_1	AUGUSTUS	CDS	233525	233818	13.3400283086	+	.	ID=Phach2p7_000182.t1.cds;Name=Phach2p7_000182;Parent=Phach2p7_000182.t1
scaffold_1	AUGUSTUS	CDS	233870	234116	13.0736765858	+	.	ID=Phach2p7_000182.t1.cds;Name=Phach2p7_000182;Parent=Phach2p7_000182.t1
scaffold_1	AUGUSTUS	CDS	234163	234276	12.9619588528	+	.	ID=Phach2p7_000182.t1.cds;Name=Phach2p7_000182;Parent=Phach2p7_000182.t1
scaffold_1	AUGUSTUS	CDS	234333	234686	10.3502759929	+	.	ID=Phach2p7_000182.t1.cds;Name=Phach2p7_000182;Parent=Phach2p7_000182.t1
scaffold_1	AUGUSTUS	CDS	234746	234947	7.49063274696	+	.	ID=Phach2p7_000182.t1.cds;Name=Phach2p7_000182;Parent=Phach2p7_000182.t1
scaffold_1	AUGUSTUS	CDS	235008	235113	3.9551806582	+	.	ID=Phach2p7_000182.t1.cds;Name=Phach2p7_000182;Parent=Phach2p7_000182.t1
scaffold_1	AUGUSTUS	gene	235433	235909	3.80152671756	+	.	Alias=pvr_scaffold_1_056559;ID=Phach2p7_000183;Name=Phach2p7_000183;depth=443;locus=L000137;status=Matches RNA-Seq data
scaffold_1	AUGUSTUS	mRNA	235433	235909	3.80152671756	+	.	ID=Phach2p7_000183.t1;Name=Phach2p7_000183;Parent=Phach2p7_000183
scaffold_1	AUGUSTUS	CDS	235433	235671	1.94975042443	+	.	ID=Phach2p7_000183.t1.cds;Name=Phach2p7_000183;Parent=Phach2p7_000183.t1
scaffold_1	AUGUSTUS	CDS	235732	235909	1.94975042443	+	.	ID=Phach2p7_000183.t1.cds;Name=Phach2p7_000183;Parent=Phach2p7_000183.t1
scaffold_1	AUGUSTUS	gene	236110	237080	7.20792079208	-	.	Alias=pvr_scaffold_1_056629;ID=Phach2p7_000184;Name=Phach2p7_000184;depth=290;locus=L000138;status=Matches RNA-Seq data
scaffold_1	AUGUSTUS	mRNA	236110	237080	7.20792079208	-	.	ID=Phach2p7_000184.t1;Name=Phach2p7_000184;Parent=Phach2p7_000184
scaffold_1	AUGUSTUS	CDS	236110	236979	3.79681993044	-	.	ID=Phach2p7_000184.t1.cds;Name=Phach2p7_000184;Parent=Phach2p7_000184.t1
scaffold_1	AUGUSTUS	CDS	237045	237080	3.79681993044	-	.	ID=Phach2p7_000184.t1.cds;Name=Phach2p7_000184;Parent=Phach2p7_000184.t1
scaffold_1	AUGUSTUS	gene	237441	238644	1460.10561502	+	.	Alias=pvr_scaffold_1_056904;ID=Phach2p7_000185;Name=Phach2p7_000185;depth=1003;locus=L000139;status=Matches RNA-Seq data
scaffold_1	AUGUSTUS	mRNA	237441	238644	1460.10561502	+	.	ID=Phach2p7_000185.t1;Name=Phach2p7_000185;Parent=Phach2p7_000185
scaffold_1	AUGUSTUS	CDS	237441	237622	6.79998606495	+	.	ID=Phach2p7_000185.t1.cds;Name=Phach2p7_000185;Parent=Phach2p7_000185.t1
scaffold_1	AUGUSTUS	CDS	237700	237825	13.8914599656	+	.	ID=Phach2p7_000185.t1.cds;Name=Phach2p7_000185;Parent=Phach2p7_000185.t1
scaffold_1	AUGUSTUS	CDS	237876	237985	14.2924142549	+	.	ID=Phach2p7_000185.t1.cds;Name=Phach2p7_000185;Parent=Phach2p7_000185.t1
scaffold_1	AUGUSTUS	CDS	238035	238126	14.1894559813	+	.	ID=Phach2p7_000185.t1.cds;Name=Phach2p7_000185;Parent=Phach2p7_000185.t1
scaffold_1	AUGUSTUS	CDS	238177	238644	6.17365043415	+	.	ID=Phach2p7_000185.t1.cds;Name=Phach2p7_000185;Parent=Phach2p7_000185.t1
scaffold_1	AUGUSTUS	gene	239259	241739	2248182629.69	-	.	Alias=pvr_scaffold_1_057138;ID=Phach2p7_000186;Name=Phach2p7_000186;depth=2111;locus=L000140;status=Matches RNA-Seq data
scaffold_1	AUGUSTUS	mRNA	239259	241739	2248182629.69	-	.	ID=Phach2p7_000186.t1;Name=Phach2p7_000186;Parent=Phach2p7_000186
scaffold_1	AUGUSTUS	CDS	239259	239292	5.97844046208	-	.	ID=Phach2p7_000186.t1.cds;Name=Phach2p7_000186;Parent=Phach2p7_000186.t1
scaffold_1	AUGUSTUS	CDS	239353	239821	18.1036091391	-	.	ID=Phach2p7_000186.t1.cds;Name=Phach2p7_000186;Parent=Phach2p7_000186.t1
scaffold_1	AUGUSTUS	CDS	239873	239969	19.4240412697	-	.	ID=Phach2p7_000186.t1.cds;Name=Phach2p7_000186;Parent=Phach2p7_000186.t1
scaffold_1	AUGUSTUS	CDS	240025	240124	19.3899501092	-	.	ID=Phach2p7_000186.t1.cds;Name=Phach2p7_000186;Parent=Phach2p7_000186.t1
scaffold_1	AUGUSTUS	CDS	240173	240462	19.4139960906	-	.	ID=Phach2p7_000186.t1.cds;Name=Phach2p7_000186;Parent=Phach2p7_000186.t1
scaffold_1	AUGUSTUS	CDS	240514	240659	19.4163982004	-	.	ID=Phach2p7_000186.t1.cds;Name=Phach2p7_000186;Parent=Phach2p7_000186.t1
scaffold_1	AUGUSTUS	CDS	240710	240831	19.3934448258	-	.	ID=Phach2p7_000186.t1.cds;Name=Phach2p7_000186;Parent=Phach2p7_000186.t1
scaffold_1	AUGUSTUS	CDS	240885	240967	19.3655049017	-	.	ID=Phach2p7_000186.t1.cds;Name=Phach2p7_000186;Parent=Phach2p7_000186.t1
scaffold_1	AUGUSTUS	CDS	241019	241110	19.3346370676	-	.	ID=Phach2p7_000186.t1.cds;Name=Phach2p7_000186;Parent=Phach2p7_000186.t1
scaffold_1	AUGUSTUS	CDS	241163	241256	19.2744631191	-	.	ID=Phach2p7_000186.t1.cds;Name=Phach2p7_000186;Parent=Phach2p7_000186.t1
scaffold_1	AUGUSTUS	CDS	241307	241468	19.3099901891	-	.	ID=Phach2p7_000186.t1.cds;Name=Phach2p7_000186;Parent=Phach2p7_000186.t1
scaffold_1	AUGUSTUS	CDS	241518	241739	9.59021347149	-	.	ID=Phach2p7_000186.t1.cds;Name=Phach2p7_000186;Parent=Phach2p7_000186.t1
scaffold_1	AUGUSTUS	gene	244581	244913	10.6666666667	-	.	Alias=pvr_scaffold_1_058039;ID=Phach2p7_000190;Name=Phach2p7_000190;depth=75;locus=L000143;status=Matches RNA-Seq data
scaffold_1	AUGUSTUS	mRNA	244581	244913	10.6666666667	-	.	ID=Phach2p7_000190.t1;Name=Phach2p7_000190;Parent=Phach2p7_000190
scaffold_1	AUGUSTUS	CDS	244581	244617	2.0	-	.	ID=Phach2p7_000190.t1.cds;Name=Phach2p7_000190;Parent=Phach2p7_000190.t1
scaffold_1	AUGUSTUS	CDS	244675	244807	3.26598632371	-	.	ID=Phach2p7_000190.t1.cds;Name=Phach2p7_000190;Parent=Phach2p7_000190.t1
scaffold_1	AUGUSTUS	CDS	244862	244913	1.63299316186	-	.	ID=Phach2p7_000190.t1.cds;Name=Phach2p7_000190;Parent=Phach2p7_000190.t1
scaffold_1	AUGUSTUS	gene	246007	247697	1056.3684601	+	.	Alias=pvr_scaffold_1_058337;ID=Phach2p7_000191;Name=Phach2p7_000191;depth=831;locus=L000144;status=Matches RNA-Seq data
scaffold_1	AUGUSTUS	mRNA	246007	247697	1056.3684601	+	.	ID=Phach2p7_000191.t1;Name=Phach2p7_000191;Parent=Phach2p7_000191
scaffold_1	AUGUSTUS	CDS	246007	246136	6.7529781237	+	.	ID=Phach2p7_000191.t1.cds;Name=Phach2p7_000191;Parent=Phach2p7_000191.t1
scaffold_1	AUGUSTUS	CDS	246191	246704	13.2116308418	+	.	ID=Phach2p7_000191.t1.cds;Name=Phach2p7_000191;Parent=Phach2p7_000191.t1
scaffold_1	AUGUSTUS	CDS	246756	246853	12.7658591629	+	.	ID=Phach2p7_000191.t1.cds;Name=Phach2p7_000191;Parent=Phach2p7_000191.t1
scaffold_1	AUGUSTUS	CDS	246907	247529	12.0671541447	+	.	ID=Phach2p7_000191.t1.cds;Name=Phach2p7_000191;Parent=Phach2p7_000191.t1
scaffold_1	AUGUSTUS	CDS	247590	247697	6.22577989515	+	.	ID=Phach2p7_000191.t1.cds;Name=Phach2p7_000191;Parent=Phach2p7_000191.t1
scaffold_1	AUGUSTUS	gene	248720	250145	109338.410576	+	.	Alias=pvr_scaffold_1_058861;ID=Phach2p7_000193;Name=Phach2p7_000193;depth=29850;locus=L000146;status=Matches RNA-Seq data
scaffold_1	AUGUSTUS	mRNA	248720	250145	109338.410576	+	.	ID=Phach2p7_000193.t1;Name=Phach2p7_000193;Parent=Phach2p7_000193
scaffold_1	AUGUSTUS	CDS	248720	248789	10.5132042782	+	.	ID=Phach2p7_000193.t1.cds;Name=Phach2p7_000193;Parent=Phach2p7_000193.t1
scaffold_1	AUGUSTUS	CDS	248842	248873	21.8546369914	+	.	ID=Phach2p7_000193.t1.cds;Name=Phach2p7_000193;Parent=Phach2p7_000193.t1
scaffold_1	AUGUSTUS	CDS	248928	249530	22.1987230884	+	.	ID=Phach2p7_000193.t1.cds;Name=Phach2p7_000193;Parent=Phach2p7_000193.t1
scaffold_1	AUGUSTUS	CDS	249587	249938	22.1796957173	+	.	ID=Phach2p7_000193.t1.cds;Name=Phach2p7_000193;Parent=Phach2p7_000193.t1
scaffold_1	AUGUSTUS	CDS	249988	250047	22.1214729558	+	.	ID=Phach2p7_000193.t1.cds;Name=Phach2p7_000193;Parent=Phach2p7_000193.t1
scaffold_1	AUGUSTUS	CDS	250099	250145	10.6170218489	+	.	ID=Phach2p7_000193.t1.cds;Name=Phach2p7_000193;Parent=Phach2p7_000193.t1
scaffold_1	AUGUSTUS	gene	251076	252544	6546.41026833	+	.	Alias=pvr_scaffold_1_059260;ID=Phach2p7_000195;Name=Phach2p7_000195;depth=365;locus=L000148;status=Matches RNA-Seq data
scaffold_1	AUGUSTUS	mRNA	251076	252544	6546.41026833	+	.	ID=Phach2p7_000195.t1;Name=Phach2p7_000195;Parent=Phach2p7_000195
scaffold_1	AUGUSTUS	CDS	251076	251315	5.9263775799	+	.	ID=Phach2p7_000195.t1.cds;Name=Phach2p7_000195;Parent=Phach2p7_000195.t1
scaffold_1	AUGUSTUS	CDS	251365	251543	10.3027346595	+	.	ID=Phach2p7_000195.t1.cds;Name=Phach2p7_000195;Parent=Phach2p7_000195.t1
scaffold_1	AUGUSTUS	CDS	251600	251820	10.3712890406	+	.	ID=Phach2p7_000195.t1.cds;Name=Phach2p7_000195;Parent=Phach2p7_000195.t1
scaffold_1	AUGUSTUS	CDS	251872	251968	11.1269552886	+	.	ID=Phach2p7_000195.t1.cds;Name=Phach2p7_000195;Parent=Phach2p7_000195.t1
scaffold_1	AUGUSTUS	CDS	252028	252074	10.9182598808	+	.	ID=Phach2p7_000195.t1.cds;Name=Phach2p7_000195;Parent=Phach2p7_000195.t1
scaffold_1	AUGUSTUS	CDS	252132	252223	11.0021076143	+	.	ID=Phach2p7_000195.t1.cds;Name=Phach2p7_000195;Parent=Phach2p7_000195.t1
scaffold_1	AUGUSTUS	CDS	252281	252544	5.63833035843	+	.	ID=Phach2p7_000195.t1.cds;Name=Phach2p7_000195;Parent=Phach2p7_000195.t1
scaffold_1	AUGUSTUS	gene	253366	255277	369341.35411	-	.	Alias=pvr_scaffold_1_059595;ID=Phach2p7_000197;Name=Phach2p7_000197;depth=201;locus=L000150;status=Matches RNA-Seq data
scaffold_1	AUGUSTUS	mRNA	253366	255277	369341.35411	-	.	ID=Phach2p7_000197.t1;Name=Phach2p7_000197;Parent=Phach2p7_000197
scaffold_1	AUGUSTUS	CDS	253366	253471	6.55322249482	-	.	ID=Phach2p7_000197.t1.cds;Name=Phach2p7_000197;Parent=Phach2p7_000197.t1
scaffold_1	AUGUSTUS	CDS	253532	253733	12.6095978235	-	.	ID=Phach2p7_000197.t1.cds;Name=Phach2p7_000197;Parent=Phach2p7_000197.t1
scaffold_1	AUGUSTUS	CDS	253793	254146	12.7100321741	-	.	ID=Phach2p7_000197.t1.cds;Name=Phach2p7_000197;Parent=Phach2p7_000197.t1
scaffold_1	AUGUSTUS	CDS	254203	254316	12.8147040935	-	.	ID=Phach2p7_000197.t1.cds;Name=Phach2p7_000197;Parent=Phach2p7_000197.t1
scaffold_1	AUGUSTUS	CDS	254363	254609	12.8626757671	-	.	ID=Phach2p7_000197.t1.cds;Name=Phach2p7_000197;Parent=Phach2p7_000197.t1
scaffold_1	AUGUSTUS	CDS	254661	254954	8.65313970908	-	.	ID=Phach2p7_000197.t1.cds;Name=Phach2p7_000197;Parent=Phach2p7_000197.t1
scaffold_1	AUGUSTUS	CDS	255010	255123	7.91706574944	-	.	ID=Phach2p7_000197.t1.cds;Name=Phach2p7_000197;Parent=Phach2p7_000197.t1
scaffold_1	AUGUSTUS	CDS	255179	255277	3.98618303298	-	.	ID=Phach2p7_000197.t1.cds;Name=Phach2p7_000197;Parent=Phach2p7_000197.t1
scaffold_1	AUGUSTUS	gene	255443	256200	106.354356608	-	.	Alias=pvr_scaffold_1_060011;ID=Phach2p7_000198;Name=Phach2p7_000198;depth=180;locus=L000151;status=Matches RNA-Seq data
scaffold_1	AUGUSTUS	mRNA	255443	256200	106.354356608	-	.	ID=Phach2p7_000198.t1;Name=Phach2p7_000198;Parent=Phach2p7_000198
scaffold_1	AUGUSTUS	CDS	255443	255606	3.86502116754	-	.	ID=Phach2p7_000198.t1.cds;Name=Phach2p7_000198;Parent=Phach2p7_000198.t1
scaffold_1	AUGUSTUS	CDS	255656	255765	7.6849688177	-	.	ID=Phach2p7_000198.t1.cds;Name=Phach2p7_000198;Parent=Phach2p7_000198.t1
scaffold_1	AUGUSTUS	CDS	255816	255941	7.48696831332	-	.	ID=Phach2p7_000198.t1.cds;Name=Phach2p7_000198;Parent=Phach2p7_000198.t1
scaffold_1	AUGUSTUS	CDS	256019	256200	3.82600285838	-	.	ID=Phach2p7_000198.t1.cds;Name=Phach2p7_000198;Parent=Phach2p7_000198.t1
scaffold_1	AUGUSTUS	gene	256970	257473	1.0	-	.	Alias=pvr_scaffold_1_060199;ID=Phach2p7_000199;Name=Phach2p7_000199;depth=11;locus=L000152;status=Matches RNA-Seq data
scaffold_1	AUGUSTUS	mRNA	256970	257473	1.0	-	.	ID=Phach2p7_000199.t1;Name=Phach2p7_000199;Parent=Phach2p7_000199
scaffold_1	AUGUSTUS	CDS	256970	257473	1.0	-	.	ID=Phach2p7_000199.t1.cds;Name=Phach2p7_000199;Parent=Phach2p7_000199.t1
scaffold_1	AUGUSTUS	gene	258049	258519	3.0	-	.	Alias=pvr_scaffold_1_060318;ID=Phach2p7_000200;Name=Phach2p7_000200;depth=64;locus=L000153;status=Matches RNA-Seq data
scaffold_1	AUGUSTUS	mRNA	258049	258519	3.0	-	.	ID=Phach2p7_000200.t1;Name=Phach2p7_000200;Parent=Phach2p7_000200
scaffold_1	AUGUSTUS	CDS	258049	258519	3.0	-	.	ID=Phach2p7_000200.t1.cds;Name=Phach2p7_000200;Parent=Phach2p7_000200.t1
scaffold_1	AUGUSTUS	gene	260133	260888	1.0	+	.	Alias=pvr_scaffold_1_060777;ID=Phach2p7_000202;Name=Phach2p7_000202;depth=4204;locus=L000155;status=Matches RNA-Seq data
scaffold_1	AUGUSTUS	mRNA	260133	260888	1.0	+	.	ID=Phach2p7_000202.t1;Name=Phach2p7_000202;Parent=Phach2p7_000202
scaffold_1	AUGUSTUS	CDS	260133	260888	1.0	+	.	ID=Phach2p7_000202.t1.cds;Name=Phach2p7_000202;Parent=Phach2p7_000202.t1
scaffold_1	AUGUSTUS	gene	261818	262288	0.501	+	.	Alias=pvr_scaffold_1_061031;ID=Phach2p7_000204;Name=Phach2p7_000204;depth=0;locus=L000155;status=Low expression
scaffold_1	AUGUSTUS	mRNA	261818	262288	0.501	+	.	ID=Phach2p7_000204.t1;Name=Phach2p7_000204;Parent=Phach2p7_000204
scaffold_1	AUGUSTUS	CDS	261818	262288	1.0	+	.	ID=Phach2p7_000204.t1.cds;Name=Phach2p7_000204;Parent=Phach2p7_000204.t1
scaffold_1	AUGUSTUS	gene	262844	263707	151.17362991	-	.	Alias=pvr_scaffold_1_061149;ID=Phach2p7_000205;Name=Phach2p7_000205;depth=5024;locus=L000156;status=Matches RNA-Seq data
scaffold_1	AUGUSTUS	mRNA	262844	263707	151.17362991	-	.	ID=Phach2p7_000205.t1;Name=Phach2p7_000205;Parent=Phach2p7_000205
scaffold_1	AUGUSTUS	CDS	262844	263007	5.53062192303	-	.	ID=Phach2p7_000205.t1.cds;Name=Phach2p7_000205;Parent=Phach2p7_000205.t1
scaffold_1	AUGUSTUS	CDS	263064	263214	10.8220226528	-	.	ID=Phach2p7_000205.t1.cds;Name=Phach2p7_000205;Parent=Phach2p7_000205.t1
scaffold_1	AUGUSTUS	CDS	263265	263331	11.5517008043	-	.	ID=Phach2p7_000205.t1.cds;Name=Phach2p7_000205;Parent=Phach2p7_000205.t1
scaffold_1	AUGUSTUS	CDS	263382	263707	5.90352577941	-	.	ID=Phach2p7_000205.t1.cds;Name=Phach2p7_000205;Parent=Phach2p7_000205.t1
scaffold_1	AUGUSTUS	gene	265052	267442	97208543232.0	+	.	Alias=pvr_scaffold_1_061342;ID=Phach2p7_000208;Name=Phach2p7_000208;depth=972;locus=L000159;status=Matches RNA-Seq data
scaffold_1	AUGUSTUS	mRNA	265052	267442	97208543232.0	+	.	ID=Phach2p7_000208.t1;Name=Phach2p7_000208;Parent=Phach2p7_000208
scaffold_1	AUGUSTUS	CDS	265052	265162	8.63624544876	+	.	ID=Phach2p7_000208.t1.cds;Name=Phach2p7_000208;Parent=Phach2p7_000208.t1
scaffold_1	AUGUSTUS	CDS	265211	265314	20.7325047	+	.	ID=Phach2p7_000208.t1.cds;Name=Phach2p7_000208;Parent=Phach2p7_000208.t1
scaffold_1	AUGUSTUS	CDS	265363	265449	20.6215632936	+	.	ID=Phach2p7_000208.t1.cds;Name=Phach2p7_000208;Parent=Phach2p7_000208.t1
scaffold_1	AUGUSTUS	CDS	265500	265513	19.6509338537	+	.	ID=Phach2p7_000208.t1.cds;Name=Phach2p7_000208;Parent=Phach2p7_000208.t1
scaffold_1	AUGUSTUS	CDS	265569	265869	19.6828539781	+	.	ID=Phach2p7_000208.t1.cds;Name=Phach2p7_000208;Parent=Phach2p7_000208.t1
scaffold_1	AUGUSTUS	CDS	265920	265938	19.986352285	+	.	ID=Phach2p7_000208.t1.cds;Name=Phach2p7_000208;Parent=Phach2p7_000208.t1
scaffold_1	AUGUSTUS	CDS	265991	266018	20.0383397712	+	.	ID=Phach2p7_000208.t1.cds;Name=Phach2p7_000208;Parent=Phach2p7_000208.t1
scaffold_1	AUGUSTUS	CDS	266078	266144	20.6231913843	+	.	ID=Phach2p7_000208.t1.cds;Name=Phach2p7_000208;Parent=Phach2p7_000208.t1
scaffold_1	AUGUSTUS	CDS	266191	266350	20.426765014	+	.	ID=Phach2p7_000208.t1.cds;Name=Phach2p7_000208;Parent=Phach2p7_000208.t1
scaffold_1	AUGUSTUS	CDS	266402	266541	20.0165353295	+	.	ID=Phach2p7_000208.t1.cds;Name=Phach2p7_000208;Parent=Phach2p7_000208.t1
scaffold_1	AUGUSTUS	CDS	266596	266971	17.3094548743	+	.	ID=Phach2p7_000208.t1.cds;Name=Phach2p7_000208;Parent=Phach2p7_000208.t1
scaffold_1	AUGUSTUS	CDS	267025	267052	16.9955863539	+	.	ID=Phach2p7_000208.t1.cds;Name=Phach2p7_000208;Parent=Phach2p7_000208.t1
scaffold_1	AUGUSTUS	CDS	267109	267329	15.3321432749	+	.	ID=Phach2p7_000208.t1.cds;Name=Phach2p7_000208;Parent=Phach2p7_000208.t1
scaffold_1	AUGUSTUS	CDS	267383	267442	7.12441300755	+	.	ID=Phach2p7_000208.t1.cds;Name=Phach2p7_000208;Parent=Phach2p7_000208.t1
scaffold_1	AUGUSTUS	gene	267635	270137	116.012620433	-	.	Alias=pvr_scaffold_1_061684;ID=Phach2p7_000209;Name=Phach2p7_000209;depth=4159;locus=L000160;status=Matches RNA-Seq data
scaffold_1	AUGUSTUS	mRNA	267635	270137	116.012620433	-	.	ID=Phach2p7_000209.t1;Name=Phach2p7_000209;Parent=Phach2p7_000209
scaffold_1	AUGUSTUS	CDS	267635	269728	10.0771494314	-	.	ID=Phach2p7_000209.t1.cds;Name=Phach2p7_000209;Parent=Phach2p7_000209.t1
scaffold_1	AUGUSTUS	CDS	269782	270076	14.7736039208	-	.	ID=Phach2p7_000209.t1.cds;Name=Phach2p7_000209;Parent=Phach2p7_000209.t1
scaffold_1	AUGUSTUS	CDS	270127	270137	7.01331904353	-	.	ID=Phach2p7_000209.t1.cds;Name=Phach2p7_000209;Parent=Phach2p7_000209.t1
scaffold_1	AUGUSTUS	gene	270711	273768	50468.8394815	-	.	Alias=pvr_scaffold_1_062271;ID=Phach2p7_000210;Name=Phach2p7_000210;depth=2124;locus=L000161;status=Matches RNA-Seq data
scaffold_1	AUGUSTUS	mRNA	270711	273768	50468.8394815	-	.	ID=Phach2p7_000210.t1;Name=Phach2p7_000210;Parent=Phach2p7_000210
scaffold_1	AUGUSTUS	CDS	270711	270855	1.97020212886	-	.	ID=Phach2p7_000210.t1.cds;Name=Phach2p7_000210;Parent=Phach2p7_000210.t1
scaffold_1	AUGUSTUS	CDS	270910	271280	3.91512879319	-	.	ID=Phach2p7_000210.t1.cds;Name=Phach2p7_000210;Parent=Phach2p7_000210.t1
scaffold_1	AUGUSTUS	CDS	271327	271449	3.80919786589	-	.	ID=Phach2p7_000210.t1.cds;Name=Phach2p7_000210;Parent=Phach2p7_000210.t1
scaffold_1	AUGUSTUS	CDS	271503	271561	3.7620519949	-	.	ID=Phach2p7_000210.t1.cds;Name=Phach2p7_000210;Parent=Phach2p7_000210.t1
scaffold_1	AUGUSTUS	CDS	271613	272113	3.85751497933	-	.	ID=Phach2p7_000210.t1.cds;Name=Phach2p7_000210;Parent=Phach2p7_000210.t1
scaffold_1	AUGUSTUS	CDS	272170	273146	5.67556638136	-	.	ID=Phach2p7_000210.t1.cds;Name=Phach2p7_000210;Parent=Phach2p7_000210.t1
scaffold_1	AUGUSTUS	CDS	273200	273635	6.42351224807	-	.	ID=Phach2p7_000210.t1.cds;Name=Phach2p7_000210;Parent=Phach2p7_000210.t1
scaffold_1	AUGUSTUS	CDS	273693	273768	3.24652513695	-	.	ID=Phach2p7_000210.t1.cds;Name=Phach2p7_000210;Parent=Phach2p7_000210.t1
scaffold_1	AUGUSTUS	gene	274563	277202	1375887.78892	-	.	Alias=pvr_scaffold_1_062868;ID=Phach2p7_000212;Name=Phach2p7_000212;depth=2743;locus=L000161;status=Matches RNA-Seq data
scaffold_1	AUGUSTUS	mRNA	274563	277202	1375887.78892	-	.	ID=Phach2p7_000212.t1;Name=Phach2p7_000212;Parent=Phach2p7_000212
scaffold_1	AUGUSTUS	CDS	274563	275150	6.26083812768	-	.	ID=Phach2p7_000212.t1.cds;Name=Phach2p7_000212;Parent=Phach2p7_000212.t1
scaffold_1	AUGUSTUS	CDS	275203	275359	13.1769073286	-	.	ID=Phach2p7_000212.t1.cds;Name=Phach2p7_000212;Parent=Phach2p7_000212.t1
scaffold_1	AUGUSTUS	CDS	275411	275851	13.1984755526	-	.	ID=Phach2p7_000212.t1.cds;Name=Phach2p7_000212;Parent=Phach2p7_000212.t1
scaffold_1	AUGUSTUS	CDS	275902	276269	13.2579273247	-	.	ID=Phach2p7_000212.t1.cds;Name=Phach2p7_000212;Parent=Phach2p7_000212.t1
scaffold_1	AUGUSTUS	CDS	276326	276549	13.2914702313	-	.	ID=Phach2p7_000212.t1.cds;Name=Phach2p7_000212;Parent=Phach2p7_000212.t1
scaffold_1	AUGUSTUS	CDS	276602	276715	13.2707833076	-	.	ID=Phach2p7_000212.t1.cds;Name=Phach2p7_000212;Parent=Phach2p7_000212.t1
scaffold_1	AUGUSTUS	CDS	276769	276931	13.262838553	-	.	ID=Phach2p7_000212.t1.cds;Name=Phach2p7_000212;Parent=Phach2p7_000212.t1
scaffold_1	AUGUSTUS	CDS	276993	277202	5.21484673274	-	.	ID=Phach2p7_000212.t1.cds;Name=Phach2p7_000212;Parent=Phach2p7_000212.t1
scaffold_1	AUGUSTUS	gene	277504	278549	260.109897032	+	.	Alias=pvr_scaffold_1_063534;ID=Phach2p7_000213;Name=Phach2p7_000213;depth=750;locus=L000162;status=Matches RNA-Seq data
scaffold_1	AUGUSTUS	mRNA	277504	278549	260.109897032	+	.	ID=Phach2p7_000213.t1;Name=Phach2p7_000213;Parent=Phach2p7_000213
scaffold_1	AUGUSTUS	CDS	277504	277754	3.86062077454	+	.	ID=Phach2p7_000213.t1.cds;Name=Phach2p7_000213;Parent=Phach2p7_000213.t1
scaffold_1	AUGUSTUS	CDS	277819	277840	6.74347607982	+	.	ID=Phach2p7_000213.t1.cds;Name=Phach2p7_000213;Parent=Phach2p7_000213.t1
scaffold_1	AUGUSTUS	CDS	277898	277969	6.18386461784	+	.	ID=Phach2p7_000213.t1.cds;Name=Phach2p7_000213;Parent=Phach2p7_000213.t1
scaffold_1	AUGUSTUS	CDS	278019	278147	6.76456089604	+	.	ID=Phach2p7_000213.t1.cds;Name=Phach2p7_000213;Parent=Phach2p7_000213.t1
scaffold_1	AUGUSTUS	CDS	278202	278549	3.82152153542	+	.	ID=Phach2p7_000213.t1.cds;Name=Phach2p7_000213;Parent=Phach2p7_000213.t1
scaffold_1	AUGUSTUS	gene	279367	280402	11.2682926829	+	.	Alias=pvr_scaffold_1_064050;ID=Phach2p7_000215;Name=Phach2p7_000215;depth=73;locus=L000164;status=Matches RNA-Seq data
scaffold_1	AUGUSTUS	mRNA	279367	280402	11.2682926829	+	.	ID=Phach2p7_000215.t1;Name=Phach2p7_000215;Parent=Phach2p7_000215
scaffold_1	AUGUSTUS	CDS	279367	279650	5.8141962513	+	.	ID=Phach2p7_000215.t1.cds;Name=Phach2p7_000215;Parent=Phach2p7_000215.t1
scaffold_1	AUGUSTUS	CDS	279727	280402	5.8141962513	+	.	ID=Phach2p7_000215.t1.cds;Name=Phach2p7_000215;Parent=Phach2p7_000215.t1
scaffold_1	AUGUSTUS	gene	280890	283536	23695.7570512	-	.	Alias=pvr_scaffold_1_064276;ID=Phach2p7_000216;Name=Phach2p7_000216;depth=1804;locus=L000165;status=Matches RNA-Seq data
scaffold_1	AUGUSTUS	mRNA	280890	283536	23695.7570512	-	.	ID=Phach2p7_000216.t1;Name=Phach2p7_000216;Parent=Phach2p7_000216
scaffold_1	AUGUSTUS	CDS	280890	281294	7.87874174685	-	.	ID=Phach2p7_000216.t1.cds;Name=Phach2p7_000216;Parent=Phach2p7_000216.t1
scaffold_1	AUGUSTUS	CDS	281349	281424	16.0982763599	-	.	ID=Phach2p7_000216.t1.cds;Name=Phach2p7_000216;Parent=Phach2p7_000216.t1
scaffold_1	AUGUSTUS	CDS	281477	281654	18.3671030294	-	.	ID=Phach2p7_000216.t1.cds;Name=Phach2p7_000216;Parent=Phach2p7_000216.t1
scaffold_1	AUGUSTUS	CDS	281707	282083	18.661551309	-	.	ID=Phach2p7_000216.t1.cds;Name=Phach2p7_000216;Parent=Phach2p7_000216.t1
scaffold_1	AUGUSTUS	CDS	282135	282530	17.998766817	-	.	ID=Phach2p7_000216.t1.cds;Name=Phach2p7_000216;Parent=Phach2p7_000216.t1
scaffold_1	AUGUSTUS	CDS	282578	283536	7.35884172753	-	.	ID=Phach2p7_000216.t1.cds;Name=Phach2p7_000216;Parent=Phach2p7_000216.t1
scaffold_1	AUGUSTUS	gene	283915	285320	213626.241733	-	.	Alias=pvr_scaffold_1_065103;ID=Phach2p7_000217;Name=Phach2p7_000217;depth=732;locus=L000166;status=Matches RNA-Seq data
scaffold_1	AUGUSTUS	mRNA	283915	285320	213626.241733	-	.	ID=Phach2p7_000217.t1;Name=Phach2p7_000217;Parent=Phach2p7_000217
scaffold_1	AUGUSTUS	CDS	283915	284114	9.40924982604	-	.	ID=Phach2p7_000217.t1.cds;Name=Phach2p7_000217;Parent=Phach2p7_000217.t1
scaffold_1	AUGUSTUS	CDS	284167	284228	18.7501741512	-	.	ID=Phach2p7_000217.t1.cds;Name=Phach2p7_000217;Parent=Phach2p7_000217.t1
scaffold_1	AUGUSTUS	CDS	284279	284623	18.9342378	-	.	ID=Phach2p7_000217.t1.cds;Name=Phach2p7_000217;Parent=Phach2p7_000217.t1
scaffold_1	AUGUSTUS	CDS	284675	284824	19.1552994295	-	.	ID=Phach2p7_000217.t1.cds;Name=Phach2p7_000217;Parent=Phach2p7_000217.t1
scaffold_1	AUGUSTUS	CDS	284876	285048	19.2506116631	-	.	ID=Phach2p7_000217.t1.cds;Name=Phach2p7_000217;Parent=Phach2p7_000217.t1
scaffold_1	AUGUSTUS	CDS	285103	285258	18.7008335569	-	.	ID=Phach2p7_000217.t1.cds;Name=Phach2p7_000217;Parent=Phach2p7_000217.t1
scaffold_1	AUGUSTUS	CDS	285312	285320	6.76051144764	-	.	ID=Phach2p7_000217.t1.cds;Name=Phach2p7_000217;Parent=Phach2p7_000217.t1
scaffold_1	AUGUSTUS	gene	285746	288510	453446393.122	+	.	Alias=pvr_scaffold_1_065528;ID=Phach2p7_000218;Name=Phach2p7_000218;depth=867;locus=L000167;status=Matches RNA-Seq data
scaffold_1	AUGUSTUS	mRNA	285746	288510	453446393.122	+	.	ID=Phach2p7_000218.t1;Name=Phach2p7_000218;Parent=Phach2p7_000218
scaffold_1	AUGUSTUS	CDS	285746	286434	5.02079896154	+	.	ID=Phach2p7_000218.t1.cds;Name=Phach2p7_000218;Parent=Phach2p7_000218.t1
scaffold_1	AUGUSTUS	CDS	286486	286589	10.7186249875	+	.	ID=Phach2p7_000218.t1.cds;Name=Phach2p7_000218;Parent=Phach2p7_000218.t1
scaffold_1	AUGUSTUS	CDS	286639	286734	12.2935347481	+	.	ID=Phach2p7_000218.t1.cds;Name=Phach2p7_000218;Parent=Phach2p7_000218.t1
scaffold_1	AUGUSTUS	CDS	286789	287036	12.4584879298	+	.	ID=Phach2p7_000218.t1.cds;Name=Phach2p7_000218;Parent=Phach2p7_000218.t1
scaffold_1	AUGUSTUS	CDS	287086	287227	12.4398276425	+	.	ID=Phach2p7_000218.t1.cds;Name=Phach2p7_000218;Parent=Phach2p7_000218.t1
scaffold_1	AUGUSTUS	CDS	287276	287377	12.5376444089	+	.	ID=Phach2p7_000218.t1.cds;Name=Phach2p7_000218;Parent=Phach2p7_000218.t1
scaffold_1	AUGUSTUS	CDS	287429	287473	11.9482277984	+	.	ID=Phach2p7_000218.t1.cds;Name=Phach2p7_000218;Parent=Phach2p7_000218.t1
scaffold_1	AUGUSTUS	CDS	287524	287724	9.9592332789	+	.	ID=Phach2p7_000218.t1.cds;Name=Phach2p7_000218;Parent=Phach2p7_000218.t1
scaffold_1	AUGUSTUS	CDS	287778	287917	10.3606893862	+	.	ID=Phach2p7_000218.t1.cds;Name=Phach2p7_000218;Parent=Phach2p7_000218.t1
scaffold_1	AUGUSTUS	CDS	287969	288073	10.7579616075	+	.	ID=Phach2p7_000218.t1.cds;Name=Phach2p7_000218;Parent=Phach2p7_000218.t1
scaffold_1	AUGUSTUS	CDS	288126	288209	10.5891235026	+	.	ID=Phach2p7_000218.t1.cds;Name=Phach2p7_000218;Parent=Phach2p7_000218.t1
scaffold_1	AUGUSTUS	CDS	288262	288510	5.14355654534	+	.	ID=Phach2p7_000218.t1.cds;Name=Phach2p7_000218;Parent=Phach2p7_000218.t1
scaffold_1	AUGUSTUS	gene	288664	291969	41.3459717238	-	.	Alias=pvr_scaffold_1_065951;ID=Phach2p7_000219;Name=Phach2p7_000219;depth=984;locus=L000168;status=Matches RNA-Seq data
scaffold_1	AUGUSTUS	mRNA	288664	291969	41.3459717238	-	.	ID=Phach2p7_000219.t1;Name=Phach2p7_000219;Parent=Phach2p7_000219
scaffold_1	AUGUSTUS	CDS	288664	290980	6.58431258354	-	.	ID=Phach2p7_000219.t1.cds;Name=Phach2p7_000219;Parent=Phach2p7_000219.t1
scaffold_1	AUGUSTUS	CDS	291031	291806	10.5810145494	-	.	ID=Phach2p7_000219.t1.cds;Name=Phach2p7_000219;Parent=Phach2p7_000219.t1
scaffold_1	AUGUSTUS	CDS	291889	291969	5.34118918284	-	.	ID=Phach2p7_000219.t1.cds;Name=Phach2p7_000219;Parent=Phach2p7_000219.t1
scaffold_1	AUGUSTUS	gene	292552	295470	2500.09011462	+	.	Alias=pvr_scaffold_1_066722;ID=Phach2p7_000221;Name=Phach2p7_000221;depth=1837;locus=L000169;status=Matches RNA-Seq data
scaffold_1	AUGUSTUS	mRNA	292552	295470	2500.09011462	+	.	ID=Phach2p7_000221.t1;Name=Phach2p7_000221;Parent=Phach2p7_000221
scaffold_1	AUGUSTUS	CDS	292552	294414	4.2084133672	+	.	ID=Phach2p7_000221.t1.cds;Name=Phach2p7_000221;Parent=Phach2p7_000221.t1
scaffold_1	AUGUSTUS	CDS	294466	294645	10.9417184219	+	.	ID=Phach2p7_000221.t1.cds;Name=Phach2p7_000221;Parent=Phach2p7_000221.t1
scaffold_1	AUGUSTUS	CDS	294696	294821	12.3704683265	+	.	ID=Phach2p7_000221.t1.cds;Name=Phach2p7_000221;Parent=Phach2p7_000221.t1
scaffold_1	AUGUSTUS	CDS	294872	295112	12.2793317943	+	.	ID=Phach2p7_000221.t1.cds;Name=Phach2p7_000221;Parent=Phach2p7_000221.t1
scaffold_1	AUGUSTUS	CDS	295166	295470	5.71887815712	+	.	ID=Phach2p7_000221.t1.cds;Name=Phach2p7_000221;Parent=Phach2p7_000221.t1
scaffold_1	AUGUSTUS	gene	296057	297112	14.7539344262	+	.	Alias=pvr_scaffold_1_067348;ID=Phach2p7_000223;Name=Phach2p7_000223;depth=258;locus=L000169;status=Matches RNA-Seq data
scaffold_1	AUGUSTUS	mRNA	296057	297112	14.7539344262	+	.	ID=Phach2p7_000223.t1;Name=Phach2p7_000223;Parent=Phach2p7_000223
scaffold_1	AUGUSTUS	CDS	296057	296458	1.98023015718	+	.	ID=Phach2p7_000223.t1.cds;Name=Phach2p7_000223;Parent=Phach2p7_000223.t1
scaffold_1	AUGUSTUS	CDS	296522	296599	3.84108505845	+	.	ID=Phach2p7_000223.t1.cds;Name=Phach2p7_000223;Parent=Phach2p7_000223.t1
scaffold_1	AUGUSTUS	CDS	296660	297112	1.93971647413	+	.	ID=Phach2p7_000223.t1.cds;Name=Phach2p7_000223;Parent=Phach2p7_000223.t1
scaffold_1	AUGUSTUS	gene	298132	300941	1311652.58327	-	.	Alias=pvr_scaffold_1_067699;ID=Phach2p7_000224;Name=Phach2p7_000224;depth=4099;locus=L000170;status=Matches RNA-Seq data
scaffold_1	AUGUSTUS	mRNA	298132	300941	1311652.58327	-	.	ID=Phach2p7_000224.t1;Name=Phach2p7_000224;Parent=Phach2p7_000224
scaffold_1	AUGUSTUS	CDS	298132	298155	5.94977275608	-	.	ID=Phach2p7_000224.t1.cds;Name=Phach2p7_000224;Parent=Phach2p7_000224.t1
scaffold_1	AUGUSTUS	CDS	298216	298422	13.5460314065	-	.	ID=Phach2p7_000224.t1.cds;Name=Phach2p7_000224;Parent=Phach2p7_000224.t1
scaffold_1	AUGUSTUS	CDS	298475	298518	17.8627302165	-	.	ID=Phach2p7_000224.t1.cds;Name=Phach2p7_000224;Parent=Phach2p7_000224.t1
scaffold_1	AUGUSTUS	CDS	298569	299709	20.6412097338	-	.	ID=Phach2p7_000224.t1.cds;Name=Phach2p7_000224;Parent=Phach2p7_000224.t1
scaffold_1	AUGUSTUS	CDS	299760	299919	21.0922478298	-	.	ID=Phach2p7_000224.t1.cds;Name=Phach2p7_000224;Parent=Phach2p7_000224.t1
scaffold_1	AUGUSTUS	CDS	299967	300075	21.2619722951	-	.	ID=Phach2p7_000224.t1.cds;Name=Phach2p7_000224;Parent=Phach2p7_000224.t1
scaffold_1	AUGUSTUS	CDS	300128	300530	20.768198567	-	.	ID=Phach2p7_000224.t1.cds;Name=Phach2p7_000224;Parent=Phach2p7_000224.t1
scaffold_1	AUGUSTUS	CDS	300588	300941	10.3644656927	-	.	ID=Phach2p7_000224.t1.cds;Name=Phach2p7_000224;Parent=Phach2p7_000224.t1
scaffold_1	AUGUSTUS	gene	303481	305393	210443665.294	+	.	Alias=pvr_scaffold_1_068450;ID=Phach2p7_000228;Name=Phach2p7_000228;depth=929;locus=L000173;status=Matches RNA-Seq data
scaffold_1	AUGUSTUS	mRNA	303481	305393	210443665.294	+	.	ID=Phach2p7_000228.t1;Name=Phach2p7_000228;Parent=Phach2p7_000228
scaffold_1	AUGUSTUS	CDS	303481	303723	4.83885346502	+	.	ID=Phach2p7_000228.t1.cds;Name=Phach2p7_000228;Parent=Phach2p7_000228.t1
scaffold_1	AUGUSTUS	CDS	303773	303820	12.688265813	+	.	ID=Phach2p7_000228.t1.cds;Name=Phach2p7_000228;Parent=Phach2p7_000228.t1
scaffold_1	AUGUSTUS	CDS	303875	303930	12.769787289	+	.	ID=Phach2p7_000228.t1.cds;Name=Phach2p7_000228;Parent=Phach2p7_000228.t1
scaffold_1	AUGUSTUS	CDS	303987	304008	12.7577640426	+	.	ID=Phach2p7_000228.t1.cds;Name=Phach2p7_000228;Parent=Phach2p7_000228.t1
scaffold_1	AUGUSTUS	CDS	304058	304225	12.5504366587	+	.	ID=Phach2p7_000228.t1.cds;Name=Phach2p7_000228;Parent=Phach2p7_000228.t1
scaffold_1	AUGUSTUS	CDS	304278	304432	12.5628531294	+	.	ID=Phach2p7_000228.t1.cds;Name=Phach2p7_000228;Parent=Phach2p7_000228.t1
scaffold_1	AUGUSTUS	CDS	304480	304669	12.7618584254	+	.	ID=Phach2p7_000228.t1.cds;Name=Phach2p7_000228;Parent=Phach2p7_000228.t1
scaffold_1	AUGUSTUS	CDS	304723	304855	12.7357677435	+	.	ID=Phach2p7_000228.t1.cds;Name=Phach2p7_000228;Parent=Phach2p7_000228.t1
scaffold_1	AUGUSTUS	CDS	304912	305020	12.7032755086	+	.	ID=Phach2p7_000228.t1.cds;Name=Phach2p7_000228;Parent=Phach2p7_000228.t1
scaffold_1	AUGUSTUS	CDS	305073	305260	12.2565977946	+	.	ID=Phach2p7_000228.t1.cds;Name=Phach2p7_000228;Parent=Phach2p7_000228.t1
scaffold_1	AUGUSTUS	CDS	305314	305393	5.3995929653	+	.	ID=Phach2p7_000228.t1.cds;Name=Phach2p7_000228;Parent=Phach2p7_000228.t1
scaffold_1	AUGUSTUS	gene	306001	307919	51290892.1744	+	.	Alias=pvr_scaffold_1_068743;ID=Phach2p7_000230;Name=Phach2p7_000230;depth=73;locus=L000175;status=Matches RNA-Seq data
scaffold_1	AUGUSTUS	mRNA	306001	307919	51290892.1744	+	.	ID=Phach2p7_000230.t1;Name=Phach2p7_000230;Parent=Phach2p7_000230
scaffold_1	AUGUSTUS	CDS	306001	306228	2.42279866915	+	.	ID=Phach2p7_000230.t1.cds;Name=Phach2p7_000230;Parent=Phach2p7_000230.t1
scaffold_1	AUGUSTUS	CDS	306286	306333	6.07705861542	+	.	ID=Phach2p7_000230.t1.cds;Name=Phach2p7_000230;Parent=Phach2p7_000230.t1
scaffold_1	AUGUSTUS	CDS	306383	306438	6.03115487169	+	.	ID=Phach2p7_000230.t1.cds;Name=Phach2p7_000230;Parent=Phach2p7_000230.t1
scaffold_1	AUGUSTUS	CDS	306488	306509	5.36824798458	+	.	ID=Phach2p7_000230.t1.cds;Name=Phach2p7_000230;Parent=Phach2p7_000230.t1
scaffold_1	AUGUSTUS	CDS	306563	306730	5.43842413934	+	.	ID=Phach2p7_000230.t1.cds;Name=Phach2p7_000230;Parent=Phach2p7_000230.t1
scaffold_1	AUGUSTUS	CDS	306786	306940	6.17903854756	+	.	ID=Phach2p7_000230.t1.cds;Name=Phach2p7_000230;Parent=Phach2p7_000230.t1
scaffold_1	AUGUSTUS	CDS	306995	307184	6.10503541634	+	.	ID=Phach2p7_000230.t1.cds;Name=Phach2p7_000230;Parent=Phach2p7_000230.t1
scaffold_1	AUGUSTUS	CDS	307243	307375	5.93619986586	+	.	ID=Phach2p7_000230.t1.cds;Name=Phach2p7_000230;Parent=Phach2p7_000230.t1
scaffold_1	AUGUSTUS	CDS	307432	307540	5.83645926299	+	.	ID=Phach2p7_000230.t1.cds;Name=Phach2p7_000230;Parent=Phach2p7_000230.t1
scaffold_1	AUGUSTUS	CDS	307594	307781	5.76746498328	+	.	ID=Phach2p7_000230.t1.cds;Name=Phach2p7_000230;Parent=Phach2p7_000230.t1
scaffold_1	AUGUSTUS	CDS	307840	307919	2.6246496758	+	.	ID=Phach2p7_000230.t1.cds;Name=Phach2p7_000230;Parent=Phach2p7_000230.t1
scaffold_1	AUGUSTUS	gene	308259	310848	32207.2840105	+	.	Alias=pvr_scaffold_1_069250;ID=Phach2p7_000231;Name=Phach2p7_000231;depth=1188;locus=L000175;status=Matches RNA-Seq data
scaffold_1	AUGUSTUS	mRNA	308259	310848	32207.2840105	+	.	ID=Phach2p7_000231.t1;Name=Phach2p7_000231;Parent=Phach2p7_000231
scaffold_1	AUGUSTUS	CDS	308259	308621	2.35253309958	+	.	ID=Phach2p7_000231.t1.cds;Name=Phach2p7_000231;Parent=Phach2p7_000231.t1
scaffold_1	AUGUSTUS	CDS	308676	308914	6.64410272104	+	.	ID=Phach2p7_000231.t1.cds;Name=Phach2p7_000231;Parent=Phach2p7_000231.t1
scaffold_1	AUGUSTUS	CDS	308967	309224	6.76651297552	+	.	ID=Phach2p7_000231.t1.cds;Name=Phach2p7_000231;Parent=Phach2p7_000231.t1
scaffold_1	AUGUSTUS	CDS	309273	309294	6.15914617539	+	.	ID=Phach2p7_000231.t1.cds;Name=Phach2p7_000231;Parent=Phach2p7_000231.t1
scaffold_1	AUGUSTUS	CDS	309346	309761	5.03949099344	+	.	ID=Phach2p7_000231.t1.cds;Name=Phach2p7_000231;Parent=Phach2p7_000231.t1
scaffold_1	AUGUSTUS	CDS	309817	310072	4.7405875427	+	.	ID=Phach2p7_000231.t1.cds;Name=Phach2p7_000231;Parent=Phach2p7_000231.t1
scaffold_1	AUGUSTUS	CDS	310126	310848	2.06955869303	+	.	ID=Phach2p7_000231.t1.cds;Name=Phach2p7_000231;Parent=Phach2p7_000231.t1
scaffold_1	AUGUSTUS	gene	310883	311187	3.97176598344	-	.	Alias=pvr_scaffold_1_070329;ID=Phach2p7_000232;Name=Phach2p7_000232;depth=6606;locus=L000176;status=Matches RNA-Seq data
scaffold_1	AUGUSTUS	mRNA	310883	311187	3.97176598344	-	.	ID=Phach2p7_000232.t1;Name=Phach2p7_000232;Parent=Phach2p7_000232
scaffold_1	AUGUSTUS	CDS	310883	311127	1.99292899609	-	.	ID=Phach2p7_000232.t1.cds;Name=Phach2p7_000232;Parent=Phach2p7_000232.t1
scaffold_1	AUGUSTUS	CDS	311181	311187	1.99292899609	-	.	ID=Phach2p7_000232.t1.cds;Name=Phach2p7_000232;Parent=Phach2p7_000232.t1
scaffold_1	AUGUSTUS	gene	311203	311638	7.85466556564	-	.	Alias=pvr_scaffold_1_070574;ID=Phach2p7_000233;Name=Phach2p7_000233;depth=3697;locus=L000176;status=Matches RNA-Seq data
scaffold_1	AUGUSTUS	mRNA	311203	311638	7.85466556564	-	.	ID=Phach2p7_000233.t1;Name=Phach2p7_000233;Parent=Phach2p7_000233
scaffold_1	AUGUSTUS	CDS	311203	311435	3.96349985888	-	.	ID=Phach2p7_000233.t1.cds;Name=Phach2p7_000233;Parent=Phach2p7_000233.t1
scaffold_1	AUGUSTUS	CDS	311506	311638	3.96349985888	-	.	ID=Phach2p7_000233.t1.cds;Name=Phach2p7_000233;Parent=Phach2p7_000233.t1
scaffold_1	AUGUSTUS	gene	312432	314216	27.3060638318	-	.	Alias=pvr_scaffold_1_070818;ID=Phach2p7_000236;Name=Phach2p7_000236;depth=809;locus=L000179;status=Matches RNA-Seq data
scaffold_1	AUGUSTUS	mRNA	312432	314216	27.3060638318	-	.	ID=Phach2p7_000236.t1;Name=Phach2p7_000236;Parent=Phach2p7_000236
scaffold_1	AUGUSTUS	CDS	312432	313658	3.9019869004	-	.	ID=Phach2p7_000236.t1.cds;Name=Phach2p7_000236;Parent=Phach2p7_000236.t1
scaffold_1	AUGUSTUS	CDS	313713	313799	7.3900018717	-	.	ID=Phach2p7_000236.t1.cds;Name=Phach2p7_000236;Parent=Phach2p7_000236.t1
scaffold_1	AUGUSTUS	CDS	313857	314216	3.78781480324	-	.	ID=Phach2p7_000236.t1.cds;Name=Phach2p7_000236;Parent=Phach2p7_000236.t1
scaffold_1	AUGUSTUS	gene	316147	317526	10039.1852285	-	.	Alias=pvr_scaffold_1_071300;ID=Phach2p7_000238;Name=Phach2p7_000238;depth=310;locus=L000179;status=Matches RNA-Seq data
scaffold_1	AUGUSTUS	mRNA	316147	317526	10039.1852285	-	.	ID=Phach2p7_000238.t1;Name=Phach2p7_000238;Parent=Phach2p7_000238
scaffold_1	AUGUSTUS	CDS	316147	316268	1.96072548931	-	.	ID=Phach2p7_000238.t1.cds;Name=Phach2p7_000238;Parent=Phach2p7_000238.t1
scaffold_1	AUGUSTUS	CDS	316319	316640	5.63601196268	-	.	ID=Phach2p7_000238.t1.cds;Name=Phach2p7_000238;Parent=Phach2p7_000238.t1
scaffold_1	AUGUSTUS	CDS	316694	316854	7.05363846591	-	.	ID=Phach2p7_000238.t1.cds;Name=Phach2p7_000238;Parent=Phach2p7_000238.t1
scaffold_1	AUGUSTUS	CDS	316915	316996	6.99548214599	-	.	ID=Phach2p7_000238.t1.cds;Name=Phach2p7_000238;Parent=Phach2p7_000238.t1
scaffold_1	AUGUSTUS	CDS	317052	317111	7.03123633079	-	.	ID=Phach2p7_000238.t1.cds;Name=Phach2p7_000238;Parent=Phach2p7_000238.t1
scaffold_1	AUGUSTUS	CDS	317164	317526	2.61846770694	-	.	ID=Phach2p7_000238.t1.cds;Name=Phach2p7_000238;Parent=Phach2p7_000238.t1
scaffold_1	AUGUSTUS	gene	317911	322102	1.16304581488e+15	-	.	Alias=pvr_scaffold_1_071512;ID=Phach2p7_000239;Name=Phach2p7_000239;depth=3693;locus=L000179;status=Matches RNA-Seq data
scaffold_1	AUGUSTUS	mRNA	317911	322102	1.16304581488e+15	-	.	ID=Phach2p7_000239.t1;Name=Phach2p7_000239;Parent=Phach2p7_000239
scaffold_1	AUGUSTUS	CDS	317911	317945	3.95810031762	-	.	ID=Phach2p7_000239.t1.cds;Name=Phach2p7_000239;Parent=Phach2p7_000239.t1
scaffold_1	AUGUSTUS	CDS	317999	318073	11.1659421746	-	.	ID=Phach2p7_000239.t1.cds;Name=Phach2p7_000239;Parent=Phach2p7_000239.t1
scaffold_1	AUGUSTUS	CDS	318126	318314	13.6206010187	-	.	ID=Phach2p7_000239.t1.cds;Name=Phach2p7_000239;Parent=Phach2p7_000239.t1
scaffold_1	AUGUSTUS	CDS	318373	318694	13.6096387258	-	.	ID=Phach2p7_000239.t1.cds;Name=Phach2p7_000239;Parent=Phach2p7_000239.t1
scaffold_1	AUGUSTUS	CDS	318747	318880	13.6708034444	-	.	ID=Phach2p7_000239.t1.cds;Name=Phach2p7_000239;Parent=Phach2p7_000239.t1
scaffold_1	AUGUSTUS	CDS	318931	319185	13.6847943869	-	.	ID=Phach2p7_000239.t1.cds;Name=Phach2p7_000239;Parent=Phach2p7_000239.t1
scaffold_1	AUGUSTUS	CDS	319236	319499	13.606742497	-	.	ID=Phach2p7_000239.t1.cds;Name=Phach2p7_000239;Parent=Phach2p7_000239.t1
scaffold_1	AUGUSTUS	CDS	319555	319623	12.5331843196	-	.	ID=Phach2p7_000239.t1.cds;Name=Phach2p7_000239;Parent=Phach2p7_000239.t1
scaffold_1	AUGUSTUS	CDS	319676	319816	12.5846247979	-	.	ID=Phach2p7_000239.t1.cds;Name=Phach2p7_000239;Parent=Phach2p7_000239.t1
scaffold_1	AUGUSTUS	CDS	319871	320023	13.5411541951	-	.	ID=Phach2p7_000239.t1.cds;Name=Phach2p7_000239;Parent=Phach2p7_000239.t1
scaffold_1	AUGUSTUS	CDS	320082	320531	13.5124221325	-	.	ID=Phach2p7_000239.t1.cds;Name=Phach2p7_000239;Parent=Phach2p7_000239.t1
scaffold_1	AUGUSTUS	CDS	320587	320704	13.6438006895	-	.	ID=Phach2p7_000239.t1.cds;Name=Phach2p7_000239;Parent=Phach2p7_000239.t1
scaffold_1	AUGUSTUS	CDS	320760	320804	13.722527766	-	.	ID=Phach2p7_000239.t1.cds;Name=Phach2p7_000239;Parent=Phach2p7_000239.t1
scaffold_1	AUGUSTUS	CDS	320857	321072	13.6344488862	-	.	ID=Phach2p7_000239.t1.cds;Name=Phach2p7_000239;Parent=Phach2p7_000239.t1
scaffold_1	AUGUSTUS	CDS	321124	321190	13.5168769955	-	.	ID=Phach2p7_000239.t1.cds;Name=Phach2p7_000239;Parent=Phach2p7_000239.t1
scaffold_1	AUGUSTUS	CDS	321240	321329	13.6253322002	-	.	ID=Phach2p7_000239.t1.cds;Name=Phach2p7_000239;Parent=Phach2p7_000239.t1
scaffold_1	AUGUSTUS	CDS	321389	321806	13.6295921292	-	.	ID=Phach2p7_000239.t1.cds;Name=Phach2p7_000239;Parent=Phach2p7_000239.t1
scaffold_1	AUGUSTUS	CDS	321864	321953	13.0584416982	-	.	ID=Phach2p7_000239.t1.cds;Name=Phach2p7_000239;Parent=Phach2p7_000239.t1
scaffold_1	AUGUSTUS	CDS	322012	322102	6.05382536356	-	.	ID=Phach2p7_000239.t1.cds;Name=Phach2p7_000239;Parent=Phach2p7_000239.t1
scaffold_1	AUGUSTUS	gene	322451	323663	3692.1649449	-	.	Alias=pvr_scaffold_1_072151;ID=Phach2p7_000240;Name=Phach2p7_000240;depth=210;locus=L000180;status=Matches RNA-Seq data
scaffold_1	AUGUSTUS	mRNA	322451	323663	3692.1649449	-	.	ID=Phach2p7_000240.t1;Name=Phach2p7_000240;Parent=Phach2p7_000240
scaffold_1	AUGUSTUS	CDS	322451	322732	9.27809064174	-	.	ID=Phach2p7_000240.t1.cds;Name=Phach2p7_000240;Parent=Phach2p7_000240.t1
scaffold_1	AUGUSTUS	CDS	322787	322973	16.6270408859	-	.	ID=Phach2p7_000240.t1.cds;Name=Phach2p7_000240;Parent=Phach2p7_000240.t1
scaffold_1	AUGUSTUS	CDS	323026	323116	17.3111362006	-	.	ID=Phach2p7_000240.t1.cds;Name=Phach2p7_000240;Parent=Phach2p7_000240.t1
scaffold_1	AUGUSTUS	CDS	323170	323535	15.073167918	-	.	ID=Phach2p7_000240.t1.cds;Name=Phach2p7_000240;Parent=Phach2p7_000240.t1
scaffold_1	AUGUSTUS	CDS	323588	323663	7.42954858533	-	.	ID=Phach2p7_000240.t1.cds;Name=Phach2p7_000240;Parent=Phach2p7_000240.t1
scaffold_1	AUGUSTUS	gene	324197	325429	414.623126377	-	.	Alias=pvr_scaffold_1_072447;ID=Phach2p7_000242;Name=Phach2p7_000242;depth=639;locus=L000181;status=Matches RNA-Seq data
scaffold_1	AUGUSTUS	mRNA	324197	325429	414.623126377	-	.	ID=Phach2p7_000242.t1;Name=Phach2p7_000242;Parent=Phach2p7_000242
scaffold_1	AUGUSTUS	CDS	324197	324743	3.06662461419	-	.	ID=Phach2p7_000242.t1.cds;Name=Phach2p7_000242;Parent=Phach2p7_000242.t1
scaffold_1	AUGUSTUS	CDS	324789	324943	6.42654821041	-	.	ID=Phach2p7_000242.t1.cds;Name=Phach2p7_000242;Parent=Phach2p7_000242.t1
scaffold_1	AUGUSTUS	CDS	324996	325051	6.5465117125	-	.	ID=Phach2p7_000242.t1.cds;Name=Phach2p7_000242;Parent=Phach2p7_000242.t1
scaffold_1	AUGUSTUS	CDS	325108	325429	3.21369891184	-	.	ID=Phach2p7_000242.t1.cds;Name=Phach2p7_000242;Parent=Phach2p7_000242.t1
scaffold_1	AUGUSTUS	gene	325776	326802	785.235936882	+	.	Alias=pvr_scaffold_1_072777;ID=Phach2p7_000243;Name=Phach2p7_000243;depth=96;locus=L000182;status=Matches RNA-Seq data
scaffold_1	AUGUSTUS	mRNA	325776	326802	785.235936882	+	.	ID=Phach2p7_000243.t1;Name=Phach2p7_000243;Parent=Phach2p7_000243
scaffold_1	AUGUSTUS	CDS	325776	326264	9.0754739553	+	.	ID=Phach2p7_000243.t1.cds;Name=Phach2p7_000243;Parent=Phach2p7_000243.t1
scaffold_1	AUGUSTUS	CDS	326317	326555	18.373470589	+	.	ID=Phach2p7_000243.t1.cds;Name=Phach2p7_000243;Parent=Phach2p7_000243.t1
scaffold_1	AUGUSTUS	CDS	326608	326728	17.8692797168	+	.	ID=Phach2p7_000243.t1.cds;Name=Phach2p7_000243;Parent=Phach2p7_000243.t1
scaffold_1	AUGUSTUS	CDS	326779	326802	7.11535169214	+	.	ID=Phach2p7_000243.t1.cds;Name=Phach2p7_000243;Parent=Phach2p7_000243.t1
scaffold_1	AUGUSTUS	gene	327235	328269	611.994252886	-	.	Alias=pvr_scaffold_1_072949;ID=Phach2p7_000245;Name=Phach2p7_000245;depth=276;locus=L000184;status=Matches RNA-Seq data
scaffold_1	AUGUSTUS	mRNA	327235	328269	611.994252886	-	.	ID=Phach2p7_000245.t1;Name=Phach2p7_000245;Parent=Phach2p7_000245
scaffold_1	AUGUSTUS	CDS	327235	327267	5.05254043676	-	.	ID=Phach2p7_000245.t1.cds;Name=Phach2p7_000245;Parent=Phach2p7_000245.t1
scaffold_1	AUGUSTUS	CDS	327318	327438	12.6027644491	-	.	ID=Phach2p7_000245.t1.cds;Name=Phach2p7_000245;Parent=Phach2p7_000245.t1
scaffold_1	AUGUSTUS	CDS	327495	327733	12.5230777242	-	.	ID=Phach2p7_000245.t1.cds;Name=Phach2p7_000245;Parent=Phach2p7_000245.t1
scaffold_1	AUGUSTUS	CDS	327790	328269	6.1397492905	-	.	ID=Phach2p7_000245.t1.cds;Name=Phach2p7_000245;Parent=Phach2p7_000245.t1
scaffold_1	AUGUSTUS	gene	328991	329300	3.80952380952	-	.	Alias=pvr_scaffold_1_073531;ID=Phach2p7_000247;Name=Phach2p7_000247;depth=32;locus=L000186;status=Matches RNA-Seq data
scaffold_1	AUGUSTUS	mRNA	328991	329300	3.80952380952	-	.	ID=Phach2p7_000247.t1;Name=Phach2p7_000247;Parent=Phach2p7_000247
scaffold_1	AUGUSTUS	CDS	328991	329157	1.9518001459	-	.	ID=Phach2p7_000247.t1.cds;Name=Phach2p7_000247;Parent=Phach2p7_000247.t1
scaffold_1	AUGUSTUS	CDS	329222	329300	1.9518001459	-	.	ID=Phach2p7_000247.t1.cds;Name=Phach2p7_000247;Parent=Phach2p7_000247.t1
scaffold_1	AUGUSTUS	gene	330057	331998	250981.77433	+	.	Alias=pvr_scaffold_1_073822;ID=Phach2p7_000248;Name=Phach2p7_000248;depth=990;locus=L000187;status=Matches RNA-Seq data
scaffold_1	AUGUSTUS	mRNA	330057	331998	250981.77433	+	.	ID=Phach2p7_000248.t1;Name=Phach2p7_000248;Parent=Phach2p7_000248
scaffold_1	AUGUSTUS	CDS	330057	330301	5.34071524882	+	.	ID=Phach2p7_000248.t1.cds;Name=Phach2p7_000248;Parent=Phach2p7_000248.t1
scaffold_1	AUGUSTUS	CDS	330359	330531	13.5334096132	+	.	ID=Phach2p7_000248.t1.cds;Name=Phach2p7_000248;Parent=Phach2p7_000248.t1
scaffold_1	AUGUSTUS	CDS	330584	330667	13.548341504	+	.	ID=Phach2p7_000248.t1.cds;Name=Phach2p7_000248;Parent=Phach2p7_000248.t1
scaffold_1	AUGUSTUS	CDS	330727	330965	13.5657509542	+	.	ID=Phach2p7_000248.t1.cds;Name=Phach2p7_000248;Parent=Phach2p7_000248.t1
scaffold_1	AUGUSTUS	CDS	331021	331315	13.5317391122	+	.	ID=Phach2p7_000248.t1.cds;Name=Phach2p7_000248;Parent=Phach2p7_000248.t1
scaffold_1	AUGUSTUS	CDS	331366	331557	13.3681842848	+	.	ID=Phach2p7_000248.t1.cds;Name=Phach2p7_000248;Parent=Phach2p7_000248.t1
scaffold_1	AUGUSTUS	CDS	331610	331998	6.684354808	+	.	ID=Phach2p7_000248.t1.cds;Name=Phach2p7_000248;Parent=Phach2p7_000248.t1
scaffold_1	AUGUSTUS	gene	333999	336993	30408905666.7	+	.	Alias=pvr_scaffold_1_074552;ID=Phach2p7_000251;Name=Phach2p7_000251;depth=124;locus=L000188;status=Matches RNA-Seq data
scaffold_1	AUGUSTUS	mRNA	333999	336993	30408905666.7	+	.	ID=Phach2p7_000251.t1;Name=Phach2p7_000251;Parent=Phach2p7_000251
scaffold_1	AUGUSTUS	CDS	333999	334050	6.90150926214	+	.	ID=Phach2p7_000251.t1.cds;Name=Phach2p7_000251;Parent=Phach2p7_000251.t1
scaffold_1	AUGUSTUS	CDS	334103	334183	14.9015002632	+	.	ID=Phach2p7_000251.t1.cds;Name=Phach2p7_000251;Parent=Phach2p7_000251.t1
scaffold_1	AUGUSTUS	CDS	334235	334404	18.6493571677	+	.	ID=Phach2p7_000251.t1.cds;Name=Phach2p7_000251;Parent=Phach2p7_000251.t1
scaffold_1	AUGUSTUS	CDS	334455	334616	19.7058946624	+	.	ID=Phach2p7_000251.t1.cds;Name=Phach2p7_000251;Parent=Phach2p7_000251.t1
scaffold_1	AUGUSTUS	CDS	334672	334758	14.1898659485	+	.	ID=Phach2p7_000251.t1.cds;Name=Phach2p7_000251;Parent=Phach2p7_000251.t1
scaffold_1	AUGUSTUS	CDS	334821	335235	13.9565919877	+	.	ID=Phach2p7_000251.t1.cds;Name=Phach2p7_000251;Parent=Phach2p7_000251.t1
scaffold_1	AUGUSTUS	CDS	335291	335512	19.7713187741	+	.	ID=Phach2p7_000251.t1.cds;Name=Phach2p7_000251;Parent=Phach2p7_000251.t1
scaffold_1	AUGUSTUS	CDS	335564	335707	18.6487309304	+	.	ID=Phach2p7_000251.t1.cds;Name=Phach2p7_000251;Parent=Phach2p7_000251.t1
scaffold_1	AUGUSTUS	CDS	335762	335841	17.784395754	+	.	ID=Phach2p7_000251.t1.cds;Name=Phach2p7_000251;Parent=Phach2p7_000251.t1
scaffold_1	AUGUSTUS	CDS	335908	336122	18.7796294189	+	.	ID=Phach2p7_000251.t1.cds;Name=Phach2p7_000251;Parent=Phach2p7_000251.t1
scaffold_1	AUGUSTUS	CDS	336172	336439	19.334911379	+	.	ID=Phach2p7_000251.t1.cds;Name=Phach2p7_000251;Parent=Phach2p7_000251.t1
scaffold_1	AUGUSTUS	CDS	336491	336674	19.4023791563	+	.	ID=Phach2p7_000251.t1.cds;Name=Phach2p7_000251;Parent=Phach2p7_000251.t1
scaffold_1	AUGUSTUS	CDS	336726	336918	19.5085547282	+	.	ID=Phach2p7_000251.t1.cds;Name=Phach2p7_000251;Parent=Phach2p7_000251.t1
scaffold_1	AUGUSTUS	CDS	336975	336993	7.18707226347	+	.	ID=Phach2p7_000251.t1.cds;Name=Phach2p7_000251;Parent=Phach2p7_000251.t1
scaffold_1	AUGUSTUS	gene	337251	339284	44.9801445327	+	.	Alias=pvr_scaffold_1_075024;ID=Phach2p7_000253;Name=Phach2p7_000253;depth=170;locus=L000190;status=Matches RNA-Seq data
scaffold_1	AUGUSTUS	mRNA	337251	339284	44.9801445327	+	.	ID=Phach2p7_000253.t1;Name=Phach2p7_000253;Parent=Phach2p7_000253
scaffold_1	AUGUSTUS	CDS	337251	337483	5.97241364697	+	.	ID=Phach2p7_000253.t1.cds;Name=Phach2p7_000253;Parent=Phach2p7_000253.t1
scaffold_1	AUGUSTUS	CDS	337542	338492	11.5676011551	+	.	ID=Phach2p7_000253.t1.cds;Name=Phach2p7_000253;Parent=Phach2p7_000253.t1
scaffold_1	AUGUSTUS	CDS	338543	339284	5.859629691	+	.	ID=Phach2p7_000253.t1.cds;Name=Phach2p7_000253;Parent=Phach2p7_000253.t1
scaffold_1	AUGUSTUS	gene	339938	341797	54.4992475602	-	.	Alias=pvr_scaffold_1_075499;ID=Phach2p7_000255;Name=Phach2p7_000255;depth=8586;locus=L000192;status=Matches RNA-Seq data
scaffold_1	AUGUSTUS	mRNA	339938	341797	54.4992475602	-	.	ID=Phach2p7_000255.t1;Name=Phach2p7_000255;Parent=Phach2p7_000255
scaffold_1	AUGUSTUS	CDS	339938	341184	8.18307290427	-	.	ID=Phach2p7_000255.t1.cds;Name=Phach2p7_000255;Parent=Phach2p7_000255.t1
scaffold_1	AUGUSTUS	CDS	341243	341553	10.7416459195	-	.	ID=Phach2p7_000255.t1.cds;Name=Phach2p7_000255;Parent=Phach2p7_000255.t1
scaffold_1	AUGUSTUS	CDS	341640	341797	5.58014857983	-	.	ID=Phach2p7_000255.t1.cds;Name=Phach2p7_000255;Parent=Phach2p7_000255.t1
scaffold_1	AUGUSTUS	gene	343922	345226	33025.1598075	-	.	Alias=pvr_scaffold_1_076288;ID=Phach2p7_000259;Name=Phach2p7_000259;depth=1306;locus=L000196;status=Matches RNA-Seq data
scaffold_1	AUGUSTUS	mRNA	343922	345226	33025.1598075	-	.	ID=Phach2p7_000259.t1;Name=Phach2p7_000259;Parent=Phach2p7_000259
scaffold_1	AUGUSTUS	CDS	343922	344005	9.3055977648	-	.	ID=Phach2p7_000259.t1.cds;Name=Phach2p7_000259;Parent=Phach2p7_000259.t1
scaffold_1	AUGUSTUS	CDS	344064	344442	17.8566435657	-	.	ID=Phach2p7_000259.t1.cds;Name=Phach2p7_000259;Parent=Phach2p7_000259.t1
scaffold_1	AUGUSTUS	CDS	344497	344551	17.6366762816	-	.	ID=Phach2p7_000259.t1.cds;Name=Phach2p7_000259;Parent=Phach2p7_000259.t1
scaffold_1	AUGUSTUS	CDS	344613	344700	17.9311960719	-	.	ID=Phach2p7_000259.t1.cds;Name=Phach2p7_000259;Parent=Phach2p7_000259.t1
scaffold_1	AUGUSTUS	CDS	344758	345044	17.3362748986	-	.	ID=Phach2p7_000259.t1.cds;Name=Phach2p7_000259;Parent=Phach2p7_000259.t1
scaffold_1	AUGUSTUS	CDS	345097	345226	8.80897358091	-	.	ID=Phach2p7_000259.t1.cds;Name=Phach2p7_000259;Parent=Phach2p7_000259.t1
scaffold_1	AUGUSTUS	gene	345467	346907	1107.34830955	-	.	Alias=pvr_scaffold_1_076612;ID=Phach2p7_000260;Name=Phach2p7_000260;depth=1789;locus=L000197;status=Matches RNA-Seq data
scaffold_1	AUGUSTUS	mRNA	345467	346907	1107.34830955	-	.	ID=Phach2p7_000260.t1;Name=Phach2p7_000260;Parent=Phach2p7_000260
scaffold_1	AUGUSTUS	CDS	345467	345998	6.66683940387	-	.	ID=Phach2p7_000260.t1.cds;Name=Phach2p7_000260;Parent=Phach2p7_000260.t1
scaffold_1	AUGUSTUS	CDS	346052	346131	13.2303412618	-	.	ID=Phach2p7_000260.t1.cds;Name=Phach2p7_000260;Parent=Phach2p7_000260.t1
scaffold_1	AUGUSTUS	CDS	346179	346451	13.4771716948	-	.	ID=Phach2p7_000260.t1.cds;Name=Phach2p7_000260;Parent=Phach2p7_000260.t1
scaffold_1	AUGUSTUS	CDS	346504	346685	12.9417149873	-	.	ID=Phach2p7_000260.t1.cds;Name=Phach2p7_000260;Parent=Phach2p7_000260.t1
scaffold_1	AUGUSTUS	CDS	346745	346907	5.83025611872	-	.	ID=Phach2p7_000260.t1.cds;Name=Phach2p7_000260;Parent=Phach2p7_000260.t1
scaffold_1	AUGUSTUS	gene	347636	349655	7615.80544725	+	.	Alias=pvr_scaffold_1_076841;ID=Phach2p7_000263;Name=Phach2p7_000263;depth=179;locus=L000200;status=Matches RNA-Seq data
scaffold_1	AUGUSTUS	mRNA	347636	349655	7615.80544725	+	.	ID=Phach2p7_000263.t1;Name=Phach2p7_000263;Parent=Phach2p7_000263
scaffold_1	AUGUSTUS	CDS	347636	347867	5.7455946348	+	.	ID=Phach2p7_000263.t1.cds;Name=Phach2p7_000263;Parent=Phach2p7_000263.t1
scaffold_1	AUGUSTUS	CDS	347920	348467	11.3792957644	+	.	ID=Phach2p7_000263.t1.cds;Name=Phach2p7_000263;Parent=Phach2p7_000263.t1
scaffold_1	AUGUSTUS	CDS	348528	348745	11.5565295957	+	.	ID=Phach2p7_000263.t1.cds;Name=Phach2p7_000263;Parent=Phach2p7_000263.t1
scaffold_1	AUGUSTUS	CDS	348799	348867	11.1733331416	+	.	ID=Phach2p7_000263.t1.cds;Name=Phach2p7_000263;Parent=Phach2p7_000263.t1
scaffold_1	AUGUSTUS	CDS	348920	349170	10.8357909098	+	.	ID=Phach2p7_000263.t1.cds;Name=Phach2p7_000263;Parent=Phach2p7_000263.t1
scaffold_1	AUGUSTUS	CDS	349229	349327	10.6994862272	+	.	ID=Phach2p7_000263.t1.cds;Name=Phach2p7_000263;Parent=Phach2p7_000263.t1
scaffold_1	AUGUSTUS	CDS	349381	349655	5.67230112036	+	.	ID=Phach2p7_000263.t1.cds;Name=Phach2p7_000263;Parent=Phach2p7_000263.t1
scaffold_1	AUGUSTUS	gene	350611	351105	0.558	+	.	Alias=pvr_scaffold_1_077486;ID=Phach2p7_000264;Name=Phach2p7_000264;depth=6;locus=L000201;status=Low expression
scaffold_1	AUGUSTUS	mRNA	350611	351105	0.558	+	.	ID=Phach2p7_000264.t1;Name=Phach2p7_000264;Parent=Phach2p7_000264
scaffold_1	AUGUSTUS	CDS	350611	351105	1.0	+	.	ID=Phach2p7_000264.t1.cds;Name=Phach2p7_000264;Parent=Phach2p7_000264.t1
scaffold_1	AUGUSTUS	gene	354349	355242	1.0	+	.	Alias=pvr_scaffold_1_078260;ID=Phach2p7_000267;Name=Phach2p7_000267;depth=52;locus=L000203;status=Matches RNA-Seq data
scaffold_1	AUGUSTUS	mRNA	354349	355242	1.0	+	.	ID=Phach2p7_000267.t1;Name=Phach2p7_000267;Parent=Phach2p7_000267
scaffold_1	AUGUSTUS	CDS	354349	355242	1.0	+	.	ID=Phach2p7_000267.t1.cds;Name=Phach2p7_000267;Parent=Phach2p7_000267.t1
scaffold_1	AUGUSTUS	gene	355367	357258	4.08784817876	+	.	Alias=pvr_scaffold_1_078498;ID=Phach2p7_000268;Name=Phach2p7_000268;depth=63;locus=L000203;status=Matches RNA-Seq data
scaffold_1	AUGUSTUS	mRNA	355367	357258	4.08784817876	+	.	ID=Phach2p7_000268.t1;Name=Phach2p7_000268;Parent=Phach2p7_000268
scaffold_1	AUGUSTUS	CDS	355367	355690	1.90692517849	+	.	ID=Phach2p7_000268.t1.cds;Name=Phach2p7_000268;Parent=Phach2p7_000268.t1
scaffold_1	AUGUSTUS	CDS	356071	357258	2.14368566993	+	.	ID=Phach2p7_000268.t1.cds;Name=Phach2p7_000268;Parent=Phach2p7_000268.t1
scaffold_1	AUGUSTUS	gene	357524	358565	11.4086243784	+	.	Alias=pvr_scaffold_1_078757;ID=Phach2p7_000269;Name=Phach2p7_000269;depth=70;locus=L000203;status=Matches RNA-Seq data
scaffold_1	AUGUSTUS	mRNA	357524	358565	11.4086243784	+	.	ID=Phach2p7_000269.t1;Name=Phach2p7_000269;Parent=Phach2p7_000269
scaffold_1	AUGUSTUS	CDS	357524	357936	4.82031718388	+	.	ID=Phach2p7_000269.t1.cds;Name=Phach2p7_000269;Parent=Phach2p7_000269.t1
scaffold_1	AUGUSTUS	CDS	357983	358565	4.73355754122	+	.	ID=Phach2p7_000269.t1.cds;Name=Phach2p7_000269;Parent=Phach2p7_000269.t1
scaffold_1	AUGUSTUS	gene	358797	359161	7.88732394366	-	.	Alias=pvr_scaffold_1_078916;ID=Phach2p7_000270;Name=Phach2p7_000270;depth=90;locus=L000204;status=Matches RNA-Seq data
scaffold_1	AUGUSTUS	mRNA	358797	359161	7.88732394366	-	.	ID=Phach2p7_000270.t1;Name=Phach2p7_000270;Parent=Phach2p7_000270
scaffold_1	AUGUSTUS	CDS	358797	359032	3.97173109454	-	.	ID=Phach2p7_000270.t1.cds;Name=Phach2p7_000270;Parent=Phach2p7_000270.t1
scaffold_1	AUGUSTUS	CDS	359104	359161	3.97173109454	-	.	ID=Phach2p7_000270.t1.cds;Name=Phach2p7_000270;Parent=Phach2p7_000270.t1
scaffold_1	AUGUSTUS	gene	359643	361779	210.339856742	+	.	Alias=pvr_scaffold_1_079061;ID=Phach2p7_000271;Name=Phach2p7_000271;depth=505;locus=L000205;status=Matches RNA-Seq data
scaffold_1	AUGUSTUS	mRNA	359643	361779	210.339856742	+	.	ID=Phach2p7_000271.t1;Name=Phach2p7_000271;Parent=Phach2p7_000271
scaffold_1	AUGUSTUS	CDS	359643	360105	1.99666388425	+	.	ID=Phach2p7_000271.t1.cds;Name=Phach2p7_000271;Parent=Phach2p7_000271.t1
scaffold_1	AUGUSTUS	CDS	360157	360665	3.93173033172	+	.	ID=Phach2p7_000271.t1.cds;Name=Phach2p7_000271;Parent=Phach2p7_000271.t1
scaffold_1	AUGUSTUS	CDS	360720	361033	3.88429493745	+	.	ID=Phach2p7_000271.t1.cds;Name=Phach2p7_000271;Parent=Phach2p7_000271.t1
scaffold_1	AUGUSTUS	CDS	361088	361413	3.68873166614	+	.	ID=Phach2p7_000271.t1.cds;Name=Phach2p7_000271;Parent=Phach2p7_000271.t1
scaffold_1	AUGUSTUS	CDS	361472	361779	1.87000869392	+	.	ID=Phach2p7_000271.t1.cds;Name=Phach2p7_000271;Parent=Phach2p7_000271.t1
scaffold_1	AUGUSTUS	gene	362202	362744	7.83735224586	+	.	Alias=pvr_scaffold_1_079399;ID=Phach2p7_000272;Name=Phach2p7_000272;depth=2255;locus=L000206;status=Matches RNA-Seq data
scaffold_1	AUGUSTUS	mRNA	362202	362744	7.83735224586	+	.	ID=Phach2p7_000272.t1;Name=Phach2p7_000272;Parent=Phach2p7_000272
scaffold_1	AUGUSTUS	CDS	362202	362246	3.95912925928	+	.	ID=Phach2p7_000272.t1.cds;Name=Phach2p7_000272;Parent=Phach2p7_000272.t1
scaffold_1	AUGUSTUS	CDS	362295	362744	3.95912925928	+	.	ID=Phach2p7_000272.t1.cds;Name=Phach2p7_000272;Parent=Phach2p7_000272.t1
scaffold_1	AUGUSTUS	gene	362848	363653	566.242711872	-	.	Alias=pvr_scaffold_1_079490;ID=Phach2p7_000273;Name=Phach2p7_000273;depth=2631;locus=L000207;status=Matches RNA-Seq data
scaffold_1	AUGUSTUS	mRNA	362848	363653	566.242711872	-	.	ID=Phach2p7_000273.t1;Name=Phach2p7_000273;Parent=Phach2p7_000273
scaffold_1	AUGUSTUS	CDS	362848	362967	5.73317662164	-	.	ID=Phach2p7_000273.t1.cds;Name=Phach2p7_000273;Parent=Phach2p7_000273.t1
scaffold_1	AUGUSTUS	CDS	363022	363261	11.6053590057	-	.	ID=Phach2p7_000273.t1.cds;Name=Phach2p7_000273;Parent=Phach2p7_000273.t1
scaffold_1	AUGUSTUS	CDS	363325	363522	21.5773429358	-	.	ID=Phach2p7_000273.t1.cds;Name=Phach2p7_000273;Parent=Phach2p7_000273.t1
scaffold_1	AUGUSTUS	CDS	363585	363653	10.6491397028	-	.	ID=Phach2p7_000273.t1.cds;Name=Phach2p7_000273;Parent=Phach2p7_000273.t1
scaffold_1	AUGUSTUS	gene	363761	368285	4.95243333956e+14	+	.	Alias=pvr_scaffold_1_079705;ID=Phach2p7_000274;Name=Phach2p7_000274;depth=538;locus=L000208;status=Matches RNA-Seq data
scaffold_1	AUGUSTUS	mRNA	363761	368285	4.95243333956e+14	+	.	ID=Phach2p7_000274.t1;Name=Phach2p7_000274;Parent=Phach2p7_000274
scaffold_1	AUGUSTUS	CDS	363761	364163	4.72104049244	+	.	ID=Phach2p7_000274.t1.cds;Name=Phach2p7_000274;Parent=Phach2p7_000274.t1
scaffold_1	AUGUSTUS	CDS	364219	364310	8.8589869319	+	.	ID=Phach2p7_000274.t1.cds;Name=Phach2p7_000274;Parent=Phach2p7_000274.t1
scaffold_1	AUGUSTUS	CDS	364373	364411	10.5328165924	+	.	ID=Phach2p7_000274.t1.cds;Name=Phach2p7_000274;Parent=Phach2p7_000274.t1
scaffold_1	AUGUSTUS	CDS	364460	364537	11.4273174695	+	.	ID=Phach2p7_000274.t1.cds;Name=Phach2p7_000274;Parent=Phach2p7_000274.t1
scaffold_1	AUGUSTUS	CDS	364589	364716	11.3788027247	+	.	ID=Phach2p7_000274.t1.cds;Name=Phach2p7_000274;Parent=Phach2p7_000274.t1
scaffold_1	AUGUSTUS	CDS	364763	364847	11.4564334335	+	.	ID=Phach2p7_000274.t1.cds;Name=Phach2p7_000274;Parent=Phach2p7_000274.t1
scaffold_1	AUGUSTUS	CDS	364898	364993	11.5486888005	+	.	ID=Phach2p7_000274.t1.cds;Name=Phach2p7_000274;Parent=Phach2p7_000274.t1
scaffold_1	AUGUSTUS	CDS	365048	365115	11.5203734947	+	.	ID=Phach2p7_000274.t1.cds;Name=Phach2p7_000274;Parent=Phach2p7_000274.t1
scaffold_1	AUGUSTUS	CDS	365165	365482	11.3785564007	+	.	ID=Phach2p7_000274.t1.cds;Name=Phach2p7_000274;Parent=Phach2p7_000274.t1
scaffold_1	AUGUSTUS	CDS	365543	365647	9.62302396524	+	.	ID=Phach2p7_000274.t1.cds;Name=Phach2p7_000274;Parent=Phach2p7_000274.t1
scaffold_1	AUGUSTUS	CDS	365698	365778	7.57880948944	+	.	ID=Phach2p7_000274.t1.cds;Name=Phach2p7_000274;Parent=Phach2p7_000274.t1
scaffold_1	AUGUSTUS	CDS	365826	365855	8.34301488742	+	.	ID=Phach2p7_000274.t1.cds;Name=Phach2p7_000274;Parent=Phach2p7_000274.t1
scaffold_1	AUGUSTUS	CDS	365909	366076	9.29744864718	+	.	ID=Phach2p7_000274.t1.cds;Name=Phach2p7_000274;Parent=Phach2p7_000274.t1
scaffold_1	AUGUSTUS	CDS	366124	366305	9.13811856088	+	.	ID=Phach2p7_000274.t1.cds;Name=Phach2p7_000274;Parent=Phach2p7_000274.t1
scaffold_1	AUGUSTUS	CDS	366355	366449	8.58455673612	+	.	ID=Phach2p7_000274.t1.cds;Name=Phach2p7_000274;Parent=Phach2p7_000274.t1
scaffold_1	AUGUSTUS	CDS	366497	366596	8.60044162164	+	.	ID=Phach2p7_000274.t1.cds;Name=Phach2p7_000274;Parent=Phach2p7_000274.t1
scaffold_1	AUGUSTUS	CDS	366654	366904	9.24225197364	+	.	ID=Phach2p7_000274.t1.cds;Name=Phach2p7_000274;Parent=Phach2p7_000274.t1
scaffold_1	AUGUSTUS	CDS	366954	367094	9.03713201552	+	.	ID=Phach2p7_000274.t1.cds;Name=Phach2p7_000274;Parent=Phach2p7_000274.t1
scaffold_1	AUGUSTUS	CDS	367150	367415	8.85399634362	+	.	ID=Phach2p7_000274.t1.cds;Name=Phach2p7_000274;Parent=Phach2p7_000274.t1
scaffold_1	AUGUSTUS	CDS	367466	367555	9.05161602142	+	.	ID=Phach2p7_000274.t1.cds;Name=Phach2p7_000274;Parent=Phach2p7_000274.t1
scaffold_1	AUGUSTUS	CDS	367607	367856	9.3237315362	+	.	ID=Phach2p7_000274.t1.cds;Name=Phach2p7_000274;Parent=Phach2p7_000274.t1
scaffold_1	AUGUSTUS	CDS	367914	368285	4.3888132876	+	.	ID=Phach2p7_000274.t1.cds;Name=Phach2p7_000274;Parent=Phach2p7_000274.t1
scaffold_1	AUGUSTUS	gene	368574	372265	5492.45326173	-	.	Alias=pvr_scaffold_1_080375;ID=Phach2p7_000275;Name=Phach2p7_000275;depth=1802;locus=L000209;status=Matches RNA-Seq data
scaffold_1	AUGUSTUS	mRNA	368574	372265	5492.45326173	-	.	ID=Phach2p7_000275.t1;Name=Phach2p7_000275;Parent=Phach2p7_000275
scaffold_1	AUGUSTUS	CDS	368574	369285	1.95718567786	-	.	ID=Phach2p7_000275.t1.cds;Name=Phach2p7_000275;Parent=Phach2p7_000275.t1
scaffold_1	AUGUSTUS	CDS	369347	369522	3.60360574779	-	.	ID=Phach2p7_000275.t1.cds;Name=Phach2p7_000275;Parent=Phach2p7_000275.t1
scaffold_1	AUGUSTUS	CDS	369577	369927	3.65685487433	-	.	ID=Phach2p7_000275.t1.cds;Name=Phach2p7_000275;Parent=Phach2p7_000275.t1
scaffold_1	AUGUSTUS	CDS	369987	370031	3.91532828615	-	.	ID=Phach2p7_000275.t1.cds;Name=Phach2p7_000275;Parent=Phach2p7_000275.t1
scaffold_1	AUGUSTUS	CDS	370089	370225	4.40615383208	-	.	ID=Phach2p7_000275.t1.cds;Name=Phach2p7_000275;Parent=Phach2p7_000275.t1
scaffold_1	AUGUSTUS	CDS	370290	371671	5.63677422977	-	.	ID=Phach2p7_000275.t1.cds;Name=Phach2p7_000275;Parent=Phach2p7_000275.t1
scaffold_1	AUGUSTUS	CDS	371724	372265	2.18993319549	-	.	ID=Phach2p7_000275.t1.cds;Name=Phach2p7_000275;Parent=Phach2p7_000275.t1
scaffold_1	AUGUSTUS	gene	375266	377804	60587971.263	+	.	Alias=pvr_scaffold_1_081596;ID=Phach2p7_000282;Name=Phach2p7_000282;depth=1201;locus=L000212;status=Matches RNA-Seq data
scaffold_1	AUGUSTUS	mRNA	375266	377804	60587971.263	+	.	ID=Phach2p7_000282.t1;Name=Phach2p7_000282;Parent=Phach2p7_000282
scaffold_1	AUGUSTUS	CDS	375266	375390	6.0117891288	+	.	ID=Phach2p7_000282.t1.cds;Name=Phach2p7_000282;Parent=Phach2p7_000282.t1
scaffold_1	AUGUSTUS	CDS	375445	375547	15.5642334086	+	.	ID=Phach2p7_000282.t1.cds;Name=Phach2p7_000282;Parent=Phach2p7_000282.t1
scaffold_1	AUGUSTUS	CDS	375597	375691	15.5498718671	+	.	ID=Phach2p7_000282.t1.cds;Name=Phach2p7_000282;Parent=Phach2p7_000282.t1
scaffold_1	AUGUSTUS	CDS	375747	375831	14.9697687187	+	.	ID=Phach2p7_000282.t1.cds;Name=Phach2p7_000282;Parent=Phach2p7_000282.t1
scaffold_1	AUGUSTUS	CDS	375890	376055	17.1409627415	+	.	ID=Phach2p7_000282.t1.cds;Name=Phach2p7_000282;Parent=Phach2p7_000282.t1
scaffold_1	AUGUSTUS	CDS	376110	376211	17.8101539863	+	.	ID=Phach2p7_000282.t1.cds;Name=Phach2p7_000282;Parent=Phach2p7_000282.t1
scaffold_1	AUGUSTUS	CDS	376301	376402	17.8079943349	+	.	ID=Phach2p7_000282.t1.cds;Name=Phach2p7_000282;Parent=Phach2p7_000282.t1
scaffold_1	AUGUSTUS	CDS	376454	376727	17.8286012912	+	.	ID=Phach2p7_000282.t1.cds;Name=Phach2p7_000282;Parent=Phach2p7_000282.t1
scaffold_1	AUGUSTUS	CDS	376793	376864	15.4870852829	+	.	ID=Phach2p7_000282.t1.cds;Name=Phach2p7_000282;Parent=Phach2p7_000282.t1
scaffold_1	AUGUSTUS	CDS	376950	377325	14.5434642598	+	.	ID=Phach2p7_000282.t1.cds;Name=Phach2p7_000282;Parent=Phach2p7_000282.t1
scaffold_1	AUGUSTUS	CDS	377379	377804	7.52407046241	+	.	ID=Phach2p7_000282.t1.cds;Name=Phach2p7_000282;Parent=Phach2p7_000282.t1
scaffold_1	AUGUSTUS	gene	377844	379557	13229.9727854	-	.	Alias=pvr_scaffold_1_082028;ID=Phach2p7_000283;Name=Phach2p7_000283;depth=1470;locus=L000213;status=Matches RNA-Seq data
scaffold_1	AUGUSTUS	mRNA	377844	379557	13229.9727854	-	.	ID=Phach2p7_000283.t1;Name=Phach2p7_000283;Parent=Phach2p7_000283
scaffold_1	AUGUSTUS	CDS	377844	378056	5.46514528662	-	.	ID=Phach2p7_000283.t1.cds;Name=Phach2p7_000283;Parent=Phach2p7_000283.t1
scaffold_1	AUGUSTUS	CDS	378109	378539	16.1575164725	-	.	ID=Phach2p7_000283.t1.cds;Name=Phach2p7_000283;Parent=Phach2p7_000283.t1
scaffold_1	AUGUSTUS	CDS	378592	378664	17.652009171	-	.	ID=Phach2p7_000283.t1.cds;Name=Phach2p7_000283;Parent=Phach2p7_000283.t1
scaffold_1	AUGUSTUS	CDS	378713	378862	18.1130912905	-	.	ID=Phach2p7_000283.t1.cds;Name=Phach2p7_000283;Parent=Phach2p7_000283.t1
scaffold_1	AUGUSTUS	CDS	378915	379045	16.5740729579	-	.	ID=Phach2p7_000283.t1.cds;Name=Phach2p7_000283;Parent=Phach2p7_000283.t1
scaffold_1	AUGUSTUS	CDS	379104	379557	6.87025629327	-	.	ID=Phach2p7_000283.t1.cds;Name=Phach2p7_000283;Parent=Phach2p7_000283.t1
scaffold_1	AUGUSTUS	gene	379767	381005	6565.11529734	+	.	Alias=pvr_scaffold_1_082409;ID=Phach2p7_000284;Name=Phach2p7_000284;depth=1619;locus=L000214;status=Matches RNA-Seq data
scaffold_1	AUGUSTUS	mRNA	379767	381005	6565.11529734	+	.	ID=Phach2p7_000284.t1;Name=Phach2p7_000284;Parent=Phach2p7_000284
scaffold_1	AUGUSTUS	CDS	379767	380041	9.32979936738	+	.	ID=Phach2p7_000284.t1.cds;Name=Phach2p7_000284;Parent=Phach2p7_000284.t1
scaffold_1	AUGUSTUS	CDS	380128	380455	17.5996002065	+	.	ID=Phach2p7_000284.t1.cds;Name=Phach2p7_000284;Parent=Phach2p7_000284.t1
scaffold_1	AUGUSTUS	CDS	380538	380657	18.2954992745	+	.	ID=Phach2p7_000284.t1.cds;Name=Phach2p7_000284;Parent=Phach2p7_000284.t1
scaffold_1	AUGUSTUS	CDS	380710	380904	19.1393783772	+	.	ID=Phach2p7_000284.t1.cds;Name=Phach2p7_000284;Parent=Phach2p7_000284.t1
scaffold_1	AUGUSTUS	CDS	380961	381005	9.24868899042	+	.	ID=Phach2p7_000284.t1.cds;Name=Phach2p7_000284;Parent=Phach2p7_000284.t1
scaffold_1	AUGUSTUS	gene	381198	383669	43.5347579532	-	.	Alias=pvr_scaffold_1_082494;ID=Phach2p7_000285;Name=Phach2p7_000285;depth=200;locus=L000215;status=Matches RNA-Seq data
scaffold_1	AUGUSTUS	mRNA	381198	383669	43.5347579532	-	.	ID=Phach2p7_000285.t1;Name=Phach2p7_000285;Parent=Phach2p7_000285
scaffold_1	AUGUSTUS	CDS	381198	381273	4.66837466073	-	.	ID=Phach2p7_000285.t1.cds;Name=Phach2p7_000285;Parent=Phach2p7_000285.t1
scaffold_1	AUGUSTUS	CDS	381332	381569	9.23064645237	-	.	ID=Phach2p7_000285.t1.cds;Name=Phach2p7_000285;Parent=Phach2p7_000285.t1
scaffold_1	AUGUSTUS	CDS	381629	383669	9.09244794507	-	.	ID=Phach2p7_000285.t1.cds;Name=Phach2p7_000285;Parent=Phach2p7_000285.t1
scaffold_1	AUGUSTUS	gene	384045	384759	6757.26654131	-	.	Alias=pvr_scaffold_1_083190;ID=Phach2p7_000286;Name=Phach2p7_000286;depth=2148;locus=L000216;status=Matches RNA-Seq data
scaffold_1	AUGUSTUS	mRNA	384045	384759	6757.26654131	-	.	ID=Phach2p7_000286.t1;Name=Phach2p7_000286;Parent=Phach2p7_000286
scaffold_1	AUGUSTUS	CDS	384045	384186	3.87401699397	-	.	ID=Phach2p7_000286.t1.cds;Name=Phach2p7_000286;Parent=Phach2p7_000286.t1
scaffold_1	AUGUSTUS	CDS	384241	384319	7.67124285607	-	.	ID=Phach2p7_000286.t1.cds;Name=Phach2p7_000286;Parent=Phach2p7_000286.t1
scaffold_1	AUGUSTUS	CDS	384370	384469	7.69169215021	-	.	ID=Phach2p7_000286.t1.cds;Name=Phach2p7_000286;Parent=Phach2p7_000286.t1
scaffold_1	AUGUSTUS	CDS	384521	384604	7.72628216598	-	.	ID=Phach2p7_000286.t1.cds;Name=Phach2p7_000286;Parent=Phach2p7_000286.t1
scaffold_1	AUGUSTUS	CDS	384655	384759	3.82605614046	-	.	ID=Phach2p7_000286.t1.cds;Name=Phach2p7_000286;Parent=Phach2p7_000286.t1
scaffold_1	AUGUSTUS	gene	385306	387716	108.19453716	+	.	Alias=pvr_scaffold_1_083300;ID=Phach2p7_000287;Name=Phach2p7_000287;depth=1323;locus=L000217;status=Matches RNA-Seq data
scaffold_1	AUGUSTUS	mRNA	385306	387716	108.19453716	+	.	ID=Phach2p7_000287.t1;Name=Phach2p7_000287;Parent=Phach2p7_000287
scaffold_1	AUGUSTUS	CDS	385306	385360	3.96267414478	+	.	ID=Phach2p7_000287.t1.cds;Name=Phach2p7_000287;Parent=Phach2p7_000287.t1
scaffold_1	AUGUSTUS	CDS	385412	385569	7.50872321922	+	.	ID=Phach2p7_000287.t1.cds;Name=Phach2p7_000287;Parent=Phach2p7_000287.t1
scaffold_1	AUGUSTUS	CDS	385631	386596	7.42436473002	+	.	ID=Phach2p7_000287.t1.cds;Name=Phach2p7_000287;Parent=Phach2p7_000287.t1
scaffold_1	AUGUSTUS	CDS	386652	387716	3.91815456478	+	.	ID=Phach2p7_000287.t1.cds;Name=Phach2p7_000287;Parent=Phach2p7_000287.t1
scaffold_1	AUGUSTUS	gene	388631	391319	148772.257151	+	.	Alias=pvr_scaffold_1_083988;ID=Phach2p7_000289;Name=Phach2p7_000289;depth=32;locus=L000218;status=Matches RNA-Seq data
scaffold_1	AUGUSTUS	mRNA	388631	391319	148772.257151	+	.	ID=Phach2p7_000289.t1;Name=Phach2p7_000289;Parent=Phach2p7_000289
scaffold_1	AUGUSTUS	CDS	388631	388726	1.8937283059	+	.	ID=Phach2p7_000289.t1.cds;Name=Phach2p7_000289;Parent=Phach2p7_000289.t1
scaffold_1	AUGUSTUS	CDS	388778	388975	3.51976060742	+	.	ID=Phach2p7_000289.t1.cds;Name=Phach2p7_000289;Parent=Phach2p7_000289.t1
scaffold_1	AUGUSTUS	CDS	389034	389116	3.46060075359	+	.	ID=Phach2p7_000289.t1.cds;Name=Phach2p7_000289;Parent=Phach2p7_000289.t1
scaffold_1	AUGUSTUS	CDS	389171	389271	3.72379734501	+	.	ID=Phach2p7_000289.t1.cds;Name=Phach2p7_000289;Parent=Phach2p7_000289.t1
scaffold_1	AUGUSTUS	CDS	389329	389480	3.91918358845	+	.	ID=Phach2p7_000289.t1.cds;Name=Phach2p7_000289;Parent=Phach2p7_000289.t1
scaffold_1	AUGUSTUS	CDS	389534	389622	3.91918358845	+	.	ID=Phach2p7_000289.t1.cds;Name=Phach2p7_000289;Parent=Phach2p7_000289.t1
scaffold_1	AUGUSTUS	CDS	389673	389809	4.0	+	.	ID=Phach2p7_000289.t1.cds;Name=Phach2p7_000289;Parent=Phach2p7_000289.t1
scaffold_1	AUGUSTUS	CDS	389869	390620	4.0	+	.	ID=Phach2p7_000289.t1.cds;Name=Phach2p7_000289;Parent=Phach2p7_000289.t1
scaffold_1	AUGUSTUS	CDS	390684	390898	3.75436254179	+	.	ID=Phach2p7_000289.t1.cds;Name=Phach2p7_000289;Parent=Phach2p7_000289.t1
scaffold_1	AUGUSTUS	CDS	390950	391319	1.8771812709	+	.	ID=Phach2p7_000289.t1.cds;Name=Phach2p7_000289;Parent=Phach2p7_000289.t1
scaffold_1	AUGUSTUS	gene	391485	392472	10.0285714286	-	.	Alias=pvr_scaffold_1_084353;ID=Phach2p7_000290;Name=Phach2p7_000290;depth=308;locus=L000219;status=Matches RNA-Seq data
scaffold_1	AUGUSTUS	mRNA	391485	392472	10.0285714286	-	.	ID=Phach2p7_000290.t1;Name=Phach2p7_000290;Parent=Phach2p7_000290
scaffold_1	AUGUSTUS	CDS	391485	392160	5.48504460198	-	.	ID=Phach2p7_000290.t1.cds;Name=Phach2p7_000290;Parent=Phach2p7_000290.t1
scaffold_1	AUGUSTUS	CDS	392216	392472	5.48504460198	-	.	ID=Phach2p7_000290.t1.cds;Name=Phach2p7_000290;Parent=Phach2p7_000290.t1
scaffold_1	AUGUSTUS	gene	392821	393987	4.37275064268	-	.	Alias=pvr_scaffold_1_084510;ID=Phach2p7_000291;Name=Phach2p7_000291;depth=730;locus=L000220;status=Matches RNA-Seq data
scaffold_1	AUGUSTUS	mRNA	392821	393987	4.37275064268	-	.	ID=Phach2p7_000291.t1;Name=Phach2p7_000291;Parent=Phach2p7_000291
scaffold_1	AUGUSTUS	CDS	392821	393987	4.37275064268	-	.	ID=Phach2p7_000291.t1.cds;Name=Phach2p7_000291;Parent=Phach2p7_000291.t1
scaffold_1	AUGUSTUS	gene	394396	396871	212458.244347	+	.	Alias=pvr_scaffold_1_084821;ID=Phach2p7_000292;Name=Phach2p7_000292;depth=775;locus=L000221;status=Matches RNA-Seq data
scaffold_1	AUGUSTUS	mRNA	394396	396871	212458.244347	+	.	ID=Phach2p7_000292.t1;Name=Phach2p7_000292;Parent=Phach2p7_000292
scaffold_1	AUGUSTUS	CDS	394396	394587	1.98551182768	+	.	ID=Phach2p7_000292.t1.cds;Name=Phach2p7_000292;Parent=Phach2p7_000292.t1
scaffold_1	AUGUSTUS	CDS	394644	394838	3.95161888612	+	.	ID=Phach2p7_000292.t1.cds;Name=Phach2p7_000292;Parent=Phach2p7_000292.t1
scaffold_1	AUGUSTUS	CDS	394894	394970	3.84292245502	+	.	ID=Phach2p7_000292.t1.cds;Name=Phach2p7_000292;Parent=Phach2p7_000292.t1
scaffold_1	AUGUSTUS	CDS	395023	395111	3.83745418406	+	.	ID=Phach2p7_000292.t1.cds;Name=Phach2p7_000292;Parent=Phach2p7_000292.t1
scaffold_1	AUGUSTUS	CDS	395166	395290	3.92805635249	+	.	ID=Phach2p7_000292.t1.cds;Name=Phach2p7_000292;Parent=Phach2p7_000292.t1
scaffold_1	AUGUSTUS	CDS	395341	395429	3.93966505679	+	.	ID=Phach2p7_000292.t1.cds;Name=Phach2p7_000292;Parent=Phach2p7_000292.t1
scaffold_1	AUGUSTUS	CDS	395481	395602	3.96757543949	+	.	ID=Phach2p7_000292.t1.cds;Name=Phach2p7_000292;Parent=Phach2p7_000292.t1
scaffold_1	AUGUSTUS	CDS	395658	396394	3.97225426535	+	.	ID=Phach2p7_000292.t1.cds;Name=Phach2p7_000292;Parent=Phach2p7_000292.t1
scaffold_1	AUGUSTUS	CDS	396442	396659	3.87614300886	+	.	ID=Phach2p7_000292.t1.cds;Name=Phach2p7_000292;Parent=Phach2p7_000292.t1
scaffold_1	AUGUSTUS	CDS	396718	396871	1.94232633173	+	.	ID=Phach2p7_000292.t1.cds;Name=Phach2p7_000292;Parent=Phach2p7_000292.t1
scaffold_1	AUGUSTUS	gene	397247	399103	2603.22033996	+	.	Alias=pvr_scaffold_1_085246;ID=Phach2p7_000293;Name=Phach2p7_000293;depth=707;locus=L000222;status=Matches RNA-Seq data
scaffold_1	AUGUSTUS	mRNA	397247	399103	2603.22033996	+	.	ID=Phach2p7_000293.t1;Name=Phach2p7_000293;Parent=Phach2p7_000293
scaffold_1	AUGUSTUS	CDS	397247	397495	5.77836714642	+	.	ID=Phach2p7_000293.t1.cds;Name=Phach2p7_000293;Parent=Phach2p7_000293.t1
scaffold_1	AUGUSTUS	CDS	397554	397658	11.8119248153	+	.	ID=Phach2p7_000293.t1.cds;Name=Phach2p7_000293;Parent=Phach2p7_000293.t1
scaffold_1	AUGUSTUS	CDS	397709	397998	11.3220112635	+	.	ID=Phach2p7_000293.t1.cds;Name=Phach2p7_000293;Parent=Phach2p7_000293.t1
scaffold_1	AUGUSTUS	CDS	398054	398722	10.4914357927	+	.	ID=Phach2p7_000293.t1.cds;Name=Phach2p7_000293;Parent=Phach2p7_000293.t1
scaffold_1	AUGUSTUS	CDS	398776	399103	5.13743801844	+	.	ID=Phach2p7_000293.t1.cds;Name=Phach2p7_000293;Parent=Phach2p7_000293.t1
scaffold_1	AUGUSTUS	gene	399445	400581	2.0	+	.	Alias=pvr_scaffold_1_085689;ID=Phach2p7_000294;Name=Phach2p7_000294;depth=101;locus=L000222;status=Matches RNA-Seq data
scaffold_1	AUGUSTUS	mRNA	399445	400581	2.0	+	.	ID=Phach2p7_000294.t1;Name=Phach2p7_000294;Parent=Phach2p7_000294
scaffold_1	AUGUSTUS	CDS	399445	400581	2.0	+	.	ID=Phach2p7_000294.t1.cds;Name=Phach2p7_000294;Parent=Phach2p7_000294.t1
scaffold_1	AUGUSTUS	gene	401301	401972	1.0	-	.	Alias=pvr_scaffold_1_085968;ID=Phach2p7_000296;Name=Phach2p7_000296;depth=23;locus=L000224;status=Matches RNA-Seq data
scaffold_1	AUGUSTUS	mRNA	401301	401972	1.0	-	.	ID=Phach2p7_000296.t1;Name=Phach2p7_000296;Parent=Phach2p7_000296
scaffold_1	AUGUSTUS	CDS	401301	401972	1.0	-	.	ID=Phach2p7_000296.t1.cds;Name=Phach2p7_000296;Parent=Phach2p7_000296.t1
scaffold_1	AUGUSTUS	gene	402045	402565	3.79104477612	-	.	Alias=pvr_scaffold_1_086068;ID=Phach2p7_000297;Name=Phach2p7_000297;depth=103;locus=L000225;status=Matches RNA-Seq data
scaffold_1	AUGUSTUS	mRNA	402045	402565	3.79104477612	-	.	ID=Phach2p7_000297.t1;Name=Phach2p7_000297;Parent=Phach2p7_000297
scaffold_1	AUGUSTUS	CDS	402045	402441	1.94706054763	-	.	ID=Phach2p7_000297.t1.cds;Name=Phach2p7_000297;Parent=Phach2p7_000297.t1
scaffold_1	AUGUSTUS	CDS	402501	402565	1.94706054763	-	.	ID=Phach2p7_000297.t1.cds;Name=Phach2p7_000297;Parent=Phach2p7_000297.t1
scaffold_1	AUGUSTUS	gene	403491	404212	8.86153846155	-	.	Alias=pvr_scaffold_1_086530;ID=Phach2p7_000298;Name=Phach2p7_000298;depth=39;locus=L000226;status=Matches RNA-Seq data
scaffold_1	AUGUSTUS	mRNA	403491	404212	8.86153846155	-	.	ID=Phach2p7_000298.t1;Name=Phach2p7_000298;Parent=Phach2p7_000298
scaffold_1	AUGUSTUS	CDS	403491	403765	5.1560270931	-	.	ID=Phach2p7_000298.t1.cds;Name=Phach2p7_000298;Parent=Phach2p7_000298.t1
scaffold_1	AUGUSTUS	CDS	403822	404212	5.1560270931	-	.	ID=Phach2p7_000298.t1.cds;Name=Phach2p7_000298;Parent=Phach2p7_000298.t1
scaffold_1	AUGUSTUS	gene	405279	406376	11.8981860737	-	.	Alias=pvr_scaffold_1_086882;ID=Phach2p7_000302;Name=Phach2p7_000302;depth=7360;locus=L000230;status=Matches RNA-Seq data
scaffold_1	AUGUSTUS	mRNA	405279	406376	11.8981860737	-	.	ID=Phach2p7_000302.t1;Name=Phach2p7_000302;Parent=Phach2p7_000302
scaffold_1	AUGUSTUS	CDS	405279	406053	5.97449229819	-	.	ID=Phach2p7_000302.t1.cds;Name=Phach2p7_000302;Parent=Phach2p7_000302.t1
scaffold_1	AUGUSTUS	CDS	406114	406376	5.97449229819	-	.	ID=Phach2p7_000302.t1.cds;Name=Phach2p7_000302;Parent=Phach2p7_000302.t1
scaffold_1	fixgff	gene	407091	407720	2.0	-	.	Alias=gm_000149;ID=Phach2p7_000304;Name=Phach2p7_000304;depth=27;locus=L000232;status=Matches RNA-Seq data
scaffold_1	fixgff	mRNA	407091	407720	2.0	-	.	ID=Phach2p7_000304.t1;Name=Phach2p7_000304;Parent=Phach2p7_000304
scaffold_1	GeneMark.hmm	CDS	407091	407720	2.0	-	0	ID=Phach2p7_000304.t1.cds;Name=Phach2p7_000304;Parent=Phach2p7_000304.t1;gene_id=149_g;transcript_id=149_t
scaffold_1	AUGUSTUS	gene	407796	408317	9.71520859835	-	.	Alias=pvr_scaffold_1_087272;ID=Phach2p7_000305;Name=Phach2p7_000305;depth=47;locus=L000233;status=Matches RNA-Seq data
scaffold_1	AUGUSTUS	mRNA	407796	408317	9.71520859835	-	.	ID=Phach2p7_000305.t1;Name=Phach2p7_000305;Parent=Phach2p7_000305
scaffold_1	AUGUSTUS	CDS	407796	407810	1.67918793801	-	.	ID=Phach2p7_000305.t1.cds;Name=Phach2p7_000305;Parent=Phach2p7_000305.t1
scaffold_1	AUGUSTUS	CDS	407909	408037	1.70172838198	-	.	ID=Phach2p7_000305.t1.cds;Name=Phach2p7_000305;Parent=Phach2p7_000305.t1
scaffold_1	AUGUSTUS	CDS	408087	408160	1.85620850827	-	.	ID=Phach2p7_000305.t1.cds;Name=Phach2p7_000305;Parent=Phach2p7_000305.t1
scaffold_1	AUGUSTUS	CDS	408221	408317	1.83162187956	-	.	ID=Phach2p7_000305.t1.cds;Name=Phach2p7_000305;Parent=Phach2p7_000305.t1
scaffold_1	AUGUSTUS	gene	409513	410127	1.0	-	.	Alias=pvr_scaffold_1_087724;ID=Phach2p7_000308;Name=Phach2p7_000308;depth=52;locus=L000235;status=Matches RNA-Seq data
scaffold_1	AUGUSTUS	mRNA	409513	410127	1.0	-	.	ID=Phach2p7_000308.t1;Name=Phach2p7_000308;Parent=Phach2p7_000308
scaffold_1	AUGUSTUS	CDS	409513	410127	1.0	-	.	ID=Phach2p7_000308.t1.cds;Name=Phach2p7_000308;Parent=Phach2p7_000308.t1
scaffold_1	AUGUSTUS	gene	410415	411357	2.82965104274	+	.	Alias=pvr_scaffold_1_087884;ID=Phach2p7_000309;Name=Phach2p7_000309;depth=2317;locus=L000236;status=Matches RNA-Seq data
scaffold_1	AUGUSTUS	mRNA	410415	411357	2.82965104274	+	.	ID=Phach2p7_000309.t1;Name=Phach2p7_000309;Parent=Phach2p7_000309
scaffold_1	AUGUSTUS	CDS	410415	410858	2.9135808086	+	.	ID=Phach2p7_000309.t1.cds;Name=Phach2p7_000309;Parent=Phach2p7_000309.t1
scaffold_1	AUGUSTUS	CDS	410938	411357	2.9135808086	+	.	ID=Phach2p7_000309.t1.cds;Name=Phach2p7_000309;Parent=Phach2p7_000309.t1
scaffold_1	AUGUSTUS	gene	415005	415727	18981.3007352	-	.	Alias=pvr_scaffold_1_088521;ID=Phach2p7_000313;Name=Phach2p7_000313;depth=35408;locus=L000240;status=Matches RNA-Seq data
scaffold_1	AUGUSTUS	mRNA	415005	415727	18981.3007352	-	.	ID=Phach2p7_000313.t1;Name=Phach2p7_000313;Parent=Phach2p7_000313
scaffold_1	AUGUSTUS	CDS	415005	415025	11.521818154	-	.	ID=Phach2p7_000313.t1.cds;Name=Phach2p7_000313;Parent=Phach2p7_000313.t1
scaffold_1	AUGUSTUS	CDS	415085	415208	22.6974367285	-	.	ID=Phach2p7_000313.t1.cds;Name=Phach2p7_000313;Parent=Phach2p7_000313.t1
scaffold_1	AUGUSTUS	CDS	415262	415446	22.6358701058	-	.	ID=Phach2p7_000313.t1.cds;Name=Phach2p7_000313;Parent=Phach2p7_000313.t1
scaffold_1	AUGUSTUS	CDS	415510	415571	22.8181581133	-	.	ID=Phach2p7_000313.t1.cds;Name=Phach2p7_000313;Parent=Phach2p7_000313.t1
scaffold_1	AUGUSTUS	CDS	415637	415727	11.3824402699	-	.	ID=Phach2p7_000313.t1.cds;Name=Phach2p7_000313;Parent=Phach2p7_000313.t1
scaffold_1	AUGUSTUS	gene	415945	416557	168.691372629	+	.	Alias=pvr_scaffold_1_088641;ID=Phach2p7_000314;Name=Phach2p7_000314;depth=3791;locus=L000241;status=Matches RNA-Seq data
scaffold_1	AUGUSTUS	mRNA	415945	416557	168.691372629	+	.	ID=Phach2p7_000314.t1;Name=Phach2p7_000314;Parent=Phach2p7_000314
scaffold_1	AUGUSTUS	CDS	415945	416002	5.9243803425	+	.	ID=Phach2p7_000314.t1.cds;Name=Phach2p7_000314;Parent=Phach2p7_000314.t1
scaffold_1	AUGUSTUS	CDS	416063	416161	11.6239605454	+	.	ID=Phach2p7_000314.t1.cds;Name=Phach2p7_000314;Parent=Phach2p7_000314.t1
scaffold_1	AUGUSTUS	CDS	416221	416288	11.3916172841	+	.	ID=Phach2p7_000314.t1.cds;Name=Phach2p7_000314;Parent=Phach2p7_000314.t1
scaffold_1	AUGUSTUS	CDS	416345	416557	5.80596202506	+	.	ID=Phach2p7_000314.t1.cds;Name=Phach2p7_000314;Parent=Phach2p7_000314.t1
scaffold_1	AUGUSTUS	gene	416943	418834	36.0864177132	-	.	Alias=pvr_scaffold_1_088840;ID=Phach2p7_000315;Name=Phach2p7_000315;depth=4191;locus=L000242;status=Matches RNA-Seq data
scaffold_1	AUGUSTUS	mRNA	416943	418834	36.0864177132	-	.	ID=Phach2p7_000315.t1;Name=Phach2p7_000315;Parent=Phach2p7_000315
scaffold_1	AUGUSTUS	CDS	416943	418535	5.84732216238	-	.	ID=Phach2p7_000315.t1.cds;Name=Phach2p7_000315;Parent=Phach2p7_000315.t1
scaffold_1	AUGUSTUS	CDS	418590	418617	10.4047706914	-	.	ID=Phach2p7_000315.t1.cds;Name=Phach2p7_000315;Parent=Phach2p7_000315.t1
scaffold_1	AUGUSTUS	CDS	418671	418834	5.33822341359	-	.	ID=Phach2p7_000315.t1.cds;Name=Phach2p7_000315;Parent=Phach2p7_000315.t1
scaffold_1	AUGUSTUS	gene	420190	421203	1651.61429793	+	.	Alias=pvr_scaffold_1_089323;ID=Phach2p7_000319;Name=Phach2p7_000319;depth=987;locus=L000246;status=Matches RNA-Seq data
scaffold_1	AUGUSTUS	mRNA	420190	421203	1651.61429793	+	.	ID=Phach2p7_000319.t1;Name=Phach2p7_000319;Parent=Phach2p7_000319
scaffold_1	AUGUSTUS	CDS	420190	420235	2.87787207477	+	.	ID=Phach2p7_000319.t1.cds;Name=Phach2p7_000319;Parent=Phach2p7_000319.t1
scaffold_1	AUGUSTUS	CDS	420294	420525	6.16935469712	+	.	ID=Phach2p7_000319.t1.cds;Name=Phach2p7_000319;Parent=Phach2p7_000319.t1
scaffold_1	AUGUSTUS	CDS	420586	420741	6.17604854492	+	.	ID=Phach2p7_000319.t1.cds;Name=Phach2p7_000319;Parent=Phach2p7_000319.t1
scaffold_1	AUGUSTUS	CDS	420795	421005	6.2026844549	+	.	ID=Phach2p7_000319.t1.cds;Name=Phach2p7_000319;Parent=Phach2p7_000319.t1
scaffold_1	AUGUSTUS	CDS	421060	421203	2.42832616667	+	.	ID=Phach2p7_000319.t1.cds;Name=Phach2p7_000319;Parent=Phach2p7_000319.t1
scaffold_1	AUGUSTUS	gene	422289	422746	0.6	+	.	Alias=pvr_scaffold_1_089789;ID=Phach2p7_000322;Name=Phach2p7_000322;depth=7;locus=L000246;status=Low expression
scaffold_1	AUGUSTUS	mRNA	422289	422746	0.6	+	.	ID=Phach2p7_000322.t1;Name=Phach2p7_000322;Parent=Phach2p7_000322
scaffold_1	AUGUSTUS	CDS	422289	422354	1.0	+	.	ID=Phach2p7_000322.t1.cds;Name=Phach2p7_000322;Parent=Phach2p7_000322.t1
scaffold_1	AUGUSTUS	CDS	422408	422421	1.0	+	.	ID=Phach2p7_000322.t1.cds;Name=Phach2p7_000322;Parent=Phach2p7_000322.t1
scaffold_1	AUGUSTUS	CDS	422476	422523	1.0	+	.	ID=Phach2p7_000322.t1.cds;Name=Phach2p7_000322;Parent=Phach2p7_000322.t1
scaffold_1	AUGUSTUS	CDS	422578	422628	1.0	+	.	ID=Phach2p7_000322.t1.cds;Name=Phach2p7_000322;Parent=Phach2p7_000322.t1
scaffold_1	AUGUSTUS	CDS	422686	422746	1.0	+	.	ID=Phach2p7_000322.t1.cds;Name=Phach2p7_000322;Parent=Phach2p7_000322.t1
scaffold_1	AUGUSTUS	gene	423419	423805	6.22012032221	+	.	Alias=pvr_scaffold_1_089901;ID=Phach2p7_000323;Name=Phach2p7_000323;depth=32;locus=L000246;status=Matches RNA-Seq data
scaffold_1	AUGUSTUS	mRNA	423419	423805	6.22012032221	+	.	ID=Phach2p7_000323.t1;Name=Phach2p7_000323;Parent=Phach2p7_000323
scaffold_1	AUGUSTUS	CDS	423419	423495	1.7398353448	+	.	ID=Phach2p7_000323.t1.cds;Name=Phach2p7_000323;Parent=Phach2p7_000323.t1
scaffold_1	AUGUSTUS	CDS	423555	423614	2.30158582228	+	.	ID=Phach2p7_000323.t1.cds;Name=Phach2p7_000323;Parent=Phach2p7_000323.t1
scaffold_1	AUGUSTUS	CDS	423676	423703	2.38047614285	+	.	ID=Phach2p7_000323.t1.cds;Name=Phach2p7_000323;Parent=Phach2p7_000323.t1
scaffold_1	AUGUSTUS	CDS	423761	423805	0.652528717446	+	.	ID=Phach2p7_000323.t1.cds;Name=Phach2p7_000323;Parent=Phach2p7_000323.t1;status=End mismatch
scaffold_1	AUGUSTUS	gene	424452	425447	8.0	-	.	Alias=pvr_scaffold_1_090144;ID=Phach2p7_000324;Name=Phach2p7_000324;depth=54;locus=L000247;status=Matches RNA-Seq data
scaffold_1	AUGUSTUS	mRNA	424452	425447	8.0	-	.	ID=Phach2p7_000324.t1;Name=Phach2p7_000324;Parent=Phach2p7_000324
scaffold_1	AUGUSTUS	CDS	424452	425353	4.0	-	.	ID=Phach2p7_000324.t1.cds;Name=Phach2p7_000324;Parent=Phach2p7_000324.t1
scaffold_1	AUGUSTUS	CDS	425411	425447	4.0	-	.	ID=Phach2p7_000324.t1.cds;Name=Phach2p7_000324;Parent=Phach2p7_000324.t1
scaffold_1	AUGUSTUS	gene	426981	427446	3.37452326469	-	.	Alias=pvr_scaffold_1_090554;ID=Phach2p7_000327;Name=Phach2p7_000327;depth=72;locus=L000250;status=Matches RNA-Seq data
scaffold_1	AUGUSTUS	mRNA	426981	427446	3.37452326469	-	.	ID=Phach2p7_000327.t1;Name=Phach2p7_000327;Parent=Phach2p7_000327
scaffold_1	AUGUSTUS	CDS	426981	426983	0.991189255567	-	.	ID=Phach2p7_000327.t1.cds;Name=Phach2p7_000327;Parent=Phach2p7_000327.t1
scaffold_1	AUGUSTUS	CDS	427042	427287	1.83698755159	-	.	ID=Phach2p7_000327.t1.cds;Name=Phach2p7_000327;Parent=Phach2p7_000327.t1
scaffold_1	AUGUSTUS	CDS	427363	427446	1.85331665095	-	.	ID=Phach2p7_000327.t1.cds;Name=Phach2p7_000327;Parent=Phach2p7_000327.t1
scaffold_1	AUGUSTUS	gene	427935	429365	340.932836764	+	.	Alias=pvr_scaffold_1_090628;ID=Phach2p7_000328;Name=Phach2p7_000328;depth=1367;locus=L000251;status=Matches RNA-Seq data
scaffold_1	AUGUSTUS	mRNA	427935	429365	340.932836764	+	.	ID=Phach2p7_000328.t1;Name=Phach2p7_000328;Parent=Phach2p7_000328
scaffold_1	AUGUSTUS	CDS	427935	428351	4.97124032948	+	.	ID=Phach2p7_000328.t1.cds;Name=Phach2p7_000328;Parent=Phach2p7_000328.t1
scaffold_1	AUGUSTUS	CDS	428407	428697	12.9453771118	+	.	ID=Phach2p7_000328.t1.cds;Name=Phach2p7_000328;Parent=Phach2p7_000328.t1
scaffold_1	AUGUSTUS	CDS	428749	429258	10.634800101	+	.	ID=Phach2p7_000328.t1.cds;Name=Phach2p7_000328;Parent=Phach2p7_000328.t1
scaffold_1	AUGUSTUS	CDS	429309	429365	3.98519909026	+	.	ID=Phach2p7_000328.t1.cds;Name=Phach2p7_000328;Parent=Phach2p7_000328.t1
scaffold_1	AUGUSTUS	gene	429498	431265	17225.8957237	-	.	Alias=pvr_scaffold_1_090890;ID=Phach2p7_000329;Name=Phach2p7_000329;depth=897;locus=L000252;status=Matches RNA-Seq data
scaffold_1	AUGUSTUS	mRNA	429498	431265	17225.8957237	-	.	ID=Phach2p7_000329.t1;Name=Phach2p7_000329;Parent=Phach2p7_000329
scaffold_1	AUGUSTUS	CDS	429498	429983	9.25994071191	-	.	ID=Phach2p7_000329.t1.cds;Name=Phach2p7_000329;Parent=Phach2p7_000329.t1
scaffold_1	AUGUSTUS	CDS	430034	430555	16.9697808066	-	.	ID=Phach2p7_000329.t1.cds;Name=Phach2p7_000329;Parent=Phach2p7_000329.t1
scaffold_1	AUGUSTUS	CDS	430610	430705	15.5300147579	-	.	ID=Phach2p7_000329.t1.cds;Name=Phach2p7_000329;Parent=Phach2p7_000329.t1
scaffold_1	AUGUSTUS	CDS	430758	430884	15.2128298146	-	.	ID=Phach2p7_000329.t1.cds;Name=Phach2p7_000329;Parent=Phach2p7_000329.t1
scaffold_1	AUGUSTUS	CDS	430937	430965	15.5021578471	-	.	ID=Phach2p7_000329.t1.cds;Name=Phach2p7_000329;Parent=Phach2p7_000329.t1
scaffold_1	AUGUSTUS	CDS	431020	431265	7.27326847464	-	.	ID=Phach2p7_000329.t1.cds;Name=Phach2p7_000329;Parent=Phach2p7_000329.t1
scaffold_1	AUGUSTUS	gene	431652	433427	44.6805456423	-	.	Alias=pvr_scaffold_1_091115;ID=Phach2p7_000330;Name=Phach2p7_000330;depth=6765;locus=L000253;status=Matches RNA-Seq data
scaffold_1	AUGUSTUS	mRNA	431652	433427	44.6805456423	-	.	ID=Phach2p7_000330.t1;Name=Phach2p7_000330;Parent=Phach2p7_000330
scaffold_1	AUGUSTUS	CDS	431652	431775	5.89939994475	-	.	ID=Phach2p7_000330.t1.cds;Name=Phach2p7_000330;Parent=Phach2p7_000330.t1
scaffold_1	AUGUSTUS	CDS	431828	432402	11.5776352044	-	.	ID=Phach2p7_000330.t1.cds;Name=Phach2p7_000330;Parent=Phach2p7_000330.t1
scaffold_1	AUGUSTUS	CDS	432453	433427	5.88753194199	-	.	ID=Phach2p7_000330.t1.cds;Name=Phach2p7_000330;Parent=Phach2p7_000330.t1
scaffold_1	AUGUSTUS	gene	433621	434828	635.569535055	+	.	Alias=pvr_scaffold_1_091432;ID=Phach2p7_000331;Name=Phach2p7_000331;depth=605;locus=L000254;status=Matches RNA-Seq data
scaffold_1	AUGUSTUS	mRNA	433621	434828	635.569535055	+	.	ID=Phach2p7_000331.t1;Name=Phach2p7_000331;Parent=Phach2p7_000331
scaffold_1	AUGUSTUS	CDS	433621	434005	8.26289008974	+	.	ID=Phach2p7_000331.t1.cds;Name=Phach2p7_000331;Parent=Phach2p7_000331.t1
scaffold_1	AUGUSTUS	CDS	434058	434300	17.1640824042	+	.	ID=Phach2p7_000331.t1.cds;Name=Phach2p7_000331;Parent=Phach2p7_000331.t1
scaffold_1	AUGUSTUS	CDS	434361	434570	15.2301993816	+	.	ID=Phach2p7_000331.t1.cds;Name=Phach2p7_000331;Parent=Phach2p7_000331.t1
scaffold_1	AUGUSTUS	CDS	434656	434828	7.94453861616	+	.	ID=Phach2p7_000331.t1.cds;Name=Phach2p7_000331;Parent=Phach2p7_000331.t1
scaffold_1	AUGUSTUS	gene	435452	438410	131.686577718	-	.	Alias=pvr_scaffold_1_091715;ID=Phach2p7_000332;Name=Phach2p7_000332;depth=1306;locus=L000255;status=Matches RNA-Seq data
scaffold_1	AUGUSTUS	mRNA	435452	438410	131.686577718	-	.	ID=Phach2p7_000332.t1;Name=Phach2p7_000332;Parent=Phach2p7_000332
scaffold_1	AUGUSTUS	CDS	435452	435844	3.8558765521	-	.	ID=Phach2p7_000332.t1.cds;Name=Phach2p7_000332;Parent=Phach2p7_000332.t1
scaffold_1	AUGUSTUS	CDS	435901	436005	7.47957618538	-	.	ID=Phach2p7_000332.t1.cds;Name=Phach2p7_000332;Parent=Phach2p7_000332.t1
scaffold_1	AUGUSTUS	CDS	436061	437019	7.67012687074	-	.	ID=Phach2p7_000332.t1.cds;Name=Phach2p7_000332;Parent=Phach2p7_000332.t1
scaffold_1	AUGUSTUS	CDS	437078	438410	4.76243256528	-	.	ID=Phach2p7_000332.t1.cds;Name=Phach2p7_000332;Parent=Phach2p7_000332.t1
scaffold_1	AUGUSTUS	gene	441145	442110	12364.5037825	+	.	Alias=pvr_scaffold_1_092822;ID=Phach2p7_000339;Name=Phach2p7_000339;depth=1407;locus=L000261;status=Matches RNA-Seq data
scaffold_1	AUGUSTUS	mRNA	441145	442110	12364.5037825	+	.	ID=Phach2p7_000339.t1;Name=Phach2p7_000339;Parent=Phach2p7_000339
scaffold_1	AUGUSTUS	CDS	441145	441302	2.94365880939	+	.	ID=Phach2p7_000339.t1.cds;Name=Phach2p7_000339;Parent=Phach2p7_000339.t1
scaffold_1	AUGUSTUS	CDS	441378	441480	5.09441201883	+	.	ID=Phach2p7_000339.t1.cds;Name=Phach2p7_000339;Parent=Phach2p7_000339.t1
scaffold_1	AUGUSTUS	CDS	441548	441658	6.09835234628	+	.	ID=Phach2p7_000339.t1.cds;Name=Phach2p7_000339;Parent=Phach2p7_000339.t1
scaffold_1	AUGUSTUS	CDS	441729	441871	7.24154646287	+	.	ID=Phach2p7_000339.t1.cds;Name=Phach2p7_000339;Parent=Phach2p7_000339.t1
scaffold_1	AUGUSTUS	CDS	441924	441984	6.1677957916	+	.	ID=Phach2p7_000339.t1.cds;Name=Phach2p7_000339;Parent=Phach2p7_000339.t1
scaffold_1	AUGUSTUS	CDS	442039	442110	3.02706212163	+	.	ID=Phach2p7_000339.t1.cds;Name=Phach2p7_000339;Parent=Phach2p7_000339.t1
scaffold_1	AUGUSTUS	gene	444476	448593	55375281.9334	-	.	Alias=pvr_scaffold_1_093257;ID=Phach2p7_000344;Name=Phach2p7_000344;depth=3056;locus=L000262;status=Matches RNA-Seq data
scaffold_1	AUGUSTUS	mRNA	444476	448593	55375281.9334	-	.	ID=Phach2p7_000344.t1;Name=Phach2p7_000344;Parent=Phach2p7_000344
scaffold_1	AUGUSTUS	CDS	444476	444630	3.84771673828	-	.	ID=Phach2p7_000344.t1.cds;Name=Phach2p7_000344;Parent=Phach2p7_000344.t1
scaffold_1	AUGUSTUS	CDS	444759	445175	6.94051695136	-	.	ID=Phach2p7_000344.t1.cds;Name=Phach2p7_000344;Parent=Phach2p7_000344.t1
scaffold_1	AUGUSTUS	CDS	445239	445473	7.80105467076	-	.	ID=Phach2p7_000344.t1.cds;Name=Phach2p7_000344;Parent=Phach2p7_000344.t1
scaffold_1	AUGUSTUS	CDS	445556	445675	9.25595320722	-	.	ID=Phach2p7_000344.t1.cds;Name=Phach2p7_000344;Parent=Phach2p7_000344.t1
scaffold_1	AUGUSTUS	CDS	445776	446002	10.5840237803	-	.	ID=Phach2p7_000344.t1.cds;Name=Phach2p7_000344;Parent=Phach2p7_000344.t1
scaffold_1	AUGUSTUS	CDS	446131	446255	11.7887040659	-	.	ID=Phach2p7_000344.t1.cds;Name=Phach2p7_000344;Parent=Phach2p7_000344.t1
scaffold_1	AUGUSTUS	CDS	446329	446478	12.2112665728	-	.	ID=Phach2p7_000344.t1.cds;Name=Phach2p7_000344;Parent=Phach2p7_000344.t1
scaffold_1	AUGUSTUS	CDS	446547	446641	12.680664762	-	.	ID=Phach2p7_000344.t1.cds;Name=Phach2p7_000344;Parent=Phach2p7_000344.t1
scaffold_1	AUGUSTUS	CDS	446701	447236	12.8925920368	-	.	ID=Phach2p7_000344.t1.cds;Name=Phach2p7_000344;Parent=Phach2p7_000344.t1
scaffold_1	AUGUSTUS	CDS	447291	447514	10.5056412562	-	.	ID=Phach2p7_000344.t1.cds;Name=Phach2p7_000344;Parent=Phach2p7_000344.t1
scaffold_1	AUGUSTUS	CDS	447670	448306	6.7614405405	-	.	ID=Phach2p7_000344.t1.cds;Name=Phach2p7_000344;Parent=Phach2p7_000344.t1
scaffold_1	AUGUSTUS	CDS	448407	448593	3.32395298826	-	.	ID=Phach2p7_000344.t1.cds;Name=Phach2p7_000344;Parent=Phach2p7_000344.t1
scaffold_1	AUGUSTUS	gene	450327	452706	43291.5539816	-	.	Alias=pvr_scaffold_1_094011;ID=Phach2p7_000347;Name=Phach2p7_000347;depth=2792;locus=L000265;status=Matches RNA-Seq data
scaffold_1	AUGUSTUS	mRNA	450327	452706	43291.5539816	-	.	ID=Phach2p7_000347.t1;Name=Phach2p7_000347;Parent=Phach2p7_000347
scaffold_1	AUGUSTUS	CDS	450327	450563	4.20970202376	-	.	ID=Phach2p7_000347.t1.cds;Name=Phach2p7_000347;Parent=Phach2p7_000347.t1
scaffold_1	AUGUSTUS	CDS	450641	450673	9.44859133576	-	.	ID=Phach2p7_000347.t1.cds;Name=Phach2p7_000347;Parent=Phach2p7_000347.t1
scaffold_1	AUGUSTUS	CDS	450730	450915	10.5006741636	-	.	ID=Phach2p7_000347.t1.cds;Name=Phach2p7_000347;Parent=Phach2p7_000347.t1
scaffold_1	AUGUSTUS	CDS	450972	451073	10.5824051271	-	.	ID=Phach2p7_000347.t1.cds;Name=Phach2p7_000347;Parent=Phach2p7_000347.t1
scaffold_1	AUGUSTUS	CDS	451133	451199	10.5977682179	-	.	ID=Phach2p7_000347.t1.cds;Name=Phach2p7_000347;Parent=Phach2p7_000347.t1
scaffold_1	AUGUSTUS	CDS	451263	451384	10.3531132785	-	.	ID=Phach2p7_000347.t1.cds;Name=Phach2p7_000347;Parent=Phach2p7_000347.t1
scaffold_1	AUGUSTUS	CDS	451438	452706	5.71317830996	-	.	ID=Phach2p7_000347.t1.cds;Name=Phach2p7_000347;Parent=Phach2p7_000347.t1
scaffold_1	AUGUSTUS	gene	453134	457407	9.56110588672e+13	-	.	Alias=pvr_scaffold_1_094370;ID=Phach2p7_000349;Name=Phach2p7_000349;depth=935;locus=L000265;status=Matches RNA-Seq data
scaffold_1	AUGUSTUS	mRNA	453134	457407	9.56110588672e+13	-	.	ID=Phach2p7_000349.t1;Name=Phach2p7_000349;Parent=Phach2p7_000349
scaffold_1	AUGUSTUS	CDS	453134	453215	3.8857214299	-	.	ID=Phach2p7_000349.t1.cds;Name=Phach2p7_000349;Parent=Phach2p7_000349.t1
scaffold_1	AUGUSTUS	CDS	453273	453759	7.45321977374	-	.	ID=Phach2p7_000349.t1.cds;Name=Phach2p7_000349;Parent=Phach2p7_000349.t1
scaffold_1	AUGUSTUS	CDS	453815	453890	7.59035770768	-	.	ID=Phach2p7_000349.t1.cds;Name=Phach2p7_000349;Parent=Phach2p7_000349.t1
scaffold_1	AUGUSTUS	CDS	453941	453964	7.83117256424	-	.	ID=Phach2p7_000349.t1.cds;Name=Phach2p7_000349;Parent=Phach2p7_000349.t1
scaffold_1	AUGUSTUS	CDS	454013	454295	7.85896583016	-	.	ID=Phach2p7_000349.t1.cds;Name=Phach2p7_000349;Parent=Phach2p7_000349.t1
scaffold_1	AUGUSTUS	CDS	454346	454402	7.68507214082	-	.	ID=Phach2p7_000349.t1.cds;Name=Phach2p7_000349;Parent=Phach2p7_000349.t1
scaffold_1	AUGUSTUS	CDS	454451	454464	8.90430823406	-	.	ID=Phach2p7_000349.t1.cds;Name=Phach2p7_000349;Parent=Phach2p7_000349.t1
scaffold_1	AUGUSTUS	CDS	454521	454542	9.07081310942	-	.	ID=Phach2p7_000349.t1.cds;Name=Phach2p7_000349;Parent=Phach2p7_000349.t1
scaffold_1	AUGUSTUS	CDS	454589	454625	9.55865212572	-	.	ID=Phach2p7_000349.t1.cds;Name=Phach2p7_000349;Parent=Phach2p7_000349.t1
scaffold_1	AUGUSTUS	CDS	454680	454782	9.760839611	-	.	ID=Phach2p7_000349.t1.cds;Name=Phach2p7_000349;Parent=Phach2p7_000349.t1
scaffold_1	AUGUSTUS	CDS	454835	454931	9.74034580524	-	.	ID=Phach2p7_000349.t1.cds;Name=Phach2p7_000349;Parent=Phach2p7_000349.t1
scaffold_1	AUGUSTUS	CDS	454988	455044	9.77464184434	-	.	ID=Phach2p7_000349.t1.cds;Name=Phach2p7_000349;Parent=Phach2p7_000349.t1
scaffold_1	AUGUSTUS	CDS	455091	455132	9.63421729468	-	.	ID=Phach2p7_000349.t1.cds;Name=Phach2p7_000349;Parent=Phach2p7_000349.t1
scaffold_1	AUGUSTUS	CDS	455182	455276	9.67067282788	-	.	ID=Phach2p7_000349.t1.cds;Name=Phach2p7_000349;Parent=Phach2p7_000349.t1
scaffold_1	AUGUSTUS	CDS	455345	455478	10.2825076154	-	.	ID=Phach2p7_000349.t1.cds;Name=Phach2p7_000349;Parent=Phach2p7_000349.t1
scaffold_1	AUGUSTUS	CDS	455533	455581	13.601309658	-	.	ID=Phach2p7_000349.t1.cds;Name=Phach2p7_000349;Parent=Phach2p7_000349.t1
scaffold_1	AUGUSTUS	CDS	455630	455857	13.7125171232	-	.	ID=Phach2p7_000349.t1.cds;Name=Phach2p7_000349;Parent=Phach2p7_000349.t1
scaffold_1	AUGUSTUS	CDS	455909	456135	13.6348427799	-	.	ID=Phach2p7_000349.t1.cds;Name=Phach2p7_000349;Parent=Phach2p7_000349.t1
scaffold_1	AUGUSTUS	CDS	456189	456899	12.6617439212	-	.	ID=Phach2p7_000349.t1.cds;Name=Phach2p7_000349;Parent=Phach2p7_000349.t1
scaffold_1	AUGUSTUS	CDS	456954	456998	9.2808630163	-	.	ID=Phach2p7_000349.t1.cds;Name=Phach2p7_000349;Parent=Phach2p7_000349.t1
scaffold_1	AUGUSTUS	CDS	457056	457407	4.69442599146	-	.	ID=Phach2p7_000349.t1.cds;Name=Phach2p7_000349;Parent=Phach2p7_000349.t1
scaffold_1	AUGUSTUS	gene	457649	458815	101979.81761	-	.	Alias=pvr_scaffold_1_095133;ID=Phach2p7_000350;Name=Phach2p7_000350;depth=7520;locus=L000266;status=Matches RNA-Seq data
scaffold_1	AUGUSTUS	mRNA	457649	458815	101979.81761	-	.	ID=Phach2p7_000350.t1;Name=Phach2p7_000350;Parent=Phach2p7_000350
scaffold_1	AUGUSTUS	CDS	457649	457761	10.9677498182	-	.	ID=Phach2p7_000350.t1.cds;Name=Phach2p7_000350;Parent=Phach2p7_000350.t1
scaffold_1	AUGUSTUS	CDS	457813	458083	21.8233159844	-	.	ID=Phach2p7_000350.t1.cds;Name=Phach2p7_000350;Parent=Phach2p7_000350.t1
scaffold_1	AUGUSTUS	CDS	458139	458281	21.7714115923	-	.	ID=Phach2p7_000350.t1.cds;Name=Phach2p7_000350;Parent=Phach2p7_000350.t1
scaffold_1	AUGUSTUS	CDS	458334	458402	21.8123419712	-	.	ID=Phach2p7_000350.t1.cds;Name=Phach2p7_000350;Parent=Phach2p7_000350.t1
scaffold_1	AUGUSTUS	CDS	458454	458604	21.8739864742	-	.	ID=Phach2p7_000350.t1.cds;Name=Phach2p7_000350;Parent=Phach2p7_000350.t1
scaffold_1	AUGUSTUS	CDS	458657	458815	9.96702167709	-	.	ID=Phach2p7_000350.t1.cds;Name=Phach2p7_000350;Parent=Phach2p7_000350.t1
scaffold_1	AUGUSTUS	gene	459092	459582	30.169277511	-	.	Alias=pvr_scaffold_1_095347;ID=Phach2p7_000351;Name=Phach2p7_000351;depth=2814;locus=L000267;status=Matches RNA-Seq data
scaffold_1	AUGUSTUS	mRNA	459092	459582	30.169277511	-	.	ID=Phach2p7_000351.t1;Name=Phach2p7_000351;Parent=Phach2p7_000351
scaffold_1	AUGUSTUS	CDS	459092	459323	3.97194544092	-	.	ID=Phach2p7_000351.t1.cds;Name=Phach2p7_000351;Parent=Phach2p7_000351.t1
scaffold_1	AUGUSTUS	CDS	459380	459500	7.76778958404	-	.	ID=Phach2p7_000351.t1.cds;Name=Phach2p7_000351;Parent=Phach2p7_000351.t1
scaffold_1	AUGUSTUS	CDS	459555	459582	3.91132743368	-	.	ID=Phach2p7_000351.t1.cds;Name=Phach2p7_000351;Parent=Phach2p7_000351.t1
scaffold_1	AUGUSTUS	gene	460462	461623	4992.3378801	-	.	Alias=pvr_scaffold_1_095513;ID=Phach2p7_000352;Name=Phach2p7_000352;depth=62;locus=L000268;status=Matches RNA-Seq data
scaffold_1	AUGUSTUS	mRNA	460462	461623	4992.3378801	-	.	ID=Phach2p7_000352.t1;Name=Phach2p7_000352;Parent=Phach2p7_000352
scaffold_1	AUGUSTUS	CDS	460462	460557	3.41940165706	-	.	ID=Phach2p7_000352.t1.cds;Name=Phach2p7_000352;Parent=Phach2p7_000352.t1
scaffold_1	AUGUSTUS	CDS	460616	460624	6.48049845942	-	.	ID=Phach2p7_000352.t1.cds;Name=Phach2p7_000352;Parent=Phach2p7_000352.t1
scaffold_1	AUGUSTUS	CDS	460682	460996	7.5174174173	-	.	ID=Phach2p7_000352.t1.cds;Name=Phach2p7_000352;Parent=Phach2p7_000352.t1
scaffold_1	AUGUSTUS	CDS	461047	461146	7.93305321634	-	.	ID=Phach2p7_000352.t1.cds;Name=Phach2p7_000352;Parent=Phach2p7_000352.t1
scaffold_1	AUGUSTUS	CDS	461196	461395	7.77460252646	-	.	ID=Phach2p7_000352.t1.cds;Name=Phach2p7_000352;Parent=Phach2p7_000352.t1
scaffold_1	AUGUSTUS	CDS	461454	461518	7.77460252646	-	.	ID=Phach2p7_000352.t1.cds;Name=Phach2p7_000352;Parent=Phach2p7_000352.t1
scaffold_1	AUGUSTUS	CDS	461575	461623	4.0	-	.	ID=Phach2p7_000352.t1.cds;Name=Phach2p7_000352;Parent=Phach2p7_000352.t1
scaffold_1	AUGUSTUS	gene	462264	462814	185.081070362	+	.	Alias=pvr_scaffold_1_095707;ID=Phach2p7_000353;Name=Phach2p7_000353;depth=12933;locus=L000269;status=Matches RNA-Seq data
scaffold_1	AUGUSTUS	mRNA	462264	462814	185.081070362	+	.	ID=Phach2p7_000353.t1;Name=Phach2p7_000353;Parent=Phach2p7_000353
scaffold_1	AUGUSTUS	CDS	462264	462326	5.97009515208	+	.	ID=Phach2p7_000353.t1.cds;Name=Phach2p7_000353;Parent=Phach2p7_000353.t1
scaffold_1	AUGUSTUS	CDS	462386	462446	11.871610794	+	.	ID=Phach2p7_000353.t1.cds;Name=Phach2p7_000353;Parent=Phach2p7_000353.t1
scaffold_1	AUGUSTUS	CDS	462499	462602	11.8408159406	+	.	ID=Phach2p7_000353.t1.cds;Name=Phach2p7_000353;Parent=Phach2p7_000353.t1
scaffold_1	AUGUSTUS	CDS	462656	462814	5.95460877807	+	.	ID=Phach2p7_000353.t1.cds;Name=Phach2p7_000353;Parent=Phach2p7_000353.t1
scaffold_1	AUGUSTUS	gene	463014	463888	6554785.64856	-	.	Alias=pvr_scaffold_1_095740;ID=Phach2p7_000354;Name=Phach2p7_000354;depth=5062;locus=L000270;status=Matches RNA-Seq data
scaffold_1	AUGUSTUS	mRNA	463014	463888	6554785.64856	-	.	ID=Phach2p7_000354.t1;Name=Phach2p7_000354;Parent=Phach2p7_000354
scaffold_1	AUGUSTUS	CDS	463014	463056	9.82241670006	-	.	ID=Phach2p7_000354.t1.cds;Name=Phach2p7_000354;Parent=Phach2p7_000354.t1
scaffold_1	AUGUSTUS	CDS	463110	463130	22.4316172222	-	.	ID=Phach2p7_000354.t1.cds;Name=Phach2p7_000354;Parent=Phach2p7_000354.t1
scaffold_1	AUGUSTUS	CDS	463192	463271	22.6589294045	-	.	ID=Phach2p7_000354.t1.cds;Name=Phach2p7_000354;Parent=Phach2p7_000354.t1
scaffold_1	AUGUSTUS	CDS	463323	463432	22.3164551177	-	.	ID=Phach2p7_000354.t1.cds;Name=Phach2p7_000354;Parent=Phach2p7_000354.t1
scaffold_1	AUGUSTUS	CDS	463485	463508	22.2923500813	-	.	ID=Phach2p7_000354.t1.cds;Name=Phach2p7_000354;Parent=Phach2p7_000354.t1
scaffold_1	AUGUSTUS	CDS	463566	463614	22.7769805919	-	.	ID=Phach2p7_000354.t1.cds;Name=Phach2p7_000354;Parent=Phach2p7_000354.t1
scaffold_1	AUGUSTUS	CDS	463673	463756	22.6872963058	-	.	ID=Phach2p7_000354.t1.cds;Name=Phach2p7_000354;Parent=Phach2p7_000354.t1
scaffold_1	AUGUSTUS	CDS	463817	463888	11.1693780742	-	.	ID=Phach2p7_000354.t1.cds;Name=Phach2p7_000354;Parent=Phach2p7_000354.t1
scaffold_1	AUGUSTUS	gene	464416	466278	6385012.35044	+	.	Alias=pvr_scaffold_1_095968;ID=Phach2p7_000356;Name=Phach2p7_000356;depth=175;locus=L000272;status=Matches RNA-Seq data
scaffold_1	AUGUSTUS	mRNA	464416	466278	6385012.35044	+	.	ID=Phach2p7_000356.t1;Name=Phach2p7_000356;Parent=Phach2p7_000356
scaffold_1	AUGUSTUS	CDS	464416	464529	3.97342163258	+	.	ID=Phach2p7_000356.t1.cds;Name=Phach2p7_000356;Parent=Phach2p7_000356.t1
scaffold_1	AUGUSTUS	CDS	464597	464815	8.61720588904	+	.	ID=Phach2p7_000356.t1.cds;Name=Phach2p7_000356;Parent=Phach2p7_000356.t1
scaffold_1	AUGUSTUS	CDS	464865	464906	8.7750643838	+	.	ID=Phach2p7_000356.t1.cds;Name=Phach2p7_000356;Parent=Phach2p7_000356.t1
scaffold_1	AUGUSTUS	CDS	464962	464979	8.7312369977	+	.	ID=Phach2p7_000356.t1.cds;Name=Phach2p7_000356;Parent=Phach2p7_000356.t1
scaffold_1	AUGUSTUS	CDS	465036	465193	8.2747048687	+	.	ID=Phach2p7_000356.t1.cds;Name=Phach2p7_000356;Parent=Phach2p7_000356.t1
scaffold_1	AUGUSTUS	CDS	465247	465321	6.68380186282	+	.	ID=Phach2p7_000356.t1.cds;Name=Phach2p7_000356;Parent=Phach2p7_000356.t1
scaffold_1	AUGUSTUS	CDS	465372	465392	7.04446125766	+	.	ID=Phach2p7_000356.t1.cds;Name=Phach2p7_000356;Parent=Phach2p7_000356.t1
scaffold_1	AUGUSTUS	CDS	465460	465475	6.86352550526	+	.	ID=Phach2p7_000356.t1.cds;Name=Phach2p7_000356;Parent=Phach2p7_000356.t1
scaffold_1	AUGUSTUS	CDS	465539	465607	7.00637975262	+	.	ID=Phach2p7_000356.t1.cds;Name=Phach2p7_000356;Parent=Phach2p7_000356.t1
scaffold_1	AUGUSTUS	CDS	465666	465963	7.8879593111	+	.	ID=Phach2p7_000356.t1.cds;Name=Phach2p7_000356;Parent=Phach2p7_000356.t1
scaffold_1	AUGUSTUS	CDS	466024	466108	7.68785390796	+	.	ID=Phach2p7_000356.t1.cds;Name=Phach2p7_000356;Parent=Phach2p7_000356.t1
scaffold_1	AUGUSTUS	CDS	466158	466278	4.38732605248	+	.	ID=Phach2p7_000356.t1.cds;Name=Phach2p7_000356;Parent=Phach2p7_000356.t1
scaffold_1	AUGUSTUS	gene	466571	467408	29.8059914536	+	.	Alias=pvr_scaffold_1_096241;ID=Phach2p7_000358;Name=Phach2p7_000358;depth=8828;locus=L000274;status=Matches RNA-Seq data
scaffold_1	AUGUSTUS	mRNA	466571	467408	29.8059914536	+	.	ID=Phach2p7_000358.t1;Name=Phach2p7_000358;Parent=Phach2p7_000358
scaffold_1	AUGUSTUS	CDS	466571	467244	3.96176595814	+	.	ID=Phach2p7_000358.t1.cds;Name=Phach2p7_000358;Parent=Phach2p7_000358.t1
scaffold_1	AUGUSTUS	CDS	467298	467316	7.72087967186	+	.	ID=Phach2p7_000358.t1.cds;Name=Phach2p7_000358;Parent=Phach2p7_000358.t1
scaffold_1	AUGUSTUS	CDS	467370	467408	3.89769600398	+	.	ID=Phach2p7_000358.t1.cds;Name=Phach2p7_000358;Parent=Phach2p7_000358.t1
scaffold_1	AUGUSTUS	gene	467852	468110	1.1320754717	+	.	Alias=pvr_scaffold_1_096571;ID=Phach2p7_000360;Name=Phach2p7_000360;depth=48;locus=L000274;status=Matches RNA-Seq data
scaffold_1	AUGUSTUS	mRNA	467852	468110	1.1320754717	+	.	ID=Phach2p7_000360.t1;Name=Phach2p7_000360;Parent=Phach2p7_000360
scaffold_1	AUGUSTUS	CDS	467852	467956	1.0639903532	+	.	ID=Phach2p7_000360.t1.cds;Name=Phach2p7_000360;Parent=Phach2p7_000360.t1
scaffold_1	AUGUSTUS	CDS	468012	468110	1.0639903532	+	.	ID=Phach2p7_000360.t1.cds;Name=Phach2p7_000360;Parent=Phach2p7_000360.t1
scaffold_1	AUGUSTUS	gene	468205	468650	4.26666666666	+	.	Alias=pvr_scaffold_1_096592;ID=Phach2p7_000361;Name=Phach2p7_000361;depth=21;locus=L000274;status=Matches RNA-Seq data
scaffold_1	AUGUSTUS	mRNA	468205	468650	4.26666666666	+	.	ID=Phach2p7_000361.t1;Name=Phach2p7_000361;Parent=Phach2p7_000361
scaffold_1	AUGUSTUS	CDS	468205	468234	1.33333333333	+	.	ID=Phach2p7_000361.t1.cds;Name=Phach2p7_000361;Parent=Phach2p7_000361.t1
scaffold_1	AUGUSTUS	CDS	468291	468487	2.06559111798	+	.	ID=Phach2p7_000361.t1.cds;Name=Phach2p7_000361;Parent=Phach2p7_000361.t1
scaffold_1	AUGUSTUS	CDS	468563	468650	1.54919333848	+	.	ID=Phach2p7_000361.t1.cds;Name=Phach2p7_000361;Parent=Phach2p7_000361.t1
scaffold_1	AUGUSTUS	gene	468918	469382	1.0	-	.	Alias=pvr_scaffold_1_096635;ID=Phach2p7_000363;Name=Phach2p7_000363;depth=183;locus=L000276;status=Matches RNA-Seq data
scaffold_1	AUGUSTUS	mRNA	468918	469382	1.0	-	.	ID=Phach2p7_000363.t1;Name=Phach2p7_000363;Parent=Phach2p7_000363
scaffold_1	AUGUSTUS	CDS	468918	469382	1.0	-	.	ID=Phach2p7_000363.t1.cds;Name=Phach2p7_000363;Parent=Phach2p7_000363.t1
scaffold_1	AUGUSTUS	gene	469507	469998	2.0	+	.	Alias=pvr_scaffold_1_096768;ID=Phach2p7_000364;Name=Phach2p7_000364;depth=460;locus=L000277;status=Matches RNA-Seq data
scaffold_1	AUGUSTUS	mRNA	469507	469998	2.0	+	.	ID=Phach2p7_000364.t1;Name=Phach2p7_000364;Parent=Phach2p7_000364
scaffold_1	AUGUSTUS	CDS	469507	469998	2.0	+	.	ID=Phach2p7_000364.t1.cds;Name=Phach2p7_000364;Parent=Phach2p7_000364.t1
scaffold_1	AUGUSTUS	gene	470482	472071	2516.81093478	+	.	Alias=pvr_scaffold_1_096811;ID=Phach2p7_000365;Name=Phach2p7_000365;depth=532;locus=L000278;status=Matches RNA-Seq data
scaffold_1	AUGUSTUS	mRNA	470482	472071	2516.81093478	+	.	ID=Phach2p7_000365.t1;Name=Phach2p7_000365;Parent=Phach2p7_000365
scaffold_1	AUGUSTUS	CDS	470482	470674	6.39873066696	+	.	ID=Phach2p7_000365.t1.cds;Name=Phach2p7_000365;Parent=Phach2p7_000365.t1
scaffold_1	AUGUSTUS	CDS	470731	471013	11.2113870178	+	.	ID=Phach2p7_000365.t1.cds;Name=Phach2p7_000365;Parent=Phach2p7_000365.t1
scaffold_1	AUGUSTUS	CDS	471085	471483	11.550808561	+	.	ID=Phach2p7_000365.t1.cds;Name=Phach2p7_000365;Parent=Phach2p7_000365.t1
scaffold_1	AUGUSTUS	CDS	471538	471670	12.5300450004	+	.	ID=Phach2p7_000365.t1.cds;Name=Phach2p7_000365;Parent=Phach2p7_000365.t1
scaffold_1	AUGUSTUS	CDS	471721	472071	3.87839807804	+	.	ID=Phach2p7_000365.t1.cds;Name=Phach2p7_000365;Parent=Phach2p7_000365.t1
scaffold_1	AUGUSTUS	gene	472361	474796	7233.81944242	-	.	Alias=pvr_scaffold_1_097123;ID=Phach2p7_000366;Name=Phach2p7_000366;depth=1008;locus=L000279;status=Matches RNA-Seq data
scaffold_1	AUGUSTUS	mRNA	472361	474796	7233.81944242	-	.	ID=Phach2p7_000366.t1;Name=Phach2p7_000366;Parent=Phach2p7_000366
scaffold_1	AUGUSTUS	CDS	472361	473031	2.23465636478	-	.	ID=Phach2p7_000366.t1.cds;Name=Phach2p7_000366;Parent=Phach2p7_000366.t1
scaffold_1	AUGUSTUS	CDS	473089	473152	5.84513495388	-	.	ID=Phach2p7_000366.t1.cds;Name=Phach2p7_000366;Parent=Phach2p7_000366.t1
scaffold_1	AUGUSTUS	CDS	473206	473680	5.92226686796	-	.	ID=Phach2p7_000366.t1.cds;Name=Phach2p7_000366;Parent=Phach2p7_000366.t1
scaffold_1	AUGUSTUS	CDS	473730	473793	6.03481025196	-	.	ID=Phach2p7_000366.t1.cds;Name=Phach2p7_000366;Parent=Phach2p7_000366.t1
scaffold_1	AUGUSTUS	CDS	473847	474280	6.03720051622	-	.	ID=Phach2p7_000366.t1.cds;Name=Phach2p7_000366;Parent=Phach2p7_000366.t1
scaffold_1	AUGUSTUS	CDS	474465	474796	2.56670040687	-	.	ID=Phach2p7_000366.t1.cds;Name=Phach2p7_000366;Parent=Phach2p7_000366.t1
scaffold_1	AUGUSTUS	gene	475426	476017	91.1671473594	+	.	Alias=pvr_scaffold_1_097599;ID=Phach2p7_000367;Name=Phach2p7_000367;depth=1710;locus=L000279;status=Matches RNA-Seq data
scaffold_1	AUGUSTUS	mRNA	475426	476017	91.1671473594	+	.	ID=Phach2p7_000367.t1;Name=Phach2p7_000367;Parent=Phach2p7_000367
scaffold_1	AUGUSTUS	CDS	475426	475428	3.42261387164	+	.	ID=Phach2p7_000367.t1.cds;Name=Phach2p7_000367;Parent=Phach2p7_000367.t1
scaffold_1	AUGUSTUS	CDS	475489	475657	6.8095566941	+	.	ID=Phach2p7_000367.t1.cds;Name=Phach2p7_000367;Parent=Phach2p7_000367.t1
scaffold_1	AUGUSTUS	CDS	475719	475882	7.8905317235	+	.	ID=Phach2p7_000367.t1.cds;Name=Phach2p7_000367;Parent=Phach2p7_000367.t1
scaffold_1	AUGUSTUS	CDS	475931	476017	3.9659326656	+	.	ID=Phach2p7_000367.t1.cds;Name=Phach2p7_000367;Parent=Phach2p7_000367.t1
scaffold_1	AUGUSTUS	gene	476128	477665	386.062959512	-	.	Alias=pvr_scaffold_1_097713;ID=Phach2p7_000368;Name=Phach2p7_000368;depth=599;locus=L000280;status=Matches RNA-Seq data
scaffold_1	AUGUSTUS	mRNA	476128	477665	386.062959512	-	.	ID=Phach2p7_000368.t1;Name=Phach2p7_000368;Parent=Phach2p7_000368
scaffold_1	AUGUSTUS	CDS	476128	476367	4.0357952782	-	.	ID=Phach2p7_000368.t1.cds;Name=Phach2p7_000368;Parent=Phach2p7_000368.t1
scaffold_1	AUGUSTUS	CDS	476422	476722	9.7042024312	-	.	ID=Phach2p7_000368.t1.cds;Name=Phach2p7_000368;Parent=Phach2p7_000368.t1
scaffold_1	AUGUSTUS	CDS	476780	477364	12.184809977	-	.	ID=Phach2p7_000368.t1.cds;Name=Phach2p7_000368;Parent=Phach2p7_000368.t1
scaffold_1	AUGUSTUS	CDS	477421	477665	6.47202798642	-	.	ID=Phach2p7_000368.t1.cds;Name=Phach2p7_000368;Parent=Phach2p7_000368.t1
scaffold_1	AUGUSTUS	gene	477887	478780	365885.664914	-	.	Alias=pvr_scaffold_1_097909;ID=Phach2p7_000369;Name=Phach2p7_000369;depth=13280;locus=L000280;status=Matches RNA-Seq data
scaffold_1	AUGUSTUS	mRNA	477887	478780	365885.664914	-	.	ID=Phach2p7_000369.t1;Name=Phach2p7_000369;Parent=Phach2p7_000369
scaffold_1	AUGUSTUS	CDS	477887	477892	3.85005170775	-	.	ID=Phach2p7_000369.t1.cds;Name=Phach2p7_000369;Parent=Phach2p7_000369.t1
scaffold_1	AUGUSTUS	CDS	477946	478047	7.64461298308	-	.	ID=Phach2p7_000369.t1.cds;Name=Phach2p7_000369;Parent=Phach2p7_000369.t1
scaffold_1	AUGUSTUS	CDS	478099	478331	7.54324505347	-	.	ID=Phach2p7_000369.t1.cds;Name=Phach2p7_000369;Parent=Phach2p7_000369.t1
scaffold_1	AUGUSTUS	CDS	478385	478450	7.5111237976	-	.	ID=Phach2p7_000369.t1.cds;Name=Phach2p7_000369;Parent=Phach2p7_000369.t1
scaffold_1	AUGUSTUS	CDS	478506	478566	7.64488928353	-	.	ID=Phach2p7_000369.t1.cds;Name=Phach2p7_000369;Parent=Phach2p7_000369.t1
scaffold_1	AUGUSTUS	CDS	478621	478679	7.69609162607	-	.	ID=Phach2p7_000369.t1.cds;Name=Phach2p7_000369;Parent=Phach2p7_000369.t1
scaffold_1	AUGUSTUS	CDS	478738	478780	3.72922650418	-	.	ID=Phach2p7_000369.t1.cds;Name=Phach2p7_000369;Parent=Phach2p7_000369.t1
scaffold_1	AUGUSTUS	gene	479378	480388	110.815970504	-	.	Alias=pvr_scaffold_1_098037;ID=Phach2p7_000371;Name=Phach2p7_000371;depth=2139;locus=L000280;status=Matches RNA-Seq data
scaffold_1	AUGUSTUS	mRNA	479378	480388	110.815970504	-	.	ID=Phach2p7_000371.t1;Name=Phach2p7_000371;Parent=Phach2p7_000371
scaffold_1	AUGUSTUS	CDS	479378	479786	2.21698735614	-	.	ID=Phach2p7_000371.t1.cds;Name=Phach2p7_000371;Parent=Phach2p7_000371.t1
scaffold_1	AUGUSTUS	CDS	479836	480050	4.62424881934	-	.	ID=Phach2p7_000371.t1.cds;Name=Phach2p7_000371;Parent=Phach2p7_000371.t1
scaffold_1	AUGUSTUS	CDS	480103	480197	4.6471301025	-	.	ID=Phach2p7_000371.t1.cds;Name=Phach2p7_000371;Parent=Phach2p7_000371.t1
scaffold_1	AUGUSTUS	CDS	480253	480388	2.32601822041	-	.	ID=Phach2p7_000371.t1.cds;Name=Phach2p7_000371;Parent=Phach2p7_000371.t1
scaffold_1	AUGUSTUS	gene	481253	483063	570.248329946	+	.	Alias=pvr_scaffold_1_098358;ID=Phach2p7_000373;Name=Phach2p7_000373;depth=305;locus=L000282;status=Matches RNA-Seq data
scaffold_1	AUGUSTUS	mRNA	481253	483063	570.248329946	+	.	ID=Phach2p7_000373.t1;Name=Phach2p7_000373;Parent=Phach2p7_000373
scaffold_1	AUGUSTUS	CDS	481253	481378	3.95018485594	+	.	ID=Phach2p7_000373.t1.cds;Name=Phach2p7_000373;Parent=Phach2p7_000373.t1
scaffold_1	AUGUSTUS	CDS	481439	481660	7.5355382741	+	.	ID=Phach2p7_000373.t1.cds;Name=Phach2p7_000373;Parent=Phach2p7_000373.t1
scaffold_1	AUGUSTUS	CDS	481713	482300	7.38749211438	+	.	ID=Phach2p7_000373.t1.cds;Name=Phach2p7_000373;Parent=Phach2p7_000373.t1
scaffold_1	AUGUSTUS	CDS	482356	482558	8.8974455291	+	.	ID=Phach2p7_000373.t1.cds;Name=Phach2p7_000373;Parent=Phach2p7_000373.t1
scaffold_1	AUGUSTUS	CDS	482607	483063	4.66326329194	+	.	ID=Phach2p7_000373.t1.cds;Name=Phach2p7_000373;Parent=Phach2p7_000373.t1
scaffold_1	AUGUSTUS	gene	483265	484424	8010.57096642	-	.	Alias=pvr_scaffold_1_098705;ID=Phach2p7_000374;Name=Phach2p7_000374;depth=3067;locus=L000283;status=Matches RNA-Seq data
scaffold_1	AUGUSTUS	mRNA	483265	484424	8010.57096642	-	.	ID=Phach2p7_000374.t1;Name=Phach2p7_000374;Parent=Phach2p7_000374
scaffold_1	AUGUSTUS	CDS	483265	483615	6.52588826882	-	.	ID=Phach2p7_000374.t1.cds;Name=Phach2p7_000374;Parent=Phach2p7_000374.t1
scaffold_1	AUGUSTUS	CDS	483666	483777	14.126967206	-	.	ID=Phach2p7_000374.t1.cds;Name=Phach2p7_000374;Parent=Phach2p7_000374.t1
scaffold_1	AUGUSTUS	CDS	483826	483886	14.1093079006	-	.	ID=Phach2p7_000374.t1.cds;Name=Phach2p7_000374;Parent=Phach2p7_000374.t1
scaffold_1	AUGUSTUS	CDS	483945	484146	14.0798292715	-	.	ID=Phach2p7_000374.t1.cds;Name=Phach2p7_000374;Parent=Phach2p7_000374.t1
scaffold_1	AUGUSTUS	CDS	484200	484424	6.99828757074	-	.	ID=Phach2p7_000374.t1.cds;Name=Phach2p7_000374;Parent=Phach2p7_000374.t1
scaffold_1	AUGUSTUS	gene	484572	487673	293242.146244	+	.	Alias=pvr_scaffold_1_098845;ID=Phach2p7_000375;Name=Phach2p7_000375;depth=295;locus=L000284;status=Matches RNA-Seq data
scaffold_1	AUGUSTUS	mRNA	484572	487673	293242.146244	+	.	ID=Phach2p7_000375.t1;Name=Phach2p7_000375;Parent=Phach2p7_000375
scaffold_1	AUGUSTUS	CDS	484572	484767	3.8729833462	+	.	ID=Phach2p7_000375.t1.cds;Name=Phach2p7_000375;Parent=Phach2p7_000375.t1
scaffold_1	AUGUSTUS	CDS	484818	484924	7.6549415962	+	.	ID=Phach2p7_000375.t1.cds;Name=Phach2p7_000375;Parent=Phach2p7_000375.t1
scaffold_1	AUGUSTUS	CDS	484973	485183	7.70830865908	+	.	ID=Phach2p7_000375.t1.cds;Name=Phach2p7_000375;Parent=Phach2p7_000375.t1
scaffold_1	AUGUSTUS	CDS	485234	485603	7.33423662006	+	.	ID=Phach2p7_000375.t1.cds;Name=Phach2p7_000375;Parent=Phach2p7_000375.t1
scaffold_1	AUGUSTUS	CDS	485655	485778	9.09036585536	+	.	ID=Phach2p7_000375.t1.cds;Name=Phach2p7_000375;Parent=Phach2p7_000375.t1
scaffold_1	AUGUSTUS	CDS	485830	486046	10.2734822721	+	.	ID=Phach2p7_000375.t1.cds;Name=Phach2p7_000375;Parent=Phach2p7_000375.t1
scaffold_1	AUGUSTUS	CDS	486099	486497	10.2040944261	+	.	ID=Phach2p7_000375.t1.cds;Name=Phach2p7_000375;Parent=Phach2p7_000375.t1
scaffold_1	AUGUSTUS	CDS	486543	486666	10.1029768545	+	.	ID=Phach2p7_000375.t1.cds;Name=Phach2p7_000375;Parent=Phach2p7_000375.t1
scaffold_1	AUGUSTUS	CDS	486719	487673	4.65202419506	+	.	ID=Phach2p7_000375.t1.cds;Name=Phach2p7_000375;Parent=Phach2p7_000375.t1
scaffold_1	AUGUSTUS	gene	488019	489612	227362973.908	+	.	Alias=pvr_scaffold_1_099458;ID=Phach2p7_000376;Name=Phach2p7_000376;depth=1189;locus=L000285;status=Matches RNA-Seq data
scaffold_1	AUGUSTUS	mRNA	488019	489612	227362973.908	+	.	ID=Phach2p7_000376.t1;Name=Phach2p7_000376;Parent=Phach2p7_000376
scaffold_1	AUGUSTUS	CDS	488019	488032	4.87990789014	+	.	ID=Phach2p7_000376.t1.cds;Name=Phach2p7_000376;Parent=Phach2p7_000376.t1
scaffold_1	AUGUSTUS	CDS	488097	488146	10.8795142644	+	.	ID=Phach2p7_000376.t1.cds;Name=Phach2p7_000376;Parent=Phach2p7_000376.t1
scaffold_1	AUGUSTUS	CDS	488206	488267	10.72158561	+	.	ID=Phach2p7_000376.t1.cds;Name=Phach2p7_000376;Parent=Phach2p7_000376.t1
scaffold_1	AUGUSTUS	CDS	488341	488482	10.9641828087	+	.	ID=Phach2p7_000376.t1.cds;Name=Phach2p7_000376;Parent=Phach2p7_000376.t1
scaffold_1	AUGUSTUS	CDS	488540	488645	13.3796698299	+	.	ID=Phach2p7_000376.t1.cds;Name=Phach2p7_000376;Parent=Phach2p7_000376.t1
scaffold_1	AUGUSTUS	CDS	488704	488744	13.5354210433	+	.	ID=Phach2p7_000376.t1.cds;Name=Phach2p7_000376;Parent=Phach2p7_000376.t1
scaffold_1	AUGUSTUS	CDS	488793	488809	12.9400385381	+	.	ID=Phach2p7_000376.t1.cds;Name=Phach2p7_000376;Parent=Phach2p7_000376.t1
scaffold_1	AUGUSTUS	CDS	488863	489004	12.9541842814	+	.	ID=Phach2p7_000376.t1.cds;Name=Phach2p7_000376;Parent=Phach2p7_000376.t1
scaffold_1	AUGUSTUS	CDS	489061	489250	13.7546428759	+	.	ID=Phach2p7_000376.t1.cds;Name=Phach2p7_000376;Parent=Phach2p7_000376.t1
scaffold_1	AUGUSTUS	CDS	489307	489389	13.4642691601	+	.	ID=Phach2p7_000376.t1.cds;Name=Phach2p7_000376;Parent=Phach2p7_000376.t1
scaffold_1	AUGUSTUS	CDS	489440	489612	6.6354192872	+	.	ID=Phach2p7_000376.t1.cds;Name=Phach2p7_000376;Parent=Phach2p7_000376.t1
scaffold_1	AUGUSTUS	gene	490641	493956	14689798.1434	-	.	Alias=pvr_scaffold_1_099715;ID=Phach2p7_000378;Name=Phach2p7_000378;depth=1499;locus=L000287;status=Matches RNA-Seq data
scaffold_1	AUGUSTUS	mRNA	490641	493956	14689798.1434	-	.	ID=Phach2p7_000378.t1;Name=Phach2p7_000378;Parent=Phach2p7_000378
scaffold_1	AUGUSTUS	CDS	490641	490960	8.23656084048	-	.	ID=Phach2p7_000378.t1.cds;Name=Phach2p7_000378;Parent=Phach2p7_000378.t1
scaffold_1	AUGUSTUS	CDS	491015	491666	19.7156394202	-	.	ID=Phach2p7_000378.t1.cds;Name=Phach2p7_000378;Parent=Phach2p7_000378.t1
scaffold_1	AUGUSTUS	CDS	491729	491920	19.8193626867	-	.	ID=Phach2p7_000378.t1.cds;Name=Phach2p7_000378;Parent=Phach2p7_000378.t1
scaffold_1	AUGUSTUS	CDS	491977	492648	19.8621547421	-	.	ID=Phach2p7_000378.t1.cds;Name=Phach2p7_000378;Parent=Phach2p7_000378.t1
scaffold_1	AUGUSTUS	CDS	492710	493115	19.8192092834	-	.	ID=Phach2p7_000378.t1.cds;Name=Phach2p7_000378;Parent=Phach2p7_000378.t1
scaffold_1	AUGUSTUS	CDS	493169	493298	19.8371580913	-	.	ID=Phach2p7_000378.t1.cds;Name=Phach2p7_000378;Parent=Phach2p7_000378.t1
scaffold_1	AUGUSTUS	CDS	493349	493469	19.8553375112	-	.	ID=Phach2p7_000378.t1.cds;Name=Phach2p7_000378;Parent=Phach2p7_000378.t1
scaffold_1	AUGUSTUS	CDS	493524	493624	19.7017356579	-	.	ID=Phach2p7_000378.t1.cds;Name=Phach2p7_000378;Parent=Phach2p7_000378.t1
scaffold_1	AUGUSTUS	CDS	493683	493956	9.80314671591	-	.	ID=Phach2p7_000378.t1.cds;Name=Phach2p7_000378;Parent=Phach2p7_000378.t1
scaffold_1	AUGUSTUS	gene	494163	495056	117.554844598	+	.	Alias=pvr_scaffold_1_100135;ID=Phach2p7_000379;Name=Phach2p7_000379;depth=661;locus=L000288;status=Matches RNA-Seq data
scaffold_1	AUGUSTUS	mRNA	494163	495056	117.554844598	+	.	ID=Phach2p7_000379.t1;Name=Phach2p7_000379;Parent=Phach2p7_000379
scaffold_1	AUGUSTUS	CDS	494163	494211	3.8671107373	+	.	ID=Phach2p7_000379.t1.cds;Name=Phach2p7_000379;Parent=Phach2p7_000379.t1
scaffold_1	AUGUSTUS	CDS	494275	494388	7.70768890422	+	.	ID=Phach2p7_000379.t1.cds;Name=Phach2p7_000379;Parent=Phach2p7_000379.t1
scaffold_1	AUGUSTUS	CDS	494439	494645	7.93009976084	+	.	ID=Phach2p7_000379.t1.cds;Name=Phach2p7_000379;Parent=Phach2p7_000379.t1
scaffold_1	AUGUSTUS	CDS	494698	495056	3.97869897372	+	.	ID=Phach2p7_000379.t1.cds;Name=Phach2p7_000379;Parent=Phach2p7_000379.t1
scaffold_1	AUGUSTUS	gene	495077	496484	39786.5924438	-	.	Alias=pvr_scaffold_1_100291;ID=Phach2p7_000380;Name=Phach2p7_000380;depth=597;locus=L000289;status=Matches RNA-Seq data
scaffold_1	AUGUSTUS	mRNA	495077	496484	39786.5924438	-	.	ID=Phach2p7_000380.t1;Name=Phach2p7_000380;Parent=Phach2p7_000380
scaffold_1	AUGUSTUS	CDS	495077	495350	4.9272389322	-	.	ID=Phach2p7_000380.t1.cds;Name=Phach2p7_000380;Parent=Phach2p7_000380.t1
scaffold_1	AUGUSTUS	CDS	495408	495642	9.93369082526	-	.	ID=Phach2p7_000380.t1.cds;Name=Phach2p7_000380;Parent=Phach2p7_000380.t1
scaffold_1	AUGUSTUS	CDS	495701	495821	10.5620022101	-	.	ID=Phach2p7_000380.t1.cds;Name=Phach2p7_000380;Parent=Phach2p7_000380.t1
scaffold_1	AUGUSTUS	CDS	495871	495984	10.3981662244	-	.	ID=Phach2p7_000380.t1.cds;Name=Phach2p7_000380;Parent=Phach2p7_000380.t1
scaffold_1	AUGUSTUS	CDS	496036	496137	10.2791616301	-	.	ID=Phach2p7_000380.t1.cds;Name=Phach2p7_000380;Parent=Phach2p7_000380.t1
scaffold_1	AUGUSTUS	CDS	496193	496338	10.3044304523	-	.	ID=Phach2p7_000380.t1.cds;Name=Phach2p7_000380;Parent=Phach2p7_000380.t1
scaffold_1	AUGUSTUS	CDS	496391	496484	4.47216440302	-	.	ID=Phach2p7_000380.t1.cds;Name=Phach2p7_000380;Parent=Phach2p7_000380.t1
scaffold_1	AUGUSTUS	gene	496816	498912	28730469959.0	+	.	Alias=pvr_scaffold_1_100613;ID=Phach2p7_000381;Name=Phach2p7_000381;depth=2302;locus=L000290;status=Matches RNA-Seq data
scaffold_1	AUGUSTUS	mRNA	496816	498912	28730469959.0	+	.	ID=Phach2p7_000381.t1;Name=Phach2p7_000381;Parent=Phach2p7_000381
scaffold_1	AUGUSTUS	CDS	496816	496894	5.91330012164	+	.	ID=Phach2p7_000381.t1.cds;Name=Phach2p7_000381;Parent=Phach2p7_000381.t1
scaffold_1	AUGUSTUS	CDS	496945	496953	11.8450335358	+	.	ID=Phach2p7_000381.t1.cds;Name=Phach2p7_000381;Parent=Phach2p7_000381.t1
scaffold_1	AUGUSTUS	CDS	497011	497039	11.9769654485	+	.	ID=Phach2p7_000381.t1.cds;Name=Phach2p7_000381;Parent=Phach2p7_000381.t1
scaffold_1	AUGUSTUS	CDS	497098	497159	14.1416826929	+	.	ID=Phach2p7_000381.t1.cds;Name=Phach2p7_000381;Parent=Phach2p7_000381.t1
scaffold_1	AUGUSTUS	CDS	497228	497492	14.0381744835	+	.	ID=Phach2p7_000381.t1.cds;Name=Phach2p7_000381;Parent=Phach2p7_000381.t1
scaffold_1	AUGUSTUS	CDS	497544	497559	13.8923441546	+	.	ID=Phach2p7_000381.t1.cds;Name=Phach2p7_000381;Parent=Phach2p7_000381.t1
scaffold_1	AUGUSTUS	CDS	497608	497667	14.0248962259	+	.	ID=Phach2p7_000381.t1.cds;Name=Phach2p7_000381;Parent=Phach2p7_000381.t1
scaffold_1	AUGUSTUS	CDS	497714	497967	14.1721519839	+	.	ID=Phach2p7_000381.t1.cds;Name=Phach2p7_000381;Parent=Phach2p7_000381.t1
scaffold_1	AUGUSTUS	CDS	498021	498037	13.9969465379	+	.	ID=Phach2p7_000381.t1.cds;Name=Phach2p7_000381;Parent=Phach2p7_000381.t1
scaffold_1	AUGUSTUS	CDS	498092	498255	13.9291118929	+	.	ID=Phach2p7_000381.t1.cds;Name=Phach2p7_000381;Parent=Phach2p7_000381.t1
scaffold_1	AUGUSTUS	CDS	498312	498322	14.0511750428	+	.	ID=Phach2p7_000381.t1.cds;Name=Phach2p7_000381;Parent=Phach2p7_000381.t1
scaffold_1	AUGUSTUS	CDS	498377	498836	13.9798045036	+	.	ID=Phach2p7_000381.t1.cds;Name=Phach2p7_000381;Parent=Phach2p7_000381.t1
scaffold_1	AUGUSTUS	CDS	498887	498912	6.6818462204	+	.	ID=Phach2p7_000381.t1.cds;Name=Phach2p7_000381;Parent=Phach2p7_000381.t1
scaffold_1	AUGUSTUS	gene	500235	501694	10496.9771657	+	.	Alias=pvr_scaffold_1_101033;ID=Phach2p7_000384;Name=Phach2p7_000384;depth=29;locus=L000291;status=Matches RNA-Seq data
scaffold_1	AUGUSTUS	mRNA	500235	501694	10496.9771657	+	.	ID=Phach2p7_000384.t1;Name=Phach2p7_000384;Parent=Phach2p7_000384
scaffold_1	AUGUSTUS	CDS	500235	500298	0.204739451391	+	.	ID=Phach2p7_000384.t1.cds;Name=Phach2p7_000384;Parent=Phach2p7_000384.t1;status=Start mismatch
scaffold_1	AUGUSTUS	CDS	500350	500384	2.81342210046	+	.	ID=Phach2p7_000384.t1.cds;Name=Phach2p7_000384;Parent=Phach2p7_000384.t1
scaffold_1	AUGUSTUS	CDS	500446	500470	3.04826597689	+	.	ID=Phach2p7_000384.t1.cds;Name=Phach2p7_000384;Parent=Phach2p7_000384.t1
scaffold_1	AUGUSTUS	CDS	500522	500533	3.24946244957	+	.	ID=Phach2p7_000384.t1.cds;Name=Phach2p7_000384;Parent=Phach2p7_000384.t1
scaffold_1	AUGUSTUS	CDS	500591	500606	3.25300024316	+	.	ID=Phach2p7_000384.t1.cds;Name=Phach2p7_000384;Parent=Phach2p7_000384.t1
scaffold_1	AUGUSTUS	CDS	500660	500699	3.4426518633	+	.	ID=Phach2p7_000384.t1.cds;Name=Phach2p7_000384;Parent=Phach2p7_000384.t1
scaffold_1	AUGUSTUS	CDS	500756	500859	4.0	+	.	ID=Phach2p7_000384.t1.cds;Name=Phach2p7_000384;Parent=Phach2p7_000384.t1
scaffold_1	AUGUSTUS	CDS	500911	500970	3.72379734501	+	.	ID=Phach2p7_000384.t1.cds;Name=Phach2p7_000384;Parent=Phach2p7_000384.t1
scaffold_1	AUGUSTUS	CDS	501036	501063	3.10586168584	+	.	ID=Phach2p7_000384.t1.cds;Name=Phach2p7_000384;Parent=Phach2p7_000384.t1
scaffold_1	AUGUSTUS	CDS	501114	501150	3.27386567491	+	.	ID=Phach2p7_000384.t1.cds;Name=Phach2p7_000384;Parent=Phach2p7_000384.t1
scaffold_1	AUGUSTUS	CDS	501201	501303	0.679852295251	+	.	ID=Phach2p7_000384.t1.cds;Name=Phach2p7_000384;Parent=Phach2p7_000384.t1;status=Retained intron
scaffold_1	AUGUSTUS	CDS	501367	501694	1.59544807044	+	.	ID=Phach2p7_000384.t1.cds;Name=Phach2p7_000384;Parent=Phach2p7_000384.t1
scaffold_1	AUGUSTUS	gene	501896	503173	23.1446691586	-	.	Alias=pvr_scaffold_1_101266;ID=Phach2p7_000385;Name=Phach2p7_000385;depth=874;locus=L000292;status=Matches RNA-Seq data
scaffold_1	AUGUSTUS	mRNA	501896	503173	23.1446691586	-	.	ID=Phach2p7_000385.t1;Name=Phach2p7_000385;Parent=Phach2p7_000385
scaffold_1	AUGUSTUS	CDS	501896	502293	4.49002225192	-	.	ID=Phach2p7_000385.t1.cds;Name=Phach2p7_000385;Parent=Phach2p7_000385.t1
scaffold_1	AUGUSTUS	CDS	502345	503173	10.3093783772	-	.	ID=Phach2p7_000385.t1.cds;Name=Phach2p7_000385;Parent=Phach2p7_000385.t1
scaffold_1	AUGUSTUS	gene	503474	504435	18151.821878	+	.	Alias=pvr_scaffold_1_101376;ID=Phach2p7_000386;Name=Phach2p7_000386;depth=3047;locus=L000293;status=Matches RNA-Seq data
scaffold_1	AUGUSTUS	mRNA	503474	504435	18151.821878	+	.	ID=Phach2p7_000386.t1;Name=Phach2p7_000386;Parent=Phach2p7_000386
scaffold_1	AUGUSTUS	CDS	503474	503764	7.08456322728	+	.	ID=Phach2p7_000386.t1.cds;Name=Phach2p7_000386;Parent=Phach2p7_000386.t1
scaffold_1	AUGUSTUS	CDS	503820	503909	16.8717963463	+	.	ID=Phach2p7_000386.t1.cds;Name=Phach2p7_000386;Parent=Phach2p7_000386.t1
scaffold_1	AUGUSTUS	CDS	503965	504013	16.8449464652	+	.	ID=Phach2p7_000386.t1.cds;Name=Phach2p7_000386;Parent=Phach2p7_000386.t1
scaffold_1	AUGUSTUS	CDS	504065	504235	16.7016655035	+	.	ID=Phach2p7_000386.t1.cds;Name=Phach2p7_000386;Parent=Phach2p7_000386.t1
scaffold_1	AUGUSTUS	CDS	504291	504325	16.5993700302	+	.	ID=Phach2p7_000386.t1.cds;Name=Phach2p7_000386;Parent=Phach2p7_000386.t1
scaffold_1	AUGUSTUS	CDS	504382	504435	7.90189158552	+	.	ID=Phach2p7_000386.t1.cds;Name=Phach2p7_000386;Parent=Phach2p7_000386.t1
scaffold_1	AUGUSTUS	gene	504990	506187	1225.65630005	+	.	Alias=pvr_scaffold_1_101615;ID=Phach2p7_000388;Name=Phach2p7_000388;depth=2618;locus=L000295;status=Matches RNA-Seq data
scaffold_1	AUGUSTUS	mRNA	504990	506187	1225.65630005	+	.	ID=Phach2p7_000388.t1;Name=Phach2p7_000388;Parent=Phach2p7_000388
scaffold_1	AUGUSTUS	CDS	504990	505313	9.14999103345	+	.	ID=Phach2p7_000388.t1.cds;Name=Phach2p7_000388;Parent=Phach2p7_000388.t1
scaffold_1	AUGUSTUS	CDS	505362	505497	19.7174527159	+	.	ID=Phach2p7_000388.t1.cds;Name=Phach2p7_000388;Parent=Phach2p7_000388.t1
scaffold_1	AUGUSTUS	CDS	505551	505844	19.6577035243	+	.	ID=Phach2p7_000388.t1.cds;Name=Phach2p7_000388;Parent=Phach2p7_000388.t1
scaffold_1	AUGUSTUS	CDS	505901	506187	9.33100041531	+	.	ID=Phach2p7_000388.t1.cds;Name=Phach2p7_000388;Parent=Phach2p7_000388.t1
scaffold_1	AUGUSTUS	gene	506398	509161	298.618800974	+	.	Alias=pvr_scaffold_1_101808;ID=Phach2p7_000389;Name=Phach2p7_000389;depth=1097;locus=L000296;status=Matches RNA-Seq data
scaffold_1	AUGUSTUS	mRNA	506398	509161	298.618800974	+	.	ID=Phach2p7_000389.t1;Name=Phach2p7_000389;Parent=Phach2p7_000389
scaffold_1	AUGUSTUS	CDS	506398	507110	6.06766582406	+	.	ID=Phach2p7_000389.t1.cds;Name=Phach2p7_000389;Parent=Phach2p7_000389.t1
scaffold_1	AUGUSTUS	CDS	507162	507339	11.9543579829	+	.	ID=Phach2p7_000389.t1.cds;Name=Phach2p7_000389;Parent=Phach2p7_000389.t1
scaffold_1	AUGUSTUS	CDS	507391	507988	8.45869975484	+	.	ID=Phach2p7_000389.t1.cds;Name=Phach2p7_000389;Parent=Phach2p7_000389.t1
scaffold_1	AUGUSTUS	CDS	508050	509161	3.89363837434	+	.	ID=Phach2p7_000389.t1.cds;Name=Phach2p7_000389;Parent=Phach2p7_000389.t1
scaffold_1	AUGUSTUS	gene	509311	510001	9.46666666668	-	.	Alias=pvr_scaffold_1_102065;ID=Phach2p7_000390;Name=Phach2p7_000390;depth=643;locus=L000297;status=Matches RNA-Seq data
scaffold_1	AUGUSTUS	mRNA	509311	510001	9.46666666668	-	.	ID=Phach2p7_000390.t1;Name=Phach2p7_000390;Parent=Phach2p7_000390
scaffold_1	AUGUSTUS	CDS	509311	509924	5.32916503779	-	.	ID=Phach2p7_000390.t1.cds;Name=Phach2p7_000390;Parent=Phach2p7_000390.t1
scaffold_1	AUGUSTUS	CDS	509977	510001	5.32916503779	-	.	ID=Phach2p7_000390.t1.cds;Name=Phach2p7_000390;Parent=Phach2p7_000390.t1
scaffold_1	AUGUSTUS	gene	510656	512733	3519.41308297	+	.	Alias=pvr_scaffold_1_102455;ID=Phach2p7_000392;Name=Phach2p7_000392;depth=722;locus=L000299;status=Matches RNA-Seq data
scaffold_1	AUGUSTUS	mRNA	510656	512733	3519.41308297	+	.	ID=Phach2p7_000392.t1;Name=Phach2p7_000392;Parent=Phach2p7_000392
scaffold_1	AUGUSTUS	CDS	510656	510808	1.98459540608	+	.	ID=Phach2p7_000392.t1.cds;Name=Phach2p7_000392;Parent=Phach2p7_000392.t1
scaffold_1	AUGUSTUS	CDS	510856	511415	3.9530009793	+	.	ID=Phach2p7_000392.t1.cds;Name=Phach2p7_000392;Parent=Phach2p7_000392.t1
scaffold_1	AUGUSTUS	CDS	511464	511677	3.87585163878	+	.	ID=Phach2p7_000392.t1.cds;Name=Phach2p7_000392;Parent=Phach2p7_000392.t1
scaffold_1	AUGUSTUS	CDS	511731	511948	3.81830549839	+	.	ID=Phach2p7_000392.t1.cds;Name=Phach2p7_000392;Parent=Phach2p7_000392.t1
scaffold_1	AUGUSTUS	CDS	512007	512119	3.9139612705	+	.	ID=Phach2p7_000392.t1.cds;Name=Phach2p7_000392;Parent=Phach2p7_000392.t1
scaffold_1	AUGUSTUS	CDS	512177	512618	3.92947145936	+	.	ID=Phach2p7_000392.t1.cds;Name=Phach2p7_000392;Parent=Phach2p7_000392.t1
scaffold_1	AUGUSTUS	CDS	512679	512733	1.97098291787	+	.	ID=Phach2p7_000392.t1.cds;Name=Phach2p7_000392;Parent=Phach2p7_000392.t1
scaffold_1	AUGUSTUS	gene	512959	514910	3713.23568277	+	.	Alias=pvr_scaffold_1_103117;ID=Phach2p7_000393;Name=Phach2p7_000393;depth=506;locus=L000299;status=Matches RNA-Seq data
scaffold_1	AUGUSTUS	mRNA	512959	514910	3713.23568277	+	.	ID=Phach2p7_000393.t1;Name=Phach2p7_000393;Parent=Phach2p7_000393
scaffold_1	AUGUSTUS	CDS	512959	512985	1.98810693122	+	.	ID=Phach2p7_000393.t1.cds;Name=Phach2p7_000393;Parent=Phach2p7_000393.t1
scaffold_1	AUGUSTUS	CDS	513043	513599	3.96412195244	+	.	ID=Phach2p7_000393.t1.cds;Name=Phach2p7_000393;Parent=Phach2p7_000393.t1
scaffold_1	AUGUSTUS	CDS	513649	513880	3.97475369968	+	.	ID=Phach2p7_000393.t1.cds;Name=Phach2p7_000393;Parent=Phach2p7_000393.t1
scaffold_1	AUGUSTUS	CDS	513931	514130	3.97286436566	+	.	ID=Phach2p7_000393.t1.cds;Name=Phach2p7_000393;Parent=Phach2p7_000393.t1
scaffold_1	AUGUSTUS	CDS	514194	514306	3.90335400009	+	.	ID=Phach2p7_000393.t1.cds;Name=Phach2p7_000393;Parent=Phach2p7_000393.t1
scaffold_1	AUGUSTUS	CDS	514357	514780	3.86923860727	+	.	ID=Phach2p7_000393.t1.cds;Name=Phach2p7_000393;Parent=Phach2p7_000393.t1
scaffold_1	AUGUSTUS	CDS	514835	514910	1.97555150232	+	.	ID=Phach2p7_000393.t1.cds;Name=Phach2p7_000393;Parent=Phach2p7_000393.t1
scaffold_1	AUGUSTUS	gene	515452	517234	449.897574124	+	.	Alias=pvr_scaffold_1_103471;ID=Phach2p7_000394;Name=Phach2p7_000394;depth=179;locus=L000300;status=Matches RNA-Seq data
scaffold_1	AUGUSTUS	mRNA	515452	517234	449.897574124	+	.	ID=Phach2p7_000394.t1;Name=Phach2p7_000394;Parent=Phach2p7_000394
scaffold_1	AUGUSTUS	CDS	515452	516014	4.0	+	.	ID=Phach2p7_000394.t1.cds;Name=Phach2p7_000394;Parent=Phach2p7_000394.t1
scaffold_1	AUGUSTUS	CDS	516068	516293	7.93939306648	+	.	ID=Phach2p7_000394.t1.cds;Name=Phach2p7_000394;Parent=Phach2p7_000394.t1
scaffold_1	AUGUSTUS	CDS	516344	516543	7.74805427276	+	.	ID=Phach2p7_000394.t1.cds;Name=Phach2p7_000394;Parent=Phach2p7_000394.t1
scaffold_1	AUGUSTUS	CDS	516599	517129	7.55639262564	+	.	ID=Phach2p7_000394.t1.cds;Name=Phach2p7_000394;Parent=Phach2p7_000394.t1
scaffold_1	AUGUSTUS	CDS	517180	517234	3.87149916016	+	.	ID=Phach2p7_000394.t1.cds;Name=Phach2p7_000394;Parent=Phach2p7_000394.t1
scaffold_1	AUGUSTUS	gene	517722	518384	3.63265306122	+	.	Alias=pvr_scaffold_1_103925;ID=Phach2p7_000396;Name=Phach2p7_000396;depth=67;locus=L000302;status=Matches RNA-Seq data
scaffold_1	AUGUSTUS	mRNA	517722	518384	3.63265306122	+	.	ID=Phach2p7_000396.t1;Name=Phach2p7_000396;Parent=Phach2p7_000396
scaffold_1	AUGUSTUS	CDS	517722	518301	1.90595200916	+	.	ID=Phach2p7_000396.t1.cds;Name=Phach2p7_000396;Parent=Phach2p7_000396.t1
scaffold_1	AUGUSTUS	CDS	518356	518384	1.90595200916	+	.	ID=Phach2p7_000396.t1.cds;Name=Phach2p7_000396;Parent=Phach2p7_000396.t1
scaffold_1	AUGUSTUS	gene	518475	518752	3.06306306306	+	.	Alias=pvr_scaffold_1_104090;ID=Phach2p7_000397;Name=Phach2p7_000397;depth=118;locus=L000302;status=Matches RNA-Seq data
scaffold_1	AUGUSTUS	mRNA	518475	518752	3.06306306306	+	.	ID=Phach2p7_000397.t1;Name=Phach2p7_000397;Parent=Phach2p7_000397
scaffold_1	AUGUSTUS	CDS	518475	518569	1.75016086777	+	.	ID=Phach2p7_000397.t1.cds;Name=Phach2p7_000397;Parent=Phach2p7_000397.t1
scaffold_1	AUGUSTUS	CDS	518623	518752	1.75016086777	+	.	ID=Phach2p7_000397.t1.cds;Name=Phach2p7_000397;Parent=Phach2p7_000397.t1
scaffold_1	AUGUSTUS	gene	520166	520611	7.74827018122	-	.	Alias=pvr_scaffold_1_104294;ID=Phach2p7_000399;Name=Phach2p7_000399;depth=5872;locus=L000303;status=Matches RNA-Seq data
scaffold_1	AUGUSTUS	mRNA	520166	520611	7.74827018122	-	.	ID=Phach2p7_000399.t1;Name=Phach2p7_000399;Parent=Phach2p7_000399
scaffold_1	AUGUSTUS	CDS	520166	520324	3.93656453808	-	.	ID=Phach2p7_000399.t1.cds;Name=Phach2p7_000399;Parent=Phach2p7_000399.t1
scaffold_1	AUGUSTUS	CDS	520378	520611	3.93656453808	-	.	ID=Phach2p7_000399.t1.cds;Name=Phach2p7_000399;Parent=Phach2p7_000399.t1
scaffold_1	fixgff	gene	521365	522552	0.6	+	.	Alias=gm_000197;ID=Phach2p7_000400;Name=Phach2p7_000400;depth=1;locus=L000304;status=Low expression
scaffold_1	fixgff	mRNA	521365	522552	0.6	+	.	ID=Phach2p7_000400.t1;Name=Phach2p7_000400;Parent=Phach2p7_000400
scaffold_1	GeneMark.hmm	CDS	521365	521625	1.0	+	0	ID=Phach2p7_000400.t1.cds;Name=Phach2p7_000400;Parent=Phach2p7_000400.t1;gene_id=197_g;transcript_id=197_t
scaffold_1	GeneMark.hmm	CDS	521673	521786	1.0	+	0	ID=Phach2p7_000400.t1.cds;Name=Phach2p7_000400;Parent=Phach2p7_000400.t1;gene_id=197_g;transcript_id=197_t
scaffold_1	GeneMark.hmm	CDS	521841	522074	1.0	+	0	ID=Phach2p7_000400.t1.cds;Name=Phach2p7_000400;Parent=Phach2p7_000400.t1;gene_id=197_g;transcript_id=197_t
scaffold_1	GeneMark.hmm	CDS	522127	522552	1.0	+	0	ID=Phach2p7_000400.t1.cds;Name=Phach2p7_000400;Parent=Phach2p7_000400.t1;gene_id=197_g;transcript_id=197_t
scaffold_1	AUGUSTUS	gene	522564	523525	0.951976038084	-	.	Alias=rt_000011.1;ID=Phach2p7_000401;Name=Phach2p7_000401;depth=9;locus=L000304;status=Low expression
scaffold_1	AUGUSTUS	mRNA	522564	523525	0.951976038084	-	.	ID=Phach2p7_000401.t1;Name=Phach2p7_000401;Parent=Phach2p7_000401
scaffold_1	AUGUSTUS	CDS	522564	522930	1.1591277327	-	1	ID=Phach2p7_000401.t1.cds;Name=Phach2p7_000401;Parent=Phach2p7_000401.t1
scaffold_1	AUGUSTUS	CDS	522983	523432	1.17643467643	-	1	ID=Phach2p7_000401.t1.cds;Name=Phach2p7_000401;Parent=Phach2p7_000401.t1
scaffold_1	AUGUSTUS	CDS	523485	523525	1.16352482206	-	0	ID=Phach2p7_000401.t1.cds;Name=Phach2p7_000401;Parent=Phach2p7_000401.t1
scaffold_1	AUGUSTUS	gene	524307	524684	3.75	-	.	Alias=pvr_scaffold_1_104941;ID=Phach2p7_000403;Name=Phach2p7_000403;depth=15;locus=L000306;status=Matches RNA-Seq data
scaffold_1	AUGUSTUS	mRNA	524307	524684	3.75	-	.	ID=Phach2p7_000403.t1;Name=Phach2p7_000403;Parent=Phach2p7_000403
scaffold_1	AUGUSTUS	CDS	524307	524411	1.9364916731	-	.	ID=Phach2p7_000403.t1.cds;Name=Phach2p7_000403;Parent=Phach2p7_000403.t1
scaffold_1	AUGUSTUS	CDS	524472	524684	1.9364916731	-	.	ID=Phach2p7_000403.t1.cds;Name=Phach2p7_000403;Parent=Phach2p7_000403.t1
scaffold_1	AUGUSTUS	gene	528092	528646	1.0	-	.	Alias=pvr_scaffold_1_105619;ID=Phach2p7_000404;Name=Phach2p7_000404;depth=62;locus=L000307;status=Matches RNA-Seq data
scaffold_1	AUGUSTUS	mRNA	528092	528646	1.0	-	.	ID=Phach2p7_000404.t1;Name=Phach2p7_000404;Parent=Phach2p7_000404
scaffold_1	AUGUSTUS	CDS	528092	528646	1.0	-	.	ID=Phach2p7_000404.t1.cds;Name=Phach2p7_000404;Parent=Phach2p7_000404.t1
scaffold_1	AUGUSTUS	gene	529135	530957	1047.60116766	-	.	Alias=pvr_scaffold_1_105703;ID=Phach2p7_000405;Name=Phach2p7_000405;depth=669;locus=L000308;status=Matches RNA-Seq data
scaffold_1	AUGUSTUS	mRNA	529135	530957	1047.60116766	-	.	ID=Phach2p7_000405.t1;Name=Phach2p7_000405;Parent=Phach2p7_000405
scaffold_1	AUGUSTUS	CDS	529135	529283	2.28746585497	-	.	ID=Phach2p7_000405.t1.cds;Name=Phach2p7_000405;Parent=Phach2p7_000405.t1
scaffold_1	AUGUSTUS	CDS	529338	529725	4.17541613597	-	.	ID=Phach2p7_000405.t1.cds;Name=Phach2p7_000405;Parent=Phach2p7_000405.t1
scaffold_1	AUGUSTUS	CDS	529775	530291	5.63029175058	-	.	ID=Phach2p7_000405.t1.cds;Name=Phach2p7_000405;Parent=Phach2p7_000405.t1
scaffold_1	AUGUSTUS	CDS	530347	530767	6.2725067851	-	.	ID=Phach2p7_000405.t1.cds;Name=Phach2p7_000405;Parent=Phach2p7_000405.t1
scaffold_1	AUGUSTUS	CDS	530831	530957	3.10577184822	-	.	ID=Phach2p7_000405.t1.cds;Name=Phach2p7_000405;Parent=Phach2p7_000405.t1
scaffold_1	AUGUSTUS	gene	531387	532181	1.758	+	.	Alias=pvr_scaffold_1_106101;ID=Phach2p7_000406;Name=Phach2p7_000406;depth=8;locus=L000309;status=Low expression
scaffold_1	AUGUSTUS	mRNA	531387	532181	1.758	+	.	ID=Phach2p7_000406.t1;Name=Phach2p7_000406;Parent=Phach2p7_000406
scaffold_1	AUGUSTUS	CDS	531387	532181	3.0	+	.	ID=Phach2p7_000406.t1.cds;Name=Phach2p7_000406;Parent=Phach2p7_000406.t1
scaffold_1	AUGUSTUS	gene	532750	536140	12.1993614424	-	.	Alias=pvr_scaffold_1_106259;ID=Phach2p7_000408;Name=Phach2p7_000408;depth=1006;locus=L000311;status=Matches RNA-Seq data
scaffold_1	AUGUSTUS	mRNA	532750	536140	12.1993614424	-	.	ID=Phach2p7_000408.t1;Name=Phach2p7_000408;Parent=Phach2p7_000408
scaffold_1	AUGUSTUS	CDS	532750	532998	1.88241288268	-	.	ID=Phach2p7_000408.t1.cds;Name=Phach2p7_000408;Parent=Phach2p7_000408.t1
scaffold_1	AUGUSTUS	CDS	533048	533263	3.49275842886	-	.	ID=Phach2p7_000408.t1.cds;Name=Phach2p7_000408;Parent=Phach2p7_000408.t1
scaffold_1	AUGUSTUS	CDS	533315	536140	1.85546882993	-	.	ID=Phach2p7_000408.t1.cds;Name=Phach2p7_000408;Parent=Phach2p7_000408.t1
scaffold_1	AUGUSTUS	gene	536931	538832	1.08149316509	+	.	Alias=pvr_scaffold_1_106674;ID=Phach2p7_000410;Name=Phach2p7_000410;depth=698;locus=L000312;status=Matches RNA-Seq data
scaffold_1	AUGUSTUS	mRNA	536931	538832	1.08149316509	+	.	ID=Phach2p7_000410.t1;Name=Phach2p7_000410;Parent=Phach2p7_000410
scaffold_1	AUGUSTUS	CDS	536931	538832	1.08149316509	+	.	ID=Phach2p7_000410.t1.cds;Name=Phach2p7_000410;Parent=Phach2p7_000410.t1
scaffold_1	AUGUSTUS	gene	539019	540581	385.752198622	-	.	Alias=pvr_scaffold_1_106893;ID=Phach2p7_000411;Name=Phach2p7_000411;depth=895;locus=L000313;status=Matches RNA-Seq data
scaffold_1	AUGUSTUS	mRNA	539019	540581	385.752198622	-	.	ID=Phach2p7_000411.t1;Name=Phach2p7_000411;Parent=Phach2p7_000411
scaffold_1	AUGUSTUS	CDS	539019	539550	5.44324901198	-	.	ID=Phach2p7_000411.t1.cds;Name=Phach2p7_000411;Parent=Phach2p7_000411.t1
scaffold_1	AUGUSTUS	CDS	539602	539729	11.7859925316	-	.	ID=Phach2p7_000411.t1.cds;Name=Phach2p7_000411;Parent=Phach2p7_000411.t1
scaffold_1	AUGUSTUS	CDS	539780	540217	11.601432323	-	.	ID=Phach2p7_000411.t1.cds;Name=Phach2p7_000411;Parent=Phach2p7_000411.t1
scaffold_1	AUGUSTUS	CDS	540279	540581	4.14631623452	-	.	ID=Phach2p7_000411.t1.cds;Name=Phach2p7_000411;Parent=Phach2p7_000411.t1
scaffold_1	AUGUSTUS	gene	540900	541570	6.17142857142	-	.	Alias=pvr_scaffold_1_107086;ID=Phach2p7_000412;Name=Phach2p7_000412;depth=42;locus=L000313;status=Matches RNA-Seq data
scaffold_1	AUGUSTUS	mRNA	540900	541570	6.17142857142	-	.	ID=Phach2p7_000412.t1;Name=Phach2p7_000412;Parent=Phach2p7_000412
scaffold_1	AUGUSTUS	CDS	540900	541150	1.8973665961	-	.	ID=Phach2p7_000412.t1.cds;Name=Phach2p7_000412;Parent=Phach2p7_000412.t1
scaffold_1	AUGUSTUS	CDS	541213	541463	2.48423601363	-	.	ID=Phach2p7_000412.t1.cds;Name=Phach2p7_000412;Parent=Phach2p7_000412.t1
scaffold_1	AUGUSTUS	CDS	541518	541570	1.30930734142	-	.	ID=Phach2p7_000412.t1.cds;Name=Phach2p7_000412;Parent=Phach2p7_000412.t1
scaffold_1	fixgff	gene	541954	543141	0.6	+	.	Alias=gm_000204;ID=Phach2p7_000413;Name=Phach2p7_000413;depth=0;locus=L000314;status=Low expression
scaffold_1	fixgff	mRNA	541954	543141	0.6	+	.	ID=Phach2p7_000413.t1;Name=Phach2p7_000413;Parent=Phach2p7_000413
scaffold_1	GeneMark.hmm	CDS	541954	542214	1.0	+	0	ID=Phach2p7_000413.t1.cds;Name=Phach2p7_000413;Parent=Phach2p7_000413.t1;gene_id=204_g;transcript_id=204_t
scaffold_1	GeneMark.hmm	CDS	542262	542375	1.0	+	0	ID=Phach2p7_000413.t1.cds;Name=Phach2p7_000413;Parent=Phach2p7_000413.t1;gene_id=204_g;transcript_id=204_t
scaffold_1	GeneMark.hmm	CDS	542430	542663	1.0	+	0	ID=Phach2p7_000413.t1.cds;Name=Phach2p7_000413;Parent=Phach2p7_000413.t1;gene_id=204_g;transcript_id=204_t
scaffold_1	GeneMark.hmm	CDS	542716	543141	1.0	+	0	ID=Phach2p7_000413.t1.cds;Name=Phach2p7_000413;Parent=Phach2p7_000413.t1;gene_id=204_g;transcript_id=204_t
scaffold_1	AUGUSTUS	gene	544052	544942	0.6	-	.	Alias=pvr_scaffold_1_107495;ID=Phach2p7_000414;Name=Phach2p7_000414;depth=6;locus=L000314;status=Low expression
scaffold_1	AUGUSTUS	mRNA	544052	544942	0.6	-	.	ID=Phach2p7_000414.t1;Name=Phach2p7_000414;Parent=Phach2p7_000414
scaffold_1	AUGUSTUS	CDS	544052	544942	1.0	-	.	ID=Phach2p7_000414.t1.cds;Name=Phach2p7_000414;Parent=Phach2p7_000414.t1
scaffold_1	AUGUSTUS	gene	545069	545742	4.0	+	.	Alias=pvr_scaffold_1_107567;ID=Phach2p7_000415;Name=Phach2p7_000415;depth=57;locus=L000315;status=Matches RNA-Seq data
scaffold_1	AUGUSTUS	mRNA	545069	545742	4.0	+	.	ID=Phach2p7_000415.t1;Name=Phach2p7_000415;Parent=Phach2p7_000415
scaffold_1	AUGUSTUS	CDS	545069	545403	2.0	+	.	ID=Phach2p7_000415.t1.cds;Name=Phach2p7_000415;Parent=Phach2p7_000415.t1
scaffold_1	AUGUSTUS	CDS	545466	545742	2.0	+	.	ID=Phach2p7_000415.t1.cds;Name=Phach2p7_000415;Parent=Phach2p7_000415.t1
scaffold_1	AUGUSTUS	gene	545759	546346	1.0	-	.	Alias=pvr_scaffold_1_107661;ID=Phach2p7_000416;Name=Phach2p7_000416;depth=28;locus=L000315;status=Matches RNA-Seq data
scaffold_1	AUGUSTUS	mRNA	545759	546346	1.0	-	.	ID=Phach2p7_000416.t1;Name=Phach2p7_000416;Parent=Phach2p7_000416
scaffold_1	AUGUSTUS	CDS	545759	546346	1.0	-	.	ID=Phach2p7_000416.t1.cds;Name=Phach2p7_000416;Parent=Phach2p7_000416.t1
scaffold_1	AUGUSTUS	gene	547084	547962	118.721208142	-	.	Alias=pvr_scaffold_1_107786;ID=Phach2p7_000417;Name=Phach2p7_000417;depth=516;locus=L000316;status=Matches RNA-Seq data
scaffold_1	AUGUSTUS	mRNA	547084	547962	118.721208142	-	.	ID=Phach2p7_000417.t1;Name=Phach2p7_000417;Parent=Phach2p7_000417
scaffold_1	AUGUSTUS	CDS	547084	547291	3.95350481322	-	.	ID=Phach2p7_000417.t1.cds;Name=Phach2p7_000417;Parent=Phach2p7_000417.t1
scaffold_1	AUGUSTUS	CDS	547347	547545	7.86143570434	-	.	ID=Phach2p7_000417.t1.cds;Name=Phach2p7_000417;Parent=Phach2p7_000417.t1
scaffold_1	AUGUSTUS	CDS	547611	547788	7.79519305512	-	.	ID=Phach2p7_000417.t1.cds;Name=Phach2p7_000417;Parent=Phach2p7_000417.t1
scaffold_1	AUGUSTUS	CDS	547837	547962	3.92019147932	-	.	ID=Phach2p7_000417.t1.cds;Name=Phach2p7_000417;Parent=Phach2p7_000417.t1
scaffold_1	AUGUSTUS	gene	549062	549569	0.096	+	.	Alias=pvr_scaffold_1_108029;ID=Phach2p7_000418;Name=Phach2p7_000418;depth=7;locus=L000316;status=Low expression
scaffold_1	AUGUSTUS	mRNA	549062	549569	0.096	+	.	ID=Phach2p7_000418.t1;Name=Phach2p7_000418;Parent=Phach2p7_000418
scaffold_1	AUGUSTUS	CDS	549062	549394	1.0	+	.	ID=Phach2p7_000418.t1.cds;Name=Phach2p7_000418;Parent=Phach2p7_000418.t1
scaffold_1	AUGUSTUS	CDS	549459	549569	1.0	+	.	ID=Phach2p7_000418.t1.cds;Name=Phach2p7_000418;Parent=Phach2p7_000418.t1
scaffold_1	AUGUSTUS	gene	549729	550280	1.0	+	.	Alias=pvr_scaffold_1_108081;ID=Phach2p7_000419;Name=Phach2p7_000419;depth=22;locus=L000316;status=Matches RNA-Seq data
scaffold_1	AUGUSTUS	mRNA	549729	550280	1.0	+	.	ID=Phach2p7_000419.t1;Name=Phach2p7_000419;Parent=Phach2p7_000419
scaffold_1	AUGUSTUS	CDS	549729	550280	1.0	+	.	ID=Phach2p7_000419.t1.cds;Name=Phach2p7_000419;Parent=Phach2p7_000419.t1
scaffold_1	AUGUSTUS	gene	551541	552375	1.2845239335	-	.	Alias=pvr_scaffold_1_108340;ID=Phach2p7_000422;Name=Phach2p7_000422;depth=13;locus=L000316;status=Matches RNA-Seq data
scaffold_1	AUGUSTUS	mRNA	551541	552375	1.2845239335	-	.	ID=Phach2p7_000422.t1;Name=Phach2p7_000422;Parent=Phach2p7_000422
scaffold_1	AUGUSTUS	CDS	551541	551845	2.0	-	.	ID=Phach2p7_000422.t1.cds;Name=Phach2p7_000422;Parent=Phach2p7_000422.t1
scaffold_1	AUGUSTUS	CDS	551904	552252	2.64575131106	-	.	ID=Phach2p7_000422.t1.cds;Name=Phach2p7_000422;Parent=Phach2p7_000422.t1
scaffold_1	AUGUSTUS	CDS	552313	552375	0.242752205797	-	.	ID=Phach2p7_000422.t1.cds;Name=Phach2p7_000422;Parent=Phach2p7_000422.t1;status=End mismatch
scaffold_1	AUGUSTUS	gene	553342	554413	11.1161756531	+	.	Alias=pvr_scaffold_1_108955;ID=Phach2p7_000424;Name=Phach2p7_000424;depth=2943;locus=L000318;status=Matches RNA-Seq data
scaffold_1	AUGUSTUS	mRNA	553342	554413	11.1161756531	+	.	ID=Phach2p7_000424.t1;Name=Phach2p7_000424;Parent=Phach2p7_000424
scaffold_1	AUGUSTUS	CDS	553342	554228	5.77481834862	+	.	ID=Phach2p7_000424.t1.cds;Name=Phach2p7_000424;Parent=Phach2p7_000424.t1
scaffold_1	AUGUSTUS	CDS	554290	554413	5.77481834862	+	.	ID=Phach2p7_000424.t1.cds;Name=Phach2p7_000424;Parent=Phach2p7_000424.t1
scaffold_1	AUGUSTUS	gene	554465	555007	1.0	+	.	Alias=pvr_scaffold_1_109160;ID=Phach2p7_000425;Name=Phach2p7_000425;depth=3378;locus=L000319;status=Matches RNA-Seq data
scaffold_1	AUGUSTUS	mRNA	554465	555007	1.0	+	.	ID=Phach2p7_000425.t1;Name=Phach2p7_000425;Parent=Phach2p7_000425
scaffold_1	AUGUSTUS	CDS	554465	555007	1.0	+	.	ID=Phach2p7_000425.t1.cds;Name=Phach2p7_000425;Parent=Phach2p7_000425.t1
scaffold_1	AUGUSTUS	gene	555060	555578	0.6	-	.	Alias=pvr_scaffold_1_109220;ID=Phach2p7_000426;Name=Phach2p7_000426;depth=6;locus=L000320;status=Low expression
scaffold_1	AUGUSTUS	mRNA	555060	555578	0.6	-	.	ID=Phach2p7_000426.t1;Name=Phach2p7_000426;Parent=Phach2p7_000426
scaffold_1	AUGUSTUS	CDS	555060	555578	1.0	-	.	ID=Phach2p7_000426.t1.cds;Name=Phach2p7_000426;Parent=Phach2p7_000426.t1
scaffold_1	AUGUSTUS	gene	555848	556312	0.6	+	.	Alias=pvr_scaffold_1_109371;ID=Phach2p7_000427;Name=Phach2p7_000427;depth=8;locus=L000321;status=Low expression
scaffold_1	AUGUSTUS	mRNA	555848	556312	0.6	+	.	ID=Phach2p7_000427.t1;Name=Phach2p7_000427;Parent=Phach2p7_000427
scaffold_1	AUGUSTUS	CDS	555848	556312	1.0	+	.	ID=Phach2p7_000427.t1.cds;Name=Phach2p7_000427;Parent=Phach2p7_000427.t1
scaffold_1	AUGUSTUS	gene	556443	557305	11.2452890021	+	.	Alias=pvr_scaffold_1_109443;ID=Phach2p7_000428;Name=Phach2p7_000428;depth=61;locus=L000322;status=Matches RNA-Seq data
scaffold_1	AUGUSTUS	mRNA	556443	557305	11.2452890021	+	.	ID=Phach2p7_000428.t1;Name=Phach2p7_000428;Parent=Phach2p7_000428
scaffold_1	AUGUSTUS	CDS	556443	556736	1.84184827369	+	.	ID=Phach2p7_000428.t1.cds;Name=Phach2p7_000428;Parent=Phach2p7_000428.t1
scaffold_1	AUGUSTUS	CDS	556786	557080	3.31113822781	+	.	ID=Phach2p7_000428.t1.cds;Name=Phach2p7_000428;Parent=Phach2p7_000428.t1
scaffold_1	AUGUSTUS	CDS	557142	557305	1.84390889146	+	.	ID=Phach2p7_000428.t1.cds;Name=Phach2p7_000428;Parent=Phach2p7_000428.t1
scaffold_1	AUGUSTUS	gene	558049	558627	1.0	-	.	Alias=pvr_scaffold_1_109605;ID=Phach2p7_000430;Name=Phach2p7_000430;depth=169;locus=L000324;status=Matches RNA-Seq data
scaffold_1	AUGUSTUS	mRNA	558049	558627	1.0	-	.	ID=Phach2p7_000430.t1;Name=Phach2p7_000430;Parent=Phach2p7_000430
scaffold_1	AUGUSTUS	CDS	558049	558627	1.0	-	.	ID=Phach2p7_000430.t1.cds;Name=Phach2p7_000430;Parent=Phach2p7_000430.t1
scaffold_1	AUGUSTUS	gene	559193	559852	19.046492543	+	.	Alias=pvr_scaffold_1_109763;ID=Phach2p7_000432;Name=Phach2p7_000432;depth=219;locus=L000326;status=Matches RNA-Seq data
scaffold_1	AUGUSTUS	mRNA	559193	559852	19.046492543	+	.	ID=Phach2p7_000432.t1;Name=Phach2p7_000432;Parent=Phach2p7_000432
scaffold_1	AUGUSTUS	CDS	559193	559307	1.97860901065	+	.	ID=Phach2p7_000432.t1.cds;Name=Phach2p7_000432;Parent=Phach2p7_000432.t1
scaffold_1	AUGUSTUS	CDS	559365	559489	2.76315334488	+	.	ID=Phach2p7_000432.t1.cds;Name=Phach2p7_000432;Parent=Phach2p7_000432.t1
scaffold_1	AUGUSTUS	CDS	559543	559560	2.20570548401	+	.	ID=Phach2p7_000432.t1.cds;Name=Phach2p7_000432;Parent=Phach2p7_000432.t1
scaffold_1	AUGUSTUS	CDS	559625	559852	1.57943776576	+	.	ID=Phach2p7_000432.t1.cds;Name=Phach2p7_000432;Parent=Phach2p7_000432.t1
scaffold_1	AUGUSTUS	gene	561045	561539	57.5103845377	+	.	Alias=pvr_scaffold_1_109912;ID=Phach2p7_000434;Name=Phach2p7_000434;depth=272;locus=L000328;status=Matches RNA-Seq data
scaffold_1	AUGUSTUS	mRNA	561045	561539	57.5103845377	+	.	ID=Phach2p7_000434.t1;Name=Phach2p7_000434;Parent=Phach2p7_000434
scaffold_1	AUGUSTUS	CDS	561045	561080	1.96595495954	+	.	ID=Phach2p7_000434.t1.cds;Name=Phach2p7_000434;Parent=Phach2p7_000434.t1
scaffold_1	AUGUSTUS	CDS	561141	561219	3.85217627652	+	.	ID=Phach2p7_000434.t1.cds;Name=Phach2p7_000434;Parent=Phach2p7_000434.t1
scaffold_1	AUGUSTUS	CDS	561277	561468	3.85744348438	+	.	ID=Phach2p7_000434.t1.cds;Name=Phach2p7_000434;Parent=Phach2p7_000434.t1
scaffold_1	AUGUSTUS	CDS	561526	561539	1.9686430747	+	.	ID=Phach2p7_000434.t1.cds;Name=Phach2p7_000434;Parent=Phach2p7_000434.t1
scaffold_1	AUGUSTUS	gene	563187	564861	3251.57605996	+	.	Alias=pvr_scaffold_1_110231;ID=Phach2p7_000437;Name=Phach2p7_000437;depth=745;locus=L000329;status=Matches RNA-Seq data
scaffold_1	AUGUSTUS	mRNA	563187	564861	3251.57605996	+	.	ID=Phach2p7_000437.t1;Name=Phach2p7_000437;Parent=Phach2p7_000437
scaffold_1	AUGUSTUS	CDS	563187	563376	5.0730347033	+	.	ID=Phach2p7_000437.t1.cds;Name=Phach2p7_000437;Parent=Phach2p7_000437.t1
scaffold_1	AUGUSTUS	CDS	563438	563505	12.6026670664	+	.	ID=Phach2p7_000437.t1.cds;Name=Phach2p7_000437;Parent=Phach2p7_000437.t1
scaffold_1	AUGUSTUS	CDS	563557	564060	12.5180651515	+	.	ID=Phach2p7_000437.t1.cds;Name=Phach2p7_000437;Parent=Phach2p7_000437.t1
scaffold_1	AUGUSTUS	CDS	564117	564403	12.1489719202	+	.	ID=Phach2p7_000437.t1.cds;Name=Phach2p7_000437;Parent=Phach2p7_000437.t1
scaffold_1	AUGUSTUS	CDS	564459	564861	5.35065399238	+	.	ID=Phach2p7_000437.t1.cds;Name=Phach2p7_000437;Parent=Phach2p7_000437.t1
scaffold_1	AUGUSTUS	gene	567162	568423	19.0389916354	+	.	Alias=pvr_scaffold_1_111154;ID=Phach2p7_000441;Name=Phach2p7_000441;depth=1582;locus=L000333;status=Matches RNA-Seq data
scaffold_1	AUGUSTUS	mRNA	567162	568423	19.0389916354	+	.	ID=Phach2p7_000441.t1;Name=Phach2p7_000441;Parent=Phach2p7_000441
scaffold_1	AUGUSTUS	CDS	567162	567964	7.10509295163	+	.	ID=Phach2p7_000441.t1.cds;Name=Phach2p7_000441;Parent=Phach2p7_000441.t1
scaffold_1	AUGUSTUS	CDS	568018	568423	8.03887792812	+	.	ID=Phach2p7_000441.t1.cds;Name=Phach2p7_000441;Parent=Phach2p7_000441.t1
scaffold_1	AUGUSTUS	gene	568625	571231	248082106.555	-	.	Alias=pvr_scaffold_1_111309;ID=Phach2p7_000442;Name=Phach2p7_000442;depth=316;locus=L000334;status=Matches RNA-Seq data
scaffold_1	AUGUSTUS	mRNA	568625	571231	248082106.555	-	.	ID=Phach2p7_000442.t1;Name=Phach2p7_000442;Parent=Phach2p7_000442
scaffold_1	AUGUSTUS	CDS	568625	568733	1.91094611111	-	.	ID=Phach2p7_000442.t1.cds;Name=Phach2p7_000442;Parent=Phach2p7_000442.t1
scaffold_1	AUGUSTUS	CDS	568793	569054	4.14833911578	-	.	ID=Phach2p7_000442.t1.cds;Name=Phach2p7_000442;Parent=Phach2p7_000442.t1
scaffold_1	AUGUSTUS	CDS	569108	569173	5.57950327858	-	.	ID=Phach2p7_000442.t1.cds;Name=Phach2p7_000442;Parent=Phach2p7_000442.t1
scaffold_1	AUGUSTUS	CDS	569221	569390	5.58569774547	-	.	ID=Phach2p7_000442.t1.cds;Name=Phach2p7_000442;Parent=Phach2p7_000442.t1
scaffold_1	AUGUSTUS	CDS	569444	569545	5.51685975081	-	.	ID=Phach2p7_000442.t1.cds;Name=Phach2p7_000442;Parent=Phach2p7_000442.t1
scaffold_1	AUGUSTUS	CDS	569596	569929	5.54365220795	-	.	ID=Phach2p7_000442.t1.cds;Name=Phach2p7_000442;Parent=Phach2p7_000442.t1
scaffold_1	AUGUSTUS	CDS	569980	570202	5.63740890656	-	.	ID=Phach2p7_000442.t1.cds;Name=Phach2p7_000442;Parent=Phach2p7_000442.t1
scaffold_1	AUGUSTUS	CDS	570254	570327	6.33664859811	-	.	ID=Phach2p7_000442.t1.cds;Name=Phach2p7_000442;Parent=Phach2p7_000442.t1
scaffold_1	AUGUSTUS	CDS	570380	570493	6.20275954548	-	.	ID=Phach2p7_000442.t1.cds;Name=Phach2p7_000442;Parent=Phach2p7_000442.t1
scaffold_1	AUGUSTUS	CDS	570547	570660	6.55505578319	-	.	ID=Phach2p7_000442.t1.cds;Name=Phach2p7_000442;Parent=Phach2p7_000442.t1
scaffold_1	AUGUSTUS	CDS	570708	570915	6.73205996146	-	.	ID=Phach2p7_000442.t1.cds;Name=Phach2p7_000442;Parent=Phach2p7_000442.t1
scaffold_1	AUGUSTUS	CDS	570965	571231	3.35786620068	-	.	ID=Phach2p7_000442.t1.cds;Name=Phach2p7_000442;Parent=Phach2p7_000442.t1
scaffold_1	AUGUSTUS	gene	571927	574623	672020.675223	+	.	Alias=pvr_scaffold_1_111787;ID=Phach2p7_000443;Name=Phach2p7_000443;depth=1906;locus=L000335;status=Matches RNA-Seq data
scaffold_1	AUGUSTUS	mRNA	571927	574623	672020.675223	+	.	ID=Phach2p7_000443.t1;Name=Phach2p7_000443;Parent=Phach2p7_000443
scaffold_1	AUGUSTUS	CDS	571927	571954	5.95353678753	+	.	ID=Phach2p7_000443.t1.cds;Name=Phach2p7_000443;Parent=Phach2p7_000443.t1
scaffold_1	AUGUSTUS	CDS	572009	572058	11.7937118168	+	.	ID=Phach2p7_000443.t1.cds;Name=Phach2p7_000443;Parent=Phach2p7_000443.t1
scaffold_1	AUGUSTUS	CDS	572113	572127	11.7275798992	+	.	ID=Phach2p7_000443.t1.cds;Name=Phach2p7_000443;Parent=Phach2p7_000443.t1
scaffold_1	AUGUSTUS	CDS	572189	572217	11.7388447748	+	.	ID=Phach2p7_000443.t1.cds;Name=Phach2p7_000443;Parent=Phach2p7_000443.t1
scaffold_1	AUGUSTUS	CDS	572274	572413	11.8539862768	+	.	ID=Phach2p7_000443.t1.cds;Name=Phach2p7_000443;Parent=Phach2p7_000443.t1
scaffold_1	AUGUSTUS	CDS	572469	573723	11.7612223427	+	.	ID=Phach2p7_000443.t1.cds;Name=Phach2p7_000443;Parent=Phach2p7_000443.t1
scaffold_1	AUGUSTUS	CDS	573777	573926	11.7024406826	+	.	ID=Phach2p7_000443.t1.cds;Name=Phach2p7_000443;Parent=Phach2p7_000443.t1
scaffold_1	AUGUSTUS	CDS	573977	574024	11.8433475701	+	.	ID=Phach2p7_000443.t1.cds;Name=Phach2p7_000443;Parent=Phach2p7_000443.t1
scaffold_1	AUGUSTUS	CDS	574077	574383	11.874426756	+	.	ID=Phach2p7_000443.t1.cds;Name=Phach2p7_000443;Parent=Phach2p7_000443.t1
scaffold_1	AUGUSTUS	CDS	574438	574623	5.96395224291	+	.	ID=Phach2p7_000443.t1.cds;Name=Phach2p7_000443;Parent=Phach2p7_000443.t1
scaffold_1	AUGUSTUS	gene	575405	577374	1887842.90789	-	.	Alias=pvr_scaffold_1_112485;ID=Phach2p7_000446;Name=Phach2p7_000446;depth=543;locus=L000338;status=Matches RNA-Seq data
scaffold_1	AUGUSTUS	mRNA	575405	577374	1887842.90789	-	.	ID=Phach2p7_000446.t1;Name=Phach2p7_000446;Parent=Phach2p7_000446
scaffold_1	AUGUSTUS	CDS	575405	575593	1.94080876464	-	.	ID=Phach2p7_000446.t1.cds;Name=Phach2p7_000446;Parent=Phach2p7_000446.t1
scaffold_1	AUGUSTUS	CDS	575652	575755	3.84537380818	-	.	ID=Phach2p7_000446.t1.cds;Name=Phach2p7_000446;Parent=Phach2p7_000446.t1
scaffold_1	AUGUSTUS	CDS	575812	575939	3.91455221791	-	.	ID=Phach2p7_000446.t1.cds;Name=Phach2p7_000446;Parent=Phach2p7_000446.t1
scaffold_1	AUGUSTUS	CDS	575994	576114	3.79931088244	-	.	ID=Phach2p7_000446.t1.cds;Name=Phach2p7_000446;Parent=Phach2p7_000446.t1
scaffold_1	AUGUSTUS	CDS	576166	576221	3.83182781604	-	.	ID=Phach2p7_000446.t1.cds;Name=Phach2p7_000446;Parent=Phach2p7_000446.t1
scaffold_1	AUGUSTUS	CDS	576273	576402	3.47790622504	-	.	ID=Phach2p7_000446.t1.cds;Name=Phach2p7_000446;Parent=Phach2p7_000446.t1
scaffold_1	AUGUSTUS	CDS	576466	576562	3.42321384945	-	.	ID=Phach2p7_000446.t1.cds;Name=Phach2p7_000446;Parent=Phach2p7_000446.t1
scaffold_1	AUGUSTUS	CDS	576613	576691	3.82183836365	-	.	ID=Phach2p7_000446.t1.cds;Name=Phach2p7_000446;Parent=Phach2p7_000446.t1
scaffold_1	AUGUSTUS	CDS	576755	576818	3.83462066846	-	.	ID=Phach2p7_000446.t1.cds;Name=Phach2p7_000446;Parent=Phach2p7_000446.t1
scaffold_1	AUGUSTUS	CDS	576870	576949	3.56286614213	-	.	ID=Phach2p7_000446.t1.cds;Name=Phach2p7_000446;Parent=Phach2p7_000446.t1
scaffold_1	AUGUSTUS	CDS	577001	577113	3.59546997059	-	.	ID=Phach2p7_000446.t1.cds;Name=Phach2p7_000446;Parent=Phach2p7_000446.t1
scaffold_1	AUGUSTUS	CDS	577171	577374	1.98586554727	-	.	ID=Phach2p7_000446.t1.cds;Name=Phach2p7_000446;Parent=Phach2p7_000446.t1
scaffold_1	AUGUSTUS	gene	578150	580246	2779.6350303	-	.	Alias=pvr_scaffold_1_112926;ID=Phach2p7_000448;Name=Phach2p7_000448;depth=1315;locus=L000338;status=Matches RNA-Seq data
scaffold_1	AUGUSTUS	mRNA	578150	580246	2779.6350303	-	.	ID=Phach2p7_000448.t1;Name=Phach2p7_000448;Parent=Phach2p7_000448
scaffold_1	AUGUSTUS	CDS	578150	578289	3.88850966304	-	.	ID=Phach2p7_000448.t1.cds;Name=Phach2p7_000448;Parent=Phach2p7_000448.t1
scaffold_1	AUGUSTUS	CDS	578340	578430	7.73404124644	-	.	ID=Phach2p7_000448.t1.cds;Name=Phach2p7_000448;Parent=Phach2p7_000448.t1
scaffold_1	AUGUSTUS	CDS	578483	578643	7.89018881282	-	.	ID=Phach2p7_000448.t1.cds;Name=Phach2p7_000448;Parent=Phach2p7_000448.t1
scaffold_1	AUGUSTUS	CDS	578693	579031	7.87460279712	-	.	ID=Phach2p7_000448.t1.cds;Name=Phach2p7_000448;Parent=Phach2p7_000448.t1
scaffold_1	AUGUSTUS	CDS	579082	579906	9.69740087242	-	.	ID=Phach2p7_000448.t1.cds;Name=Phach2p7_000448;Parent=Phach2p7_000448.t1
scaffold_1	AUGUSTUS	CDS	579958	580246	4.90881524214	-	.	ID=Phach2p7_000448.t1.cds;Name=Phach2p7_000448;Parent=Phach2p7_000448.t1
scaffold_1	AUGUSTUS	gene	580462	585912	63397393032.4	+	.	Alias=pvr_scaffold_1_113269;ID=Phach2p7_000449;Name=Phach2p7_000449;depth=1531;locus=L000339;status=Matches RNA-Seq data
scaffold_1	AUGUSTUS	mRNA	580462	585912	63397393032.4	+	.	ID=Phach2p7_000449.t1;Name=Phach2p7_000449;Parent=Phach2p7_000449
scaffold_1	AUGUSTUS	CDS	580462	580549	1.97710834695	+	.	ID=Phach2p7_000449.t1.cds;Name=Phach2p7_000449;Parent=Phach2p7_000449.t1
scaffold_1	AUGUSTUS	CDS	580600	580661	4.15070198371	+	.	ID=Phach2p7_000449.t1.cds;Name=Phach2p7_000449;Parent=Phach2p7_000449.t1
scaffold_1	AUGUSTUS	CDS	580714	580851	4.71001706623	+	.	ID=Phach2p7_000449.t1.cds;Name=Phach2p7_000449;Parent=Phach2p7_000449.t1
scaffold_1	AUGUSTUS	CDS	580901	580998	4.78740452679	+	.	ID=Phach2p7_000449.t1.cds;Name=Phach2p7_000449;Parent=Phach2p7_000449.t1
scaffold_1	AUGUSTUS	CDS	581050	581111	4.83446372171	+	.	ID=Phach2p7_000449.t1.cds;Name=Phach2p7_000449;Parent=Phach2p7_000449.t1
scaffold_1	AUGUSTUS	CDS	581164	581430	4.84034705877	+	.	ID=Phach2p7_000449.t1.cds;Name=Phach2p7_000449;Parent=Phach2p7_000449.t1
scaffold_1	AUGUSTUS	CDS	581480	581660	4.78450008466	+	.	ID=Phach2p7_000449.t1.cds;Name=Phach2p7_000449;Parent=Phach2p7_000449.t1
scaffold_1	AUGUSTUS	CDS	581717	581872	4.77706363317	+	.	ID=Phach2p7_000449.t1.cds;Name=Phach2p7_000449;Parent=Phach2p7_000449.t1
scaffold_1	AUGUSTUS	CDS	581928	582020	0.0765224368075	+	.	ID=Phach2p7_000449.t1.cds;Name=Phach2p7_000449;Parent=Phach2p7_000449.t1;status=End mismatch
scaffold_1	AUGUSTUS	CDS	582439	582651	5.34094995303	+	.	ID=Phach2p7_000449.t1.cds;Name=Phach2p7_000449;Parent=Phach2p7_000449.t1
scaffold_1	AUGUSTUS	CDS	582714	582921	5.24776315513	+	.	ID=Phach2p7_000449.t1.cds;Name=Phach2p7_000449;Parent=Phach2p7_000449.t1
scaffold_1	AUGUSTUS	CDS	582981	583115	4.8254533353	+	.	ID=Phach2p7_000449.t1.cds;Name=Phach2p7_000449;Parent=Phach2p7_000449.t1
scaffold_1	AUGUSTUS	CDS	583178	583780	5.05100609805	+	.	ID=Phach2p7_000449.t1.cds;Name=Phach2p7_000449;Parent=Phach2p7_000449.t1
scaffold_1	AUGUSTUS	CDS	583846	584526	5.47382470668	+	.	ID=Phach2p7_000449.t1.cds;Name=Phach2p7_000449;Parent=Phach2p7_000449.t1
scaffold_1	AUGUSTUS	CDS	584577	584758	5.4507785084	+	.	ID=Phach2p7_000449.t1.cds;Name=Phach2p7_000449;Parent=Phach2p7_000449.t1
scaffold_1	AUGUSTUS	CDS	584814	585237	5.41952809721	+	.	ID=Phach2p7_000449.t1.cds;Name=Phach2p7_000449;Parent=Phach2p7_000449.t1
scaffold_1	AUGUSTUS	CDS	585288	585473	5.42727554342	+	.	ID=Phach2p7_000449.t1.cds;Name=Phach2p7_000449;Parent=Phach2p7_000449.t1
scaffold_1	AUGUSTUS	CDS	585528	585587	5.30206589155	+	.	ID=Phach2p7_000449.t1.cds;Name=Phach2p7_000449;Parent=Phach2p7_000449.t1
scaffold_1	AUGUSTUS	CDS	585637	585912	2.63353410174	+	.	ID=Phach2p7_000449.t1.cds;Name=Phach2p7_000449;Parent=Phach2p7_000449.t1
scaffold_1	AUGUSTUS	gene	586063	587703	7530.76872258	-	.	Alias=pvr_scaffold_1_113927;ID=Phach2p7_000450;Name=Phach2p7_000450;depth=1526;locus=L000340;status=Matches RNA-Seq data
scaffold_1	AUGUSTUS	mRNA	586063	587703	7530.76872258	-	.	ID=Phach2p7_000450.t1;Name=Phach2p7_000450;Parent=Phach2p7_000450
scaffold_1	AUGUSTUS	CDS	586063	586825	10.3557299881	-	.	ID=Phach2p7_000450.t1.cds;Name=Phach2p7_000450;Parent=Phach2p7_000450.t1
scaffold_1	AUGUSTUS	CDS	586897	587048	18.3796986397	-	.	ID=Phach2p7_000450.t1.cds;Name=Phach2p7_000450;Parent=Phach2p7_000450.t1
scaffold_1	AUGUSTUS	CDS	587097	587245	11.5827857827	-	.	ID=Phach2p7_000450.t1.cds;Name=Phach2p7_000450;Parent=Phach2p7_000450.t1
scaffold_1	AUGUSTUS	CDS	587293	587409	11.7522223544	-	.	ID=Phach2p7_000450.t1.cds;Name=Phach2p7_000450;Parent=Phach2p7_000450.t1
scaffold_1	AUGUSTUS	CDS	587466	587521	11.8433892984	-	.	ID=Phach2p7_000450.t1.cds;Name=Phach2p7_000450;Parent=Phach2p7_000450.t1
scaffold_1	AUGUSTUS	CDS	587582	587703	5.96372281782	-	.	ID=Phach2p7_000450.t1.cds;Name=Phach2p7_000450;Parent=Phach2p7_000450.t1
scaffold_1	fixgff	gene	588364	590760	904.039194698	+	.	Alias=gm_000217;ID=Phach2p7_000452;Name=Phach2p7_000452;depth=7081;locus=L000342;status=Matches RNA-Seq data
scaffold_1	fixgff	mRNA	588364	590760	904.039194698	+	.	ID=Phach2p7_000452.t1;Name=Phach2p7_000452;Parent=Phach2p7_000452
scaffold_1	GeneMark.hmm	CDS	588364	588557	6.33906566564	+	0	ID=Phach2p7_000452.t1.cds;Name=Phach2p7_000452;Parent=Phach2p7_000452.t1;gene_id=217_g;transcript_id=217_t
scaffold_1	GeneMark.hmm	CDS	588750	590169	13.2139723794	+	2	ID=Phach2p7_000452.t1.cds;Name=Phach2p7_000452;Parent=Phach2p7_000452.t1;gene_id=217_g;transcript_id=217_t
scaffold_1	GeneMark.hmm	CDS	590224	590416	12.9921052307	+	0	ID=Phach2p7_000452.t1.cds;Name=Phach2p7_000452;Parent=Phach2p7_000452.t1;gene_id=217_g;transcript_id=217_t
scaffold_1	GeneMark.hmm	CDS	590471	590760	6.6456745901	+	1	ID=Phach2p7_000452.t1.cds;Name=Phach2p7_000452;Parent=Phach2p7_000452.t1;gene_id=217_g;transcript_id=217_t
scaffold_1	AUGUSTUS	gene	591556	592190	52.7680666638	-	.	Alias=pvr_scaffold_1_114783;ID=Phach2p7_000455;Name=Phach2p7_000455;depth=7141;locus=L000345;status=Matches RNA-Seq data
scaffold_1	AUGUSTUS	mRNA	591556	592190	52.7680666638	-	.	ID=Phach2p7_000455.t1;Name=Phach2p7_000455;Parent=Phach2p7_000455
scaffold_1	AUGUSTUS	CDS	591556	591630	3.29431962046	-	.	ID=Phach2p7_000455.t1.cds;Name=Phach2p7_000455;Parent=Phach2p7_000455.t1
scaffold_1	AUGUSTUS	CDS	591703	591884	5.56355723272	-	.	ID=Phach2p7_000455.t1.cds;Name=Phach2p7_000455;Parent=Phach2p7_000455.t1
scaffold_1	AUGUSTUS	CDS	591950	592056	6.23684357798	-	.	ID=Phach2p7_000455.t1.cds;Name=Phach2p7_000455;Parent=Phach2p7_000455.t1
scaffold_1	AUGUSTUS	CDS	592111	592190	3.6929890912	-	.	ID=Phach2p7_000455.t1.cds;Name=Phach2p7_000455;Parent=Phach2p7_000455.t1
scaffold_1	AUGUSTUS	gene	593081	594176	183645.71257	+	.	Alias=pvr_scaffold_1_115013;ID=Phach2p7_000457;Name=Phach2p7_000457;depth=5394;locus=L000347;status=Matches RNA-Seq data
scaffold_1	AUGUSTUS	mRNA	593081	594176	183645.71257	+	.	ID=Phach2p7_000457.t1;Name=Phach2p7_000457;Parent=Phach2p7_000457
scaffold_1	AUGUSTUS	CDS	593081	593116	5.24188274722	+	.	ID=Phach2p7_000457.t1.cds;Name=Phach2p7_000457;Parent=Phach2p7_000457.t1
scaffold_1	AUGUSTUS	CDS	593179	593332	13.0100999525	+	.	ID=Phach2p7_000457.t1.cds;Name=Phach2p7_000457;Parent=Phach2p7_000457.t1
scaffold_1	AUGUSTUS	CDS	593385	593462	12.9598275241	+	.	ID=Phach2p7_000457.t1.cds;Name=Phach2p7_000457;Parent=Phach2p7_000457.t1
scaffold_1	AUGUSTUS	CDS	593521	593623	13.0456725985	+	.	ID=Phach2p7_000457.t1.cds;Name=Phach2p7_000457;Parent=Phach2p7_000457.t1
scaffold_1	AUGUSTUS	CDS	593718	593775	13.0666146965	+	.	ID=Phach2p7_000457.t1.cds;Name=Phach2p7_000457;Parent=Phach2p7_000457.t1
scaffold_1	AUGUSTUS	CDS	593854	593949	12.5633685985	+	.	ID=Phach2p7_000457.t1.cds;Name=Phach2p7_000457;Parent=Phach2p7_000457.t1
scaffold_1	AUGUSTUS	CDS	594012	594176	6.20951883522	+	.	ID=Phach2p7_000457.t1.cds;Name=Phach2p7_000457;Parent=Phach2p7_000457.t1
scaffold_1	AUGUSTUS	gene	595773	596596	0.27	+	.	Alias=pvr_scaffold_1_115344;ID=Phach2p7_000458;Name=Phach2p7_000458;depth=0;locus=L000348;status=Low expression
scaffold_1	AUGUSTUS	mRNA	595773	596596	0.27	+	.	ID=Phach2p7_000458.t1;Name=Phach2p7_000458;Parent=Phach2p7_000458
scaffold_1	AUGUSTUS	CDS	595773	596156	1.0	+	.	ID=Phach2p7_000458.t1.cds;Name=Phach2p7_000458;Parent=Phach2p7_000458.t1
scaffold_1	AUGUSTUS	CDS	596213	596326	1.0	+	.	ID=Phach2p7_000458.t1.cds;Name=Phach2p7_000458;Parent=Phach2p7_000458.t1
scaffold_1	AUGUSTUS	CDS	596382	596469	1.0	+	.	ID=Phach2p7_000458.t1.cds;Name=Phach2p7_000458;Parent=Phach2p7_000458.t1
scaffold_1	AUGUSTUS	CDS	596529	596596	1.0	+	.	ID=Phach2p7_000458.t1.cds;Name=Phach2p7_000458;Parent=Phach2p7_000458.t1
scaffold_1	AUGUSTUS	gene	598250	599274	0.114	-	.	Alias=pvr_scaffold_1_115631;ID=Phach2p7_000459;Name=Phach2p7_000459;depth=0;locus=L000349;status=Low expression
scaffold_1	AUGUSTUS	mRNA	598250	599274	0.114	-	.	ID=Phach2p7_000459.t1;Name=Phach2p7_000459;Parent=Phach2p7_000459
scaffold_1	AUGUSTUS	CDS	598250	598661	1.0	-	.	ID=Phach2p7_000459.t1.cds;Name=Phach2p7_000459;Parent=Phach2p7_000459.t1
scaffold_1	AUGUSTUS	CDS	598722	598758	1.0	-	.	ID=Phach2p7_000459.t1.cds;Name=Phach2p7_000459;Parent=Phach2p7_000459.t1
scaffold_1	AUGUSTUS	CDS	598976	599004	1.0	-	.	ID=Phach2p7_000459.t1.cds;Name=Phach2p7_000459;Parent=Phach2p7_000459.t1
scaffold_1	AUGUSTUS	CDS	599060	599274	1.0	-	.	ID=Phach2p7_000459.t1.cds;Name=Phach2p7_000459;Parent=Phach2p7_000459.t1
scaffold_1	AUGUSTUS	gene	599385	599702	0.009	-	.	Alias=pvr_scaffold_1_115819;ID=Phach2p7_000460;Name=Phach2p7_000460;depth=1;locus=L000350;status=Low expression
scaffold_1	AUGUSTUS	mRNA	599385	599702	0.009	-	.	ID=Phach2p7_000460.t1;Name=Phach2p7_000460;Parent=Phach2p7_000460
scaffold_1	AUGUSTUS	CDS	599385	599567	1.0	-	.	ID=Phach2p7_000460.t1.cds;Name=Phach2p7_000460;Parent=Phach2p7_000460.t1
scaffold_1	AUGUSTUS	CDS	599622	599702	1.0	-	.	ID=Phach2p7_000460.t1.cds;Name=Phach2p7_000460;Parent=Phach2p7_000460.t1
scaffold_1	AUGUSTUS	gene	600122	601419	0.024	-	.	Alias=pvr_scaffold_1_115990;ID=Phach2p7_000461;Name=Phach2p7_000461;depth=0;locus=L000351;status=Low expression
scaffold_1	AUGUSTUS	mRNA	600122	601419	0.024	-	.	ID=Phach2p7_000461.t1;Name=Phach2p7_000461;Parent=Phach2p7_000461
scaffold_1	AUGUSTUS	CDS	600122	600126	1.0	-	.	ID=Phach2p7_000461.t1.cds;Name=Phach2p7_000461;Parent=Phach2p7_000461.t1
scaffold_1	AUGUSTUS	CDS	600191	600233	1.0	-	.	ID=Phach2p7_000461.t1.cds;Name=Phach2p7_000461;Parent=Phach2p7_000461.t1
scaffold_1	AUGUSTUS	CDS	600278	600365	1.0	-	.	ID=Phach2p7_000461.t1.cds;Name=Phach2p7_000461;Parent=Phach2p7_000461.t1
scaffold_1	AUGUSTUS	CDS	600424	600482	1.0	-	.	ID=Phach2p7_000461.t1.cds;Name=Phach2p7_000461;Parent=Phach2p7_000461.t1
scaffold_1	AUGUSTUS	CDS	600537	600648	1.0	-	.	ID=Phach2p7_000461.t1.cds;Name=Phach2p7_000461;Parent=Phach2p7_000461.t1
scaffold_1	AUGUSTUS	CDS	600708	600809	1.0	-	.	ID=Phach2p7_000461.t1.cds;Name=Phach2p7_000461;Parent=Phach2p7_000461.t1
scaffold_1	AUGUSTUS	CDS	600860	601085	1.0	-	.	ID=Phach2p7_000461.t1.cds;Name=Phach2p7_000461;Parent=Phach2p7_000461.t1
scaffold_1	AUGUSTUS	CDS	601140	601419	1.0	-	.	ID=Phach2p7_000461.t1.cds;Name=Phach2p7_000461;Parent=Phach2p7_000461.t1
scaffold_1	AUGUSTUS	gene	602455	603100	0.987	-	.	Alias=pvr_scaffold_1_116193;ID=Phach2p7_000462;Name=Phach2p7_000462;depth=0;locus=L000352;status=Low expression
scaffold_1	AUGUSTUS	mRNA	602455	603100	0.987	-	.	ID=Phach2p7_000462.t1;Name=Phach2p7_000462;Parent=Phach2p7_000462
scaffold_1	AUGUSTUS	CDS	602455	602621	2.0	-	.	ID=Phach2p7_000462.t1.cds;Name=Phach2p7_000462;Parent=Phach2p7_000462.t1
scaffold_1	AUGUSTUS	CDS	602695	603100	2.0	-	.	ID=Phach2p7_000462.t1.cds;Name=Phach2p7_000462;Parent=Phach2p7_000462.t1
scaffold_1	AUGUSTUS	gene	603525	605752	17.7763056521	+	.	Alias=pvr_scaffold_1_116303;ID=Phach2p7_000463;Name=Phach2p7_000463;depth=3;locus=L000353;status=Low expression
scaffold_1	AUGUSTUS	mRNA	603525	605752	17.7763056521	+	.	ID=Phach2p7_000463.t1;Name=Phach2p7_000463;Parent=Phach2p7_000463
scaffold_1	AUGUSTUS	CDS	603525	603560	1.33280993587	+	.	ID=Phach2p7_000463.t1.cds;Name=Phach2p7_000463;Parent=Phach2p7_000463.t1
scaffold_1	AUGUSTUS	CDS	603624	603818	1.67681723003	+	.	ID=Phach2p7_000463.t1.cds;Name=Phach2p7_000463;Parent=Phach2p7_000463.t1
scaffold_1	AUGUSTUS	CDS	603877	603907	1.68355715677	+	.	ID=Phach2p7_000463.t1.cds;Name=Phach2p7_000463;Parent=Phach2p7_000463.t1
scaffold_1	AUGUSTUS	CDS	603966	604068	1.68355715677	+	.	ID=Phach2p7_000463.t1.cds;Name=Phach2p7_000463;Parent=Phach2p7_000463.t1
scaffold_1	AUGUSTUS	CDS	604167	604224	1.68355715677	+	.	ID=Phach2p7_000463.t1.cds;Name=Phach2p7_000463;Parent=Phach2p7_000463.t1
scaffold_1	AUGUSTUS	CDS	604303	604398	1.68355715677	+	.	ID=Phach2p7_000463.t1.cds;Name=Phach2p7_000463;Parent=Phach2p7_000463.t1
scaffold_1	AUGUSTUS	CDS	604461	604621	1.65015541183	+	.	ID=Phach2p7_000463.t1.cds;Name=Phach2p7_000463;Parent=Phach2p7_000463.t1
scaffold_1	AUGUSTUS	CDS	605342	605498	1.0	+	.	ID=Phach2p7_000463.t1.cds;Name=Phach2p7_000463;Parent=Phach2p7_000463.t1
scaffold_1	AUGUSTUS	CDS	605558	605752	1.0	+	.	ID=Phach2p7_000463.t1.cds;Name=Phach2p7_000463;Parent=Phach2p7_000463.t1
scaffold_1	AUGUSTUS	gene	606717	607805	682.75049784	-	.	Alias=pvr_scaffold_1_116715;ID=Phach2p7_000465;Name=Phach2p7_000465;depth=2936;locus=L000355;status=Matches RNA-Seq data
scaffold_1	AUGUSTUS	mRNA	606717	607805	682.75049784	-	.	ID=Phach2p7_000465.t1;Name=Phach2p7_000465;Parent=Phach2p7_000465
scaffold_1	AUGUSTUS	CDS	606717	607250	5.91976716297	-	.	ID=Phach2p7_000465.t1.cds;Name=Phach2p7_000465;Parent=Phach2p7_000465.t1
scaffold_1	AUGUSTUS	CDS	607299	607391	11.697217919	-	.	ID=Phach2p7_000465.t1.cds;Name=Phach2p7_000465;Parent=Phach2p7_000465.t1
scaffold_1	AUGUSTUS	CDS	607450	607470	11.7460835265	-	.	ID=Phach2p7_000465.t1.cds;Name=Phach2p7_000465;Parent=Phach2p7_000465.t1
scaffold_1	AUGUSTUS	CDS	607525	607561	11.6072760706	-	.	ID=Phach2p7_000465.t1.cds;Name=Phach2p7_000465;Parent=Phach2p7_000465.t1
scaffold_1	AUGUSTUS	CDS	607618	607805	5.85782562369	-	.	ID=Phach2p7_000465.t1.cds;Name=Phach2p7_000465;Parent=Phach2p7_000465.t1
scaffold_1	AUGUSTUS	gene	608328	609294	173.079501475	-	.	Alias=pvr_scaffold_1_116889;ID=Phach2p7_000466;Name=Phach2p7_000466;depth=2638;locus=L000356;status=Matches RNA-Seq data
scaffold_1	AUGUSTUS	mRNA	608328	609294	173.079501475	-	.	ID=Phach2p7_000466.t1;Name=Phach2p7_000466;Parent=Phach2p7_000466
scaffold_1	AUGUSTUS	CDS	608328	608798	5.88935744031	-	.	ID=Phach2p7_000466.t1.cds;Name=Phach2p7_000466;Parent=Phach2p7_000466.t1
scaffold_1	AUGUSTUS	CDS	608861	608944	11.502758589	-	.	ID=Phach2p7_000466.t1.cds;Name=Phach2p7_000466;Parent=Phach2p7_000466.t1
scaffold_1	AUGUSTUS	CDS	609004	609024	11.6074490574	-	.	ID=Phach2p7_000466.t1.cds;Name=Phach2p7_000466;Parent=Phach2p7_000466.t1
scaffold_1	AUGUSTUS	CDS	609079	609294	5.94295845993	-	.	ID=Phach2p7_000466.t1.cds;Name=Phach2p7_000466;Parent=Phach2p7_000466.t1
scaffold_1	AUGUSTUS	gene	609706	613231	1124606696.15	-	.	Alias=pvr_scaffold_1_117195;ID=Phach2p7_000467;Name=Phach2p7_000467;depth=3637;locus=L000357;status=Matches RNA-Seq data
scaffold_1	AUGUSTUS	mRNA	609706	613231	1124606696.15	-	.	ID=Phach2p7_000467.t1;Name=Phach2p7_000467;Parent=Phach2p7_000467
scaffold_1	AUGUSTUS	CDS	609706	609747	6.49204742884	-	.	ID=Phach2p7_000467.t1.cds;Name=Phach2p7_000467;Parent=Phach2p7_000467.t1
scaffold_1	AUGUSTUS	CDS	609802	609903	14.2962529591	-	.	ID=Phach2p7_000467.t1.cds;Name=Phach2p7_000467;Parent=Phach2p7_000467.t1
scaffold_1	AUGUSTUS	CDS	609954	610205	13.9326839209	-	.	ID=Phach2p7_000467.t1.cds;Name=Phach2p7_000467;Parent=Phach2p7_000467.t1
scaffold_1	AUGUSTUS	CDS	610264	610580	13.8961821303	-	.	ID=Phach2p7_000467.t1.cds;Name=Phach2p7_000467;Parent=Phach2p7_000467.t1
scaffold_1	AUGUSTUS	CDS	610630	610822	14.3602277636	-	.	ID=Phach2p7_000467.t1.cds;Name=Phach2p7_000467;Parent=Phach2p7_000467.t1
scaffold_1	AUGUSTUS	CDS	610879	611682	14.4238545351	-	.	ID=Phach2p7_000467.t1.cds;Name=Phach2p7_000467;Parent=Phach2p7_000467.t1
scaffold_1	AUGUSTUS	CDS	611732	611917	14.4444134674	-	.	ID=Phach2p7_000467.t1.cds;Name=Phach2p7_000467;Parent=Phach2p7_000467.t1
scaffold_1	AUGUSTUS	CDS	611971	612432	14.4366510366	-	.	ID=Phach2p7_000467.t1.cds;Name=Phach2p7_000467;Parent=Phach2p7_000467.t1
scaffold_1	AUGUSTUS	CDS	612483	612755	14.4783007359	-	.	ID=Phach2p7_000467.t1.cds;Name=Phach2p7_000467;Parent=Phach2p7_000467.t1
scaffold_1	AUGUSTUS	CDS	612809	613047	14.4765573652	-	.	ID=Phach2p7_000467.t1.cds;Name=Phach2p7_000467;Parent=Phach2p7_000467.t1
scaffold_1	AUGUSTUS	CDS	613105	613231	7.0790423436	-	.	ID=Phach2p7_000467.t1.cds;Name=Phach2p7_000467;Parent=Phach2p7_000467.t1
scaffold_1	AUGUSTUS	gene	614673	616718	4703.79911094	+	.	Alias=pvr_scaffold_1_118200;ID=Phach2p7_000471;Name=Phach2p7_000471;depth=2732;locus=L000361;status=Matches RNA-Seq data
scaffold_1	AUGUSTUS	mRNA	614673	616718	4703.79911094	+	.	ID=Phach2p7_000471.t1;Name=Phach2p7_000471;Parent=Phach2p7_000471
scaffold_1	AUGUSTUS	CDS	614673	615074	9.81897114438	+	.	ID=Phach2p7_000471.t1.cds;Name=Phach2p7_000471;Parent=Phach2p7_000471.t1
scaffold_1	AUGUSTUS	CDS	615131	615331	19.3103511418	+	.	ID=Phach2p7_000471.t1.cds;Name=Phach2p7_000471;Parent=Phach2p7_000471.t1
scaffold_1	AUGUSTUS	CDS	615403	615526	19.2701107454	+	.	ID=Phach2p7_000471.t1.cds;Name=Phach2p7_000471;Parent=Phach2p7_000471.t1
scaffold_1	AUGUSTUS	CDS	615576	615859	17.3391050756	+	.	ID=Phach2p7_000471.t1.cds;Name=Phach2p7_000471;Parent=Phach2p7_000471.t1
scaffold_1	AUGUSTUS	CDS	615921	616718	6.01404593238	+	.	ID=Phach2p7_000471.t1.cds;Name=Phach2p7_000471;Parent=Phach2p7_000471.t1
scaffold_1	AUGUSTUS	gene	618982	621004	73166275.9599	-	.	Alias=pvr_scaffold_1_118754;ID=Phach2p7_000475;Name=Phach2p7_000475;depth=2165;locus=L000365;status=Matches RNA-Seq data
scaffold_1	AUGUSTUS	mRNA	618982	621004	73166275.9599	-	.	ID=Phach2p7_000475.t1;Name=Phach2p7_000475;Parent=Phach2p7_000475
scaffold_1	AUGUSTUS	CDS	618982	619030	8.59341355293	-	.	ID=Phach2p7_000475.t1.cds;Name=Phach2p7_000475;Parent=Phach2p7_000475.t1
scaffold_1	AUGUSTUS	CDS	619090	619184	18.8084831273	-	.	ID=Phach2p7_000475.t1.cds;Name=Phach2p7_000475;Parent=Phach2p7_000475.t1
scaffold_1	AUGUSTUS	CDS	619245	619547	18.5679312058	-	.	ID=Phach2p7_000475.t1.cds;Name=Phach2p7_000475;Parent=Phach2p7_000475.t1
scaffold_1	AUGUSTUS	CDS	619615	619783	18.6850043337	-	.	ID=Phach2p7_000475.t1.cds;Name=Phach2p7_000475;Parent=Phach2p7_000475.t1
scaffold_1	AUGUSTUS	CDS	619845	620214	19.2275773062	-	.	ID=Phach2p7_000475.t1.cds;Name=Phach2p7_000475;Parent=Phach2p7_000475.t1
scaffold_1	AUGUSTUS	CDS	620278	620356	19.3201838442	-	.	ID=Phach2p7_000475.t1.cds;Name=Phach2p7_000475;Parent=Phach2p7_000475.t1
scaffold_1	AUGUSTUS	CDS	620407	620510	19.424312679	-	.	ID=Phach2p7_000475.t1.cds;Name=Phach2p7_000475;Parent=Phach2p7_000475.t1
scaffold_1	AUGUSTUS	CDS	620568	620765	19.1974597749	-	.	ID=Phach2p7_000475.t1.cds;Name=Phach2p7_000475;Parent=Phach2p7_000475.t1
scaffold_1	AUGUSTUS	CDS	620821	620834	19.2500644424	-	.	ID=Phach2p7_000475.t1.cds;Name=Phach2p7_000475;Parent=Phach2p7_000475.t1
scaffold_1	AUGUSTUS	CDS	620889	621004	9.6309383394	-	.	ID=Phach2p7_000475.t1.cds;Name=Phach2p7_000475;Parent=Phach2p7_000475.t1
scaffold_1	AUGUSTUS	gene	624156	624884	3.0	+	.	Alias=pvr_scaffold_1_119295;ID=Phach2p7_000480;Name=Phach2p7_000480;depth=1843;locus=L000369;status=Matches RNA-Seq data
scaffold_1	AUGUSTUS	mRNA	624156	624884	3.0	+	.	ID=Phach2p7_000480.t1;Name=Phach2p7_000480;Parent=Phach2p7_000480
scaffold_1	AUGUSTUS	CDS	624156	624884	3.0	+	.	ID=Phach2p7_000480.t1.cds;Name=Phach2p7_000480;Parent=Phach2p7_000480.t1
scaffold_1	AUGUSTUS	gene	624945	625706	171.511899841	-	.	Alias=pvr_scaffold_1_119353;ID=Phach2p7_000481;Name=Phach2p7_000481;depth=388;locus=L000370;status=Matches RNA-Seq data
scaffold_1	AUGUSTUS	mRNA	624945	625706	171.511899841	-	.	ID=Phach2p7_000481.t1;Name=Phach2p7_000481;Parent=Phach2p7_000481
scaffold_1	AUGUSTUS	CDS	624945	625390	5.73410847474	-	.	ID=Phach2p7_000481.t1.cds;Name=Phach2p7_000481;Parent=Phach2p7_000481.t1
scaffold_1	AUGUSTUS	CDS	625444	625494	11.4015407044	-	.	ID=Phach2p7_000481.t1.cds;Name=Phach2p7_000481;Parent=Phach2p7_000481.t1
scaffold_1	AUGUSTUS	CDS	625550	625649	11.8676056447	-	.	ID=Phach2p7_000481.t1.cds;Name=Phach2p7_000481;Parent=Phach2p7_000481.t1
scaffold_1	AUGUSTUS	CDS	625701	625706	5.96850371946	-	.	ID=Phach2p7_000481.t1.cds;Name=Phach2p7_000481;Parent=Phach2p7_000481.t1
scaffold_1	AUGUSTUS	gene	625917	628951	75378185.5953	+	.	Alias=pvr_scaffold_1_119407;ID=Phach2p7_000482;Name=Phach2p7_000482;depth=342;locus=L000371;status=Matches RNA-Seq data
scaffold_1	AUGUSTUS	mRNA	625917	628951	75378185.5953	+	.	ID=Phach2p7_000482.t1;Name=Phach2p7_000482;Parent=Phach2p7_000482
scaffold_1	AUGUSTUS	CDS	625917	626045	5.96460146097	+	.	ID=Phach2p7_000482.t1.cds;Name=Phach2p7_000482;Parent=Phach2p7_000482.t1
scaffold_1	AUGUSTUS	CDS	626095	626254	11.8936463513	+	.	ID=Phach2p7_000482.t1.cds;Name=Phach2p7_000482;Parent=Phach2p7_000482.t1
scaffold_1	AUGUSTUS	CDS	626302	626474	11.6318275828	+	.	ID=Phach2p7_000482.t1.cds;Name=Phach2p7_000482;Parent=Phach2p7_000482.t1
scaffold_1	AUGUSTUS	CDS	626526	626628	11.9422572322	+	.	ID=Phach2p7_000482.t1.cds;Name=Phach2p7_000482;Parent=Phach2p7_000482.t1
scaffold_1	AUGUSTUS	CDS	626685	626790	12.9986155965	+	.	ID=Phach2p7_000482.t1.cds;Name=Phach2p7_000482;Parent=Phach2p7_000482.t1
scaffold_1	AUGUSTUS	CDS	626850	626968	13.0565163142	+	.	ID=Phach2p7_000482.t1.cds;Name=Phach2p7_000482;Parent=Phach2p7_000482.t1
scaffold_1	AUGUSTUS	CDS	627019	627221	11.2244294618	+	.	ID=Phach2p7_000482.t1.cds;Name=Phach2p7_000482;Parent=Phach2p7_000482.t1
scaffold_1	AUGUSTUS	CDS	627275	627675	11.1099204279	+	.	ID=Phach2p7_000482.t1.cds;Name=Phach2p7_000482;Parent=Phach2p7_000482.t1
scaffold_1	AUGUSTUS	CDS	627729	627868	13.6229683684	+	.	ID=Phach2p7_000482.t1.cds;Name=Phach2p7_000482;Parent=Phach2p7_000482.t1
scaffold_1	AUGUSTUS	CDS	627920	628191	13.441114234	+	.	ID=Phach2p7_000482.t1.cds;Name=Phach2p7_000482;Parent=Phach2p7_000482.t1
[truncated: 97,051 more rows]
