# Supplementary material for: SnowyOwl: accurate prediction of fungal genes by using RNA-Seq and homology information to select among ab initio models
Source: BMC Bioinformatics. 2014 Jul 1;15:229. doi: 10.1186/1471-2105-15-229 (PMC4084796; doi:10.1186/1471-2105-15-229)
Supplement: Additional file 10 — Webapp README. Installation and usage information included with the SnowyOwl web interface download package. [file 1471-2105-15-229-S10.txt]

Copyright (c) 2013, Omar Zabaneh, University of Calgary Visual Genomics Centre
All rights reserved.

SnowyOwl Web Application
========================

:Author: Omar A. Zabaneh
:Organization: University of Calgary
:Contact: ozabaneh@ucalgary.ca

SnowyOwl Web Application provides a public interface for registered users to access
the SnowyOwl infrastructure. The application manages projects and integrates
different tools with the SnowyOwl pipeline through a simplified interface.

Users can monitor job progress and download results upon completion.
There is a plan to add a benchmarking module to estimate completion time.

For more details refer to /doc or the code repository wiki
at https://sourceforge.net/p/snowyowl/webapp/wiki/Home.

The distribution package for SnowyOwl Web Application includes the required version of SnowyOwl.

Software Requirements
--------------------

PHP 5.3 (pgsql, json)
Python 2.6 (biopython, argparse, psycopg2)
SnowyOwl 1.7 (see README at https://sourceforge.net/p/snowyowl/so1/code/ci/master/tree/ for requirements)
Tuque (http://sourceforge.net/p/tuque/code/ci/master/tree/)
Tophat v1.3.1
Trinity (Trinity-r2012-10-05)
Decypher Command Line Client V 8.0.4.0

Code Structure
--------------

directory               description                   notes
---------------------   ---------------------------   -------------------------------
/bin                    command line tools            should be included in $PATH
/bin/admin              app admin scripts             dont export path, run from here
/www                    web server document root      contains PHP "interface" files
/www/js                 javascript modules
/www/css                css styles
/www/images             images
/lib/py                 Python libraries
/lib/php                PHP libraries
/tpl                    templates (html, etc)
/config.example.ini     example site configuration    copy to config.ini locally
/init.php               PHP global initialization
/sql                    PgSQL scripts                 database initialization
/doc                    user and developer docs
/data                   output save directory         must be writable by the app
/log                    application logs              web, daemon, and database logs
/upload                 user data upload directories
